# Supplementary material for: Comparative Omics Analysis of Brassica napus Roots Subjected to Six Individual Macronutrient Deprivations Reveals Deficiency-Specific Genes and Metabolomic Profiles
Source: Int J Mol Sci. 2021 Oct 28;22(21):11679. doi: 10.3390/ijms222111679 (PMC8584284; doi:10.3390/ijms222111679)
Supplement: Supplementary file 1 [file ijms-22-11679-s001.zip]

Archive with 10 entries (10 files):
- Supplementary data 3.xlsx
- Supplementary data 4A.xlsx
- Supplementary data 4B.xlsx
- Supplementary data 5.xlsx
- Supplementary data 6.xlsx
- Supplementary data 7.xlsx
- Supplementary data SD1.pdf
- Supplementary data SD2.pdf
- Supplementary data SD8.pdf
- ~$Supplementary data 4A.xlsx
