# Supplementary material for: Comparative Omics Analysis of Brassica napus Roots Subjected to Six Individual Macronutrient Deprivations Reveals Deficiency-Specific Genes and Metabolomic Profiles
Source: Int J Mol Sci. 2021 Oct 28;22(21):11679. doi: 10.3390/ijms222111679 (PMC8584284; doi:10.3390/ijms222111679)
Supplement: Supplementary file 1 [file ijms-22-11679-s001.zip › Supplementary data 3.xlsx]

## Sheet: Legend
Transcriptomic data of Brassica napus roots subjected to six individual macronutrient deprivations.

## Sheet: Differentialy Expressed Genes
Gene ID	Annotation	baseMean,t10,Ca	baseMean,t10,Control	log2FoldChange (Ca/Ctrl)	adjusted,Pvalue (Ca/Ctrl)	baseMean,t10,K	baseMean,t10,Control	log2FoldChange (K/Ctrl)	adjusted,PValue (K/Ctrl)	baseMean,t10,Mg	baseMean,t10,Control	log2FoldChange (Mg/Ctrl)	adjusted,Pvalue (Mg/Ctrl)	baseMean,t10,N	baseMean,t10,Control	log2FoldChange (N/Ctrl)	adjusted,PValue (N/Ctrl)	baseMean,t10,P	baseMean,t10,Control	log2FoldChange (P/Ctrl)	adjusted,PValue (P/Ctrl)	baseMean,t10,S	baseMean,t10,Control	log2FoldChange (S/Ctrl)	adjusted,PValue (S/Ctrl)	Ca	K	Mg	N	P	S	Ca	K	Mg	N	P	S
BnaC09g18770D	Sodium/solute symporter;Sodium/solute symporter, subgroup	46.1189	1624.9	-5.12519	5.77425e-85	722.156	1624.9	-1.16975	5.86236e-06	855.181	1624.9	-0.926895	0.00063041	1606.21	1624.9	-0.0163092	0.968424	31.4004	1624.9	-5.69095	1.35546e-95	1273.21	1624.9	-0.350906	0.265273	-Ca-Mg-P-K	-K-Mg-P-Ca	-Mg-P-K-Ca		-P-Mg-K-Ca		D	D	D		D
BnaA09g17630D	Sodium/solute symporter;Sodium/solute symporter, subgroup	43.7195	1347.42	-4.93672	2.29734e-81	784.891	1347.42	-0.77941	0.00995724	815.446	1347.42	-0.725119	0.0121138	1104.17	1347.42	-0.286858	0.323278	36.611	1347.42	-5.19833	4.85722e-86	911.678	1347.42	-0.56188	0.0469887	-Ca-Mg-P-S-K	-K-Mg-P-S-Ca	-Mg-P-S-K-Ca		-P-Mg-S-K-Ca	-S-Mg-P-K-Ca	D	D	D		D	D
BnaC04g48180D	Cytochrome P450;Cytochrome P450, E-class, group I;Cytochrome P450, conserved site	9.56965	2180.09	-7.80259	1.99655e-78	1183.83	2180.09	-0.880844	0.0616547	2110.34	2180.09	-0.0468656	0.950353	183.151	2180.09	-3.57362	4.45959e-27	139.954	2180.09	-3.96079	2.57665e-32	2772.65	2180.09	0.347231	0.454485	-Ca-N-P			-N-P-Ca	-P-N-Ca		D			D	D
BnaA10g06020D	Short-chain dehydrogenase/reductase SDR;Glucose/ribitol dehydrogenase;NAD(P)-binding domain	2.45166	487.048	-7.54034	3.41583e-77	177.973	487.048	-1.45117	1.56794e-06	389.014	487.048	-0.32337	0.480734	47.9834	487.048	-3.33256	7.56988e-31	34.389	487.048	-3.81823	6.85605e-38	589.865	487.048	0.278036	0.484585	-Ca-N-P-K	-K-N-P-Ca		-N-P-K-Ca	-P-N-K-Ca		D	D		D	D
BnaC09g27030D	Short-chain dehydrogenase/reductase SDR;Glucose/ribitol dehydrogenase;NAD(P)-binding domain;Short-chain dehydrogenase/reductase, conserved site	18.416	1605.53	-6.49115	2.09736e-76	732.607	1605.53	-1.13181	0.00138968	1299.62	1605.53	-0.304747	0.542853	141.854	1605.53	-3.50393	6.0706e-32	132.102	1605.53	-3.60265	8.12067e-34	1938.97	1605.53	0.272882	0.526512	-Ca-N-P-K	-K-N-P-Ca		-N-P-K-Ca	-P-N-K-Ca		D	D		D	D
BnaA07g16500D	K+ potassium transporter	5.10511	2714.38	-8.92436	2.55196e-71	6056.4	2714.38	1.15784	0.0204423	1766.1	2714.38	-0.619726	0.272989	3030.52	2714.38	0.159091	0.771892	167.376	2714.38	-4.01801	1.26382e-25	1373.13	2714.38	-0.982336	0.0269612	-Ca-P-S	-K			-P-S-Ca	-S-P-Ca	D	U			D	D
BnaC03g56990D	Major facilitator superfamily;Major facilitator superfamily domain, general substrate transporter	17.3022	3681.48	-7.7066	2.73308e-70	1462.59	3681.48	-1.33163	0.0020789	1596.02	3681.48	-1.20562	0.00447217	747.727	3681.48	-2.29927	7.15733e-11	27.7509	3681.48	-7.04498	3.93534e-63	1814.93	3681.48	-1.0207	0.0141865	-Ca-N-Mg-P-S-K	-K-N-Mg-P-S-Ca	-Mg-N-P-S-K-Ca	-N-Mg-P-S-K-Ca	-P-N-Mg-S-K-Ca	-S-N-Mg-P-K-Ca	D	D	D	D	D	D
BnaC06g15440D	K+ potassium transporter	194.87	7283.99	-5.22197	3.3016e-70	11298.8	7283.99	0.633375	0.156378	6504.56	7283.99	-0.16332	0.761821	7294.6	7283.99	0.0021776	0.997022	1513.43	7283.99	-2.2668	1.80824e-17	5192.63	7283.99	-0.488004	0.167977	-Ca-P				-P-Ca		D				D
BnaC06g05800D	Oxoglutarate/iron-dependent dioxygenase;Non-haem dioxygenase N-terminal domain	4.49621	2459.61	-9.01508	3.91402e-69	1562.65	2459.61	-0.654373	0.377444	2583.08	2459.61	0.0707997	0.934212	165.216	2459.61	-3.89806	2.84975e-23	107.96	2459.61	-4.50844	1.20297e-29	3667.55	2459.61	0.576709	0.247753	-Ca-N-P			-N-P-Ca	-P-N-Ca		D			D	D
BnaC02g45000D	PAR1	405.073	4.4788	6.46473	6.63742e-69	15.5323	4.4788	1.77838	0.013434	8.58021	4.4788	1.04859	0.230235	345.138	4.4788	6.23551	1.9616e-63	67.2048	4.4788	3.87769	1.46734e-20	13.6447	4.4788	1.56406	0.0190696	-Ca-N-P-S-K	-K-N-P-S-Ca		-N-P-S-K-Ca	-P-N-S-K-Ca	-S-N-P-K-Ca	U	U		U	U	U
BnaC02g23200D	Oxoglutarate/iron-dependent dioxygenase;Non-haem dioxygenase N-terminal domain	7.46839	1666.18	-7.77488	1.40827e-66	753.693	1666.18	-1.14435	0.0129368	1696.85	1666.18	0.0263767	0.975135	159.464	1666.18	-3.3831	2.99254e-21	138.204	1666.18	-3.59102	1.04626e-23	1967.62	1666.18	0.240354	0.664708	-Ca-N-P-K	-K-N-P-Ca		-N-P-K-Ca	-P-N-K-Ca		D	D		D	D
BnaCnng59890D	Cytochrome P450;Cytochrome P450, E-class, group I;Cytochrome P450, conserved site	0	209.071	-10.7088	4.43081e-63	111.775	209.071	-0.902874	0.020762	197.741	209.071	-0.0783099	0.900274	6.19921	209.071	-5.05429	6.99046e-43	11.604	209.071	-4.15757	1.31535e-34	257.147	209.071	0.30294	0.454387	-Ca-N-P-K	-K-N-P-Ca		-N-P-K-Ca	-P-N-K-Ca		D	D		D	D
BnaC02g01810D	Cytochrome P450;Cytochrome P450, E-class, group I;Cytochrome P450, conserved site	1.44015	794.54	-8.89037	1.75694e-60	358.062	794.54	-1.14988	0.0201207	728.578	794.54	-0.125107	0.872036	50.1858	794.54	-3.98355	1.14772e-24	41.1781	794.54	-4.26705	1.20447e-27	1414.22	794.54	0.832254	0.0623381	-Ca-N-P-K	-K-N-P-Ca		-N-P-K-Ca	-P-N-K-Ca		D	D		D	D
BnaC05g48530D	UDP-glucuronosyl/UDP-glucosyltransferase	3.37128	1149.65	-8.24638	4.32008e-60	560.721	1149.65	-1.03561	0.0525098	1081.99	1149.65	-0.0872525	0.917335	87.0488	1149.65	-3.72151	7.81288e-22	57.4886	1149.65	-4.31998	7.23646e-28	1476.81	1149.65	0.36197	0.504288	-Ca-N-P			-N-P-Ca	-P-N-Ca		D			D	D
BnaA02g10950D	Zinc finger, CCHC-type;Actin-binding, cofilin/tropomyosin type;PAR1;ADF/Cofilin/Destrin	601.324	7.07575	6.38631	1.79771e-59	18.6892	7.07575	1.39496	0.0597602	7.41755	7.07575	0.169397	0.891315	300.164	7.07575	5.38591	2.29374e-42	42.8666	7.07575	2.58273	9.93913e-09	21.5585	7.07575	1.55585	0.00858738	-Ca-N-P-S			-N-P-S-Ca	-P-N-S-Ca	-S-N-P-Ca	U			U	U	U
BnaC06g23690D	Proteinase inhibitor I3, Kunitz legume;Kunitz inhibitor ST1-like	266.908	16.2708	4.02247	2.98305e-57	89.6437	16.2708	2.45036	1.11362e-16	34.9051	16.2708	1.08448	0.00854613	55.8916	16.2708	1.77615	1.24416e-08	40.1563	16.2708	1.2916	0.000126268	78.6702	16.2708	2.26077	5.29206e-14	-Ca-N-Mg-P-S-K	-K-N-Mg-P-S-Ca	-Mg-N-P-S-K-Ca	-N-Mg-P-S-K-Ca	-P-N-Mg-S-K-Ca	-S-N-Mg-P-K-Ca	U	U	U	U	U	U
BnaC05g11910D	Oxoglutarate/iron-dependent dioxygenase;Non-haem dioxygenase N-terminal domain	1.38344	685.622	-8.68442	1.70238e-56	298.296	685.622	-1.2002	0.0157759	626.279	685.622	-0.130258	0.868846	69.6099	685.622	-3.29709	1.31174e-17	41.0965	685.622	-4.0562	1.35076e-24	942.849	685.622	0.461028	0.37129	-Ca-N-P-K	-K-N-P-Ca		-N-P-K-Ca	-P-N-K-Ca		D	D		D	D
BnaA06g37440D	Oxoglutarate/iron-dependent dioxygenase;Non-haem dioxygenase N-terminal domain	20.6055	1581.74	-6.22361	1.96681e-56	1004.89	1581.74	-0.654427	0.289273	1759.62	1581.74	0.153582	0.822886	162.622	1581.74	-3.28034	1.14361e-21	233.889	1581.74	-2.75734	2.16529e-16	2240.26	1581.74	0.502654	0.262323	-Ca-N-P			-N-P-Ca	-P-N-Ca		D			D	D
BnaA04g24370D	Cytochrome P450;Cytochrome P450, E-class, group I;Cytochrome P450, conserved site	1.33925	981.663	-9.46879	3.3111e-56	406.412	981.663	-1.27192	0.0179053	919.485	981.663	-0.0942995	0.916955	54.0465	981.663	-4.18595	1.09335e-22	45.8162	981.663	-4.41865	6.39717e-25	1334.87	981.663	0.444005	0.433219	-Ca-N-P-K	-K-N-P-Ca		-N-P-K-Ca	-P-N-K-Ca		D	D		D	D
BnaC04g41580D	Glycine rich protein	1471.59	165.093	3.15757	1.97865e-55	281.079	165.093	0.770506	0.00539636	92.6839	165.093	-0.818333	0.00277501	774.476	165.093	2.23116	2.65654e-28	1735.8	165.093	3.39588	4.13243e-63	397.81	165.093	1.26655	1.92934e-08	-Ca-N-P-S-K	-K-N-P-S-Ca	-Mg	-N-P-S-K-Ca	-P-N-S-K-Ca	-S-N-P-K-Ca	U	U	D	U	U	U
BnaC06g39720D	Peptidase C14, caspase catalytic	244.507	3700.04	-3.92052	3.39107e-55	2608.48	3700.04	-0.504307	0.247828	4605.49	3700.04	0.31565	0.433745	1815.96	3700.04	-1.02673	5.08471e-05	952.391	3700.04	-1.95789	1.99903e-16	3149.68	3700.04	-0.232035	0.525241	-Ca-N-P			-N-P-Ca	-P-N-Ca		D			D	D
BnaA03g32230D	no data	600.555	299.808	1.00243	0.023318	265.195	299.808	-0.178063	0.911615	547.461	299.808	0.866819	0.143066	268.206	299.808	-0.159892	0.798332	134.906	299.808	-1.1528	0.00859221	120.711	299.808	-1.31067	0.00829574	-Ca				-P-S	-S-P	U				D	D
BnaA07g26790D	SAM dependent carboxyl methyltransferase	14.778	2194.62	-7.19011	4.13942e-53	1162.12	2194.62	-0.9171	0.135875	1773.11	2194.62	-0.307495	0.662654	225.264	2194.62	-3.28472	7.92919e-17	203.933	2194.62	-3.42708	2.63001e-18	2671.31	2194.62	0.283929	0.63722	-Ca-N-P			-N-P-Ca	-P-N-Ca		D			D	D
BnaC06g29180D	SAM dependent carboxyl methyltransferase	22.404	2026.53	-6.47953	6.39468e-53	1200.86	2026.53	-0.75482	0.230857	1828.96	2026.53	-0.147815	0.843387	186.931	2026.53	-3.44163	1.28784e-20	161.494	2026.53	-3.64861	5.57235e-23	2689.83	2026.53	0.408891	0.422873	-Ca-N-P			-N-P-Ca	-P-N-Ca		D			D	D
BnaA02g19830D	Oxoglutarate/iron-dependent dioxygenase;Non-haem dioxygenase N-terminal domain	2.20216	1171.4	-8.83411	1.13559e-52	287.67	1171.4	-2.02485	1.60968e-05	1005.2	1171.4	-0.220504	0.788535	94.5974	1171.4	-3.63022	4.55992e-17	73.3272	1171.4	-3.99615	4.11844e-20	1656.47	1171.4	0.50022	0.38567	-Ca-N-P-K	-K-N-P-Ca		-N-P-K-Ca	-P-N-K-Ca		D	D		D	D
BnaA02g36350D	Pyruvate carboxyltransferase;Alpha-isopropylmalate/homocitrate synthase, conserved site;Aldolase-type TIM barrel	21.8893	264.035	-3.63251	1.31576e-50	67.4773	264.035	-1.96671	3.05883e-18	234.321	264.035	-0.170981	0.657174	3.10713	264.035	-6.29826	7.23582e-83	38.3705	264.035	-2.77983	4.49711e-34	295.328	264.035	0.158551	0.628787	-Ca-N-P-K	-K-N-P-Ca		-N-P-K-Ca	-P-N-K-Ca		D	D		D	D
BnaC02g01790D	Cytochrome P450;Cytochrome P450, E-class, group I;Cytochrome P450, conserved site	0	913.859	-12.8362	1.45389e-50	280.581	913.859	-1.70318	0.00251626	809.1	913.859	-0.175406	0.851042	18.1335	913.859	-5.65253	1.47632e-27	21.1391	913.859	-5.4271	2.03318e-26	1180.57	913.859	0.370064	0.587959	-Ca-N-P-K	-K-N-P-Ca		-N-P-K-Ca	-P-N-K-Ca		D	D		D	D
BnaA05g34160D	UDP-glucuronosyl/UDP-glucosyltransferase	1.73384	601.992	-8.25128	8.51465e-49	303.355	601.992	-0.988314	0.106139	625.47	601.992	0.055245	0.952067	37.464	601.992	-4.00678	2.74147e-21	34.8147	601.992	-4.10765	2.48213e-22	765.718	601.992	0.348603	0.554344	-Ca-N-P			-N-P-Ca	-P-N-Ca		D			D	D
BnaA02g20830D	Pyruvate carboxyltransferase;Alpha-isopropylmalate/homocitrate synthase, conserved site;Aldolase-type TIM barrel	28.5741	446.681	-4.00172	2.21883e-47	37.971	446.681	-3.55227	5.82325e-38	441.933	446.681	-0.0136763	0.982817	3.32275	446.681	-6.92976	2.8514e-81	71.8118	446.681	-2.63567	5.94467e-25	537.524	446.681	0.267046	0.457799	-Ca-N-P-K	-K-N-P-Ca		-N-P-K-Ca	-P-N-K-Ca		D	D		D	D
BnaC09g21700D	Transferase;Chloramphenicol acetyltransferase-like domain	2.35526	1052.25	-8.66461	1.27229e-46	526.566	1052.25	-0.998529	0.164841	956.845	1052.25	-0.136871	0.883838	79.8812	1052.25	-3.71379	5.92718e-16	43.2869	1052.25	-4.59993	2.09611e-22	1283.8	1052.25	0.287744	0.680456	-Ca-N-P			-N-P-Ca	-P-N-Ca		D			D	D
BnaC03g47400D	Toll/interleukin-1 receptor homology (TIR) domain;Disease resistance protein;Leucine-rich repeat;NB-ARC;Leucine-rich repeat 3	148.354	1492.87	-3.32738	3.5571e-46	1100.97	1492.87	-0.439365	0.311997	1658.5	1492.87	0.151163	0.736034	466.326	1492.87	-1.67739	1.62287e-13	329.508	1492.87	-2.17968	4.06436e-22	1000.66	1492.87	-0.577004	0.0400495	-Ca-N-P-S			-N-P-S-Ca	-P-N-S-Ca	-S-N-P-Ca	D			D	D	D
BnaC06g05690D	Oxoglutarate/iron-dependent dioxygenase;Non-haem dioxygenase N-terminal domain	17.2625	643.91	-5.19069	4.2275e-45	470.091	643.91	-0.453793	0.531908	673.156	643.91	0.0636413	0.930837	84.5272	643.91	-2.93275	5.02357e-19	148.491	643.91	-2.11602	5.15481e-11	964.383	643.91	0.584147	0.155836	-Ca-N-P			-N-P-Ca	-P-N-Ca		D			D	D
BnaA03g26130D	Glutathione S-transferase, N-terminal;Glutathione S-transferase, C-terminal;Glutathione S-transferase, C-terminal-like;Thioredoxin-like fold;Glutathione S-transferase/chloride channel, C-terminal	7142.45	257.533	4.79388	1.05434e-44	1227.63	257.533	2.25362	4.37554e-11	332.945	257.533	0.374019	0.505238	2440.08	257.533	3.24473	4.97256e-23	1403.01	257.533	2.44612	3.62429e-14	527.233	257.533	1.03302	0.00789617	-Ca-N-P-S-K	-K-N-P-S-Ca		-N-P-S-K-Ca	-P-N-S-K-Ca	-S-N-P-K-Ca	U	U		U	U	U
BnaC03g40240D	Bifunctional inhibitor/plant lipid transfer protein/seed storage helical domain	481.06	20.1733	4.58769	1.52807e-44	39.49	20.1733	0.984358	0.0959984	15.3911	20.1733	-0.422576	0.5741	198.556	20.1733	3.3157	2.42201e-23	62.3525	20.1733	1.64462	7.66621e-06	19.7388	20.1733	-0.0666241	0.935391	-Ca-N-P			-N-P-Ca	-P-N-Ca		U			U	U
BnaC07g24300D	Pectate lyase/Amb allergen;Pectin lyase fold/virulence factor;Pectin lyase fold;AmbAllergen	86.153	3.03421	4.80198	1.33789e-43	2.49064	3.03421	-0.246083	0.943709	3.70527	3.03421	0.343287	0.817304	35.5608	3.03421	3.53995	1.51117e-16	9.85978	3.03421	1.6879	0.00774099	9.16807	3.03421	1.43899	0.063815	-Ca-N-P			-N-P-Ca	-P-N-Ca		U			U	U
BnaAnng01910D	Cytochrome P450;Cytochrome P450, E-class, group I;Cytochrome P450, conserved site	1.47983	1018.54	-9.25189	2.86305e-43	402.438	1018.54	-1.33929	0.0438072	1062.47	1018.54	0.0608994	0.954948	50.653	1018.54	-4.32651	8.76932e-18	39.2349	1018.54	-4.69555	2.55579e-20	1550.22	1018.54	0.606353	0.342933	-Ca-N-P-K	-K-N-P-Ca		-N-P-K-Ca	-P-N-K-Ca		D	D		D	D
BnaC01g35570D	no data	280.195	0.769915	8.3313	1.51813e-42	7.41517	0.769915	3.12293	0.0119466	2.79273	0.769915	1.68377	0.338531	0.311323	0.769915	-0.95181	0.673153	7.03586	0.769915	3.04312	0.0019371	2.93281	0.769915	1.73367	0.252989	-Ca-P-K	-K-P-Ca			-P-K-Ca		U	U			U
BnaC05g40680D	Glycoside hydrolase, family 19, catalytic;Chitin-binding, type 1;Glycoside hydrolase, family 19;Chitin-binding, type 1, conserved site;Lysozyme-like domain	5148.37	590.854	3.12352	3.59105e-41	3514.56	590.854	2.57272	1.98796e-27	1128.63	590.854	0.932913	0.00077207	1221.39	590.854	1.048	1.92974e-05	8900.62	590.854	3.91318	1.59433e-60	1561.98	590.854	1.40302	2.25011e-08	-Ca-N-Mg-P-S-K	-K-N-Mg-P-S-Ca	-Mg-N-P-S-K-Ca	-N-Mg-P-S-K-Ca	-P-N-Mg-S-K-Ca	-S-N-Mg-P-K-Ca	U	U	U	U	U	U
BnaA09g11060D	Gnk2-homologous domain	41.4833	628.462	-3.9169	7.11841e-41	998.313	628.462	0.667695	0.118953	800.638	628.462	0.348555	0.437263	406.212	628.462	-0.627309	0.0418225	275.851	628.462	-1.18794	1.78262e-05	762.261	628.462	0.278776	0.484173	-Ca-N-P			-N-P-Ca	-P-N-Ca		D			D	D
BnaC02g26810D	Pyruvate carboxyltransferase;Alpha-isopropylmalate/homocitrate synthase, conserved site;Aldolase-type TIM barrel	85.1896	1047.35	-3.64108	4.88916e-40	292.923	1047.35	-1.83801	3.24173e-11	899.102	1047.35	-0.219483	0.651825	19.7562	1047.35	-5.70493	8.32627e-74	180.373	1047.35	-2.53701	6.00452e-22	1097.68	1047.35	0.0682428	0.891031	-Ca-N-P-K	-K-N-P-Ca		-N-P-K-Ca	-P-N-K-Ca		D	D		D	D
BnaC07g38020D	Protein kinase, catalytic domain;Serine-threonine/tyrosine-protein kinase catalytic domain;Serine/threonine- / dual specificity protein kinase, catalytic domain;Gnk2-homologous domain;Serine/threonine-protein kinase, active site;Protein kinase-like domain;Concanavalin A-like lectin/glucanase, subgroup;Protein kinase, ATP binding site;Tyrosine-protein kinase, catalytic domain	145.393	3.80412	5.2352	4.89764e-40	7.83369	3.80412	1.04601	0.437923	7.15786	3.80412	0.946693	0.345274	28.2031	3.80412	2.88215	9.67844e-09	9.43886	3.80412	1.32106	0.0477567	6.19943	3.80412	0.834479	0.362571	-Ca-N-P			-N-P-Ca	-P-N-Ca		U			U	U
BnaA02g20840D	Pyruvate carboxyltransferase;Alpha-isopropylmalate/homocitrate synthase, conserved site;Aldolase-type TIM barrel	77.296	863.977	-3.50682	7.54091e-40	197.612	863.977	-2.1276	8.84161e-16	685.778	863.977	-0.33238	0.429945	15.2869	863.977	-5.8121	1.36564e-77	116.313	863.977	-2.8916	4.5109e-29	904.023	863.977	0.0662439	0.890358	-Ca-N-P-K	-K-N-P-Ca		-N-P-K-Ca	-P-N-K-Ca		D	D		D	D
BnaA02g28700D	no data	141.075	1440.72	-3.34946	1.64453e-39	1343.37	1440.72	-0.100679	0.918186	1328.76	1440.72	-0.116582	0.821748	778.751	1440.72	-0.888042	0.000859383	609.914	1440.72	-1.23957	7.7518e-07	995.517	1440.72	-0.535004	0.0902298	-Ca-N-P			-N-P-Ca	-P-N-Ca		D			D	D
BnaA04g02800D	VQ	1756.97	1138.81	0.625972	0.0105522	939.808	1138.81	-0.277184	0.634841	1047.58	1138.81	-0.120841	0.79737	825.063	1138.81	-0.464799	0.0834583	756.45	1138.81	-0.590261	0.0166901	624.06	1138.81	-0.86851	0.00128927	-Ca				-P-S	-S-P	U				D	D
BnaC09g18390D	NAD-dependent epimerase/dehydratase;UDP-glucose 4-epimerase;NAD(P)-binding domain;UDP-glucose 4-epimerase C-terminal domain	226.061	1353.67	-2.58374	2.80916e-38	1687.49	1353.67	0.318046	0.461405	1527.9	1353.67	0.174812	0.635102	538.601	1353.67	-1.32954	3.61815e-11	440.585	1353.67	-1.61917	2.15767e-16	1076.38	1353.67	-0.327934	0.223992	-Ca-N-P			-N-P-Ca	-P-N-Ca		D			D	D
BnaC02g36770D	no data	115.828	854.086	-2.88352	8.36331e-38	996.012	854.086	0.222022	0.717247	880.92	854.086	0.0443236	0.930983	549.009	854.086	-0.637504	0.00885004	400.08	854.086	-1.09332	9.28246e-07	537.034	854.086	-0.67078	0.0115066	-Ca-N-P-S			-N-P-S-Ca	-P-N-S-Ca	-S-N-P-Ca	D			D	D	D
BnaC05g02440D	Oxoglutarate/iron-dependent dioxygenase;Non-haem dioxygenase N-terminal domain	228.14	7.37666	4.92177	3.32232e-37	26.2394	7.37666	1.80806	0.00215502	20.5798	7.37666	1.41843	0.0234206	20.6746	7.37666	1.45599	0.00618454	20.8655	7.37666	1.47417	0.00397343	8.1945	7.37666	0.0993326	0.929022	-Ca-N-Mg-P-K	-K-N-Mg-P-Ca	-Mg-N-P-K-Ca	-N-Mg-P-K-Ca	-P-N-Mg-K-Ca		U	U	U	U	U
BnaC05g50380D	no data	133.825	633.554	-2.23879	3.33291e-37	490.843	633.554	-0.367951	0.241526	984.751	633.554	0.63687	0.0019535	534.167	633.554	-0.246382	0.257715	328.083	633.554	-0.949192	7.33519e-08	499.326	633.554	-0.344707	0.128119	-Ca-P		-Mg		-P-Ca		D		U		D
BnaAnng34820D	Plant peroxidase;Haem peroxidase, plant/fungal/bacterial;Haem peroxidase;Peroxidase, active site	401.344	37.2801	3.41914	5.94472e-37	115.482	37.2801	1.62515	3.67785e-07	42.6238	37.2801	0.209418	0.735927	40.0061	37.2801	0.102852	0.839659	97.2308	37.2801	1.37588	4.29703e-06	78.6238	37.2801	1.06801	0.00266796	-Ca-P-S-K	-K-P-S-Ca			-P-S-K-Ca	-S-P-K-Ca	U	U			U	U
BnaA09g34520D	Transferrin receptor-like, dimerisation domain;Peptidase M28	63.6979	663.589	-3.36888	1.40437e-36	362.387	663.589	-0.87281	0.00975878	490.454	663.589	-0.436641	0.269305	335.435	663.589	-0.98378	0.000283139	232.968	663.589	-1.51056	4.14719e-09	472.303	663.589	-0.488572	0.140136	-Ca-N-P-K	-K-N-P-Ca		-N-P-K-Ca	-P-N-K-Ca		D	D		D	D
BnaA08g15080D	Cation/H+ exchanger	130.672	2704.52	-4.36676	6.45027e-36	4731.17	2704.52	0.80674	0.124103	6775.85	2704.52	1.32481	0.000571116	1303.55	2704.52	-1.05294	0.00315742	358.651	2704.52	-2.91454	1.75959e-18	4842.18	2704.52	0.840431	0.0362358	-Ca-N-P		-Mg-S	-N-P-Ca	-P-N-Ca	-S-Mg	D		U	D	D	U
BnaAnng01890D	Cytochrome P450;Cytochrome P450, E-class, group I;Cytochrome P450, conserved site	14.7621	954.424	-6.00829	1.02487e-35	481.454	954.424	-0.987177	0.133034	874.341	954.424	-0.12641	0.887088	78.49	954.424	-3.60524	6.06661e-17	60.5188	954.424	-3.97696	5.23276e-20	1442.1	954.424	0.596117	0.279332	-Ca-N-P			-N-P-Ca	-P-N-Ca		D			D	D
BnaA06g01850D	Oxoglutarate/iron-dependent dioxygenase	26.3241	501.082	-4.23319	2.38056e-35	306.59	501.082	-0.708708	0.173543	580.603	501.082	0.212359	0.721296	115.232	501.082	-2.11625	2.43567e-11	82.2088	501.082	-2.60733	1.7971e-16	662.394	501.082	0.404648	0.345887	-Ca-N-P			-N-P-Ca	-P-N-Ca		D			D	D
BnaC09g11030D	AMP-dependent synthetase/ligase;AMP-binding, conserved site	282.401	1148.79	-2.02219	1.33788e-34	2241.16	1148.79	0.963985	6.12432e-08	1066.85	1148.79	-0.107627	0.746862	404.439	1148.79	-1.50578	8.63464e-20	581.474	1148.79	-0.982603	4.63736e-09	962.493	1148.79	-0.25524	0.266725	-Ca-N-P	-K		-N-P-Ca	-P-N-Ca		D	U		D	D
BnaA02g23440D	Zinc finger, RING-type;Zinc finger, RING/FYVE/PHD-type	1.75086	239.087	-6.91401	1.67188e-34	97.8175	239.087	-1.28833	0.0197611	310.702	239.087	0.375545	0.59653	234.234	239.087	-0.0297562	0.966192	3.90307	239.087	-5.90326	1.27756e-29	293.337	239.087	0.296292	0.638363	-Ca-P-K	-K-P-Ca			-P-K-Ca		D	D			D
BnaCnng76040D	Protein kinase, catalytic domain;Serine-threonine/tyrosine-protein kinase catalytic domain;Serine/threonine- / dual specificity protein kinase, catalytic domain;Serine/threonine-protein kinase, active site;Protein kinase-like domain;Protein kinase, ATP binding site;Tyrosine-protein kinase, catalytic domain	31.0382	284.41	-3.19355	3.68771e-34	99.8333	284.41	-1.50888	1.34948e-08	360.811	284.41	0.33993	0.377934	122.489	284.41	-1.21408	1.34651e-06	58.3752	284.41	-2.28156	7.68227e-20	158.627	284.41	-0.846483	0.00319234	-Ca-N-P-S-K	-K-N-P-S-Ca		-N-P-S-K-Ca	-P-N-S-K-Ca	-S-N-P-K-Ca	D	D		D	D	D
BnaA08g19470D	Amino acid transporter, transmembrane	613.281	126.028	2.27932	4.74814e-34	110.387	126.028	-0.19159	0.766029	90.5319	126.028	-0.462122	0.143193	542.547	126.028	2.10479	1.22398e-28	395.67	126.028	1.64933	8.69664e-18	214.313	126.028	0.756557	0.00172729	-Ca-N-P-S			-N-P-S-Ca	-P-N-S-Ca	-S-N-P-Ca	U			U	U	U
BnaA04g17930D	Glycine rich protein	918.399	118.38	2.95916	5.49525e-34	221.265	118.38	0.906916	0.00662206	68.2554	118.38	-0.777091	0.0282494	544.825	118.38	2.20507	3.36515e-19	1092.19	118.38	3.20898	2.57659e-39	229.786	118.38	0.950655	0.00162143	-Ca-N-P-S-K	-K-N-P-S-Ca	-Mg	-N-P-S-K-Ca	-P-N-S-K-Ca	-S-N-P-K-Ca	U	U	D	U	U	U
BnaC03g30870D	Glutathione S-transferase, N-terminal;Glutathione S-transferase, C-terminal;Glutathione S-transferase, C-terminal-like;Thioredoxin-like fold;Glutathione S-transferase/chloride channel, C-terminal	5410.78	328.611	4.0414	1.55587e-33	1140.91	328.611	1.79604	5.189e-07	316.292	328.611	-0.0536707	0.944451	1389.1	328.611	2.0792	2.78125e-10	1702.58	328.611	2.37343	2.61059e-13	609.06	328.611	0.888057	0.0253263	-Ca-N-P-S-K	-K-N-P-S-Ca		-N-P-S-K-Ca	-P-N-S-K-Ca	-S-N-P-K-Ca	U	U		U	U	U
BnaA09g08940D	No apical meristem (NAM) protein	130.711	62.9125	1.05255	0.00346798	46.4878	62.9125	-0.434358	0.63701	34.7465	62.9125	-0.83553	0.106014	56.2435	62.9125	-0.168142	0.752193	33.6761	62.9125	-0.896913	0.0247103	18.8116	62.9125	-1.74608	9.61567e-05	-Ca				-P-S	-S-P	U				D	D
BnaC03g74330D	Glycine rich protein	1079.33	155.964	2.79523	2.96643e-33	367.512	155.964	1.241	4.11789e-06	258.229	155.964	0.731119	0.0205022	227.588	155.964	0.546574	0.0540426	1119.91	155.964	2.84841	2.51707e-34	315.203	155.964	1.0198	0.000292808	-Ca-Mg-P-S-K	-K-Mg-P-S-Ca	-Mg-P-S-K-Ca		-P-Mg-S-K-Ca	-S-Mg-P-K-Ca	U	U	U		U	U
BnaC03g31710D	no data	179.363	7.72301	4.5035	5.97496e-33	31.8292	7.72301	2.01877	0.000111273	3.12824	7.72301	-1.35821	0.152856	29.4359	7.72301	1.89173	6.59754e-05	41.4722	7.72301	2.39732	3.4708e-08	8.75261	7.72301	0.0980293	0.928302	-Ca-N-P-K	-K-N-P-Ca		-N-P-K-Ca	-P-N-K-Ca		U	U		U	U
BnaA03g09460D	Isopenicillin N synthase;Oxoglutarate/iron-dependent dioxygenase	1238.82	234.308	2.39962	7.08535e-33	359.602	234.308	0.616572	0.0457794	163.826	234.308	-0.518437	0.0929935	1060.33	234.308	2.17641	6.25113e-27	501.522	234.308	1.0957	2.21665e-07	323.482	234.308	0.457622	0.0942245	-Ca-N-P-K	-K-N-P-Ca		-N-P-K-Ca	-P-N-K-Ca		U	U		U	U
BnaA09g25300D	Zinc/iron permease;Zinc/iron permease, fungal/plant	42.7112	494.25	-3.51785	7.08535e-33	494.652	494.25	0.00115638	1	946.191	494.25	0.936293	0.0054411	2.64908	494.25	-7.50377	5.78116e-74	201.914	494.25	-1.29114	4.90744e-06	648.326	494.25	0.393666	0.297759	-Ca-N-P		-Mg	-N-P-Ca	-P-N-Ca		D		U	D	D
BnaA06g33280D	no data	988.241	117.113	3.07249	7.62451e-33	217.29	117.113	0.888463	0.0142898	87.2511	117.113	-0.417887	0.35317	225.959	117.113	0.942613	0.00110409	251.407	117.113	1.09889	6.08249e-05	106.389	117.113	-0.145798	0.762069	-Ca-N-P-K	-K-N-P-Ca		-N-P-K-Ca	-P-N-K-Ca		U	U		U	U
BnaC03g47360D	Disease resistance protein;Leucine-rich repeat;NB-ARC;Leucine-rich repeat 3	248.656	1186.08	-2.25626	9.05945e-33	894.682	1186.08	-0.40689	0.23501	1464.18	1186.08	0.302624	0.319326	570.945	1186.08	-1.05355	6.37485e-08	427.178	1186.08	-1.47343	5.77039e-15	972.117	1186.08	-0.286772	0.274302	-Ca-N-P			-N-P-Ca	-P-N-Ca		D			D	D
BnaC02g46470D	Proteinase inhibitor I3, Kunitz legume;Kunitz inhibitor ST1-like	418.627	22.481	4.20886	1.61032e-32	62.968	22.481	1.47571	0.00198356	186.44	22.481	3.0371	5.24724e-16	29.5881	22.481	0.363045	0.509729	145.955	22.481	2.6878	9.85078e-14	62.9137	22.481	1.46479	0.00109569	-Ca-Mg-P-S-K	-K-Mg-P-S-Ca	-Mg-P-S-K-Ca		-P-Mg-S-K-Ca	-S-Mg-P-K-Ca	U	U	U		U	U
BnaA10g06030D	Protein of unknown function DUF3339	33.9662	345.859	-3.35443	8.06373e-32	435.737	345.859	0.333175	0.605462	454.974	345.859	0.395481	0.346047	54.7588	345.859	-2.66868	8.15388e-22	60.1358	345.859	-2.52206	4.47665e-20	345.595	345.859	0.00487631	0.993298	-Ca-N-P			-N-P-Ca	-P-N-Ca		D			D	D
BnaA03g52270D	Protein phosphatase 2C (PP2C)-like;Protein phosphatase 2C	207.023	3632.61	-4.13242	1.66256e-31	3632.89	3632.61	9.04949e-05	1	4240.97	3632.61	0.223272	0.735043	2535.88	3632.61	-0.51852	0.206888	127.841	3632.61	-4.82765	8.20275e-40	4045.68	3632.61	0.155353	0.79162	-Ca-P				-P-Ca		D				D
BnaA03g43810D	Major intrinsic protein;Major intrinsic protein, conserved site;Aquaporin-like	234.519	47.5096	2.2864	2.05641e-31	51.8305	47.5096	0.118287	0.901978	35.1916	47.5096	-0.431078	0.284341	131.371	47.5096	1.45934	1.19908e-11	71.0573	47.5096	0.572455	0.0254548	63.7182	47.5096	0.41365	0.196691	-Ca-N-P			-N-P-Ca	-P-N-Ca		U			U	U
BnaC09g20620D	Disease resistance protein;NB-ARC	1211.94	6705.46	-2.4671	3.34453e-31	4796.99	6705.46	-0.483164	0.196031	7475.56	6705.46	0.156697	0.708676	4350.88	6705.46	-0.624041	0.0091222	2771.09	6705.46	-1.27487	3.27563e-09	4658.27	6705.46	-0.525949	0.0506077	-Ca-N-P			-N-P-Ca	-P-N-Ca		D			D	D
BnaC09g21850D	Protein kinase, catalytic domain;Serine/threonine- / dual specificity protein kinase, catalytic domain;Gnk2-homologous domain;Serine/threonine-protein kinase, active site;Protein kinase-like domain;Concanavalin A-like lectin/glucanase, subgroup;Tyrosine-protein kinase, catalytic domain	1.73384	124.579	-5.97677	5.81892e-31	132.712	124.579	0.0901391	0.955055	94.6546	124.579	-0.389261	0.529593	19.2043	124.579	-2.72904	6.49269e-12	47.4468	124.579	-1.39091	0.00025952	80.9029	124.579	-0.621782	0.192843	-Ca-N-P			-N-P-Ca	-P-N-Ca		D			D	D
BnaA08g24500D	Major facilitator superfamily;Major facilitator superfamily domain, general substrate transporter	1.96067	1513.35	-9.54082	8.66423e-31	514.803	1513.35	-1.55547	0.0818109	528.402	1513.35	-1.51747	0.0559785	413.321	1513.35	-1.87206	0.00358811	0.699799	1513.35	-10.837	6.19903e-33	856.407	1513.35	-0.821728	0.304211	-Ca-N-P			-N-P-Ca	-P-N-Ca		D			D	D
BnaC07g35550D	Major intrinsic protein;Major intrinsic protein, conserved site;Aquaporin-like	284.716	57.6804	2.30344	4.76545e-30	57.8571	57.6804	0.0118088	0.993861	38.6604	57.6804	-0.568222	0.124028	178.607	57.6804	1.63467	2.30644e-14	112.561	57.6804	0.972103	3.00149e-05	90.7953	57.6804	0.676565	0.0169732	-Ca-N-P-S			-N-P-S-Ca	-P-N-S-Ca	-S-N-P-Ca	U			U	U	U
BnaC02g46870D	Major intrinsic protein;Major intrinsic protein, conserved site;Aquaporin-like	50.9589	334.749	-2.71623	2.26369e-29	331.804	334.749	-0.0129822	0.991963	649.488	334.749	0.955674	0.000215768	42.2472	334.749	-2.99047	2.1465e-33	67.6304	334.749	-2.30655	3.23053e-22	246.279	334.749	-0.436779	0.145647	-Ca-N-P		-Mg	-N-P-Ca	-P-N-Ca		D		U	D	D
BnaC03g00760D	Zinc finger, Dof-type	109.003	59.7204	0.863036	0.0442039	70.9585	59.7204	0.245245	0.857494	53.8613	59.7204	-0.139536	0.87118	51.2001	59.7204	-0.230397	0.692056	30.1161	59.7204	-0.984851	0.0281319	28.1655	59.7204	-1.11876	0.0292422	-Ca				-P-S	-S-P	U				D	D
BnaA09g19680D	Transferase;Chloramphenicol acetyltransferase-like domain	1.89144	400.656	-7.48125	2.35952e-29	237.114	400.656	-0.756607	0.473518	448.435	400.656	0.162193	0.877642	36.7978	400.656	-3.43176	8.24553e-11	28.2965	400.656	-3.82023	6.73314e-13	416.681	400.656	0.0580468	0.95162	-Ca-N-P			-N-P-Ca	-P-N-Ca		D			D	D
BnaA04g22070D	Plant lipid transfer protein/Par allergen;Bifunctional inhibitor/plant lipid transfer protein/seed storage helical domain	813.397	99.1316	3.03515	3.04801e-29	202.502	99.1316	1.02959	0.00440344	52.9217	99.1316	-0.90815	0.0186532	257.637	99.1316	1.37941	1.63322e-06	225.182	99.1316	1.18298	3.72724e-05	170.221	99.1316	0.774627	0.025526	-Ca-N-P-S-K	-K-N-P-S-Ca	-Mg	-N-P-S-K-Ca	-P-N-S-K-Ca	-S-N-P-K-Ca	U	U	D	U	U	U
BnaCnng28870D	no data	40.3663	263.915	-2.7125	3.89929e-29	248.453	263.915	-0.0873168	0.922276	305.068	263.915	0.206617	0.610745	298.401	263.915	0.177681	0.564555	111.521	263.915	-1.24243	1.00355e-07	248.616	263.915	-0.0803781	0.847403	-Ca-P				-P-Ca		D				D
BnaA07g34810D	Peptidase C14, caspase catalytic	28.7827	703.029	-4.5995	4.7162e-29	565.766	703.029	-0.313403	0.779234	984.178	703.029	0.48502	0.429165	287.977	703.029	-1.28531	0.00136468	120.281	703.029	-2.54618	2.45544e-11	579.084	703.029	-0.279186	0.635785	-Ca-N-P			-N-P-Ca	-P-N-Ca		D			D	D
BnaC03g74280D	Ammonium transporter;Ammonium transporter, conserved site;Ammonium transporter AmtB-like domain	15.1114	144.363	-3.23075	5.90753e-29	88.8043	144.363	-0.697927	0.0636754	130.675	144.363	-0.141152	0.775051	108.01	144.363	-0.406922	0.177828	7.01166	144.363	-4.33566	4.36142e-39	115.857	144.363	-0.307665	0.386807	-Ca-P				-P-Ca		D				D
BnaA01g09720D	Major intrinsic protein;Major intrinsic protein, conserved site;Aquaporin-like	95.0662	10.2839	3.17372	7.3521e-29	9.54442	10.2839	-0.113979	0.956677	7.68487	10.2839	-0.391106	0.650393	30.1874	10.2839	1.52752	5.33491e-05	19.6796	10.2839	0.916002	0.03397	15.8424	10.2839	0.67101	0.223168	-Ca-N-P			-N-P-Ca	-P-N-Ca		U			U	U
BnaA02g33930D	Amino acid transporter, transmembrane	73.9613	680.607	-3.18396	1.28321e-28	285.189	680.607	-1.25457	0.000111976	640.656	680.607	-0.0874395	0.88589	315.31	680.607	-1.11087	0.00015659	352.626	680.607	-0.948612	0.00101979	321.103	680.607	-1.08943	0.000833048	-Ca-N-P-S-K	-K-N-P-S-Ca		-N-P-S-K-Ca	-P-N-S-K-Ca	-S-N-P-K-Ca	D	D		D	D	D
BnaCnng57240D	Proton-dependent oligopeptide transporter family;Major facilitator superfamily domain, general substrate transporter	22.9313	358.339	-3.96493	2.63489e-28	131.484	358.339	-1.44554	0.000196279	394.146	358.339	0.136111	0.841152	55.151	358.339	-2.70507	2.03845e-15	41.1776	358.339	-3.11888	1.36459e-19	441.923	358.339	0.304594	0.532179	-Ca-N-P-K	-K-N-P-Ca		-N-P-K-Ca	-P-N-K-Ca		D	D		D	D
BnaC03g60970D	No apical meristem (NAM) protein	557.409	164.782	1.75824	2.65076e-07	118.593	164.782	-0.473698	0.568639	162.22	164.782	-0.0205992	0.981315	191.672	164.782	0.21534	0.663209	96.8946	164.782	-0.763956	0.0468787	61.2688	164.782	-1.44446	0.0005814	-Ca				-P-S	-S-P	U				D	D
BnaC05g00840D	SANT/Myb domain;Myb domain, plants;Homeodomain-like;Myb domain	1692.49	978.856	0.790345	1.4336e-06	1071.28	978.856	0.13022	0.803363	1302.64	978.856	0.412163	0.0697211	1238.38	978.856	0.34002	0.0775238	384.908	978.856	-1.34611	1.9323e-16	716.245	978.856	-0.450765	0.0268741	-Ca				-P-S	-S-P	U				D	D
BnaC03g56350D	Glycoside hydrolase, family 3, N-terminal;Glycoside hydrolase family 3 C-terminal domain;Glycoside hydrolase, family 3, active site;Glycoside hydrolase family 3	507.219	56.1723	3.17337	8.27325e-28	44.4908	56.1723	-0.328337	0.724399	68.7477	56.1723	0.298238	0.602267	113.89	56.1723	1.02372	0.00216546	94.9926	56.1723	0.762211	0.0236989	78.4785	56.1723	0.479295	0.267946	-Ca-N-P			-N-P-Ca	-P-N-Ca		U			U	U
BnaC03g70990D	No apical meristem (NAM) protein	90.909	592.753	-2.71001	1.0246e-27	324.768	592.753	-0.868084	0.00597945	672.803	592.753	0.181514	0.694329	382.715	592.753	-0.630268	0.0208307	186.128	592.753	-1.67114	7.85485e-12	529.991	592.753	-0.157556	0.694683	-Ca-N-P-K	-K-N-P-Ca		-N-P-K-Ca	-P-N-K-Ca		D	D		D	D
BnaC06g34390D	Alpha/beta hydrolase, N-terminal	36.1708	17.5321	1.01449	0.0363693	18.5777	17.5321	0.08264	0.970581	9.6444	17.5321	-0.848962	0.276372	40.4905	17.5321	1.20602	0.012771	7.00535	17.5321	-1.30072	0.0245859	6.00673	17.5321	-1.55676	0.0199154	-Ca-N			-N-Ca	-P-S	-S-P	U			U	D	D
BnaA06g09180D	Protein kinase, catalytic domain;Serine-threonine/tyrosine-protein kinase catalytic domain;Serine/threonine- / dual specificity protein kinase, catalytic domain;Protein kinase-like domain;Tyrosine-protein kinase, catalytic domain	382.712	15.5538	4.624	6.76665e-27	44.3611	15.5538	1.52046	0.013297	13.2703	15.5538	-0.215617	0.839064	26.0537	15.5538	0.752697	0.194505	49.5562	15.5538	1.67992	0.000347102	9.03119	15.5538	-0.808509	0.276624	-Ca-P-K	-K-P-Ca			-P-K-Ca		U	U			U
BnaA02g31900D	BURP domain	241.121	41.243	2.54419	8.47438e-27	65.0265	41.243	0.655939	0.152442	25.2703	41.243	-0.694414	0.110547	184.096	41.243	2.1516	1.32584e-18	351.578	41.243	3.08928	9.16755e-40	80.0941	41.243	0.941853	0.00318954	-Ca-N-P-S			-N-P-S-Ca	-P-N-S-Ca	-S-N-P-Ca	U			U	U	U
BnaC05g49300D	Peptidase S54, rhomboid;Peptidase S54, rhomboid domain	24.4226	155.66	-2.66813	1.20091e-26	116.072	155.66	-0.423416	0.333671	131.466	155.66	-0.240248	0.534863	31.2474	155.66	-2.30652	5.20768e-21	73.5136	155.66	-1.07889	4.37881e-06	108.203	155.66	-0.522045	0.0654252	-Ca-N-P			-N-P-Ca	-P-N-Ca		D			D	D
BnaC06g06950D	CCAAT-binding transcription factor, subunit B;CCAAT-binding factor, conserved site	90.9057	54.5803	0.725784	0.0370353	47.6648	54.5803	-0.195073	0.869684	46.9876	54.5803	-0.232612	0.716396	96.1999	54.5803	0.818505	0.0205267	24.6618	54.5803	-1.14645	0.0019371	25.3932	54.5803	-1.07659	0.0107704	-Ca-N			-N-Ca	-P-S	-S-P	U			U	D	D
BnaA06g11420D	F-box domain, cyclin-like;FBD;Leucine-rich repeat 2	27.338	367.85	-3.74594	1.82246e-26	382.343	367.85	0.0566973	0.969882	274.657	367.85	-0.417155	0.436607	78.0079	367.85	-2.23894	2.47302e-11	116.585	367.85	-1.65539	6.00278e-07	207.664	367.85	-0.823988	0.0386228	-Ca-N-P-S			-N-P-S-Ca	-P-N-S-Ca	-S-N-P-Ca	D			D	D	D
BnaC06g36810D	Alpha amylase;Glycosyl hydrolase, family 13, catalytic domain;Glycosyl hydrolase, family 13, subfamily, catalytic domain;Alpha-amylase, C-terminal beta-sheet;Alpha-amylase, plant;Glycosyl hydrolase, family 13, all-beta;Glycoside hydrolase, catalytic domain;Glycoside hydrolase, family 13;Glycoside hydrolase, superfamily	1486.66	791.56	0.909197	1.29803e-05	901.275	791.56	0.187129	0.761469	596.202	791.56	-0.409537	0.190594	722.119	791.56	-0.133331	0.655575	483.925	791.56	-0.709807	0.00113087	400.065	791.56	-0.989646	3.06204e-05	-Ca				-P-S	-S-P	U				D	D
BnaC07g04260D	LURP1-like domain;Tubby C-terminal-like domain	54.168	29.2194	0.882295	0.0116129	30.42	29.2194	0.0581709	0.972865	22.1048	29.2194	-0.437064	0.474265	18.5015	29.2194	-0.674686	0.12726	12.2517	29.2194	-1.24326	0.00293876	14.9536	29.2194	-0.958775	0.0443824	-Ca				-P-S	-S-P	U				D	D
BnaA04g05090D	Cytochrome P450;Cytochrome P450, E-class, group I;Cytochrome P450, conserved site	0.310713	249.283	-9.15461	2.16396e-26	54.3356	249.283	-2.19464	0.00109166	197.042	249.283	-0.337548	0.744854	2.24205	249.283	-6.70507	3.11818e-21	12.6479	249.283	-4.28758	9.44201e-13	316.231	249.283	0.345098	0.688333	-Ca-N-P-K	-K-N-P-Ca		-N-P-K-Ca	-P-N-K-Ca		D	D		D	D
BnaC09g11010D	Phosphatidylinositol 3-/4-kinase, catalytic domain;Ubiquitin;Ubiquitin supergroup	129.295	86.7676	0.566159	0.017886	68.3515	86.7676	-0.347637	0.517557	68.9812	86.7676	-0.349359	0.353679	81.2439	86.7676	-0.104674	0.764498	60.3847	86.7676	-0.526479	0.0447089	47.5109	86.7676	-0.866409	0.00283937	-Ca				-P-S	-S-P	U				D	D
BnaCnng02450D	Cytochrome b245, heavy chain;FAD-binding 8;Ferric reductase, NAD binding;Ferric reductase transmembrane component-like domain;Ferredoxin reductase-type FAD-binding domain;Riboflavin synthase-like beta-barrel	7.46839	1469.3	-7.59463	2.76315e-26	5085.53	1469.3	1.79104	0.0225378	589.047	1469.3	-1.31839	0.0983856	0.311323	1469.3	-11.678	1.1943e-35	29.5694	1469.3	-5.62662	4.78026e-18	847.32	1469.3	-0.793808	0.305753	-Ca-N-P	-K		-N-P-Ca	-P-N-Ca		D	U		D	D
BnaC09g15050D	Thioredoxin;Thioredoxin-like fold;Thioredoxin domain;Thioredoxin, conserved site	677.586	458.885	0.562217	0.0483365	406.032	458.885	-0.176594	0.838557	315.84	458.885	-0.539341	0.15686	355.02	458.885	-0.371225	0.249642	293.705	458.885	-0.643822	0.0216652	211.333	458.885	-1.11807	0.000217962	-Ca				-P-S	-S-P	U				D	D
BnaA06g06160D	Glutathione S-transferase, N-terminal;Glutathione S-transferase, C-terminal;Glutathione S-transferase, C-terminal-like;Thioredoxin-like fold;Glutathione S-transferase/chloride channel, C-terminal	156.317	26.4594	2.54842	2.78327e-26	62.5307	26.4594	1.2305	0.000179578	54.7021	26.4594	1.04983	0.00168981	113.002	26.4594	2.0689	3.16391e-16	56.5647	26.4594	1.08345	0.000204619	62.7377	26.4594	1.22058	0.000140004	-Ca-N-Mg-P-S-K	-K-N-Mg-P-S-Ca	-Mg-N-P-S-K-Ca	-N-Mg-P-S-K-Ca	-P-N-Mg-S-K-Ca	-S-N-Mg-P-K-Ca	U	U	U	U	U	U
BnaCnng38960D	Phospholipase/carboxylesterase/thioesterase	692.364	139.205	2.31323	9.4275e-08	70.8823	139.205	-0.973043	0.202193	65.2916	139.205	-1.09151	0.0721727	115.094	139.205	-0.272463	0.660366	60.6408	139.205	-1.1977	0.0111419	62.1657	139.205	-1.17564	0.0303068	-Ca				-P-S	-S-P	U				D	D
BnaAnng22530D	Protein of unknown function DUF962	274.726	358.462	-0.380931	0.0503065	474.534	358.462	0.405593	0.155825	391.899	358.462	0.130264	0.693497	281.056	358.462	-0.351739	0.0865727	233.003	358.462	-0.619143	0.000741652	226.55	358.462	-0.664253	0.00139694					-P-S	-S-P					D	D
BnaC07g28630D	no data	108.548	9.25852	3.52642	6.87308e-26	20.5325	9.25852	1.1387	0.0905844	11.4452	9.25852	0.245729	0.801007	76.7228	9.25852	3.04109	4.3317e-18	37.3066	9.25852	1.9934	5.10276e-07	13.9721	9.25852	0.560586	0.402096	-Ca-N-P			-N-P-Ca	-P-N-Ca		U			U	U
BnaA02g02100D	no data	17.0902	235.46	-3.78524	8.46223e-26	382.683	235.46	0.700197	0.199732	132.914	235.46	-0.817351	0.062595	154.037	235.46	-0.615411	0.103176	128.987	235.46	-0.867716	0.0117162	320.421	235.46	0.444803	0.310857	-Ca-P				-P-Ca		D				D
BnaC02g01610D	Glutamate/phenylalanine/leucine/valine dehydrogenase;Glutamate/phenylalanine/leucine/valine dehydrogenase, C-terminal;Glutamate/phenylalanine/leucine/valine dehydrogenase, dimerisation domain;Glutamate dehydrogenase;NAD(P)-binding domain	883.624	184.522	2.25586	1.03236e-25	651.915	184.522	1.81795	1.08281e-15	221.466	184.522	0.260328	0.513111	313.703	184.522	0.763708	0.00185828	424.358	184.522	1.1986	1.03753e-07	354.254	184.522	0.936752	0.000355098	-Ca-N-P-S-K	-K-N-P-S-Ca		-N-P-S-K-Ca	-P-N-S-K-Ca	-S-N-P-K-Ca	U	U		U	U	U
BnaA03g38050D	Glycine rich protein	913.688	111.857	3.03402	1.09266e-25	248.767	111.857	1.15748	0.00177911	145.041	111.857	0.377078	0.458346	263.477	111.857	1.23758	7.48566e-05	922.874	111.857	3.04831	6.34035e-26	251.999	111.857	1.17106	0.000781371	-Ca-N-P-S-K	-K-N-P-S-Ca		-N-P-S-K-Ca	-P-N-S-K-Ca	-S-N-P-K-Ca	U	U		U	U	U
BnaCnng60140D	Cytochrome P450;Cytochrome P450, E-class, group I;Cytochrome P450, conserved site	316.764	29.0295	3.45939	1.25208e-25	240.909	29.0295	3.06682	7.03832e-19	36.0021	29.0295	0.320982	0.642168	106.982	29.0295	1.89082	9.72402e-08	213.909	29.0295	2.89511	3.58112e-18	135.282	29.0295	2.22914	7.88282e-10	-Ca-N-P-S-K	-K-N-P-S-Ca		-N-P-S-K-Ca	-P-N-S-K-Ca	-S-N-P-K-Ca	U	U		U	U	U
BnaC03g62130D	Cation/H+ exchanger	579.687	4849.59	-3.0633	1.63337e-25	6894.31	4849.59	0.507497	0.388323	11562.4	4849.59	1.25337	0.000177969	2068.71	4849.59	-1.22912	5.76033e-05	1021.41	4849.59	-2.24731	9.19046e-15	6672.83	4849.59	0.460595	0.240247	-Ca-N-P		-Mg	-N-P-Ca	-P-N-Ca		D		U	D	D
BnaC05g20350D	Ureide permease	21.2145	158.161	-2.90205	1.78154e-25	161.224	158.161	0.0305293	0.980653	118.282	158.161	-0.417602	0.280778	177.545	158.161	0.168928	0.624143	19.0119	158.161	-3.04741	1.5101e-26	118.194	158.161	-0.407373	0.223794	-Ca-P				-P-Ca		D				D
BnaA05g29170D	Multicopper oxidase, type 1;Multicopper oxidase, copper-binding site;Cupredoxin;Multicopper oxidase, type 2;Multicopper oxidase, type 3;Laccase	786.116	4899.95	-2.6395	3.24769e-25	3919.4	4899.95	-0.322049	0.612427	5784.04	4899.95	0.23932	0.606224	1418.43	4899.95	-1.78879	3.11214e-12	1940.96	4899.95	-1.33589	2.16587e-07	4411.9	4899.95	-0.151458	0.725804	-Ca-N-P			-N-P-Ca	-P-N-Ca		D			D	D
BnaC03g40460D	Bifunctional inhibitor/plant lipid transfer protein/seed storage helical domain	210.842	24.0605	3.1379	3.44017e-25	51.2795	24.0605	1.09695	0.0204733	19.7355	24.0605	-0.312172	0.662267	116.725	24.0605	2.28605	6.46384e-13	69.1568	24.0605	1.52783	6.44324e-06	32.6837	24.0605	0.406601	0.446373	-Ca-N-P-K	-K-N-P-Ca		-N-P-K-Ca	-P-N-K-Ca		U	U		U	U
BnaA09g54780D	Peptidase S54, rhomboid;Peptidase S54, rhomboid domain	136.029	197.694	-0.536385	0.0507546	269.794	197.694	0.44898	0.343338	194.785	197.694	-0.0194489	0.974343	152.61	197.694	-0.374708	0.21675	121.509	197.694	-0.700433	0.00817416	128.84	197.694	-0.627916	0.041421					-P-S	-S-P					D	D
BnaC06g13030D	Germin;Cupin 1;RmlC-like cupin domain;RmlC-like jelly roll fold;Germin, manganese binding site	2934.83	61.2657	5.58501	3.91891e-25	305.969	61.2657	2.32378	5.45569e-05	86.8281	61.2657	0.500652	0.57094	763.661	61.2657	3.6428	1.61474e-12	921.772	61.2657	3.91438	2.3642e-14	202.62	61.2657	1.72404	0.00339209	-Ca-N-P-S-K	-K-N-P-S-Ca		-N-P-S-K-Ca	-P-N-S-K-Ca	-S-N-P-K-Ca	U	U		U	U	U
BnaC04g11230D	Leucine-rich repeat;Leucine-rich repeat, typical subtype	80.9573	1.90892	5.34561	4.04556e-25	5.95019	1.90892	1.62942	0.258251	2.70479	1.90892	0.482981	0.792588	29.1733	1.90892	3.89742	6.74577e-11	6.67596	1.90892	1.7777	0.0346718	3.16557	1.90892	0.696499	0.625345	-Ca-N-P			-N-P-Ca	-P-N-Ca		U			U	U
BnaC08g00150D	Protein of unknown function DUF3049	106.109	1.91793	5.73584	5.54337e-25	4.63914	1.91793	1.25606	0.513879	0.891825	1.91793	-0.982557	0.630721	11.5604	1.91793	2.58469	0.000781696	74.1465	1.91793	5.22511	4.8353e-20	2.74799	1.91793	0.525771	0.74059	-Ca-N-P			-N-P-Ca	-P-N-Ca		U			U	U
BnaA09g56270D	Per1-like	274.04	386.942	-0.495781	0.0525363	450.883	386.942	0.221839	0.732652	348.49	386.942	-0.149034	0.742299	271.134	386.942	-0.511763	0.0532371	259.096	386.942	-0.576498	0.0202066	250.3	386.942	-0.633634	0.0244891					-P-S	-S-P					D	D
BnaC06g21200D	ACT domain	200.878	967.469	-2.26461	7.92408e-25	444.198	967.469	-1.12311	6.01901e-06	947.012	967.469	-0.0323508	0.950958	589.748	967.469	-0.714473	0.00302793	294.437	967.469	-1.7165	5.53498e-15	1053.09	967.469	0.123513	0.742306	-Ca-N-P-K	-K-N-P-Ca		-N-P-K-Ca	-P-N-K-Ca		D	D		D	D
BnaCnng59280D	no data	316.696	420.102	-0.402868	0.0525624	339.453	420.102	-0.307929	0.439355	542.443	420.102	0.367686	0.178215	324.522	420.102	-0.373829	0.0878357	274.161	420.102	-0.616761	0.00169037	288.928	420.102	-0.534741	0.0189754					-P-S	-S-P					D	D
BnaC07g35860D	Nodulin-like;Major facilitator superfamily domain, general substrate transporter	149.056	226.833	-0.608113	0.0526401	170.978	226.833	-0.408778	0.524665	222.027	226.833	-0.0359971	0.956414	197.372	226.833	-0.200095	0.611359	93.6234	226.833	-1.27771	1.28149e-05	85.1166	226.833	-1.40228	1.57578e-05					-P-S	-S-P					D	D
BnaA03g17800D	Plant peroxidase;Haem peroxidase, plant/fungal/bacterial;Haem peroxidase;Peroxidases heam-ligand binding site;Peroxidase, active site	1300.74	255.691	2.34511	1.6357e-24	636.632	255.691	1.31481	3.9202e-07	488.924	255.691	0.933656	0.000871749	299.158	255.691	0.230594	0.474482	443.331	255.691	0.792619	0.00144881	425.346	255.691	0.730675	0.0111031	-Ca-Mg-P-S-K	-K-Mg-P-S-Ca	-Mg-P-S-K-Ca		-P-Mg-S-K-Ca	-S-Mg-P-K-Ca	U	U	U		U	U
BnaA03g20340D	Glycoside hydrolase, family 19, catalytic;Chitin-binding, type 1;Glycoside hydrolase, family 19;Chitin-binding, type 1, conserved site;Lysozyme-like domain	215.406	18.5488	3.52588	1.69308e-24	37.8348	18.5488	1.02532	0.0941655	22.1825	18.5488	0.259355	0.751382	78.3837	18.5488	2.07713	2.88128e-08	50.88	18.5488	1.45045	0.00023422	34.0739	18.5488	0.832149	0.105283	-Ca-N-P			-N-P-Ca	-P-N-Ca		U			U	U
BnaCnng47370D	Multi antimicrobial extrusion protein	854.777	2110.46	-1.30366	0.0532005	1954.87	2110.46	-0.110447	0.967703	1319.74	2110.46	-0.676935	0.514947	1204.49	2110.46	-0.809274	0.284559	826.529	2110.46	-1.35219	0.0410276	671.198	2110.46	-1.65361	0.0265108					-P-S	-S-P					D	D
BnaA05g06830D	Fatty acid hydroxylase;Uncharacterised domain Wax2, C-terminal	236.382	18.9132	3.6328	1.74512e-24	23.6912	18.9132	0.325179	0.808916	22.0911	18.9132	0.234242	0.782094	44.9189	18.9132	1.25984	0.00324892	48.6601	18.9132	1.35611	0.000896015	40.2275	18.9132	1.06356	0.0304098	-Ca-N-P-S			-N-P-S-Ca	-P-N-S-Ca	-S-N-P-Ca	U			U	U	U
BnaC04g14960D	Pleckstrin homology domain;Pleckstrin homology-like domain	131.211	183.902	-0.497936	0.0539684	157.272	183.902	-0.2257	0.731488	191.346	183.902	0.0554165	0.916297	132.843	183.902	-0.460409	0.0897467	95.897	183.902	-0.938962	0.000111928	102.962	183.902	-0.831088	0.00283199					-P-S	-S-P					D	D
BnaC09g27130D	Protein of unknown function DUF3339	8.26558	192.379	-4.53892	1.90968e-24	285.152	192.379	0.567744	0.481568	229.293	192.379	0.253785	0.724631	25.3706	192.379	-2.9392	4.9111e-13	22.9249	192.379	-3.06416	4.65553e-14	180.654	192.379	-0.0826554	0.908175	-Ca-N-P			-N-P-Ca	-P-N-Ca		D			D	D
BnaC08g47640D	Malectin-like carbohydrate-binding domain	54.9029	332.506	-2.6001	1.91814e-24	148.789	332.506	-1.15948	4.80332e-05	430.353	332.506	0.369315	0.340731	148.882	332.506	-1.15546	6.78284e-06	69.3205	332.506	-2.26041	3.77566e-19	199.928	332.506	-0.731874	0.0137835	-Ca-N-P-S-K	-K-N-P-S-Ca		-N-P-S-K-Ca	-P-N-S-K-Ca	-S-N-P-K-Ca	D	D		D	D	D
BnaC06g23700D	Proteinase inhibitor I3, Kunitz legume;Kunitz inhibitor ST1-like	849.19	150.456	2.49751	2.56847e-24	752.376	150.456	2.3224	1.03425e-19	316.887	150.456	1.07137	0.000296297	375.499	150.456	1.31878	3.98431e-07	523.559	150.456	1.79903	5.11313e-13	240.04	150.456	0.670929	0.0344967	-Ca-N-Mg-P-S-K	-K-N-Mg-P-S-Ca	-Mg-N-P-S-K-Ca	-N-Mg-P-S-K-Ca	-P-N-Mg-S-K-Ca	-S-N-Mg-P-K-Ca	U	U	U	U	U	U
BnaC09g03940D	BURP domain	79.3844	8.26922	3.25062	2.63508e-24	13.4035	8.26922	0.712044	0.480755	3.90536	8.26922	-1.07482	0.218431	24.7282	8.26922	1.60495	0.000151333	29.8903	8.26922	1.85461	2.89087e-06	14.9942	8.26922	0.842817	0.152814	-Ca-N-P			-N-P-Ca	-P-N-Ca		U			U	U
BnaA10g27650D	Calcium/proton exchanger;Calcium/proton exchanger CAX;Sodium/calcium exchanger membrane region	132.414	513.657	-1.96209	2.63692e-24	640.73	513.657	0.31963	0.424268	845.052	513.657	0.716992	0.00138728	466.594	513.657	-0.136992	0.61155	239.05	513.657	-1.1026	1.45811e-08	334.42	513.657	-0.614925	0.00779121	-Ca-P-S		-Mg		-P-S-Ca	-S-P-Ca	D		U		D	D
BnaC03g47950D	no data	62.7328	396.35	-2.65044	3.08254e-24	309.063	396.35	-0.358983	0.539497	494.833	396.35	0.318586	0.447635	213.147	396.35	-0.89243	0.00108099	49.6898	396.35	-2.99491	4.5109e-29	423.185	396.35	0.0980231	0.830474	-Ca-N-P			-N-P-Ca	-P-N-Ca		D			D	D
BnaA10g19480D	Alpha/beta hydrolase fold-1;Partial AB-hydrolase lipase domain	93.6169	10.7392	3.10623	3.64222e-24	15.5714	10.7392	0.53184	0.620551	31.3541	10.7392	1.4876	0.000653243	46.4529	10.7392	2.09141	2.87535e-09	27.0538	10.7392	1.32152	0.000973847	17.046	10.7392	0.637955	0.267148	-Ca-N-Mg-P		-Mg-N-P-Ca	-N-Mg-P-Ca	-P-N-Mg-Ca		U		U	U	U
BnaA04g26750D	Signal transduction response regulator, receiver domain;CCT domain;CheY-like superfamily	165.671	106.556	0.636527	0.0540506	87.4607	106.556	-0.287882	0.745836	174.012	106.556	0.700252	0.0935378	119.613	106.556	0.164728	0.70992	63.0633	106.556	-0.759256	0.0242302	61.7768	106.556	-0.775148	0.0445708					-P-S	-S-P					D	D
BnaA03g40330D	Protein kinase, catalytic domain;Serine-threonine/tyrosine-protein kinase catalytic domain;Serine/threonine- / dual specificity protein kinase, catalytic domain;U box domain;Serine/threonine-protein kinase, active site;Protein kinase-like domain;Zinc finger, RING/FYVE/PHD-type;Rossmann-like alpha/beta/alpha sandwich fold;Protein kinase, ATP binding site;Tyrosine-protein kinase, catalytic domain	305.309	525.911	-0.785158	0.054129	419.046	525.911	-0.327479	0.761566	458.835	525.911	-0.195474	0.793084	368.506	525.911	-0.514615	0.258857	257.466	525.911	-1.02939	0.00838773	265.971	525.911	-0.986803	0.0281441					-P-S	-S-P					D	D
BnaCnng39650D	Glycoside hydrolase, family 19, catalytic;Glycoside hydrolase, family 19;Lysozyme-like domain	1883.57	35.8983	5.71037	3.97348e-24	56.0492	35.8983	0.643117	0.628492	56.7553	35.8983	0.658647	0.456006	185.444	35.8983	2.36555	1.58267e-05	329.067	35.8983	3.19408	2.06605e-09	62.9318	35.8983	0.787266	0.275549	-Ca-N-P			-N-P-Ca	-P-N-Ca		U			U	U
BnaAnng19690D	AMP-dependent synthetase/ligase;AMP-binding, conserved site	178.833	688.069	-1.94146	4.79268e-24	1526.67	688.069	1.14952	1.46187e-08	920.222	688.069	0.41722	0.132434	287.014	688.069	-1.2619	1.01521e-10	425.03	688.069	-0.695221	0.000541053	545.705	688.069	-0.335313	0.192676	-Ca-N-P	-K		-N-P-Ca	-P-N-Ca		D	U		D	D
BnaA08g30510D	K+ potassium transporter	58.5745	334.497	-2.50097	5.06891e-24	550.17	334.497	0.718332	0.0291205	434.33	334.497	0.37628	0.314972	327.191	334.497	-0.0327031	0.936231	150.44	334.497	-1.15098	2.7571e-06	286.309	334.497	-0.228325	0.527542	-Ca-P	-K			-P-Ca		D	U			D
BnaA03g46070D	Aminotransferase, class I/classII;Tyrosine/nicotianamine aminotransferase;Pyridoxal phosphate-dependent transferase, major region, subdomain 1;Pyridoxal phosphate-dependent transferase, major region, subdomain 2;Pyridoxal phosphate-dependent transferase;Tyrosine transaminase	2577.89	272.074	3.2435	6.91943e-24	244.054	272.074	-0.155881	0.900682	295.18	272.074	0.116413	0.867566	111.149	272.074	-1.2939	0.000222422	1600.31	272.074	2.5561	1.13549e-15	513.24	272.074	0.91254	0.0192897	-Ca-P-S			-N	-P-S-Ca	-S-P-Ca	U			D	U	U
BnaA05g25160D	no data	379.035	532.505	-0.490806	0.0542547	595.099	532.505	0.159335	0.833254	1152.69	532.505	1.1123	8.15499e-06	504.321	532.505	-0.0782261	0.827223	223.279	532.505	-1.25466	6.68801e-08	283.191	532.505	-0.910379	0.000735784			-Mg		-P-S	-S-P			U		D	D
BnaC03g74060D	AMP-dependent synthetase/ligase;AMP-binding;AMP-binding, conserved site	65.7402	242.469	-1.87649	1.29696e-23	199.135	242.469	-0.284089	0.469317	321.364	242.469	0.40067	0.106983	132.8	242.469	-0.87658	3.9906e-06	81.2665	242.469	-1.57707	3.51092e-17	190.49	242.469	-0.340372	0.150678	-Ca-N-P			-N-P-Ca	-P-N-Ca		D			D	D
BnaA09g54200D	Plant specific Rop nucleotide exchanger, PRONE	337.24	46.1987	2.8701	1.4931e-23	53.0688	46.1987	0.20466	0.855541	30.8487	46.1987	-0.586917	0.262925	105.085	46.1987	1.19605	0.000236605	108.426	46.1987	1.23521	8.86849e-05	64.217	46.1987	0.475161	0.277994	-Ca-N-P			-N-P-Ca	-P-N-Ca		U			U	U
BnaC03g76760D	Bet v I domain;START-like domain;Major latex protein domain	1538.51	202.307	2.92518	1.4931e-23	662.061	202.307	1.70867	1.07893e-07	238.982	202.307	0.242973	0.664813	692.374	202.307	1.77348	3.1275e-09	890.329	202.307	2.13579	2.90849e-13	226.33	202.307	0.153213	0.768939	-Ca-N-P-K	-K-N-P-Ca		-N-P-K-Ca	-P-N-K-Ca		U	U		U	U
BnaC05g16860D	Calcium-binding EF-hand;EF-hand-like domain;EF-Hand 1, calcium-binding site	83.1825	487.386	-2.56235	1.5004e-23	409.295	487.386	-0.25126	0.719858	692.197	487.386	0.507299	0.164686	139.987	487.386	-1.79442	1.89347e-12	131.41	487.386	-1.88958	8.17498e-14	273.568	487.386	-0.835157	0.00532747	-Ca-N-P-S			-N-P-S-Ca	-P-N-S-Ca	-S-N-P-Ca	D			D	D	D
BnaCnng30740D	Ribokinase;Carbohydrate/puine kinase, PfkB, conserved site;Carbohydrate kinase PfkB	592.174	448.504	0.39988	0.0542781	438.188	448.504	-0.0333133	0.970194	465.402	448.504	0.0521315	0.902147	388.798	448.504	-0.206368	0.404403	333.673	448.504	-0.426664	0.0394503	296.297	448.504	-0.597553	0.00895694					-P-S	-S-P					D	D
BnaA01g03160D	Myc-type, basic helix-loop-helix (bHLH) domain	1.59325	11.783	-2.81928	0.000318705	13.4804	11.783	0.187085	0.936248	10.7631	11.783	-0.145165	0.911728	20.7125	11.783	0.761915	0.261734	39.0761	11.783	1.71334	0.00156398	27.6295	11.783	1.2387	0.0607702	-Ca				-P		D				U
BnaCnng32860D	Cytochrome P450	0	69.0037	-9.10998	2.1274e-23	29.5062	69.0037	-1.21708	0.0813994	79.6248	69.0037	0.207588	0.818601	1.93073	69.0037	-5.06093	1.61039e-16	3.84258	69.0037	-4.11567	2.50118e-13	98.8775	69.0037	0.527689	0.394823	-Ca-N-P			-N-P-Ca	-P-N-Ca		D			D	D
BnaC08g15950D	Protein of unknown function DUF1262	42.9619	327.037	-2.9182	2.2035e-23	270.788	327.037	-0.27163	0.730927	318.003	327.037	-0.0368714	0.954948	132.989	327.037	-1.30826	8.22848e-06	185.08	327.037	-0.820502	0.00554016	290.299	327.037	-0.167623	0.718538	-Ca-N-P			-N-P-Ca	-P-N-Ca		D			D	D
BnaC04g37380D	Protein kinase, catalytic domain;Serine-threonine/tyrosine-protein kinase catalytic domain;Serine/threonine- / dual specificity protein kinase, catalytic domain;Gnk2-homologous domain;Serine/threonine-protein kinase, active site;Protein kinase-like domain;Concanavalin A-like lectin/glucanase, subgroup;Protein kinase, ATP binding site;Tyrosine-protein kinase, catalytic domain	288.638	23.2105	3.62353	2.35047e-23	40.3643	23.2105	0.791314	0.297843	82.2158	23.2105	1.80368	2.71399e-05	104.22	23.2105	2.15983	1.99485e-08	88.9332	23.2105	1.92764	5.71257e-07	45.3629	23.2105	0.964923	0.0518642	-Ca-N-Mg-P		-Mg-N-P-Ca	-N-Mg-P-Ca	-P-N-Mg-Ca		U		U	U	U
BnaA03g60480D	no data	4.1413	73.7772	-4.13533	2.72893e-23	88.8455	73.7772	0.272466	0.76155	50.959	73.7772	-0.508141	0.299392	12.1109	73.7772	-2.60087	8.07692e-13	14.6758	73.7772	-2.3107	8.82612e-11	26.7276	73.7772	-1.47731	0.000120709	-Ca-N-P-S			-N-P-S-Ca	-P-N-S-Ca	-S-N-P-Ca	D			D	D	D
BnaC04g13670D	Protein kinase, catalytic domain;Calcium-binding EF-hand;Protein kinase-like domain;EF-hand-like domain;EF-Hand 1, calcium-binding site	63.105	31.7745	0.983379	0.0556795	27.1332	31.7745	-0.226327	0.903565	22.2402	31.7745	-0.505822	0.553093	20.4802	31.7745	-0.629478	0.311385	13.9455	31.7745	-1.17269	0.0344603	10.4302	31.7745	-1.60297	0.0116575					-P-S	-S-P					D	D
BnaC09g50000D	Plant peroxidase;Haem peroxidase, plant/fungal/bacterial;Haem peroxidase;Peroxidases heam-ligand binding site;Peroxidase, active site	2140.89	195.886	3.45029	3.06642e-23	725.397	195.886	1.88895	6.30428e-07	144.507	195.886	-0.432173	0.462978	1022.48	195.886	2.38387	7.19207e-12	375.616	195.886	0.939479	0.0105825	278.993	195.886	0.507371	0.285875	-Ca-N-P-K	-K-N-P-Ca		-N-P-K-Ca	-P-N-K-Ca		U	U		U	U
BnaC09g13640D	Protein kinase, catalytic domain;Leucine-rich repeat;Serine/threonine- / dual specificity protein kinase, catalytic domain;Serine/threonine-protein kinase, active site;Protein kinase-like domain;Leucine-rich repeat-containing N-terminal, type 2;Concanavalin A-like lectin/glucanase, subgroup;Protein kinase, ATP binding site;Tyrosine-protein kinase, catalytic domain	281.099	1345.62	-2.25929	3.41517e-23	539.737	1345.62	-1.31758	1.5069e-07	1732.71	1345.62	0.36426	0.318352	389.459	1345.62	-1.78874	6.83777e-15	649.633	1345.62	-1.05044	6.8335e-06	1348.18	1345.62	0.00131304	0.998013	-Ca-N-P-K	-K-N-P-Ca		-N-P-K-Ca	-P-N-K-Ca		D	D		D	D
BnaA10g22610D	Vacuolar sorting protein 9;Vacuolar sorting protein 9, subgroup	64.0756	90.0625	-0.488404	0.0557618	78.6383	90.0625	-0.195082	0.776025	78.7457	90.0625	-0.185254	0.656091	63.9697	90.0625	-0.496206	0.0624819	60.3046	90.0625	-0.578	0.0216153	53.0588	90.0625	-0.757457	0.00737254					-P-S	-S-P					D	D
BnaC08g25570D	Major intrinsic protein;Major intrinsic protein, conserved site;Aquaporin-like	210.841	20.2261	3.35983	3.67329e-23	25.211	20.2261	0.308707	0.811976	19.2665	20.2261	-0.0532429	0.95628	110.617	20.2261	2.44453	5.25831e-12	69.2174	20.2261	1.76205	1.975e-06	29.7087	20.2261	0.512756	0.364755	-Ca-N-P			-N-P-Ca	-P-N-Ca		U			U	U
BnaA02g00440D	SANT/Myb domain;Homeodomain-like;Myb domain	46.4749	194.731	-2.05506	4.63622e-23	163.549	194.731	-0.254713	0.596892	284.737	194.731	0.550182	0.0245745	93.8606	194.731	-1.06013	2.9718e-07	84.5266	194.731	-1.20642	3.73914e-09	198.099	194.731	0.0208979	0.957364	-Ca-N-P		-Mg	-N-P-Ca	-P-N-Ca		D		U	D	D
BnaC09g31950D	Bifunctional inhibitor/plant lipid transfer protein/seed storage helical domain	1908.78	185.444	3.36059	5.44804e-23	686.38	185.444	1.88572	4.13073e-07	167.033	185.444	-0.15388	0.830157	449.684	185.444	1.27553	0.000416646	411.294	185.444	1.14678	0.00115936	210.964	185.444	0.183281	0.754932	-Ca-N-P-K	-K-N-P-Ca		-N-P-K-Ca	-P-N-K-Ca		U	U		U	U
BnaA03g19730D	Protein kinase C-like, phorbol ester/diacylglycerol binding;C1-like	33.2075	203.293	-2.61016	9.07836e-23	203.065	203.293	-0.000971613	1	230.956	203.293	0.184495	0.692278	77.8389	203.293	-1.37532	1.26793e-07	92.4648	203.293	-1.13569	1.10125e-05	168.899	203.293	-0.267048	0.463868	-Ca-N-P			-N-P-Ca	-P-N-Ca		D			D	D
BnaA05g31870D	GDP-fucose protein O-fucosyltransferase	130.369	589.533	-2.17828	1.36523e-22	470.974	589.533	-0.323655	0.520495	618.256	589.533	0.0699109	0.886036	257.356	589.533	-1.20205	1.372e-07	235.507	589.533	-1.32268	3.47081e-09	504.209	589.533	-0.22684	0.492065	-Ca-N-P			-N-P-Ca	-P-N-Ca		D			D	D
BnaA01g11010D	Oxygen oxidoreductase covalent FAD-binding site;FAD linked oxidase, N-terminal;Berberine/berberine-like;FAD-binding, type 2;FAD-binding, type 2, subdomain 1;CO dehydrogenase flavoprotein-like, FAD-binding, subdomain 2	38.8548	283.598	-2.88003	1.52577e-22	263.659	283.598	-0.105811	0.923528	283.074	283.598	-0.00330604	0.996184	59.6663	283.598	-2.24073	1.09166e-14	24.6781	283.598	-3.51938	6.1195e-30	189.474	283.598	-0.578349	0.105303	-Ca-N-P			-N-P-Ca	-P-N-Ca		D			D	D
BnaA07g01850D	Expansin/pollen allergen, DPBB domain;Barwin-related endoglucanase;Barwin-like endoglucanase	155.875	1.60332	6.57938	1.8089e-22	18.652	1.60332	3.53431	8.34197e-05	4.84721	1.60332	1.63323	0.239676	37.5449	1.60332	4.53284	6.94262e-10	16.4952	1.60332	3.3552	2.79668e-05	8.65943	1.60332	2.39371	0.0212658	-Ca-N-P-S-K	-K-N-P-S-Ca		-N-P-S-K-Ca	-P-N-S-K-Ca	-S-N-P-K-Ca	U	U		U	U	U
BnaA04g27530D	Glycoside hydrolase, family 1;Glycoside hydrolase, catalytic domain;Glycoside hydrolase, superfamily	107.343	8.4114	3.63547	2.38183e-22	19.4693	8.4114	1.18525	0.109591	9.5125	8.4114	0.229204	0.828833	50.0847	8.4114	2.54872	6.45001e-10	54.2559	8.4114	2.65508	5.51127e-11	45.4573	8.4114	2.39204	1.09275e-07	-Ca-N-P-S			-N-P-S-Ca	-P-N-S-Ca	-S-N-P-Ca	U			U	U	U
BnaC05g04360D	Fatty acid desaturase, type 1;Fatty acid desaturase, type 1, core	175.107	34.1554	2.34541	2.4339e-22	46.126	34.1554	0.423252	0.522617	20.1918	34.1554	-0.777884	0.0815713	85.2474	34.1554	1.31699	1.51063e-06	86.0567	34.1554	1.32162	9.64936e-07	52.9089	34.1554	0.611415	0.0924105	-Ca-N-P			-N-P-Ca	-P-N-Ca		U			U	U
BnaCnng26460D	Protein of unknown function DUF3633	15.0162	35.9783	-1.25085	0.056807	17.8925	35.9783	-1.00111	0.407761	19.7046	35.9783	-0.843789	0.365384	19.9052	35.9783	-0.853375	0.233949	14.3054	35.9783	-1.31451	0.0429722	12.0545	35.9783	-1.63754	0.0285729					-P-S	-S-P					D	D
BnaC04g49460D	Mlo-related protein	74.5115	410.941	-2.4535	2.76773e-22	495.027	410.941	0.269381	0.681133	575.015	410.941	0.483754	0.182942	986.061	410.941	1.26398	3.25571e-07	261.182	410.941	-0.653089	0.0137679	355.399	410.941	-0.210217	0.583242	-Ca-P			-N	-P-Ca		D			U	D
BnaAnng00330D	Metallothionein, family 15, plant	1710.82	450.983	1.92282	3.16209e-22	588.317	450.983	0.382546	0.35387	366.791	450.983	-0.298883	0.384636	1162.47	450.983	1.36481	2.52843e-11	999.05	450.983	1.14649	2.39599e-08	722.197	450.983	0.676423	0.00620171	-Ca-N-P-S			-N-P-S-Ca	-P-N-S-Ca	-S-N-P-Ca	U			U	U	U
BnaA06g39280D	no data	101.548	501.676	-2.29268	3.31265e-22	399.492	501.676	-0.328755	0.546545	671.693	501.676	0.419738	0.238025	177.317	501.676	-1.49632	3.66562e-10	94.4032	501.676	-2.40976	7.27049e-24	544.543	501.676	0.121593	0.762324	-Ca-N-P			-N-P-Ca	-P-N-Ca		D			D	D
BnaC06g23970D	Toll/interleukin-1 receptor homology (TIR) domain;Disease resistance protein;NB-ARC	63.302	300.775	-2.23503	3.33937e-22	382.241	300.775	0.344952	0.473518	322.962	300.775	0.0997264	0.829779	108.505	300.775	-1.47052	1.8331e-10	99.9769	300.775	-1.58953	3.91215e-12	291.041	300.775	-0.0441181	0.918977	-Ca-N-P			-N-P-Ca	-P-N-Ca		D			D	D
BnaA03g09450D	no data	263.413	32.9182	2.99922	3.48699e-22	50.2316	32.9182	0.61478	0.379859	17.2904	32.9182	-0.931948	0.0814066	247.832	32.9182	2.91882	9.34299e-21	79.8432	32.9182	1.2804	0.000202842	47.093	32.9182	0.534775	0.260914	-Ca-N-P			-N-P-Ca	-P-N-Ca		U			U	U
BnaA09g28910D	Ureide permease	6.89115	85.1725	-3.56123	3.6175e-22	60.1355	85.1725	-0.502228	0.42629	57.8329	85.1725	-0.559854	0.214981	78.9875	85.1725	-0.110727	0.806905	14.3927	85.1725	-2.55598	8.35679e-14	60.0691	85.1725	-0.47699	0.2373	-Ca-P				-P-Ca		D				D
BnaC05g19100D	Zinc finger, RING-type;Zinc finger, PHD-type;Zinc finger, FYVE/PHD-type;Zinc finger, RING/FYVE/PHD-type;Zinc finger, RING-type, conserved site;Zinc finger, PHD-finger	380.147	537.564	-0.498039	0.0569755	474.156	537.564	-0.180304	0.808703	513.519	537.564	-0.0648622	0.902055	390.177	537.564	-0.46324	0.0925136	344.619	537.564	-0.640064	0.0107257	344.869	537.564	-0.643799	0.0249865					-P-S	-S-P					D	D
BnaC05g18160D	Plant disease resistance response protein	2.81908	111.798	-5.25255	4.24173e-22	91.8641	111.798	-0.284364	0.834269	174.617	111.798	0.637448	0.320584	82.4885	111.798	-0.432887	0.42056	33.4482	111.798	-1.73932	7.76846e-05	82.4106	111.798	-0.437829	0.468432	-Ca-P				-P-Ca		D				D
BnaC03g30880D	Glutathione S-transferase, N-terminal;Glutathione S-transferase, C-terminal;Glutathione S-transferase, C-terminal-like;Thioredoxin-like fold;Glutathione S-transferase/chloride channel, C-terminal	188.35	6.10016	4.94258	4.24335e-22	125.565	6.10016	4.3631	5.52225e-16	8.16439	6.10016	0.444104	0.719071	55.6516	6.10016	3.18823	4.70845e-09	118.274	6.10016	4.27635	1.11008e-16	23.0048	6.10016	1.90091	0.00550854	-Ca-N-P-S-K	-K-N-P-S-Ca		-N-P-S-K-Ca	-P-N-S-K-Ca	-S-N-P-K-Ca	U	U		U	U	U
BnaC06g14100D	Zinc finger, AN1-type;Zinc finger, A20-type	1120.07	1719.03	-0.617714	0.0574236	1868.89	1719.03	0.12074	0.917059	1365.7	1719.03	-0.331468	0.510453	1226.92	1719.03	-0.48687	0.166925	1008.37	1719.03	-0.769214	0.0137008	1041.38	1719.03	-0.724627	0.0447262					-P-S	-S-P					D	D
BnaAnng00240D	no data	210.894	33.6214	2.63522	7.04414e-22	33.3482	33.6214	-0.0146586	0.994277	22.3291	33.6214	-0.593565	0.26501	107.887	33.6214	1.68712	1.21637e-08	80.9203	33.6214	1.26257	4.02466e-05	66.4598	33.6214	0.967473	0.0087224	-Ca-N-P-S			-N-P-S-Ca	-P-N-S-Ca	-S-N-P-Ca	U			U	U	U
BnaC03g05170D	Glycoside hydrolase, family 32;Concanavalin A-like lectin/glucanases superfamily;Glycosyl hydrolase family 32, N-terminal;Glycosyl hydrolase family 32, C-terminal;Glycosyl hydrolase, five-bladed beta-propellor domain	2731.7	256.775	3.40987	7.32403e-22	248.686	256.775	-0.0462784	0.979691	347.526	256.775	0.433473	0.464887	604.836	256.775	1.23341	0.00107585	514.946	256.775	1.00298	0.00693334	224.429	256.775	-0.200156	0.738815	-Ca-N-P			-N-P-Ca	-P-N-Ca		U			U	U
BnaC09g04640D	C2 calcium-dependent membrane targeting	38.5723	268.547	-2.78742	8.76487e-22	1249.95	268.547	2.2197	7.63551e-16	272.219	268.547	0.0219666	0.97404	782.312	268.547	1.54306	1.44904e-08	118.901	268.547	-1.17186	4.1337e-05	171.056	268.547	-0.652587	0.058977	-Ca-P	-K-N		-N-K	-P-Ca		D	U		U	D
BnaC06g02520D	Organ specific protein	196.088	805.976	-2.03597	9.20425e-22	522.414	805.976	-0.625419	0.0431769	1373.89	805.976	0.768507	0.00267612	302.302	805.976	-1.41122	6.31962e-11	263.941	805.976	-1.61054	3.99862e-14	681.841	805.976	-0.239997	0.442519	-Ca-N-P-K	-K-N-P-Ca	-Mg	-N-P-K-Ca	-P-N-K-Ca		D	D	U	D	D
BnaA05g10690D	Protein-tyrosine phosphatase, SIW14-like;Protein-tyrosine phosphatase, active site;Protein-tyrosine phosphatase, dual specificity phosphatase, eukaryotic	271.878	75.0607	1.8559	9.93135e-22	118.826	75.0607	0.661515	0.0308179	74.4382	75.0607	-0.0261642	0.961891	101.481	75.0607	0.44695	0.0812	319.03	75.0607	2.08389	1.9674e-27	86.2529	75.0607	0.188985	0.591904	-Ca-P-K	-K-P-Ca			-P-K-Ca		U	U			U
BnaC09g16910D	Lipase, GDSL;SGNH hydrolase-type esterase domain	2208.14	2.62436	9.6582	1.05355e-21	10.647	2.62436	1.97855	0.238011	13.6208	2.62436	2.38269	0.0551461	29.0032	2.62436	3.42324	0.000402937	168.836	2.62436	5.95008	1.58584e-10	44.482	2.62436	4.0136	0.00012055	-Ca-N-P-S			-N-P-S-Ca	-P-N-S-Ca	-S-N-P-Ca	U			U	U	U
BnaC06g24530D	Protein kinase, catalytic domain;Serine-threonine/tyrosine-protein kinase catalytic domain;Serine/threonine- / dual specificity protein kinase, catalytic domain;Serine/threonine-protein kinase, active site;Protein kinase-like domain;Concanavalin A-like lectin/glucanase, subgroup;Tyrosine-protein kinase, catalytic domain	262.824	373.797	-0.50839	0.0577187	366.753	373.797	-0.0273797	0.981917	275.832	373.797	-0.434701	0.236744	277.217	373.797	-0.432596	0.130617	177.245	373.797	-1.07528	1.3444e-05	182.087	373.797	-1.04059	0.000203891					-P-S	-S-P					D	D
BnaA09g30080D	no data	155.366	627.345	-2.00423	1.13055e-21	597.97	627.345	-0.0688905	0.936867	900.711	627.345	0.523379	0.0674055	403.831	627.345	-0.636225	0.00606204	273.312	627.345	-1.19752	1.73018e-08	386.566	627.345	-0.702985	0.00523779	-Ca-N-P-S			-N-P-S-Ca	-P-N-S-Ca	-S-N-P-Ca	D			D	D	D
BnaC04g06480D	General substrate transporter;Major facilitator superfamily domain, general substrate transporter;Major facilitator superfamily domain	354.81	63.2589	2.48475	1.42563e-21	245.634	63.2589	1.95741	2.64743e-12	38.4157	63.2589	-0.694472	0.10667	404.614	63.2589	2.67943	1.39663e-24	506.685	63.2589	3.00107	6.27168e-31	63.3932	63.2589	-0.000741045	0.999426	-Ca-N-P-K	-K-N-P-Ca		-N-P-K-Ca	-P-N-K-Ca		U	U		U	U
BnaC06g09150D	Protein kinase, catalytic domain;Serine-threonine/tyrosine-protein kinase catalytic domain;Serine/threonine- / dual specificity protein kinase, catalytic domain;Serine/threonine-protein kinase, active site;Protein kinase-like domain;Concanavalin A-like lectin/glucanase, subgroup;Protein kinase, ATP binding site;Tyrosine-protein kinase, catalytic domain;Malectin-like carbohydrate-binding domain	71.2365	296.85	-2.05291	1.53206e-21	246.118	296.85	-0.269438	0.601966	292.101	296.85	-0.0269824	0.95628	158.893	296.85	-0.903186	5.08714e-05	177.845	296.85	-0.738648	0.00079894	276.461	296.85	-0.104121	0.774684	-Ca-N-P			-N-P-Ca	-P-N-Ca		D			D	D
BnaA03g57320D	no data	147.494	230.28	-0.637474	0.0577402	416.317	230.28	0.854373	0.0455374	167.841	230.28	-0.449572	0.352246	166.833	230.28	-0.463301	0.2093	96.3454	230.28	-1.25434	6.52326e-05	98.7301	230.28	-1.22748	0.000609369		-K			-P-S	-S-P		U			D	D
BnaC02g02050D	PMR5 N-terminal domain;PC-Esterase	39.4307	161.513	-2.02066	2.27695e-21	149.079	161.513	-0.117254	0.866938	153.806	161.513	-0.072196	0.863933	71.1931	161.513	-1.17831	2.05415e-08	59.8854	161.513	-1.42833	1.04537e-11	122.494	161.513	-0.383526	0.140599	-Ca-N-P			-N-P-Ca	-P-N-Ca		D			D	D
BnaC06g05700D	Oxoglutarate/iron-dependent dioxygenase;Non-haem dioxygenase N-terminal domain	112.866	1064.25	-3.23176	2.54181e-21	597.051	1064.25	-0.833808	0.111103	1188.13	1064.25	0.158524	0.816743	302.493	1064.25	-1.81441	1.08446e-07	166.52	1064.25	-2.67584	2.02173e-15	1311.72	1064.25	0.302301	0.547884	-Ca-N-P			-N-P-Ca	-P-N-Ca		D			D	D
BnaA05g29780D	GDP-fucose protein O-fucosyltransferase	53.1837	266.21	-2.32233	2.62622e-21	245.823	266.21	-0.114884	0.898053	277.006	266.21	0.053121	0.922303	115.533	266.21	-1.20512	1.06071e-06	112.57	266.21	-1.24208	3.15017e-07	354.757	266.21	0.418655	0.170417	-Ca-N-P			-N-P-Ca	-P-N-Ca		D			D	D
BnaC02g24870D	Major facilitator superfamily;Major facilitator superfamily domain, general substrate transporter;Major facilitator superfamily domain	36.9372	67.5366	-0.865442	0.0579203	82.0403	67.5366	0.28603	0.825622	43.4379	67.5366	-0.619097	0.338244	37.2827	67.5366	-0.834925	0.0797124	26.6381	67.5366	-1.33074	0.00256873	23.4688	67.5366	-1.52695	0.00241984					-P-S	-S-P					D	D
BnaC06g05020D	Protein kinase, catalytic domain;Serine-threonine/tyrosine-protein kinase catalytic domain;Leucine-rich repeat;Serine/threonine- / dual specificity protein kinase, catalytic domain;Serine/threonine-protein kinase, active site;Protein kinase-like domain;Concanavalin A-like lectin/glucanase, subgroup;Protein kinase, ATP binding site;Tyrosine-protein kinase, catalytic domain;Malectin-like carbohydra…	348.727	1248.37	-1.84072	4.66535e-21	1411.66	1248.37	0.177577	0.763083	1200.42	1248.37	-0.0562182	0.900273	797.976	1248.37	-0.645521	0.00289434	526.801	1248.37	-1.24433	3.57593e-10	842.113	1248.37	-0.56979	0.0185074	-Ca-N-P-S			-N-P-S-Ca	-P-N-S-Ca	-S-N-P-Ca	D			D	D	D
BnaCnng07880D	Transcription factor, MADS-box;Transcription factor, K-box	527.128	151.277	1.79882	5.32208e-21	255.62	151.277	0.756493	0.00371681	167.439	151.277	0.150747	0.709663	470.106	151.277	1.63688	3.92346e-17	237.071	151.277	0.648302	0.00265723	320.118	151.277	1.07422	1.45531e-06	-Ca-N-P-S-K	-K-N-P-S-Ca		-N-P-S-K-Ca	-P-N-S-K-Ca	-S-N-P-K-Ca	U	U		U	U	U
BnaC06g05790D	no data	0.407108	54.1033	-6.94786	5.54845e-21	10.9696	54.1033	-2.2898	1.70669e-05	42.6849	54.1033	-0.340485	0.658453	2.52045	54.1033	-4.32617	1.50972e-14	1.41433	54.1033	-5.14864	9.63175e-17	82.5793	54.1033	0.617043	0.260919	-Ca-N-P-K	-K-N-P-Ca		-N-P-K-Ca	-P-N-K-Ca		D	D		D	D
BnaA08g21050D	Phosphatidylinositol-4-phosphate 5-kinase, core;MORN motif;Phosphatidylinositol-4-phosphate 5-kinase, core, subgroup;Phosphatidylinositol-4-phosphate 5-kinase, plant;Phosphatidylinositol-4-phosphate 5-kinase	861.016	690.669	0.317148	0.0580794	662.412	690.669	-0.0603387	0.919212	619.968	690.669	-0.157608	0.555086	670.131	690.669	-0.0435597	0.858271	536.51	690.669	-0.364326	0.0269544	525.738	690.669	-0.398532	0.0331177					-P-S	-S-P					D	D
BnaA06g30060D	Zinc finger, RING-type;Zinc finger, RING/FYVE/PHD-type;Zinc finger, RING-type, conserved site	416.387	686.36	-0.72073	0.0583488	538.513	686.36	-0.349603	0.711648	580.827	686.36	-0.23998	0.716276	413.243	686.36	-0.732944	0.0637056	380.137	686.36	-0.851628	0.0206476	352.94	686.36	-0.964087	0.02055					-P-S	-S-P					D	D
BnaA03g09300D	Alpha crystallin/Hsp20 domain;HSP20-like chaperone	15.768	46.7838	-1.56729	0.0585616	34.6986	46.7838	-0.431535	0.86391	13.9681	46.7838	-1.74123	0.0996767	21.6683	46.7838	-1.11283	0.215522	5.94565	46.7838	-2.95086	0.000399692	5.30752	46.7838	-3.13298	0.00109569					-P-S	-S-P					D	D
BnaAnng13720D	Glutamate/phenylalanine/leucine/valine dehydrogenase;Glutamate/phenylalanine/leucine/valine dehydrogenase, C-terminal;Glutamate/phenylalanine/leucine/valine dehydrogenase, dimerisation domain;Glutamate dehydrogenase;NAD(P)-binding domain	641.712	152.479	2.06721	7.22742e-21	499.528	152.479	1.70687	3.84308e-13	256.322	152.479	0.743769	0.0114902	333.907	152.479	1.1274	2.06526e-06	381.951	152.479	1.31959	9.00995e-09	345.685	152.479	1.17547	4.64496e-06	-Ca-N-Mg-P-S-K	-K-N-Mg-P-S-Ca	-Mg-N-P-S-K-Ca	-N-Mg-P-S-K-Ca	-P-N-Mg-S-K-Ca	-S-N-Mg-P-K-Ca	U	U	U	U	U	U
BnaC03g28000D	Aminotransferases, class-I, pyridoxal-phosphate-binding site;Aminotransferase, class I/classII;Pyridoxal phosphate-dependent transferase, major region, subdomain 1;Pyridoxal phosphate-dependent transferase, major region, subdomain 2;Pyridoxal phosphate-dependent transferase	4.39531	101.313	-4.49259	7.38952e-21	141.43	101.313	0.483608	0.594136	118.401	101.313	0.230387	0.755969	13.5922	101.313	-2.91978	1.23381e-11	16.4816	101.313	-2.60699	5.79714e-10	81.0419	101.313	-0.319023	0.587605	-Ca-N-P			-N-P-Ca	-P-N-Ca		D			D	D
BnaA02g09850D	Major sperm protein;PapD-like	246.712	322.358	-0.383078	0.0604085	312.378	322.358	-0.0441609	0.957026	370.262	322.358	0.201151	0.517975	252.295	322.358	-0.350928	0.10291	190.198	322.358	-0.75929	6.11718e-05	209.116	322.358	-0.629196	0.00412034					-P-S	-S-P					D	D
BnaCnng37330D	Domain of unknown function DUF3700	346.564	34.5489	3.32814	8.77214e-21	64.2241	34.5489	0.900144	0.152635	52.4023	34.5489	0.589092	0.336944	4.3195	34.5489	-2.90236	1.52783e-08	424.884	34.5489	3.62207	3.37246e-24	78.6772	34.5489	1.1724	0.00952553	-Ca-P-S			-N	-P-S-Ca	-S-P-Ca	U			D	U	U
BnaCnng56610D	Amino acid transporter, transmembrane	33.297	178.51	-2.4175	9.36045e-21	152.326	178.51	-0.229809	0.739868	255.257	178.51	0.515096	0.128572	166.823	178.51	-0.100284	0.783942	108.609	178.51	-0.717844	0.00556753	254.516	178.51	0.515199	0.0843412	-Ca-P				-P-Ca		D				D
BnaA09g24300D	no data	122.573	437.229	-1.83282	0.0621581	891.328	437.229	1.02695	0.640317	235.937	437.229	-0.889489	0.558166	183.275	437.229	-1.25455	0.242853	43.4242	437.229	-3.32884	0.00054942	56.5051	437.229	-2.9489	0.00703229					-P-S	-S-P					D	D
BnaC02g47380D	Toll/interleukin-1 receptor homology (TIR) domain;Disease resistance protein;Leucine-rich repeat;NB-ARC;Leucine-rich repeat 3	138.707	20.987	2.70814	1.03597e-20	20.4378	20.987	-0.0387593	0.984159	38.6878	20.987	0.842755	0.0719225	58.7956	20.987	1.48512	8.93719e-06	58.1347	20.987	1.45617	1.03285e-05	42.3788	20.987	0.991642	0.0155382	-Ca-N-P-S			-N-P-S-Ca	-P-N-S-Ca	-S-N-P-Ca	U			U	U	U
BnaC07g14510D	Glycolipid transfer protein domain	35.7442	332.872	-3.21822	1.10038e-20	520.751	332.872	0.644605	0.279327	387.077	332.872	0.215601	0.733312	331.571	332.872	-0.006125	0.992304	23.5069	332.872	-3.81675	2.73106e-26	341.855	332.872	0.0424267	0.946317	-Ca-P				-P-Ca		D				D
BnaA09g13350D	Protein kinase, catalytic domain;Leucine-rich repeat;Serine/threonine- / dual specificity protein kinase, catalytic domain;Leucine-rich repeat, typical subtype;Serine/threonine-protein kinase, active site;Protein kinase-like domain;Leucine-rich repeat-containing N-terminal, type 2;Concanavalin A-like lectin/glucanase, subgroup;Protein kinase, ATP binding site;Tyrosine-protein kinase, catalytic do…	78.4102	380.875	-2.28307	1.13502e-20	146.485	380.875	-1.37725	2.48479e-07	296.817	380.875	-0.361674	0.347412	213.895	380.875	-0.832947	0.00135998	260.504	380.875	-0.548239	0.0361803	406.849	380.875	0.0952257	0.825946	-Ca-N-P-K	-K-N-P-Ca		-N-P-K-Ca	-P-N-K-Ca		D	D		D	D
BnaAnng15990D	AAA+ ATPase domain;ATPase, AAA-type, core;ATPase, AAA-type, conserved site;AAA-type ATPase, N-terminal domain	401.794	43.1891	3.21054	1.1994e-20	93.5464	43.1891	1.11127	0.0280071	28.201	43.1891	-0.611041	0.320873	95.0069	43.1891	1.13154	0.00403126	115.05	43.1891	1.40891	0.000127442	44.7745	43.1891	0.0673188	0.92691	-Ca-N-P-K	-K-N-P-Ca		-N-P-K-Ca	-P-N-K-Ca		U	U		U	U
BnaC04g38770D	Amino acid transporter, transmembrane	36.7456	196.962	-2.42768	2.12031e-20	197.383	196.962	0.00422634	0.998284	275.009	196.962	0.475771	0.185461	228.78	196.962	0.217939	0.505845	105.018	196.962	-0.907068	0.000484622	136.353	196.962	-0.537092	0.0893324	-Ca-P				-P-Ca		D				D
BnaA08g00810D	no data	49.3578	4.14146	3.5336	2.22547e-20	7.07244	4.14146	0.778638	0.601965	8.05224	4.14146	0.98018	0.267145	12.0481	4.14146	1.52676	0.00940421	12.3038	4.14146	1.56233	0.00576845	7.91592	4.14146	0.865954	0.290478	-Ca-N-P			-N-P-Ca	-P-N-Ca		U			U	U
BnaCnng32080D	Carotenoid oxygenase	13.323	36.1573	-1.4022	0.0636909	30.081	36.1573	-0.263683	0.918186	18.0443	36.1573	-0.986547	0.356895	33.2849	36.1573	-0.122966	0.909368	10.8332	36.1573	-1.72206	0.021049	9.82205	36.1573	-1.89446	0.027358					-P-S	-S-P					D	D
BnaC04g53590D	no data	239.905	312.216	-0.377942	0.0644605	376.936	312.216	0.270712	0.499069	379.411	312.216	0.276762	0.334695	297.615	312.216	-0.074336	0.789268	209.015	312.216	-0.579161	0.00272951	212.981	312.216	-0.550844	0.0131348					-P-S	-S-P					D	D
BnaC09g48080D	C2 calcium/lipid-binding domain, CaLB;Tensin phosphatase, C2 domain;Domain of unknown function DUF4283;Zinc knuckle CX2CX4HX4C	51.8218	587.738	-3.49921	2.54122e-20	603.881	587.738	0.039455	0.982777	466.903	587.738	-0.330301	0.610954	253.293	587.738	-1.21531	0.00184158	102.265	587.738	-2.5203	9.20165e-12	291.602	587.738	-1.01585	0.0202053	-Ca-N-P-S			-N-P-S-Ca	-P-N-S-Ca	-S-N-P-Ca	D			D	D	D
BnaCnng42100D	Cytochrome b245, heavy chain;Calcium-binding EF-hand;EF-hand-like domain;FAD-binding 8;Ferric reductase, NAD binding;Ferric reductase transmembrane component-like domain;NADPH oxidase Respiratory burst;Ferredoxin reductase-type FAD-binding domain;Riboflavin synthase-like beta-barrel	104.213	485.885	-2.22418	2.91638e-20	263.617	485.885	-0.881558	0.00402733	490.439	485.885	0.0110553	0.985445	216.466	485.885	-1.16722	2.58144e-06	185.111	485.885	-1.39163	9.06056e-09	425.383	485.885	-0.189201	0.614887	-Ca-N-P-K	-K-N-P-Ca		-N-P-K-Ca	-P-N-K-Ca		D	D		D	D
BnaA10g24450D	no data	10.3522	146.255	-3.85989	2.95762e-20	166.034	146.255	0.1833	0.890802	138.925	146.255	-0.0693769	0.933302	75.0784	146.255	-0.975209	0.0166935	83.9889	146.255	-0.799113	0.043609	160.123	146.255	0.138757	0.830376	-Ca-N-P			-N-P-Ca	-P-N-Ca		D			D	D
BnaA08g00970D	Lipase, GDSL;SGNH hydrolase-type esterase domain	414.35	21.4934	4.27785	4.16369e-20	287.962	21.4934	3.75442	1.08562e-14	32.2822	21.4934	0.600869	0.464164	55.8855	21.4934	1.39368	0.00788869	103.215	21.4934	2.27481	1.60578e-06	50.817	21.4934	1.25531	0.0322508	-Ca-N-P-S-K	-K-N-P-S-Ca		-N-P-S-K-Ca	-P-N-S-K-Ca	-S-N-P-K-Ca	U	U		U	U	U
BnaC01g18640D	Fructose-bisphosphate aldolase, class-I;Uridine kinase;Phosphoribulokinase/uridine kinase;Aldolase-type TIM barrel	12.07	159.968	-3.6676	4.96978e-20	76.8476	159.968	-1.05634	0.0398032	70.8742	159.968	-1.15837	0.00979531	96.0396	159.968	-0.738738	0.0732957	44.805	159.968	-1.83189	8.65348e-07	226.861	159.968	0.509689	0.284755	-Ca-Mg-P-K	-K-Mg-P-Ca	-Mg-P-K-Ca		-P-Mg-K-Ca		D	D	D		D
BnaC06g41790D	Argonaute/Dicer protein, PAZ;Stem cell self-renewal protein Piwi;Ribonuclease H-like domain;Domain of unknown function DUF1785	1014.45	785.06	0.367804	0.0645663	780.093	785.06	-0.0100282	0.992015	699.788	785.06	-0.167063	0.607157	642.031	785.06	-0.290368	0.182924	478.909	785.06	-0.713584	0.000109516	435.112	785.06	-0.853969	2.63893e-05					-P-S	-S-P					D	D
BnaA06g00770D	RNA polymerase archaeal subunit P/eukaryotic subunit RPC10	322.96	444.097	-0.455278	0.0649227	386.027	444.097	-0.202286	0.752376	533.96	444.097	0.264441	0.475873	319.545	444.097	-0.472461	0.0642698	277.712	444.097	-0.67724	0.00363923	295.456	444.097	-0.588058	0.0299799					-P-S	-S-P					D	D
BnaA09g20300D	Protein kinase, catalytic domain;Calcium-binding EF-hand;Serine/threonine- / dual specificity protein kinase, catalytic domain;Serine/threonine-protein kinase, active site;Protein kinase-like domain;EF-hand-like domain;EF-Hand 1, calcium-binding site;Tyrosine-protein kinase, catalytic domain	187.758	35.9535	2.37165	7.36689e-20	45.8769	35.9535	0.35379	0.656922	42.0681	35.9535	0.222406	0.704429	78.2221	35.9535	1.12729	0.000192347	119.687	35.9535	1.73076	2.77325e-10	65.8753	35.9535	0.883045	0.0121526	-Ca-N-P-S			-N-P-S-Ca	-P-N-S-Ca	-S-N-P-Ca	U			U	U	U
BnaCnng24340D	Multicopper oxidase, type 1;Multicopper oxidase, copper-binding site;Cupredoxin;Multicopper oxidase, type 2;Multicopper oxidase, type 3;Laccase	557.303	2514.34	-2.17166	7.71828e-20	1999.71	2514.34	-0.330177	0.563238	3135.96	2514.34	0.318698	0.428343	1269.13	2514.34	-0.986124	0.000107335	781.716	2514.34	-1.68527	2.00277e-12	2211.47	2514.34	-0.184959	0.631367	-Ca-N-P			-N-P-Ca	-P-N-Ca		D			D	D
BnaC06g39400D	Transferase;Chloramphenicol acetyltransferase-like domain	932.733	5671.49	-2.60491	8.45484e-20	3402.24	5671.49	-0.737186	0.100079	3989.97	5671.49	-0.507467	0.250863	3101.83	5671.49	-0.870661	0.005663	1478.44	5671.49	-1.93963	1.24011e-11	4765.58	5671.49	-0.250932	0.569675	-Ca-N-P			-N-P-Ca	-P-N-Ca		D			D	D
BnaA03g27090D	Cyclic nucleotide-binding domain;Acyl-CoA thioesterase;RmlC-like jelly roll fold;Cyclic nucleotide-binding-like	69.6583	104.198	-0.589239	0.065819	112.406	104.198	0.111087	0.919147	74.8732	104.198	-0.469307	0.291374	83.9243	104.198	-0.302502	0.414274	62.151	104.198	-0.740275	0.0170927	62.8903	104.198	-0.71938	0.0440934					-P-S	-S-P					D	D
BnaC06g32260D	Multi antimicrobial extrusion protein	134.742	24.741	2.42778	1.05774e-19	72.0201	24.741	1.53547	2.48786e-06	15.4405	24.741	-0.620992	0.262206	102.879	24.741	2.04249	2.75298e-13	110.714	24.741	2.15226	5.01657e-15	35.3979	24.741	0.505398	0.251667	-Ca-N-P-K	-K-N-P-Ca		-N-P-K-Ca	-P-N-K-Ca		U	U		U	U
BnaC07g29940D	Oxoglutarate/iron-dependent dioxygenase;Non-haem dioxygenase N-terminal domain	557.93	84.9895	2.709	1.08072e-19	178.286	84.9895	1.06671	0.00901925	114.049	84.9895	0.41032	0.434378	256.47	84.9895	1.5931	3.75428e-07	136.385	84.9895	0.679766	0.0469192	85.4751	84.9895	0.00793408	0.991156	-Ca-N-P-K	-K-N-P-Ca		-N-P-K-Ca	-P-N-K-Ca		U	U		U	U
BnaC05g39040D	Polyprenyl synthetase;Terpenoid synthase;Polyprenyl synthetase-related	5.96703	65.3748	-3.49289	1.10706e-19	30.4565	65.3748	-1.09111	0.00916429	57.3808	65.3748	-0.18569	0.751657	44.1152	65.3748	-0.564885	0.116314	30.3396	65.3748	-1.10075	0.000835275	54.0898	65.3748	-0.25812	0.577727	-Ca-P-K	-K-P-Ca			-P-K-Ca		D	D			D
BnaA04g27120D	no data	752.621	254.83	1.55905	1.11141e-19	256.772	254.83	0.00917193	0.993455	110.328	254.83	-1.2053	3.6387e-09	528.439	254.83	1.04992	7.0847e-09	355.437	254.83	0.477931	0.0151749	194.839	254.83	-0.391937	0.107522	-Ca-N-P		-Mg	-N-P-Ca	-P-N-Ca		U		D	U	U
BnaA04g26460D	Remorin, C-terminal;Remorin, N-terminal	90.9267	558.479	-2.60626	1.35494e-19	599.654	558.479	0.103207	0.926682	484.235	558.479	-0.204548	0.706558	358.348	558.479	-0.638974	0.0487075	202.171	558.479	-1.46405	3.69419e-07	434.694	558.479	-0.363678	0.362206	-Ca-N-P			-N-P-Ca	-P-N-Ca		D			D	D
BnaA09g13340D	Protein kinase, catalytic domain;Leucine-rich repeat;Serine/threonine- / dual specificity protein kinase, catalytic domain;Serine/threonine-protein kinase, active site;Protein kinase-like domain;Leucine-rich repeat-containing N-terminal, type 2;Concanavalin A-like lectin/glucanase, subgroup;Protein kinase, ATP binding site;Tyrosine-protein kinase, catalytic domain	249.441	1052.79	-2.07735	1.36694e-19	603.179	1052.79	-0.803383	0.0083795	1280.93	1052.79	0.282283	0.470082	420.291	1052.79	-1.32425	1.94916e-08	555.392	1052.79	-0.922526	0.00010616	967.429	1052.79	-0.124237	0.754618	-Ca-N-P-K	-K-N-P-Ca		-N-P-K-Ca	-P-N-K-Ca		D	D		D	D
BnaA09g15440D	Glycoside hydrolase, family 19, catalytic;Chitin-binding, type 1;Glycoside hydrolase, family 19;Chitin-binding, type 1, conserved site;Lysozyme-like domain	1771.16	149.841	3.56381	1.43184e-19	202.966	149.841	0.440186	0.66628	133.2	149.841	-0.160929	0.845786	187.797	149.841	0.327596	0.536632	985.259	149.841	2.7183	3.20939e-12	227.071	149.841	0.599523	0.255923	-Ca-P				-P-Ca		U				U
BnaA01g19200D	Leucine-rich repeat;Leucine-rich repeat, typical subtype;Leucine-rich repeat-containing N-terminal, type 2;Leucine rich repeat 4	217.581	36.3669	2.57991	1.75128e-19	57.1951	36.3669	0.658137	0.263806	44.1665	36.3669	0.280849	0.640043	86.2792	36.3669	1.25046	0.000120602	65.4963	36.3669	0.853064	0.0116958	25.7607	36.3669	-0.482631	0.323054	-Ca-N-P			-N-P-Ca	-P-N-Ca		U			U	U
BnaA02g35870D	Proteinase inhibitor I3, Kunitz legume;Kunitz inhibitor ST1-like	74.1137	3.23988	4.42317	1.88354e-19	13.6879	3.23988	2.01096	0.015926	13.4325	3.23988	1.97787	0.0095554	30.7863	3.23988	3.16478	1.15059e-08	73.1567	3.23988	4.40951	3.36414e-19	24.4982	3.23988	2.84071	6.77685e-06	-Ca-N-Mg-P-S-K	-K-N-Mg-P-S-Ca	-Mg-N-P-S-K-Ca	-N-Mg-P-S-K-Ca	-P-N-Mg-S-K-Ca	-S-N-Mg-P-K-Ca	U	U	U	U	U	U
BnaAnng01320D	AP2/ERF domain;DNA-binding, integrase-type	191.576	1316.04	-2.77836	2.61267e-19	1091.55	1316.04	-0.269725	0.765458	1360.46	1316.04	0.0478312	0.947194	413.507	1316.04	-1.66955	1.07399e-07	615.07	1316.04	-1.09707	0.000537667	624.406	1316.04	-1.07558	0.00294488	-Ca-N-P-S			-N-P-S-Ca	-P-N-S-Ca	-S-N-P-Ca	D			D	D	D
BnaA05g33670D	Amino acid transporter, transmembrane	32.1518	178.842	-2.47496	2.77495e-19	214.19	178.842	0.261071	0.711022	177.894	178.842	-0.01113	0.986175	188.799	178.842	0.0817744	0.839179	111.952	178.842	-0.675189	0.0155571	139.888	178.842	-0.364927	0.30902	-Ca-P				-P-Ca		D				D
BnaC05g01280D	ABC transporter, transmembrane domain;ABC transporter-like;AAA+ ATPase domain;ABC transporter, transmembrane domain, type 1;ABC transporter, conserved site;ABC transporter, integral membrane type 1	611.108	1379.53	-1.1745	0.0668753	1720.95	1379.53	0.318748	0.876455	1035.57	1379.53	-0.413944	0.70448	1029.21	1379.53	-0.422831	0.59252	292.501	1379.53	-2.23748	0.000212726	434.759	1379.53	-1.66522	0.0173374					-P-S	-S-P					D	D
BnaC03g06770D	DNA-binding WRKY	158.514	693.876	-2.12883	3.99779e-19	525.599	693.876	-0.400824	0.422086	606.563	693.876	-0.193995	0.662886	232.961	693.876	-1.58136	6.15129e-11	245.013	693.876	-1.50112	3.77047e-10	475.786	693.876	-0.545577	0.0687237	-Ca-N-P			-N-P-Ca	-P-N-Ca		D			D	D
BnaA01g05410D	RNA recognition motif domain;Nucleotide-binding, alpha-beta plait	1463.66	2417.34	-0.723529	0.0115505	2901.89	2417.34	0.263536	0.726147	2452.38	2417.34	0.0209164	0.974875	2378.27	2417.34	-0.0240306	0.959379	4387.14	2417.34	0.859793	0.00198761	2566.42	2417.34	0.0868598	0.861608	-Ca				-P		D				U
BnaAnng32860D	Bet v I domain;START-like domain;Major latex protein domain	766.922	113.504	2.75503	4.6878e-19	332.12	113.504	1.54748	1.37549e-05	97.1864	113.504	-0.21458	0.73659	324.85	113.504	1.51542	3.13208e-06	393.923	113.504	1.79317	1.22509e-08	116.961	113.504	0.0297069	0.963974	-Ca-N-P-K	-K-N-P-Ca		-N-P-K-Ca	-P-N-K-Ca		U	U		U	U
BnaA03g41390D	Plant lipid transfer protein/Par allergen;Bifunctional inhibitor/plant lipid transfer protein/seed storage helical domain	945.837	202.393	2.22433	4.72658e-19	309.461	202.393	0.61432	0.154122	105.832	202.393	-0.917077	0.00543562	542.796	202.393	1.42394	4.56191e-08	1435.29	202.393	2.82715	1.20297e-29	400.855	202.393	0.983504	0.00114989	-Ca-N-P-S		-Mg	-N-P-S-Ca	-P-N-S-Ca	-S-N-P-Ca	U		D	U	U	U
BnaC03g76650D	U box domain;Armadillo-like helical;Zinc finger, RING/FYVE/PHD-type;Armadillo-type fold	696.125	1074.45	-0.625493	0.0671471	874.218	1074.45	-0.297293	0.731488	934.258	1074.45	-0.201225	0.737593	1075.41	1074.45	0.0013315	0.998641	628.18	1074.45	-0.773879	0.0181447	625.359	1074.45	-0.782612	0.0371919					-P-S	-S-P					D	D
BnaCnng40230D	Cyclin, C-terminal domain;Cyclin, N-terminal;Cyclin-like;Cyclin A/B/D/E	7.44122	17.5414	-1.24377	0.0675015	12.3399	17.5414	-0.496483	0.776224	16.2485	17.5414	-0.104116	0.936247	6.80704	17.5414	-1.30918	0.0635646	4.92173	17.5414	-1.805	0.00856519	4.32972	17.5414	-2.0371	0.0105227					-P-S	-S-P					D	D
BnaA08g22230D	von Willebrand factor, type A	33.2257	134.597	-2.02615	6.67961e-19	64.967	134.597	-1.05006	2.92124e-05	106.046	134.597	-0.346914	0.29071	117.486	134.597	-0.201706	0.469254	74.7726	134.597	-0.846329	0.000153737	101.934	134.597	-0.388003	0.163362	-Ca-P-K	-K-P-Ca			-P-K-Ca		D	D			D
BnaA10g28080D	Fatty acid desaturase, type 1;Fatty acid desaturase, type 1, core	283.791	60.969	2.21405	7.21305e-19	69.7011	60.969	0.191782	0.838879	33.8167	60.969	-0.836561	0.0317926	162.134	60.969	1.41093	1.35667e-07	164.699	60.969	1.4298	5.93992e-08	115.336	60.969	0.899242	0.00526491	-Ca-N-P-S		-Mg	-N-P-S-Ca	-P-N-S-Ca	-S-N-P-Ca	U		D	U	U	U
BnaC07g21690D	F-box domain, cyclin-like;Phloem protein 2-like	59.4786	233.769	-1.99334	7.31261e-19	303.202	233.769	0.376769	0.377898	275.033	233.769	0.235138	0.524478	120.342	233.769	-0.958899	3.11624e-05	123.677	233.769	-0.916317	4.86621e-05	197.488	233.769	-0.243594	0.440147	-Ca-N-P			-N-P-Ca	-P-N-Ca		D			D	D
BnaA09g32080D	Toll/interleukin-1 receptor homology (TIR) domain;Disease resistance protein;Leucine-rich repeat;NB-ARC;Leucine-rich repeat 3	45.1391	237.541	-2.37226	8.13605e-19	229.311	237.541	-0.0490679	0.966139	225.467	237.541	-0.0754415	0.894408	118.463	237.541	-1.00001	0.000294197	81.1097	237.541	-1.54628	5.75747e-09	137.241	237.541	-0.792302	0.0111991	-Ca-N-P-S			-N-P-S-Ca	-P-N-S-Ca	-S-N-P-Ca	D			D	D	D
BnaA06g33470D	Protein of unknown function DUF617, plant	194.428	44.388	2.12917	9.62627e-19	51.2986	44.388	0.20328	0.827574	58.6859	44.388	0.40409	0.363877	86.3427	44.388	0.960548	0.000717257	70.8831	44.388	0.669729	0.0227974	62.8393	44.388	0.501378	0.168155	-Ca-N-P			-N-P-Ca	-P-N-Ca		U			U	U
BnaC04g36020D	no data	81.2507	9.72283	3.06237	1.01424e-18	14.2996	9.72283	0.55226	0.642131	9.4701	9.72283	-0.107343	0.925064	39.0183	9.72283	2.00967	4.53677e-07	36.8378	9.72283	1.91884	1.53339e-06	9.45394	9.72283	-0.0595718	0.952392	-Ca-N-P			-N-P-Ca	-P-N-Ca		U			U	U
BnaA03g30400D	Threonine dehydratase, C-terminal regulatory domain;Tryptophan synthase beta subunit-like PLP-dependent enzymes superfamily;Threonine dehydratase, biosynthetic	298.126	44.8414	2.7281	1.07631e-18	44.9476	44.8414	0.00864986	0.997228	35.4796	44.8414	-0.332519	0.598558	84.5829	44.8414	0.922426	0.0117751	85.9251	44.8414	0.939801	0.00738568	36.7554	44.8414	-0.267915	0.634886	-Ca-N-P			-N-P-Ca	-P-N-Ca		U			U	U
BnaC09g09190D	Tetracycline resistance protein, TetA/multidrug resistance protein MdtG;Major facilitator superfamily domain, general substrate transporter	68.4357	285.792	-2.05833	1.25314e-18	250.05	285.792	-0.192954	0.779954	397.228	285.792	0.473032	0.147868	325.472	285.792	0.186808	0.544321	164.409	285.792	-0.797745	0.000846487	320.761	285.792	0.172775	0.630547	-Ca-P				-P-Ca		D				D
BnaCnng36320D	no data	127.381	475.045	-1.89795	1.25336e-18	355.714	475.045	-0.416829	0.308309	534.317	475.045	0.166847	0.678362	409.986	475.045	-0.212549	0.455761	277.605	475.045	-0.775554	0.000528201	363.47	475.045	-0.390764	0.168232	-Ca-P				-P-Ca		D				D
BnaA01g02740D	Guanine nucleotide binding protein (G-protein), alpha subunit;G protein alpha subunit, helical insertion	937.035	1647.42	-0.813936	0.0680461	1636.21	1647.42	-0.00977838	0.997323	1543.73	1647.42	-0.0934125	0.919385	990.873	1647.42	-0.733799	0.119529	857.206	1647.42	-0.942208	0.0288842	823.836	1647.42	-1.00104	0.0420432					-P-S	-S-P					D	D
BnaC08g07220D	Protein kinase, catalytic domain;Serine-threonine/tyrosine-protein kinase catalytic domain;Serine/threonine- / dual specificity protein kinase, catalytic domain;Serine/threonine-protein kinase, active site;Protein kinase-like domain;Concanavalin A-like lectin/glucanase, subgroup;Protein kinase, ATP binding site;Tyrosine-protein kinase, catalytic domain;Malectin-like carbohydrate-binding domain	253.354	914.279	-1.85329	1.297e-18	464.928	914.279	-0.975211	8.01607e-05	1595.38	914.279	0.802256	0.00137587	641.317	914.279	-0.510635	0.0347648	335.883	914.279	-1.44456	9.87617e-12	815.014	914.279	-0.165017	0.626147	-Ca-N-P-K	-K-N-P-Ca	-Mg	-N-P-K-Ca	-P-N-K-Ca		D	D	U	D	D
BnaC06g42460D	no data	180.034	538.101	-1.57735	1.44434e-18	629.663	538.101	0.227399	0.607683	647.071	538.101	0.268232	0.351895	276.888	538.101	-0.961061	2.3533e-07	176.478	538.101	-1.60621	5.76794e-19	314.294	538.101	-0.775969	0.000221456	-Ca-N-P-S			-N-P-S-Ca	-P-N-S-Ca	-S-N-P-Ca	D			D	D	D
BnaA10g17700D	SANT/Myb domain;Homeodomain-like;Myb domain	47.9061	4.07329	3.51642	1.52836e-18	13.7075	4.07329	1.72889	0.0167152	5.83302	4.07329	0.444939	0.713009	10.7487	4.07329	1.32803	0.0363633	12.6832	4.07329	1.60452	0.00502015	13.8316	4.07329	1.71748	0.00677994	-Ca-N-P-S-K	-K-N-P-S-Ca		-N-P-S-K-Ca	-P-N-S-K-Ca	-S-N-P-K-Ca	U	U		U	U	U
BnaA01g30040D	ABC transporter, transmembrane domain;ABC transporter-like;AAA+ ATPase domain;ABC transporter, transmembrane domain, type 1;ABC transporter, conserved site;ABC transporter, integral membrane type 1	1642.75	1150.06	0.514292	0.0685386	853.271	1150.06	-0.430349	0.411509	1107.12	1150.06	-0.0548165	0.925562	951.274	1150.06	-0.274133	0.407352	669.376	1150.06	-0.780331	0.003329	695.775	1150.06	-0.728533	0.01754					-P-S	-S-P					D	D
BnaA01g07260D	Alkaline-phosphatase-like, core domain;Ectonucleotide pyrophosphatase/phosphodiesterase family	65.2073	8.1693	2.97296	1.74834e-18	11.6929	8.1693	0.513875	0.694022	3.1464	8.1693	-1.31032	0.130366	52.6279	8.1693	2.66052	9.50652e-14	71.5767	8.1693	3.11464	1.96954e-20	28.2714	8.1693	1.78116	0.000106496	-Ca-N-P-S			-N-P-S-Ca	-P-N-S-Ca	-S-N-P-Ca	U			U	U	U
BnaC07g19250D	Histidine kinase-like ATPase, ATP-binding domain	1936.59	1425.04	0.442211	0.0694467	1039.12	1425.04	-0.45555	0.246663	1114.06	1425.04	-0.355126	0.301465	1658.62	1425.04	0.219252	0.446804	809.45	1425.04	-0.815643	0.000282577	829.223	1425.04	-0.783148	0.00231554					-P-S	-S-P					D	D
BnaC08g49870D	Toll/interleukin-1 receptor homology (TIR) domain;Carbohydrate-binding, CenC-like;Phloem protein 2-like	404.446	2001.47	-2.30782	1.74834e-18	1660.99	2001.47	-0.269082	0.715013	2517.47	2001.47	0.330771	0.456836	650.179	2001.47	-1.62346	1.49342e-09	788.325	2001.47	-1.34423	4.95747e-07	1308.8	2001.47	-0.612873	0.0644013	-Ca-N-P			-N-P-Ca	-P-N-Ca		D			D	D
BnaA09g09160D	Auxin efflux carrier	587.806	2208.83	-1.90823	2.07701e-18	2704.43	2208.83	0.292347	0.58752	1576.9	2208.83	-0.485525	0.130792	3090.41	2208.83	0.484788	0.057965	594.599	2208.83	-1.89262	4.4584e-18	1536.75	2208.83	-0.523783	0.0591378	-Ca-P				-P-Ca		D				D
BnaA06g38830D	Zinc finger, MIZ-type	85.0516	125.159	-0.541694	0.0698106	102.292	125.159	-0.290554	0.683791	121.28	125.159	-0.0504973	0.933936	85.0282	125.159	-0.555461	0.0738835	75.9202	125.159	-0.719711	0.0126345	69.4126	125.159	-0.839185	0.0100643					-P-S	-S-P					D	D
BnaC04g06550D	no data	217.234	385.636	-0.826784	0.0708131	351.236	385.636	-0.134524	0.935539	363.903	385.636	-0.0834759	0.929754	234.523	385.636	-0.718107	0.13985	181.542	385.636	-1.08593	0.0130615	184.176	385.636	-1.06975	0.0333162					-P-S	-S-P					D	D
BnaA01g03080D	no data	32.923	110.097	-1.7415	0.0714369	91.6348	110.097	-0.264993	0.939721	118.538	110.097	0.104981	0.957302	28.5833	110.097	-1.94125	0.0508869	12.8105	110.097	-3.09468	0.00111352	24.971	110.097	-2.12842	0.0493294					-P-S	-S-P					D	D
BnaA06g13160D	Germin;Cupin 1;RmlC-like cupin domain;RmlC-like jelly roll fold	735.243	61.3239	3.58409	2.65709e-18	263.737	61.3239	2.10618	4.00141e-06	54.4892	61.3239	-0.184462	0.834535	307.142	61.3239	2.32529	2.50611e-08	781.092	61.3239	3.67205	4.76897e-19	125.006	61.3239	1.023	0.0446337	-Ca-N-P-S-K	-K-N-P-S-Ca		-N-P-S-K-Ca	-P-N-S-K-Ca	-S-N-P-K-Ca	U	U		U	U	U
BnaC02g01800D	no data	0.254004	55.3618	-6.99992	3.81387e-18	17.701	55.3618	-1.63997	0.0159465	36.5993	55.3618	-0.59318	0.456897	2.52916	55.3618	-4.50823	1.41412e-12	3.19854	55.3618	-4.07608	2.44677e-11	99.5865	55.3618	0.850194	0.159941	-Ca-N-P-K	-K-N-P-Ca		-N-P-K-Ca	-P-N-K-Ca		D	D		D	D
BnaA05g00280D	Universal stress protein A;UspA;Rossmann-like alpha/beta/alpha sandwich fold	314.291	657.291	-1.0636	0.0750113	669.473	657.291	0.0261638	0.993436	442.748	657.291	-0.570279	0.536704	597.045	657.291	-0.138609	0.8718	148.582	657.291	-2.14502	0.000126258	138.19	657.291	-2.24795	0.000395805					-P-S	-S-P					D	D
BnaC09g13570D	Oxoglutarate/iron-dependent dioxygenase;Non-haem dioxygenase N-terminal domain	2216.54	450.354	2.29865	4.14823e-18	1494.1	450.354	1.73019	1.54081e-09	523.715	450.354	0.21844	0.66812	806.344	450.354	0.839676	0.0044999	2309.26	450.354	2.35821	5.91519e-19	802.494	450.354	0.831207	0.0105408	-Ca-N-P-S-K	-K-N-P-S-Ca		-N-P-S-K-Ca	-P-N-S-K-Ca	-S-N-P-K-Ca	U	U		U	U	U
BnaC05g44110D	GDP-fucose protein O-fucosyltransferase	31.9895	254.375	-2.97536	4.45499e-18	269.247	254.375	0.0815274	0.955386	243.981	254.375	-0.0623642	0.933387	118.776	254.375	-1.09573	0.00190192	60.3283	254.375	-2.07598	6.78481e-10	308.917	254.375	0.284834	0.561669	-Ca-N-P			-N-P-Ca	-P-N-Ca		D			D	D
BnaA03g05230D	DNA-binding WRKY	158.378	557.522	-1.81441	4.79021e-18	390.532	557.522	-0.513935	0.133034	516.22	557.522	-0.111941	0.794225	302.47	557.522	-0.87743	7.68693e-05	228.005	557.522	-1.2898	1.16145e-09	462.258	557.522	-0.271462	0.361329	-Ca-N-P			-N-P-Ca	-P-N-Ca		D			D	D
BnaC08g35650D	Zinc finger, RING-type;Zinc finger, RING/FYVE/PHD-type	235.335	338.204	-0.52119	0.0756676	365.325	338.204	0.112225	0.912343	283.32	338.204	-0.254433	0.585067	288.648	338.204	-0.225532	0.522775	212.923	338.204	-0.665539	0.0177469	206.706	338.204	-0.713088	0.0256897					-P-S	-S-P					D	D
BnaA05g14780D	GH3 auxin-responsive promoter	274.84	40.1607	2.76201	5.94932e-18	41.8285	40.1607	0.0550635	0.974845	13.2617	40.1607	-1.58129	0.000710542	142.761	40.1607	1.82557	6.26293e-08	74.066	40.1607	0.87756	0.0172832	70.1525	40.1607	0.80423	0.0619413	-Ca-N-P		-Mg	-N-P-Ca	-P-N-Ca		U		D	U	U
BnaC09g18430D	FAD linked oxidase, N-terminal;Berberine/berberine-like;FAD-binding, type 2;CO dehydrogenase flavoprotein-like, FAD-binding, subdomain 2	557.232	15.2588	5.18047	6.32462e-18	62.0983	15.2588	2.01865	0.00843632	11.999	15.2588	-0.361147	0.773072	319.13	15.2588	4.37679	2.28686e-13	77.3618	15.2588	2.33427	9.34548e-05	31.826	15.2588	1.0176	0.199422	-Ca-N-P-K	-K-N-P-Ca		-N-P-K-Ca	-P-N-K-Ca		U	U		U	U
BnaA04g26660D	Protein BYPASS-related	909.262	516.036	0.816214	0.0762903	445.811	516.036	-0.211848	0.890122	551.07	516.036	0.0928494	0.922451	303.988	516.036	-0.763563	0.116535	249.754	516.036	-1.04783	0.0179785	237.366	516.036	-1.11946	0.0263234					-P-S	-S-P					D	D
BnaAnng09970D	no data	33.1529	51.9962	-0.628158	0.0763153	68.6534	51.9962	0.399597	0.574706	56.8143	51.9962	0.140984	0.820036	36.1654	51.9962	-0.518883	0.171816	29.8577	51.9962	-0.796654	0.0221071	19.0469	51.9962	-1.47348	0.000188262					-P-S	-S-P					D	D
BnaC04g38170D	Cyclic nucleotide-binding domain;Ion transport domain;RmlC-like jelly roll fold;Cyclic nucleotide-binding-like	303.969	420.318	-0.465744	0.0769537	379.907	420.318	-0.146473	0.856068	488.04	420.318	0.213902	0.611997	316.378	420.318	-0.409883	0.142811	224.584	420.318	-0.904539	0.000190404	245.454	420.318	-0.776124	0.00560054					-P-S	-S-P					D	D
BnaAnng29910D	Bifunctional inhibitor/plant lipid transfer protein/seed storage helical domain	1424.97	67.4641	4.39486	7.57499e-18	503.963	67.4641	2.89611	8.39383e-08	58.978	67.4641	-0.198451	0.849455	278.299	67.4641	2.03864	7.78749e-05	232.613	67.4641	1.78084	0.000427415	56.5294	67.4641	-0.265844	0.754847	-Ca-N-P-K	-K-N-P-Ca		-N-P-K-Ca	-P-N-K-Ca		U	U		U	U
BnaC02g02030D	Cytokinin riboside 5'-monophosphate phosphoribohydrolase LOG	38.7084	208.809	-2.42396	7.7599e-18	301.105	208.809	0.52664	0.280317	209.122	208.809	0.00161105	0.998332	187.962	208.809	-0.157143	0.683713	108.666	208.809	-0.941444	0.000846487	147.523	208.809	-0.510318	0.146241	-Ca-P				-P-Ca		D				D
BnaC08g33670D	Cycloeucalenol cycloisomerase	4.1413	138.331	-5.04102	7.88779e-18	65.116	138.331	-1.08622	0.179912	133.203	138.331	-0.0541315	0.961586	6.98034	138.331	-4.30421	1.8447e-14	11.2489	138.331	-3.60697	1.58616e-11	216.672	138.331	0.650872	0.313051	-Ca-N-P			-N-P-Ca	-P-N-Ca		D			D	D
BnaC05g41990D	Isopenicillin N synthase;Oxoglutarate/iron-dependent dioxygenase;Non-haem dioxygenase N-terminal domain	99.6328	21.9337	2.16997	8.13416e-18	64.3193	21.9337	1.54828	3.9202e-07	23.9515	21.9337	0.154874	0.816743	52.4993	21.9337	1.24706	3.06713e-05	113.029	21.9337	2.36241	2.36774e-21	42.852	21.9337	0.952815	0.00764833	-Ca-N-P-S-K	-K-N-P-S-Ca		-N-P-S-K-Ca	-P-N-S-K-Ca	-S-N-P-K-Ca	U	U		U	U	U
BnaA10g12250D	no data	63.416	337.952	-2.434	9.12378e-18	220.844	337.952	-0.612972	0.197814	170.259	337.952	-0.989484	0.00322076	350.089	337.952	0.0513762	0.909865	21.3118	337.952	-3.97416	5.07288e-37	165.113	337.952	-1.02678	0.00162111	-Ca-Mg-P-S		-Mg-P-S-Ca		-P-Mg-S-Ca	-S-Mg-P-Ca	D		D		D	D
BnaAnng01880D	Leucine-rich repeat-containing N-terminal, type 2;Leucine rich repeat 4	1.27002	78.3468	-5.58312	9.72128e-18	15.2669	78.3468	-2.35183	6.81358e-05	90.6804	78.3468	0.210964	0.826716	4.91794	78.3468	-3.97365	4.84608e-12	4.55184	78.3468	-4.06652	2.07144e-12	77.8806	78.3468	0.00106744	0.999482	-Ca-N-P-K	-K-N-P-Ca		-N-P-K-Ca	-P-N-K-Ca		D	D		D	D
BnaA01g01780D	Rhodanese-like domain	118.123	14.298	3.02157	9.76678e-18	53.942	14.298	1.896	1.17165e-05	37.9661	14.298	1.38896	0.00381824	28.4156	14.298	0.976981	0.0354812	49.7982	14.298	1.77876	5.55311e-06	31.8227	14.298	1.15614	0.0184223	-Ca-N-Mg-P-S-K	-K-N-Mg-P-S-Ca	-Mg-N-P-S-K-Ca	-N-Mg-P-S-K-Ca	-P-N-Mg-S-K-Ca	-S-N-Mg-P-K-Ca	U	U	U	U	U	U
BnaC01g11410D	Major intrinsic protein;Major intrinsic protein, conserved site;Aquaporin-like	112.014	18.4351	2.60013	1.06904e-17	17.586	18.4351	-0.0649865	0.973202	8.30841	18.4351	-1.15759	0.0491145	45.2227	18.4351	1.27991	0.000464	39.8095	18.4351	1.0982	0.00282894	15.0947	18.4351	-0.274353	0.67885	-Ca-N-P		-Mg	-N-P-Ca	-P-N-Ca		U		D	U	U
BnaA08g29030D	Protein kinase, catalytic domain;Serine/threonine- / dual specificity protein kinase, catalytic domain;Serine/threonine-protein kinase, active site;Protein kinase-like domain;Concanavalin A-like lectin/glucanase, subgroup;Protein kinase, ATP binding site;Tyrosine-protein kinase, catalytic domain;Malectin-like carbohydrate-binding domain	80.5794	378.736	-2.22609	1.10243e-17	147.818	378.736	-1.35593	2.48679e-06	546.386	378.736	0.525626	0.155613	302.764	378.736	-0.320883	0.322245	163.844	378.736	-1.20894	3.96051e-06	333.486	378.736	-0.183863	0.655013	-Ca-P-K	-K-P-Ca			-P-K-Ca		D	D			D
BnaC04g20460D	Toll/interleukin-1 receptor homology (TIR) domain;Disease resistance protein;Leucine-rich repeat;NB-ARC;AAA+ ATPase domain	195.987	302.212	-0.622284	0.0769758	217.755	302.212	-0.47193	0.495571	317.575	302.212	0.0727585	0.919693	201.704	302.212	-0.585787	0.112924	189.398	302.212	-0.672377	0.0498887	162.346	302.212	-0.904523	0.0177579					-P-S	-S-P					D	D
BnaC09g29930D	Rab-GTPase-TBC domain	1053.96	1583.39	-0.586572	0.0776672	1687.62	1583.39	0.092205	0.941003	1317.84	1583.39	-0.264338	0.624692	1179.63	1583.39	-0.424645	0.246194	969.12	1583.39	-0.707828	0.0264969	949.062	1583.39	-0.739548	0.042625					-P-S	-S-P					D	D
BnaA06g35990D	NLI interacting factor;Dullard phosphatase domain, eukaryotic;HAD-like domain	195.422	281.642	-0.52384	0.0780992	366.822	281.642	0.382361	0.515958	330.095	281.642	0.230396	0.630092	233.823	281.642	-0.266774	0.443349	181.899	281.642	-0.628902	0.0282874	179.219	281.642	-0.65135	0.0475046					-P-S	-S-P					D	D
BnaC04g30980D	Tryptophan synthase beta subunit-like PLP-dependent enzymes superfamily;Tryptophan synthase, beta chain-like;Tryptophan synthase beta chain/beta chain-like	198.12	46.0458	2.10268	1.22778e-17	62.058	46.0458	0.430622	0.486303	26.7841	46.0458	-0.723928	0.0866093	94.0364	46.0458	1.03832	0.000245024	88.4276	46.0458	0.941175	0.000792361	72.0817	46.0458	0.623806	0.074389	-Ca-N-P			-N-P-Ca	-P-N-Ca		U			U	U
BnaC08g04290D	no data	145.286	189.873	-0.378994	0.0791243	157.806	189.873	-0.268883	0.548132	184.179	189.873	-0.0490602	0.909242	157.651	189.873	-0.275482	0.246153	136.498	189.873	-0.47867	0.0218296	129.802	189.873	-0.556201	0.0183141					-P-S	-S-P					D	D
BnaA09g08250D	Glutathione S-transferase, N-terminal;Glutathione S-transferase, C-terminal;Glutathione S-transferase, C-terminal-like;Thioredoxin-like fold;Glutathione S-transferase/chloride channel, C-terminal	585.477	4067.29	-2.79656	1.33079e-17	4852.55	4067.29	0.254596	0.801825	5512.9	4067.29	0.438659	0.412627	754.312	4067.29	-2.43082	1.64988e-13	868.575	4067.29	-2.22734	9.30613e-12	5019.53	4067.29	0.303477	0.536966	-Ca-N-P			-N-P-Ca	-P-N-Ca		D			D	D
BnaA04g21990D	Plant peroxidase;Haem peroxidase, plant/fungal/bacterial;Haem peroxidase;Peroxidases heam-ligand binding site;Peroxidase, active site	2736.66	673.454	2.0219	1.37735e-17	1237.73	673.454	0.877173	0.00499728	1525.28	673.454	1.17784	1.26801e-05	610.682	673.454	-0.142706	0.688019	1697.65	673.454	1.33283	3.87464e-08	1330.5	673.454	0.980768	0.000512071	-Ca-Mg-P-S-K	-K-Mg-P-S-Ca	-Mg-P-S-K-Ca		-P-Mg-S-K-Ca	-S-Mg-P-K-Ca	U	U	U		U	U
BnaA09g00850D	Glutathione S-transferase, C-terminal;Glutathione S-transferase, C-terminal-like;Glutathione S-transferase/chloride channel, C-terminal	160.195	11.3352	3.82352	1.41874e-17	31.5453	11.3352	1.48213	0.0327923	8.2705	11.3352	-0.412088	0.700945	57.9341	11.3352	2.34559	1.33397e-06	35.6323	11.3352	1.65531	0.00106934	12.6174	11.3352	0.126266	0.904659	-Ca-N-P-K	-K-N-P-Ca		-N-P-K-Ca	-P-N-K-Ca		U	U		U	U
BnaA06g01840D	Oxoglutarate/iron-dependent dioxygenase;Non-haem dioxygenase N-terminal domain	5930.66	645.921	3.19832	1.4454e-17	1159.69	645.921	0.843755	0.175195	4390.04	645.921	2.76404	2.34373e-12	638.039	645.921	-0.0173132	0.979256	3603.85	645.921	2.47951	2.87238e-11	3597.3	645.921	2.47662	3.06287e-10	-Ca-Mg-P-S		-Mg-P-S-Ca		-P-Mg-S-Ca	-S-Mg-P-Ca	U		U		U	U
BnaAnng11680D	Heavy metal-associated domain, HMA	36.0152	321.763	-3.15672	1.46151e-17	311.16	321.763	-0.048788	0.978208	354.724	321.763	0.142738	0.845786	138.112	321.763	-1.22362	0.00127419	48.2087	321.763	-2.73643	8.05996e-14	310.264	321.763	-0.0480795	0.94379	-Ca-N-P			-N-P-Ca	-P-N-Ca		D			D	D
BnaC08g17880D	NUDIX hydrolase domain;NUDIX hydrolase domain-like;NUDIX hydrolase, conserved site	847.715	4483.23	-2.4024	1.56888e-17	3902.73	4483.23	-0.200001	0.829843	4042.15	4483.23	-0.149272	0.796841	2508.46	4483.23	-0.837695	0.0073132	2681.28	4483.23	-0.741497	0.0143969	2491.39	4483.23	-0.848057	0.012971	-Ca-N-P-S			-N-P-S-Ca	-P-N-S-Ca	-S-N-P-Ca	D			D	D	D
BnaA03g19380D	Glutamate synthase, alpha subunit, C-terminal;Glutamate synthase, central-C;Glutamate synthase, central-N;Aldolase-type TIM barrel	400.52	1397.99	-1.80179	1.60398e-17	987.239	1397.99	-0.501779	0.164352	1306.47	1397.99	-0.0985211	0.826717	1053.69	1397.99	-0.407199	0.109162	394.081	1397.99	-1.82652	7.1784e-18	967.04	1397.99	-0.530246	0.0468667	-Ca-P-S				-P-S-Ca	-S-P-Ca	D				D	D
BnaCnng62140D	Proton-dependent oligopeptide transporter family;Major facilitator superfamily domain, general substrate transporter	38.8921	211.964	-2.4486	1.65504e-17	103.373	211.964	-1.03188	0.00346734	215.416	211.964	0.0228173	0.972677	75.29	211.964	-1.49533	1.97212e-07	116.773	211.964	-0.85712	0.00312872	159.576	211.964	-0.405325	0.278899	-Ca-N-P-K	-K-N-P-Ca		-N-P-K-Ca	-P-N-K-Ca		D	D		D	D
BnaC06g09080D	Protein kinase, catalytic domain;Leucine-rich repeat;Serine/threonine- / dual specificity protein kinase, catalytic domain;Serine/threonine-protein kinase, active site;Protein kinase-like domain;Concanavalin A-like lectin/glucanase, subgroup;Protein kinase, ATP binding site;Tyrosine-protein kinase, catalytic domain;Malectin-like carbohydrate-binding domain	193.875	796.963	-2.03834	1.82862e-17	811.668	796.963	0.0267976	0.982777	652.08	796.963	-0.288953	0.480191	328.933	796.963	-1.27542	2.51696e-07	455.862	796.963	-0.805465	0.00134863	711.06	796.963	-0.165753	0.672663	-Ca-N-P			-N-P-Ca	-P-N-Ca		D			D	D
BnaC05g28020D	No apical meristem (NAM) protein	481.323	647.344	-0.427416	0.0798004	547.741	647.344	-0.24122	0.6742	702.839	647.344	0.116691	0.790403	522.482	647.344	-0.310463	0.247855	430.92	647.344	-0.587159	0.0110194	364.053	647.344	-0.838211	0.000997486					-P-S	-S-P					D	D
BnaC03g29040D	Non-haem dioxygenase N-terminal domain	113.262	13.6417	3.02773	1.87973e-17	21.6384	13.6417	0.655449	0.492001	12.2906	13.6417	-0.153248	0.87845	21.3662	13.6417	0.627216	0.23788	28.4392	13.6417	1.04837	0.0188206	11.8839	13.6417	-0.142182	0.87129	-Ca-P				-P-Ca		U				U
BnaA08g07730D	Copper amine oxidase;Copper amine oxidase, C-terminal;Copper amine oxidase, N2/N3-terminal;Copper amine oxidase, N3-terminal;Copper amine oxidase, N-terminal	285.55	33.8423	3.06	1.93697e-17	49.2042	33.8423	0.529132	0.567767	39.4825	33.8423	0.224743	0.774707	29.9574	33.8423	-0.176315	0.772289	78.7257	33.8423	1.2062	0.00232687	61.6897	33.8423	0.863306	0.0737244	-Ca-P				-P-Ca		U				U
BnaA01g33880D	Glutamate/phenylalanine/leucine/valine dehydrogenase;Glutamate/phenylalanine/leucine/valine dehydrogenase, C-terminal;Glutamate/phenylalanine/leucine/valine dehydrogenase, dimerisation domain;Glutamate dehydrogenase;NAD(P)-binding domain	48.4394	590.866	-3.61519	1.98234e-17	574.579	590.866	-0.0405617	0.98431	163.49	590.866	-1.84569	6.14581e-05	405.395	590.866	-0.543561	0.27674	32.6658	590.866	-4.17187	1.6115e-21	483.343	590.866	-0.288675	0.652957	-Ca-Mg-P		-Mg-P-Ca		-P-Mg-Ca		D		D		D
BnaA03g38080D	no data	86.7927	136.329	-0.651299	0.0803983	103.3	136.329	-0.401418	0.628616	165.789	136.329	0.280194	0.637191	85.0129	136.329	-0.683132	0.0760849	48.1361	136.329	-1.50007	1.62854e-05	66.4146	136.329	-1.04132	0.00983882					-P-S	-S-P					D	D
BnaA07g05760D	Ammonium transporter;Ammonium transporter, conserved site;Ammonium transporter AmtB-like domain	71.7931	524.397	-2.85639	2.05342e-17	280.669	524.397	-0.901671	0.0639421	504.475	524.397	-0.0581184	0.938982	179.602	524.397	-1.5428	6.65277e-06	136.242	524.397	-1.94432	5.92708e-09	428.641	524.397	-0.28747	0.565568	-Ca-N-P			-N-P-Ca	-P-N-Ca		D			D	D
BnaC04g07270D	Heat shock protein DnaJ, cysteine-rich domain	359.242	530.375	-0.559873	0.0810338	741.699	530.375	0.483548	0.405601	578.975	530.375	0.125184	0.832753	355.218	530.375	-0.580738	0.080158	221.598	530.375	-1.2587	1.64648e-05	293.242	530.375	-0.861528	0.0123611					-P-S	-S-P					D	D
BnaC09g05850D	Zinc finger, Dof-type	95.454	25.4066	1.89205	2.16869e-17	30.0792	25.4066	0.236736	0.793457	26.6372	25.4066	0.0347774	0.960162	61.6653	25.4066	1.26528	7.30646e-07	51.261	25.4066	1.00153	0.000192445	37.4941	25.4066	0.542406	0.132326	-Ca-N-P			-N-P-Ca	-P-N-Ca		U			U	U
BnaC09g11110D	no data	61.6875	207.127	-1.74866	2.27785e-17	186.4	207.127	-0.150744	0.812257	272.052	207.127	0.392535	0.168084	51.0652	207.127	-2.03051	1.14361e-21	81.5017	207.127	-1.34319	8.41297e-11	104.157	207.127	-0.986271	1.90999e-05	-Ca-N-P-S			-N-P-S-Ca	-P-N-S-Ca	-S-N-P-Ca	D			D	D	D
BnaA02g12230D	Late embryogenesis abundant protein, LEA-14	264.054	467.395	-0.821599	0.0817297	558.483	467.395	0.257144	0.858188	375.98	467.395	-0.313698	0.693149	402.213	467.395	-0.216419	0.725177	223.922	467.395	-1.06071	0.0186118	217.103	467.395	-1.11124	0.0309464					-P-S	-S-P					D	D
BnaC08g18070D	Mitochondrial carrier domain	34.685	50.0811	-0.504484	0.0822337	44.6978	50.0811	-0.156507	0.858284	45.1473	50.0811	-0.137901	0.781556	38.2734	50.0811	-0.348319	0.273926	29.1132	50.0811	-0.770887	0.00694209	30.23	50.0811	-0.712701	0.0291042					-P-S	-S-P					D	D
BnaC07g44030D	Protein phosphatase 2C (PP2C)-like;Protein phosphatase 2C	359.576	2641.81	-2.87732	2.50568e-17	2694.3	2641.81	0.028346	0.98695	3243.05	2641.81	0.295634	0.62975	2348.06	2641.81	-0.170138	0.73111	136.225	2641.81	-4.27657	4.69661e-33	3399.45	2641.81	0.363651	0.457804	-Ca-P				-P-Ca		D				D
BnaC02g03280D	no data	94.1239	158.919	-0.753524	0.0830633	80.4996	158.919	-0.980943	0.110034	106.587	158.919	-0.571972	0.354199	129.369	158.919	-0.300144	0.569011	61.3839	158.919	-1.37	0.000774749	72.5075	158.919	-1.14004	0.0157473					-P-S	-S-P					D	D
BnaC02g07500D	Plant peroxidase;Haem peroxidase, plant/fungal/bacterial;Haem peroxidase;Peroxidases heam-ligand binding site;Peroxidase, active site	84.0177	427.33	-2.34515	2.58548e-17	411.043	427.33	-0.055759	0.963433	362.463	427.33	-0.235518	0.63672	251.639	427.33	-0.768824	0.0111351	808.936	427.33	0.920694	0.000964824	620.493	427.33	0.539527	0.120451	-Ca-N			-N-Ca	-P		D			D	U
BnaC05g20630D	Aluminum-activated malate transporter	163.091	600.471	-1.87959	2.65837e-17	703.336	600.471	0.228154	0.711077	606.104	600.471	0.0128195	0.982097	438.429	600.471	-0.452209	0.0823577	127.817	600.471	-2.23096	3.68553e-23	502.352	600.471	-0.254126	0.432492	-Ca-P				-P-Ca		D				D
BnaA07g20100D	Natural resistance-associated macrophage protein	52.2807	562.256	-3.4105	2.83342e-17	646.711	562.256	0.201064	0.887126	390.986	562.256	-0.524501	0.404382	35.4115	562.256	-3.97799	1.83299e-21	2.07835	562.256	-7.97981	9.41818e-47	419.597	562.256	-0.422324	0.449057	-Ca-N-P			-N-P-Ca	-P-N-Ca		D			D	D
BnaA07g30720D	Proteinase inhibitor I3, Kunitz legume;Kunitz inhibitor ST1-like	157.446	22.0124	2.82558	2.97382e-17	61.9205	22.0124	1.47958	0.000799605	89.0146	22.0124	2.00228	1.08117e-07	27.0347	22.0124	0.250416	0.657196	209.381	22.0124	3.23425	1.88575e-22	65.8091	22.0124	1.56312	0.000164153	-Ca-Mg-P-S-K	-K-Mg-P-S-Ca	-Mg-P-S-K-Ca		-P-Mg-S-K-Ca	-S-Mg-P-K-Ca	U	U	U		U	U
BnaA03g27550D	Aldose 1-/Glucose-6-phosphate 1-epimerase;Galactose mutarotase-like domain;Glycoside hydrolase-type carbohydrate-binding, subgroup;Aldose 1-epimerase	0.508007	53.0055	-6.16821	3.20044e-17	112.071	53.0055	1.07533	0.146225	206.349	53.0055	1.95429	0.000147357	0.278405	53.0055	-6.89665	1.11142e-17	2.83865	53.0055	-4.17824	7.13212e-12	17.8943	53.0055	-1.5366	0.00886347	-Ca-N-P-S		-Mg	-N-P-S-Ca	-P-N-S-Ca	-S-N-P-Ca	D		U	D	D	D
BnaA08g03240D	B-cell receptor-associated 31-like	97.564	132.8	-0.434506	0.0846125	173.006	132.8	0.381515	0.379356	115.175	132.8	-0.210204	0.596274	100.132	132.8	-0.407509	0.124498	75.7245	132.8	-0.806496	0.000684996	84.8081	132.8	-0.65528	0.0173983					-P-S	-S-P					D	D
BnaA08g27250D	Thiamin pyrophosphokinase;Thiamin pyrophosphokinase, catalytic domain;Thiamin pyrophosphokinase, vitamin B1-binding domain;Thiamin pyrophosphokinase, eukaryotic	26.9727	112.74	-2.02884	3.38494e-17	63.5592	112.74	-0.824606	0.00503333	65.5547	112.74	-0.778957	0.00448851	155.431	112.74	0.466213	0.0529579	43.6111	112.74	-1.36673	8.21635e-09	92.1356	112.74	-0.29449	0.341779	-Ca-Mg-P-K	-K-Mg-P-Ca	-Mg-P-K-Ca		-P-Mg-K-Ca		D	D	D		D
BnaC05g38230D	Ubiquitin-conjugating enzyme, E2;Ubiquitin-conjugating enzyme/RWD-like	88.4915	58.8459	0.578845	0.0853048	59.0721	58.8459	0.00284255	0.999875	47.8622	58.8459	-0.311501	0.572592	49.9863	58.8459	-0.225415	0.603911	36.4126	58.8459	-0.698581	0.0473408	32.145	58.8459	-0.859761	0.0307222					-P-S	-S-P					D	D
BnaC08g37820D	Synaptojanin, N-terminal	35.7794	195.15	-2.45069	3.50989e-17	161.378	195.15	-0.272516	0.724399	139.901	195.15	-0.478874	0.260683	47.8208	195.15	-2.02995	2.7382e-12	90.2986	195.15	-1.10833	0.000120805	121.727	195.15	-0.688922	0.0449862	-Ca-N-P-S			-N-P-S-Ca	-P-N-S-Ca	-S-N-P-Ca	D			D	D	D
BnaA02g18480D	Protein kinase, catalytic domain;Serine/threonine- / dual specificity protein kinase, catalytic domain;UspA;Serine/threonine-protein kinase, active site;Protein kinase-like domain;Concanavalin A-like lectin/glucanase, subgroup;Rossmann-like alpha/beta/alpha sandwich fold;Protein kinase, ATP binding site;Tyrosine-protein kinase, catalytic domain	171.067	323.658	-0.919752	0.0874692	160.186	323.658	-1.01457	0.232178	427.032	323.658	0.398151	0.648413	158.394	323.658	-1.0288	0.0615277	109.894	323.658	-1.55868	0.00198203	128.661	323.658	-1.3255	0.0229703					-P-S	-S-P					D	D
BnaCnng48990D	Plant peroxidase;Haem peroxidase, plant/fungal/bacterial;Haem peroxidase;Peroxidases heam-ligand binding site;Peroxidase, active site	150.532	23.3978	2.66523	3.6608e-17	83.8273	23.3978	1.82524	7.48119e-07	45.0153	23.3978	0.927813	0.0513587	33.4928	23.3978	0.519906	0.25248	50.0429	23.3978	1.07993	0.00357147	47.9389	23.3978	1.02932	0.0160334	-Ca-P-S-K	-K-P-S-Ca			-P-S-K-Ca	-S-P-K-Ca	U	U			U	U
BnaC07g14960D	Glyoxal oxidase, N-terminal;Galactose oxidase/kelch, beta-propeller;Immunoglobulin-like fold;Immunoglobulin E-set;Domain of unknown function DUF1929;Galactose oxidase, beta-propeller	0	51.5254	-8.68919	3.93871e-17	201.657	51.5254	1.9678	0.00209967	91.1036	51.5254	0.82465	0.304769	3.99878	51.5254	-3.75181	1.05517e-08	16.5279	51.5254	-1.63186	0.00500519	82.6837	51.5254	0.692649	0.331719	-Ca-N-P	-K		-N-P-Ca	-P-N-Ca		D	U		D	D
BnaC06g38260D	MORN motif	43.7433	62.52	-0.513252	0.0875702	69.0349	62.52	0.146552	0.872678	60.1503	62.52	-0.0522283	0.930056	45.0014	62.52	-0.470476	0.137662	30.2754	62.52	-1.04217	0.000331371	37.4856	62.52	-0.773433	0.0205742					-P-S	-S-P					D	D
BnaC03g72660D	Protein kinase, catalytic domain;S-locus glycoprotein;Serine-threonine/tyrosine-protein kinase catalytic domain;Bulb-type lectin domain;Serine/threonine- / dual specificity protein kinase, catalytic domain;Apple-like;Serine/threonine-protein kinase, active site;Protein kinase-like domain;PAN-2 domain;Protein kinase, ATP binding site;Tyrosine-protein kinase, catalytic domain;S-locus receptor kinas…	385.156	1535.27	-1.99604	4.24328e-17	1615.32	1535.27	0.0735687	0.942738	1496.16	1535.27	-0.0369951	0.948123	553.493	1535.27	-1.47404	1.40142e-09	554.628	1535.27	-1.46843	1.01376e-09	1069.01	1535.27	-0.52263	0.0870223	-Ca-N-P			-N-P-Ca	-P-N-Ca		D			D	D
BnaC09g49470D	Plant specific Rop nucleotide exchanger, PRONE	351.102	59.6499	2.55659	4.45093e-17	52.4965	59.6499	-0.181676	0.883135	59.9113	59.6499	-0.00470353	0.995468	256.22	59.6499	2.10557	1.53216e-11	132.172	59.6499	1.14831	0.000500485	98.8703	59.6499	0.724499	0.0761468	-Ca-N-P			-N-P-Ca	-P-N-Ca		U			U	U
BnaA01g12500D	Domain of unknown function DUF296;Predicted AT-hook DNA-binding	102.856	174.012	-0.76691	0.00438356	163.868	174.012	-0.0869927	0.932073	207.946	174.012	0.256764	0.554592	160.439	174.012	-0.125112	0.736394	253.445	174.012	0.541379	0.0434872	259.928	174.012	0.582753	0.0566755	-Ca				-P		D				U
BnaAnng30990D	Membrane bound O-acyl transferase, MBOAT;Sterol O-acyltransferase, ACAT/DAG/ARE types	301.933	1145.31	-1.92203	4.6524e-17	856.878	1145.31	-0.418633	0.366116	1142.64	1145.31	-0.00376931	0.994835	385.403	1145.31	-1.57181	1.56203e-11	435.551	1145.31	-1.39487	1.8844e-09	611.35	1145.31	-0.906212	0.000858933	-Ca-N-P-S			-N-P-S-Ca	-P-N-S-Ca	-S-N-P-Ca	D			D	D	D
BnaC06g04970D	Protein kinase, catalytic domain;Serine-threonine/tyrosine-protein kinase catalytic domain;Serine/threonine- / dual specificity protein kinase, catalytic domain;Serine/threonine-protein kinase, active site;Protein kinase-like domain;Concanavalin A-like lectin/glucanase, subgroup;Protein kinase, ATP binding site;Tyrosine-protein kinase, catalytic domain;Malectin-like carbohydrate-binding domain	220.439	847.058	-1.94046	4.65261e-17	1002.53	847.058	0.243033	0.703082	1102.07	847.058	0.378582	0.300331	1238.73	847.058	0.548671	0.0370512	512.989	847.058	-0.72368	0.003138	793.181	847.058	-0.0975733	0.815424	-Ca-P			-N	-P-Ca		D			U	D
BnaC06g10400D	Lipase, GDSL;SGNH hydrolase-type esterase domain	112.666	160.785	-0.511286	0.0876387	99.2514	160.785	-0.695866	0.0937401	208.336	160.785	0.368159	0.382118	111.662	160.785	-0.526253	0.0896859	49.7051	160.785	-1.69257	1.18045e-09	80.4529	160.785	-0.993465	0.00175261					-P-S	-S-P					D	D
BnaC08g33330D	Protein kinase, catalytic domain;Legume lectin domain;Serine/threonine- / dual specificity protein kinase, catalytic domain;Serine/threonine-protein kinase, active site;Concanavalin A-like lectin/glucanases superfamily;Protein kinase-like domain;Concanavalin A-like lectin/glucanase, subgroup;Legume lectin, beta chain, Mn/Ca-binding site;Tyrosine-protein kinase, catalytic domain	41.4346	181.694	-2.13781	4.81808e-17	175.69	181.694	-0.0475468	0.964985	206.092	181.694	0.180504	0.6903	164.814	181.694	-0.141148	0.685364	73.222	181.694	-1.31011	2.17251e-07	111.041	181.694	-0.73094	0.0138663	-Ca-P-S				-P-S-Ca	-S-P-Ca	D				D	D
BnaA05g18340D	Protein phosphatase 2C (PP2C)-like;Protein phosphatase 2C	367.236	520.709	-0.502009	0.0881359	528.113	520.709	0.0210895	0.98757	486.807	520.709	-0.0951176	0.864737	356.122	520.709	-0.548854	0.0689888	348.925	520.709	-0.5763	0.0425215	308.031	520.709	-0.761709	0.0158555					-P-S	-S-P					D	D
BnaA07g29460D	Plant peroxidase;Haem peroxidase, plant/fungal/bacterial;Haem peroxidase;Peroxidases heam-ligand binding site;Peroxidase, active site	4848.92	1680.22	1.52899	5.00386e-17	1956.31	1680.22	0.219615	0.656819	1757.47	1680.22	0.0652626	0.874754	3846.64	1680.22	1.19522	2.00423e-10	5300.37	1680.22	1.65752	9.08177e-20	2057.64	1680.22	0.291538	0.258779	-Ca-N-P			-N-P-Ca	-P-N-Ca		U			U	U
BnaA09g07800D	Zinc finger, LIM-type;Protein of unknown function DUF3633	134.191	17.3052	2.93961	5.01538e-17	26.3508	17.3052	0.594649	0.529722	18.309	17.3052	0.0797445	0.935741	41.3253	17.3052	1.24028	0.00351122	76.391	17.3052	2.12776	9.93913e-09	24.9526	17.3052	0.466807	0.444477	-Ca-N-P			-N-P-Ca	-P-N-Ca		U			U	U
BnaA03g57590D	AMP-dependent synthetase/ligase;AMP-binding;AMP-binding, conserved site	34.1248	155.271	-2.16644	5.04917e-17	122.934	155.271	-0.34045	0.549409	208.516	155.271	0.416868	0.252917	85.4771	155.271	-0.861912	0.00121335	48.2502	155.271	-1.68839	5.39601e-11	115.066	155.271	-0.43077	0.18321	-Ca-N-P			-N-P-Ca	-P-N-Ca		D			D	D
BnaA02g26180D	SANT/Myb domain;Myb domain, plants;Homeodomain-like;Myb domain	58.629	6.67492	3.11017	5.09086e-17	9.92466	6.67492	0.564536	0.692503	4.60569	6.67492	-0.581731	0.586662	31.0442	6.67492	2.21564	2.17838e-07	16.8557	6.67492	1.32116	0.00855995	10.1975	6.67492	0.569212	0.458257	-Ca-N-P			-N-P-Ca	-P-N-Ca		U			U	U
BnaA08g22930D	Protein of unknown function DUF789	91.4226	12.4334	2.88413	5.15603e-17	31.4851	12.4334	1.35	0.0111135	28.4603	12.4334	1.16009	0.0271613	9.02488	12.4334	-0.434779	0.504064	69.8087	12.4334	2.49229	3.58403e-12	18.0697	12.4334	0.535388	0.38915	-Ca-Mg-P-K	-K-Mg-P-Ca	-Mg-P-K-Ca		-P-Mg-K-Ca		U	U	U		U
BnaC05g05130D	RNA recognition motif domain;Nucleotide-binding, alpha-beta plait	91.976	152.436	-0.727693	0.088655	82.5795	152.436	-0.885384	0.16414	136.325	152.436	-0.16528	0.832341	107.383	152.436	-0.504909	0.284974	48.6923	152.436	-1.64418	3.56369e-05	58.8544	152.436	-1.39279	0.00227639					-P-S	-S-P					D	D
BnaA06g28660D	SANT/Myb domain;DIRP	130.286	229.559	-0.814102	0.0886663	253.945	229.559	0.146784	0.930928	165.484	229.559	-0.470171	0.51748	127.969	229.559	-0.842367	0.0884636	89.0059	229.559	-1.36358	0.00232434	98.2273	229.559	-1.23466	0.0170691					-P-S	-S-P					D	D
BnaCnng72950D	Pyridine nucleotide-disulphide oxidoreductase, NAD-binding domain;FAD-dependent pyridine nucleotide-disulphide oxidoreductase;Pyridine nucleotide-disulphide oxidoreductase, FAD/NAD(P)-binding domain	232.103	331.034	-0.511842	0.0889577	350.887	331.034	0.0853863	0.938118	248.775	331.034	-0.407235	0.336944	249.67	331.034	-0.404867	0.214082	212.853	331.034	-0.634817	0.0276098	208.132	331.034	-0.670415	0.0418729					-P-S	-S-P					D	D
BnaA06g27320D	no data	33.8653	174.1	-2.37475	6.21453e-17	169.076	174.1	-0.0433937	0.973245	211.027	174.1	0.272573	0.555506	263.878	174.1	0.600185	0.0437103	88.456	174.1	-0.976821	0.000541288	209.231	174.1	0.268306	0.492963	-Ca-P			-N	-P-Ca		D			U	D
BnaA06g36540D	Argonaute/Dicer protein, PAZ;Stem cell self-renewal protein Piwi;Ribonuclease H-like domain;Domain of unknown function DUF1785	490.196	164.359	1.57388	6.22246e-17	147.932	164.359	-0.1497	0.827174	149.297	164.359	-0.141383	0.727205	320.684	164.359	0.965506	2.05344e-06	268.382	164.359	0.707269	0.000652813	198.502	164.359	0.267659	0.353736	-Ca-N-P			-N-P-Ca	-P-N-Ca		U			U	U
BnaC07g01250D	NIF system FeS cluster assembly, NifU, C-terminal;NIF system FeS cluster assembly, NifU-like scaffold, N-terminal;HIRA-interacting protein 5	51.671	74.7536	-0.536503	0.0910972	47.0401	74.7536	-0.66818	0.160756	65.9434	74.7536	-0.19693	0.710026	67.1699	74.7536	-0.153269	0.702586	48.1571	74.7536	-0.631639	0.0416287	43.2686	74.7536	-0.788884	0.0240355					-P-S	-S-P					D	D
BnaC03g24290D	Glycoside hydrolase, family 19, catalytic;Chitin-binding, type 1;Glycoside hydrolase, family 19;Chitin-binding, type 1, conserved site;Lysozyme-like domain	577.527	37.1032	3.96194	7.37553e-17	116.25	37.1032	1.65127	0.00722935	21.7884	37.1032	-0.736666	0.357461	115.211	37.1032	1.6362	0.00124058	738.793	37.1032	4.31774	2.20829e-19	87.1907	37.1032	1.22406	0.0352186	-Ca-N-P-S-K	-K-N-P-S-Ca		-N-P-S-K-Ca	-P-N-S-K-Ca	-S-N-P-K-Ca	U	U		U	U	U
BnaA09g43140D	Zinc finger, RING-type;Zinc finger, RING/FYVE/PHD-type	366.011	514.65	-0.489462	0.0911378	636.563	514.65	0.307556	0.632387	425.878	514.65	-0.271523	0.543991	382.966	514.65	-0.425572	0.167968	284.409	514.65	-0.854047	0.00140618	322.192	514.65	-0.679032	0.0305529					-P-S	-S-P					D	D
BnaA09g40830D	Protein kinase, catalytic domain;Legume lectin domain;Serine/threonine- / dual specificity protein kinase, catalytic domain;Serine/threonine-protein kinase, active site;Concanavalin A-like lectin/glucanases superfamily;Protein kinase-like domain;Concanavalin A-like lectin/glucanase, subgroup;Tyrosine-protein kinase, catalytic domain	47.9401	347.367	-2.85187	7.60533e-17	284.271	347.367	-0.288256	0.766582	301.132	347.367	-0.204644	0.752369	268.412	347.367	-0.370101	0.38305	126.845	347.367	-1.45161	1.88972e-05	163.826	347.367	-1.08919	0.00574286	-Ca-P-S				-P-S-Ca	-S-P-Ca	D				D	D
BnaA08g29480D	Zinc finger, AN1-type;Zinc finger, A20-type	123.411	160.752	-0.377137	0.0918995	173.934	160.752	0.110962	0.873941	166.587	160.752	0.0508238	0.907558	128.068	160.752	-0.332249	0.163021	113.396	160.752	-0.503977	0.0190671	105.442	160.752	-0.619011	0.0105588					-P-S	-S-P					D	D
BnaC05g05270D	Protein kinase, catalytic domain;Serine-threonine/tyrosine-protein kinase catalytic domain;Serine/threonine- / dual specificity protein kinase, catalytic domain;Serine/threonine-protein kinase, active site;Protein kinase-like domain;Protein kinase, ATP binding site;Tyrosine-protein kinase, catalytic domain;Malectin-like carbohydrate-binding domain	73.0328	510.796	-2.80072	8.11866e-17	377.798	510.796	-0.434493	0.580662	643.365	510.796	0.33245	0.562538	111.517	510.796	-2.19808	7.64997e-11	175.837	510.796	-1.53765	4.56416e-06	255.848	510.796	-1.00069	0.011283	-Ca-N-P-S			-N-P-S-Ca	-P-N-S-Ca	-S-N-P-Ca	D			D	D	D
BnaA05g06430D	Tetratricopeptide TPR-1;BTB/POZ fold;Tetratricopeptide-like helical;Tetratricopeptide repeat-containing domain;Tetratricopeptide TPR2;Tetratricopeptide repeat	74.9199	101.652	-0.448929	0.0924311	84.1698	101.652	-0.271846	0.65633	83.1982	101.652	-0.279999	0.476041	95.5479	101.652	-0.0803113	0.8235	60.5572	101.652	-0.749035	0.00313933	64.1321	101.652	-0.671249	0.0216546					-P-S	-S-P					D	D
BnaA04g00520D	Zinc finger, Dof-type	61.2655	82.9521	-0.430126	0.0944869	60.177	82.9521	-0.466182	0.272951	87.5346	82.9521	0.0854907	0.852849	85.3502	82.9521	0.0284369	0.940236	55.8128	82.9521	-0.570697	0.0225103	49.5455	82.9521	-0.77448	0.00590198					-P-S	-S-P					D	D
BnaCnng03980D	Calcium/proton exchanger CAX;Sodium/calcium exchanger membrane region	88.3764	287.876	-1.68919	9.03325e-17	360.453	287.876	0.325188	0.436938	461.085	287.876	0.676377	0.00458166	241.087	287.876	-0.256233	0.312265	96.4947	287.876	-1.5761	1.61683e-14	182.836	287.876	-0.651456	0.00709938	-Ca-P-S		-Mg		-P-S-Ca	-S-P-Ca	D		U		D	D
BnaC06g37770D	VHS;GAT;ENTH/VHS;VHS subgroup	622.813	1001.75	-0.685834	0.0947761	1301.89	1001.75	0.378332	0.701357	734.833	1001.75	-0.4461	0.463869	875.238	1001.75	-0.194649	0.713885	519.493	1001.75	-0.946729	0.01458	488.47	1001.75	-1.03803	0.01824					-P-S	-S-P					D	D
BnaA04g21420D	Inositol polyphosphate-related phosphatase;Endonuclease/exonuclease/phosphatase	79.8948	379.947	-2.25555	1.00852e-16	320.882	379.947	-0.2438	0.752954	281.54	379.947	-0.430975	0.304573	70.3221	379.947	-2.43075	1.29629e-18	156.122	379.947	-1.28162	2.75692e-06	215.99	379.947	-0.817725	0.0112662	-Ca-N-P-S			-N-P-S-Ca	-P-N-S-Ca	-S-N-P-Ca	D			D	D	D
BnaA07g37570D	Germin;Cupin 1;RmlC-like cupin domain;RmlC-like jelly roll fold;Germin, manganese binding site	2740.29	73.3901	5.22499	1.06958e-16	271.388	73.3901	1.88972	0.0158087	55.1335	73.3901	-0.414354	0.711086	642.926	73.3901	3.13361	2.93108e-07	763.835	73.3901	3.38213	2.01873e-08	109.434	73.3901	0.573428	0.503304	-Ca-N-P-K	-K-N-P-Ca		-N-P-K-Ca	-P-N-K-Ca		U	U		U	U
BnaC04g18340D	ATP phosphoribosyltransferase HisG;Nitrogen regulatory PII-like, alpha/beta;Histidine biosynthesis HisG, C-terminal;ATP phosphoribosyltransferase, catalytic domain;Nitrogen regulatory protein PII/ATP phosphoribosyltransferase, C-terminal;ATP phosphoribosyltransferase, conserved site	635.588	131.851	2.26623	1.06958e-16	162.33	131.851	0.296871	0.709412	338.506	131.851	1.35493	1.5243e-05	25.6913	131.851	-2.36872	1.4285e-13	553.721	131.851	2.06662	5.82582e-14	376.435	131.851	1.50741	1.1228e-06	-Ca-Mg-P-S		-Mg-P-S-Ca	-N	-P-Mg-S-Ca	-S-Mg-P-Ca	U		U	D	U	U
BnaC05g14950D	Thaumatin	39.474	0.369085	6.2972	1.06958e-16	1.74921	0.369085	1.93514	0.540331	0	0.369085	-1.98769	0.515894	11.9194	0.369085	4.60749	1.93124e-06	9.48989	0.369085	4.27729	2.09663e-05	3.12127	0.369085	2.69005	0.0828511	-Ca-N-P			-N-P-Ca	-P-N-Ca		U			U	U
BnaC02g38260D	no data	33.475	48.7059	-0.511204	0.0950737	31.9796	48.7059	-0.604283	0.214751	39.3608	48.7059	-0.306823	0.496344	38.6616	48.7059	-0.332211	0.328298	25.9799	48.7059	-0.90014	0.00263616	17.7453	48.7059	-1.47043	1.62826e-05					-P-S	-S-P					D	D
BnaA01g00900D	no data	239.3	20.4562	3.54703	1.0903e-16	46.4874	20.4562	1.19174	0.0875806	13.0556	20.4562	-0.651159	0.433494	188.332	20.4562	3.20598	1.47468e-13	42.825	20.4562	1.07419	0.029109	47.0308	20.4562	1.20019	0.0304158	-Ca-N-P-S			-N-P-S-Ca	-P-N-S-Ca	-S-N-P-Ca	U			U	U	U
BnaA04g28080D	no data	5.23555	13.3451	-1.26871	0.0953371	8.84147	13.3451	-0.585034	0.756429	7.3691	13.3451	-0.875448	0.414773	4.56804	13.3451	-1.46534	0.064506	4.5266	13.3451	-1.52582	0.0454804	3.54097	13.3451	-1.81736	0.0393252					-P-S	-S-P					D	D
BnaA06g25380D	Cytochrome P450;Cytochrome P450, E-class, group I;Cytochrome P450, conserved site	7.79613	193.111	-4.6069	1.31354e-16	816.071	193.111	2.07686	0.000243967	70.3433	193.111	-1.45672	0.019115	0	193.111	-10.596	1.91334e-29	4.87702	193.111	-5.26579	4.73069e-19	147.274	193.111	-0.390156	0.598532	-Ca-N-Mg-P	-K	-Mg-N-P-Ca	-N-Mg-P-Ca	-P-N-Mg-Ca		D	U	D	D	D
BnaC05g31560D	no data	656.826	104.381	2.65443	1.34004e-16	147.159	104.381	0.4984	0.50098	49.8578	104.381	-1.03629	0.0193424	352.55	104.381	1.75669	1.35863e-07	841.327	104.381	3.0123	9.30341e-21	245.642	104.381	1.23408	0.00134567	-Ca-N-P-S		-Mg	-N-P-S-Ca	-P-N-S-Ca	-S-N-P-Ca	U		D	U	U	U
BnaAnng30440D	Proteinase inhibitor I3, Kunitz legume;Kunitz inhibitor ST1-like	134.757	8.88474	3.90823	1.40807e-16	27.3568	8.88474	1.60697	0.0279094	45.8476	8.88474	2.35065	2.7489e-05	3.93295	8.88474	-1.25796	0.115322	122.992	8.88474	3.77122	2.3763e-15	14.0601	8.88474	0.61566	0.454644	-Ca-Mg-P-K	-K-Mg-P-Ca	-Mg-P-K-Ca		-P-Mg-K-Ca		U	U	U		U
BnaC09g15940D	Protein of unknown function DUF538	830.064	265.447	1.64493	1.41984e-16	392.43	265.447	0.564916	0.0746399	173.283	265.447	-0.611302	0.0299585	664.214	265.447	1.32453	1.16167e-10	707.416	265.447	1.41478	2.66424e-12	396.413	265.447	0.57394	0.0246042	-Ca-N-P-S		-Mg	-N-P-S-Ca	-P-N-S-Ca	-S-N-P-Ca	U		D	U	U	U
BnaC08g09340D	Zinc finger, BED-type predicted;Zinc finger, C2H2;Zinc finger, C2H2-like	144.374	187.336	-0.3805	0.0955248	146.746	187.336	-0.354916	0.384287	177.913	187.336	-0.0861179	0.835978	186.207	187.336	-0.0138881	0.968647	109.847	187.336	-0.772626	0.000262767	125.009	187.336	-0.593042	0.0163067					-P-S	-S-P					D	D
BnaAnng01670D	Cytokinin riboside 5'-monophosphate phosphoribohydrolase LOG	83.1251	319.523	-1.9328	1.54853e-16	397.875	319.523	0.316344	0.554203	402.397	319.523	0.331953	0.36949	261.939	319.523	-0.286205	0.330185	155.134	319.523	-1.04121	1.21676e-05	240.091	319.523	-0.419045	0.169651	-Ca-P				-P-Ca		D				D
BnaA10g22790D	Protein of unknown function DUF668;Protein of unknown function DUF3475	114.335	146.884	-0.370707	0.0976149	124.84	146.884	-0.232792	0.645831	158.795	146.884	0.116175	0.761121	149.597	146.884	0.0162582	0.962387	103.053	146.884	-0.509832	0.0173871	101.22	146.884	-0.531551	0.029877					-P-S	-S-P					D	D
BnaA03g28040D	Phosphatidic acid phosphatase type 2/haloperoxidase;Phosphatidic acid phosphatase/chloroperoxidase, N-terminal	122.892	176.306	-0.522541	0.0986646	139.771	176.306	-0.333602	0.637303	166.613	176.306	-0.0815151	0.894343	140.816	176.306	-0.318092	0.374412	106.611	176.306	-0.724299	0.0160259	96.5502	176.306	-0.8717	0.0101257					-P-S	-S-P					D	D
BnaC07g18830D	Protein of unknown function DUF679	13.839	102.949	-2.85592	1.73443e-16	122.139	102.949	0.242591	0.796434	157.085	102.949	0.603729	0.169755	55.5949	102.949	-0.887989	0.0106336	42.1526	102.949	-1.28904	9.30724e-05	70.2648	102.949	-0.542633	0.187066	-Ca-N-P			-N-P-Ca	-P-N-Ca		D			D	D
BnaA10g23370D	Target SNARE coiled-coil domain	42.2987	59.3227	-0.493356	0.0995311	48.9971	59.3227	-0.276042	0.700631	41.9059	59.3227	-0.50662	0.196973	60.5225	59.3227	0.037481	0.930439	36.1096	59.3227	-0.712257	0.0143485	35.1752	59.3227	-0.725761	0.0287288					-P-S	-S-P					D	D
BnaA03g02660D	Dehydrogenase, E1 component	53.4466	463.365	-3.11159	1.75883e-16	303.014	463.365	-0.612512	0.414134	479.527	463.365	0.0494762	0.953545	157.744	463.365	-1.5547	5.29157e-05	166.747	463.365	-1.47418	8.56491e-05	589.489	463.365	0.350014	0.516211	-Ca-N-P			-N-P-Ca	-P-N-Ca		D			D	D
BnaC06g20740D	Amino acid transporter, transmembrane	94.4843	333.087	-1.81394	1.82316e-16	223.505	333.087	-0.574495	0.0901522	250.339	333.087	-0.407628	0.216773	160.612	333.087	-1.05392	3.84939e-06	223.434	333.087	-0.575231	0.0141519	284.71	333.087	-0.221152	0.495293	-Ca-N-P			-N-P-Ca	-P-N-Ca		D			D	D
BnaA06g27910D	Exostosin-like	153.011	416.865	-1.44687	1.83076e-16	479.914	416.865	0.2043	0.650706	425.575	416.865	0.0315991	0.93811	268.259	416.865	-0.638237	0.000777807	271.89	416.865	-0.615743	0.000835932	454.171	416.865	0.130586	0.641433	-Ca-N-P			-N-P-Ca	-P-N-Ca		D			D	D
BnaA03g24410D	Isopenicillin N synthase;Oxoglutarate/iron-dependent dioxygenase;Non-haem dioxygenase N-terminal domain	837.59	190.361	2.13495	1.97839e-16	245.409	190.361	0.364895	0.573486	219.268	190.361	0.198943	0.703719	387.652	190.361	1.02543	0.000308271	328.714	190.361	0.786396	0.00561314	105.887	190.361	-0.862724	0.0103563	-Ca-N-P			-N-P-Ca	-P-N-Ca	-S	U			U	U	D
BnaA06g05000D	Aromatic amino acid beta-eliminating lyase/threonine aldolase;Pyridoxal phosphate-dependent transferase, major region, subdomain 1;Pyridoxal phosphate-dependent transferase, major region, subdomain 2;Pyridoxal phosphate-dependent transferase	370.927	93.218	1.9901	1.97839e-16	160.526	93.218	0.782526	0.0312122	110.22	93.218	0.241729	0.611997	375.942	93.218	2.00981	2.06919e-16	293.981	93.218	1.65418	2.34311e-11	173.893	93.218	0.893763	0.00321584	-Ca-N-P-S-K	-K-N-P-S-Ca		-N-P-S-K-Ca	-P-N-S-K-Ca	-S-N-P-K-Ca	U	U		U	U	U
BnaA10g24820D	Anthranilate synthase component I, PabB-like;ADC synthase;Anthranilate synthase component I, N-terminal;Chorismate binding, C-terminal;Anthranilate synthase component I	672.917	127.264	2.40008	1.97839e-16	350.395	127.264	1.46077	1.57372e-05	123.198	127.264	-0.0444091	0.951407	173.924	127.264	0.447921	0.232803	478.49	127.264	1.91036	1.1031e-10	162.005	127.264	0.343979	0.438584	-Ca-P-K	-K-P-Ca			-P-K-Ca		U	U			U
BnaCnng31720D	Cation efflux protein	12.5373	192.722	-3.94926	2.0875e-16	417.228	192.722	1.11256	0.0856168	129.244	192.722	-0.576257	0.411726	14.1403	192.722	-3.76698	5.53216e-15	5.57629	192.722	-5.07407	5.67845e-22	109.71	192.722	-0.810633	0.145765	-Ca-N-P			-N-P-Ca	-P-N-Ca		D			D	D
BnaA07g35600D	Pyrophosphate-energised proton pump	1366.56	322.981	2.08063	2.10402e-16	480.376	322.981	0.572389	0.210046	882.869	322.981	1.4494	2.18486e-07	371.805	322.981	0.20148	0.580421	578.322	322.981	0.840355	0.00200994	531.685	322.981	0.71478	0.0245416	-Ca-Mg-P-S		-Mg-P-S-Ca		-P-Mg-S-Ca	-S-Mg-P-Ca	U		U		U	U
BnaC04g23450D	RmlC-like cupin domain;Cysteamine dioxygenase;RmlC-like jelly roll fold	254.727	321.725	-0.332877	0.0996991	299.419	321.725	-0.103696	0.870026	360.488	321.725	0.162324	0.610018	256.684	321.725	-0.327324	0.121253	193.262	321.725	-0.734594	6.93594e-05	216.31	321.725	-0.573871	0.00759754					-P-S	-S-P					D	D
BnaA01g21720D	Histidine phosphatase superfamily, clade-1	401.379	891.051	-1.15196	2.5527e-06	965.605	891.051	0.11655	0.900473	704.498	891.051	-0.337624	0.397468	629.153	891.051	-0.501839	0.0758291	1307.92	891.051	0.554413	0.0343909	593.838	891.051	-0.586991	0.0522509	-Ca				-P		D				U
BnaA09g55000D	Aminotransferase, class IV	47.6702	65.524	-0.464055	0.10085	48.2168	65.524	-0.442205	0.384045	59.1351	65.524	-0.155105	0.74569	51.2611	65.524	-0.340934	0.2692	36.0833	65.524	-0.85675	0.00163531	39.6985	65.524	-0.694419	0.0261933					-P-S	-S-P					D	D
BnaC05g45880D	Organic solute transporter Ost-alpha	422.279	655.384	-0.632322	0.100929	788.285	655.384	0.266858	0.800648	605.325	655.384	-0.113233	0.878264	408.538	655.384	-0.681924	0.085144	335.581	655.384	-0.964606	0.00745425	323.823	655.384	-1.02052	0.0128653					-P-S	-S-P					D	D
BnaCnng31390D	no data	65.3218	417.782	-2.67071	3.16495e-16	405.173	417.782	-0.0439361	0.97863	381.37	417.782	-0.128715	0.847428	85.4574	417.782	-2.29547	3.24479e-12	163.985	417.782	-1.34808	4.03184e-05	235.098	417.782	-0.825228	0.0348827	-Ca-N-P-S			-N-P-S-Ca	-P-N-S-Ca	-S-N-P-Ca	D			D	D	D
BnaA10g11940D	no data	390.42	150.336	1.37242	3.20707e-16	200.432	150.336	0.413803	0.188834	113.5	150.336	-0.405778	0.143066	372.842	150.336	1.30705	2.26705e-14	497.621	150.336	1.72539	1.3683e-25	180.939	150.336	0.255636	0.323054	-Ca-N-P			-N-P-Ca	-P-N-Ca		U			U	U
BnaCnng61850D	FAD linked oxidase, N-terminal;Berberine/berberine-like;FAD-binding, type 2;CO dehydrogenase flavoprotein-like, FAD-binding, subdomain 2	614.195	36.5019	4.06551	3.31153e-16	114.496	36.5019	1.64425	0.0118703	43.7896	36.5019	0.250653	0.807491	407.564	36.5019	3.47453	3.87816e-12	213.86	36.5019	2.54454	2.84623e-07	58.1391	36.5019	0.649218	0.353456	-Ca-N-P-K	-K-N-P-Ca		-N-P-K-Ca	-P-N-K-Ca		U	U		U	U
BnaC08g19520D	General substrate transporter;Major facilitator superfamily;Major facilitator superfamily domain, general substrate transporter;Major facilitator superfamily domain	26.3763	144.65	-2.44731	3.32957e-16	93.6749	144.65	-0.627461	0.197501	152.489	144.65	0.0681325	0.914185	143.86	144.65	-0.0112964	0.982491	76.1116	144.65	-0.927575	0.00180991	148.11	144.65	0.0394063	0.942144	-Ca-P				-P-Ca		D				D
BnaA01g02890D	Alcohol dehydrogenase superfamily, zinc-type;Alcohol dehydrogenase, zinc-type, conserved site;GroES-like;Alcohol dehydrogenase, C-terminal;Alcohol dehydrogenase GroES-like;NAD(P)-binding domain;Polyketide synthase, enoylreductase	238.142	12.6485	4.22032	3.49233e-16	65.0646	12.6485	2.3525	0.000138436	23.2563	12.6485	0.868095	0.320639	149.266	12.6485	3.54761	1.44424e-11	104.878	12.6485	3.04048	6.68725e-09	34.7188	12.6485	1.41262	0.0339914	-Ca-N-P-S-K	-K-N-P-S-Ca		-N-P-S-K-Ca	-P-N-S-K-Ca	-S-N-P-K-Ca	U	U		U	U	U
BnaA03g47730D	Plant peroxidase;Haem peroxidase, plant/fungal/bacterial;Haem peroxidase;Peroxidase, active site	67.0738	520.884	-2.96114	3.5832e-16	336.751	520.884	-0.629276	0.369537	336.322	520.884	-0.630389	0.240424	226.703	520.884	-1.20464	0.00156048	1083	520.884	1.05567	0.0039404	772.189	520.884	0.566303	0.226263	-Ca-N			-N-Ca	-P		D			D	U
BnaC04g24800D	VQ	2109.98	1579.31	0.41803	0.102256	1301.58	1579.31	-0.279082	0.621244	1406.26	1579.31	-0.167657	0.69793	1200.06	1579.31	-0.395909	0.141671	1055.03	1579.31	-0.582071	0.0159247	863.349	1579.31	-0.871678	0.000958823					-P-S	-S-P					D	D
BnaC04g22390D	Glycoside hydrolase, family 1;Glycoside hydrolase, catalytic domain;Glycoside hydrolase, superfamily;Glycoside hydrolase, family 1, active site	165.825	13.2185	3.626	3.79457e-16	23.102	13.2185	0.790916	0.463238	10.2982	13.2185	-0.329641	0.755969	40.4879	13.2185	1.6015	0.00180163	48.0592	13.2185	1.84297	0.000142036	65.3975	13.2185	2.29434	1.03061e-05	-Ca-N-P-S			-N-P-S-Ca	-P-N-S-Ca	-S-N-P-Ca	U			U	U	U
BnaA03g16990D	Uncharacterised protein family Cys-rich	627.281	904.019	-0.526173	0.102281	1027.37	904.019	0.184924	0.846204	730.088	904.019	-0.307349	0.533471	720.028	904.019	-0.327898	0.368946	482.408	904.019	-0.905357	0.00227396	539.364	904.019	-0.748617	0.0310185					-P-S	-S-P					D	D
BnaA01g28560D	Disease resistance protein;NB-ARC	1.58073	6.6659	-1.77427	0.0204308	18.4234	6.6659	1.44925	0.0174644	4.24184	6.6659	-0.434917	0.687781	6.04637	6.6659	-0.185788	0.833601	14.3974	6.6659	1.09575	0.0321571	17.6979	6.6659	1.3719	0.011528	-Ca	-K-P-S			-P-S-K	-S-P-K	D	U			U	U
BnaA10g24660D	UDP-glucuronosyl/UDP-glucosyltransferase	87.0129	11.3958	2.89653	4.09752e-16	10.7246	11.3958	-0.103911	0.96188	23.0976	11.3958	1.01133	0.0840979	21.3688	11.3958	0.865096	0.085834	93.1573	11.3958	3.00803	2.40342e-17	20.4938	11.3958	0.830913	0.142311	-Ca-P				-P-Ca		U				U
BnaA05g00150D	Zinc finger, B-box;CCT domain	258.615	393.495	-0.605498	0.102525	315.647	393.495	-0.318936	0.729119	236.955	393.495	-0.727939	0.119423	519.271	393.495	0.400069	0.331597	173.614	393.495	-1.18067	0.000522164	168.839	393.495	-1.22356	0.00155898					-P-S	-S-P					D	D
BnaA03g38280D	Tetraspanin/Peripherin	159.135	245.382	-0.62091	0.103071	272.521	245.382	0.152126	0.90607	188.672	245.382	-0.375037	0.514804	154.223	245.382	-0.670615	0.0869368	128.906	245.382	-0.926119	0.00978699	124.379	245.382	-0.984997	0.0159321					-P-S	-S-P					D	D
BnaC08g17680D	Nucleotidyl transferase domain;Poly(A) polymerase, RNA-binding domain;Poly(A) polymerase, central domain;Nucleotidyltransferase, class I, C-terminal-like;Poly(A) polymerase	96.1514	149.548	-0.637348	0.103844	133.819	149.548	-0.158996	0.904295	107.138	149.548	-0.477793	0.394896	109.999	149.548	-0.446308	0.302813	65.6526	149.548	-1.18366	0.00117229	80.2684	149.548	-0.909367	0.0331909					-P-S	-S-P					D	D
BnaC01g15190D	Toll/interleukin-1 receptor homology (TIR) domain	127.127	25.5776	2.3252	4.74515e-16	18.3466	25.5776	-0.459072	0.624297	36.7076	25.5776	0.518386	0.329261	19.471	25.5776	-0.413118	0.386451	46.726	25.5776	0.878786	0.0116633	31.8643	25.5776	0.332799	0.519314	-Ca-P				-P-Ca		U				U
BnaCnng33750D	Phosphoribosyltransferase domain;Adenine phosphoribosyl transferase	1046.48	743.544	0.492679	0.107816	932.563	743.544	0.326068	0.631668	1261.19	743.544	0.760858	0.0306244	842.148	743.544	0.179652	0.638141	425.313	743.544	-0.80652	0.00469871	470.182	743.544	-0.661348	0.0486009			-Mg		-P-S	-S-P			U		D	D
BnaA03g36980D	Protein kinase, catalytic domain;Bulb-type lectin domain;Serine/threonine- / dual specificity protein kinase, catalytic domain;Apple-like;Serine/threonine-protein kinase, active site;Protein kinase-like domain;PAN-2 domain;Tyrosine-protein kinase, catalytic domain	27.0465	45.0017	-0.7159	0.108811	47.518	45.0017	0.0768164	0.963433	42.8529	45.0017	-0.0711865	0.935638	25.344	45.0017	-0.834145	0.069326	21.1234	45.0017	-1.0865	0.0119528	22.4467	45.0017	-1.01653	0.0412526					-P-S	-S-P					D	D
BnaC09g10350D	no data	147.243	189.781	-0.362696	0.110321	170.266	189.781	-0.156611	0.801626	155.438	189.781	-0.292199	0.361284	149.456	189.781	-0.342556	0.151613	127.452	189.781	-0.572855	0.00744429	115.493	189.781	-0.72875	0.0023901					-P-S	-S-P					D	D
BnaA06g02050D	Protein kinase, catalytic domain;Serine-threonine/tyrosine-protein kinase catalytic domain;Leucine-rich repeat;Serine/threonine- / dual specificity protein kinase, catalytic domain;Serine/threonine-protein kinase, active site;Protein kinase-like domain;Concanavalin A-like lectin/glucanase, subgroup;Protein kinase, ATP binding site;Tyrosine-protein kinase, catalytic domain;Malectin-like carbohydra…	291.831	1170.5	-2.00152	5.28432e-16	1364.18	1170.5	0.221376	0.763194	1141.39	1170.5	-0.0366449	0.950655	610.805	1170.5	-0.937594	0.000423955	488.119	1170.5	-1.26116	5.62847e-07	865.01	1170.5	-0.435189	0.187989	-Ca-N-P			-N-P-Ca	-P-N-Ca		D			D	D
BnaA01g27540D	Glycosyl-phosphatidyl inositol-anchored, plant;Carbohydrate-binding domain	1025.99	1645.35	-0.680836	0.110598	1671.44	1645.35	0.0228538	0.990947	1132.26	1645.35	-0.53879	0.375611	1106.64	1645.35	-0.572434	0.211829	539.757	1645.35	-1.60752	3.0126e-05	711.374	1645.35	-1.21117	0.0069392					-P-S	-S-P					D	D
BnaC07g31120D	Glycoside hydrolase, family 79;Glycoside hydrolase, superfamily	22.3586	120.756	-2.41347	5.69385e-16	165.706	120.756	0.456711	0.404244	241.546	120.756	0.993527	0.00139075	48.7006	120.756	-1.31747	8.50262e-06	56.581	120.756	-1.09244	0.000177288	112.328	120.756	-0.0951434	0.850057	-Ca-N-P		-Mg	-N-P-Ca	-P-N-Ca		D		U	D	D
BnaA06g40020D	Major intrinsic protein;Major intrinsic protein, conserved site;Aquaporin-like	586.592	3209.2	-2.45145	5.80221e-16	3098.78	3209.2	-0.0505372	0.972545	8888.62	3209.2	1.4697	1.42635e-05	444.312	3209.2	-2.85433	1.9188e-20	1363.55	3209.2	-1.2348	7.23233e-05	3839.73	3209.2	0.25915	0.580401	-Ca-N-P		-Mg	-N-P-Ca	-P-N-Ca		D		U	D	D
BnaC05g38990D	C2 calcium-dependent membrane targeting;C2 calcium/lipid-binding domain, CaLB;C2 membrane targeting protein	116.537	567.327	-2.28206	5.85458e-16	507.261	567.327	-0.160755	0.872119	365.206	567.327	-0.633183	0.112378	240.15	567.327	-1.24208	2.40032e-05	202.234	567.327	-1.48646	1.7349e-07	274.063	567.327	-1.05405	0.00139785	-Ca-N-P-S			-N-P-S-Ca	-P-N-S-Ca	-S-N-P-Ca	D			D	D	D
BnaA06g15280D	Calcium-binding EF-hand;EF-hand-like domain;EF-Hand 1, calcium-binding site	27.2008	164.919	-2.5861	5.99257e-16	213.259	164.919	0.369334	0.613878	265.999	164.919	0.688065	0.0943667	32.4295	164.919	-2.34452	2.94408e-13	77.2019	164.919	-1.09483	0.000539592	85.3732	164.919	-0.960162	0.00858654	-Ca-N-P-S			-N-P-S-Ca	-P-N-S-Ca	-S-N-P-Ca	D			D	D	D
BnaCnng59460D	Exocyst complex protein Exo70;Cullin repeat-like-containing domain	681.131	3542.36	-2.37831	6.00539e-16	3425.53	3542.36	-0.0483362	0.973171	3799.77	3542.36	0.101261	0.874671	1300.37	3542.36	-1.44575	2.20212e-06	1069.23	3542.36	-1.72789	5.95459e-09	1901.25	3542.36	-0.898241	0.0114308	-Ca-N-P-S			-N-P-S-Ca	-P-N-S-Ca	-S-N-P-Ca	D			D	D	D
BnaC02g14840D	no data	1.83023	23.4784	-3.59289	0.112736	21.8327	23.4784	-0.106791	0.991144	1.98726	23.4784	-3.41027	0.257753	0.963837	23.4784	-4.43946	0.0651857	0	23.4784	-7.5631	0.00420893	0.46493	23.4784	-5.51017	0.0475809					-P-S	-S-P					D	D
BnaA04g17470D	Protein kinase, catalytic domain;Serine/threonine- / dual specificity protein kinase, catalytic domain;Serine/threonine-protein kinase, active site;Protein kinase-like domain;Protein kinase, ATP binding site;Tyrosine-protein kinase, catalytic domain;Calcium/calmodulin-dependent/calcium-dependent protein kinase	770.126	1039.94	-0.433279	0.113605	1088.71	1039.94	0.066146	0.949338	936.357	1039.94	-0.152264	0.74864	1065.52	1039.94	0.0362805	0.928734	486.797	1039.94	-1.09479	6.84525e-06	587.487	1039.94	-0.820951	0.00387087					-P-S	-S-P					D	D
BnaA02g23980D	Protein of unknown function DUF594;Domain of unknown function DUF4220	270.451	54.7953	2.2914	6.46983e-16	61.7203	54.7953	0.167189	0.886104	49.751	54.7953	-0.158557	0.808822	113.168	54.7953	1.03876	0.00133414	120.938	54.7953	1.13611	0.000235338	85.3834	54.7953	0.635925	0.105545	-Ca-N-P			-N-P-Ca	-P-N-Ca		U			U	U
BnaA08g20100D	Tetratricopeptide-like helical	428.383	58.6322	2.86415	6.46983e-16	129.57	58.6322	1.14097	0.0241788	111.045	58.6322	0.921737	0.0657159	103.591	58.6322	0.82085	0.0512474	171.44	58.6322	1.54305	3.0126e-05	136.096	58.6322	1.20998	0.0053095	-Ca-P-S-K	-K-P-S-Ca			-P-S-K-Ca	-S-P-K-Ca	U	U			U	U
BnaC04g45950D	no data	25.4034	36.7086	-0.494007	0.114347	22.0171	36.7086	-0.72438	0.113694	27.2703	36.7086	-0.429684	0.313152	24.533	36.7086	-0.579207	0.0736834	20.8098	36.7086	-0.808422	0.00903804	18.4909	36.7086	-0.976763	0.00563593					-P-S	-S-P					D	D
BnaA07g34560D	Transferase;Chloramphenicol acetyltransferase-like domain	285.278	1570.65	-2.46225	6.66068e-16	864.595	1570.65	-0.86107	0.052907	1245.6	1570.65	-0.334984	0.525844	1228.87	1570.65	-0.354266	0.365384	448.96	1570.65	-1.80659	3.93661e-09	1386.72	1570.65	-0.179141	0.726075	-Ca-P				-P-Ca		D				D
BnaC04g15290D	Transcription factor GRAS	116.604	152.618	-0.395188	0.117466	141.723	152.618	-0.108749	0.896263	118.902	152.618	-0.359307	0.297595	137.626	152.618	-0.153995	0.616691	92.8216	152.618	-0.717402	0.00229284	94.9308	152.618	-0.677849	0.0120976					-P-S	-S-P					D	D
BnaC06g34190D	Proteinase inhibitor I3, Kunitz legume;Kunitz inhibitor ST1-like	163.071	13.501	3.5701	7.19238e-16	27.4744	13.501	1.00378	0.26071	65.5155	13.501	2.24394	1.22703e-05	29.7813	13.501	1.13453	0.0385422	153.698	13.501	3.48532	4.81868e-15	32.4162	13.501	1.24585	0.0351524	-Ca-N-Mg-P-S		-Mg-N-P-S-Ca	-N-Mg-P-S-Ca	-P-N-Mg-S-Ca	-S-N-Mg-P-Ca	U		U	U	U	U
BnaA08g14630D	Pectate lyase/Amb allergen;Pectin lyase fold/virulence factor;Pectin lyase fold;AmbAllergen	202.321	37.4922	2.42971	7.44789e-16	28.3488	37.4922	-0.394244	0.680509	15.8897	37.4922	-1.2292	0.00897443	145.087	37.4922	1.95846	4.3039e-10	94.57	37.4922	1.3386	4.31429e-05	38.4824	37.4922	0.069358	0.917628	-Ca-N-P		-Mg	-N-P-Ca	-P-N-Ca		U		D	U	U
BnaA04g05570D	IQ motif, EF-hand binding site	76.9122	187.339	-1.28702	7.95463e-16	142.103	187.339	-0.397993	0.107036	167.512	187.339	-0.159065	0.550697	97.3634	187.339	-0.943299	6.22895e-09	139.555	187.339	-0.42321	0.0113064	125.953	187.339	-0.563241	0.002483	-Ca-N-P-S			-N-P-S-Ca	-P-N-S-Ca	-S-N-P-Ca	D			D	D	D
BnaC08g41500D	Flavin monooxygenase FMO;Flavin monooxygenase-like	698.37	103.111	2.75325	8.38827e-16	411.562	103.111	1.99118	1.28774e-07	68.35	103.111	-0.597437	0.288097	126.335	103.111	0.286359	0.55342	345.466	103.111	1.73848	6.57045e-07	909.817	103.111	3.13609	8.69776e-19	-Ca-P-S-K	-K-P-S-Ca			-P-S-K-Ca	-S-P-K-Ca	U	U			U	U
BnaC06g10860D	RNA recognition motif domain;Nucleotide-binding, alpha-beta plait	25.7096	40.6466	-0.653518	0.117877	22.7789	40.6466	-0.836176	0.195774	37.5771	40.6466	-0.116152	0.880021	27.1224	40.6466	-0.588049	0.184672	20.8303	40.6466	-0.965581	0.017302	18.2539	40.6466	-1.19271	0.0101174					-P-S	-S-P					D	D
BnaC06g31440D	no data	114.706	145.888	-0.359697	0.119279	188.055	145.888	0.361515	0.3445	180.622	145.888	0.303572	0.326255	183.272	145.888	0.325265	0.165794	86.1819	145.888	-0.763622	0.000363366	85.4724	145.888	-0.779108	0.00136529					-P-S	-S-P					D	D
BnaC06g38300D	Oxidoreductase, molybdopterin-binding domain;Cytochrome b5-like heme/steroid binding domain;Oxidoreductase FAD/NAD(P)-binding;Flavoprotein pyridine nucleotide cytochrome reductase;NADH:cytochrome b5 reductase (CBR);Moybdenum cofactor oxidoreductase, dimerisation;Oxidoreductase, FAD-binding domain;Eukaryotic molybdopterin oxidoreductase;Nitrate reductase NADH dependent;Immunoglobulin E-set;Ferredo…	2402.85	3780.07	-0.653618	0.119772	3238.71	3780.07	-0.223091	0.860782	4559.09	3780.07	0.27015	0.700924	5304.77	3780.07	0.488743	0.288427	1945.15	3780.07	-0.958666	0.0146534	1526.1	3780.07	-1.30901	0.00259692					-P-S	-S-P					D	D
BnaC07g31260D	Rho GTPase-activating protein domain;Rho GTPase activation protein	615.395	785.175	-0.350391	0.120534	773.392	785.175	-0.0218834	0.982777	1081.05	785.175	0.460758	0.0932375	587.173	785.175	-0.419433	0.0659179	529.241	785.175	-0.569101	0.00636179	538.127	785.175	-0.545233	0.023024					-P-S	-S-P					D	D
BnaC05g35010D	Bifunctional inhibitor/plant lipid transfer protein/seed storage helical domain	2633.65	654.423	2.00883	9.29947e-16	1148.56	654.423	0.81168	0.0210281	495.872	654.423	-0.399156	0.333547	1650.68	654.423	1.33485	3.13032e-07	1842.72	654.423	1.49355	4.54061e-09	785.07	654.423	0.25902	0.499699	-Ca-N-P-K	-K-N-P-Ca		-N-P-K-Ca	-P-N-K-Ca		U	U		U	U
BnaC04g39910D	Heavy metal-associated domain, HMA;Copper chaperone, chloroplast-targeted, predicted	197.54	27.9687	2.7994	9.36961e-16	42.0937	27.9687	0.57608	0.503514	39.3467	27.9687	0.452374	0.493677	67.7537	27.9687	1.26207	0.0016115	66.6349	27.9687	1.23479	0.00146332	39.7802	27.9687	0.490204	0.373011	-Ca-N-P			-N-P-Ca	-P-N-Ca		U			U	U
BnaC05g44030D	Multi antimicrobial extrusion protein	306.274	70.492	2.11414	9.50331e-16	50.553	70.492	-0.479165	0.459748	52.2264	70.492	-0.448164	0.346987	101.738	70.492	0.530586	0.113461	155.025	70.492	1.13313	6.49216e-05	103.17	70.492	0.523756	0.162741	-Ca-P				-P-Ca		U				U
BnaC01g41460D	Thaumatin;Thaumatin, conserved site	266.231	26.1991	3.35944	9.99647e-16	41.184	26.1991	0.669454	0.50098	25.9343	26.1991	0.0144336	0.990204	85.815	26.1991	1.7259	0.000147867	456.079	26.1991	4.13487	1.24899e-22	48.9437	26.1991	0.910746	0.108009	-Ca-N-P			-N-P-Ca	-P-N-Ca		U			U	U
BnaC04g28510D	Clathrin light chain	176.887	226.883	-0.357761	0.121323	194.727	226.883	-0.219848	0.684604	252.634	226.883	0.150755	0.688617	213.085	226.883	-0.0895202	0.766877	83.5284	226.883	-1.44155	4.64833e-12	154.885	226.883	-0.551347	0.026366					-P-S	-S-P					D	D
BnaC04g03210D	TPMT family	70.5867	2.95701	4.51731	1.0942e-15	72.8432	2.95701	4.5617	1.33577e-14	10.2291	2.95701	1.68363	0.0821505	43.9224	2.95701	3.81796	1.59666e-10	50.7542	2.95701	4.041	3.77406e-12	4.46871	2.95701	0.480214	0.724505	-Ca-N-P-K	-K-N-P-Ca		-N-P-K-Ca	-P-N-K-Ca		U	U		U	U
BnaA01g15230D	Plant peroxidase;Haem peroxidase, plant/fungal/bacterial;Haem peroxidase;Peroxidase, active site	50.8659	330.902	-2.70931	1.16444e-15	331.02	330.902	0.000415612	1	280.674	330.902	-0.235856	0.705412	144.14	330.902	-1.20805	0.000601291	579.891	330.902	0.809091	0.0192571	562.311	330.902	0.765234	0.0565464	-Ca-N			-N-Ca	-P		D			D	U
BnaA09g30910D	Basic-leucine zipper domain;DOG1 domain	251.861	573.707	-1.18235	1.19192e-15	534.431	573.707	-0.102072	0.838879	444.442	573.707	-0.364702	0.0796582	499.271	573.707	-0.200725	0.28735	296.396	573.707	-0.952101	2.5743e-10	404.001	573.707	-0.508184	0.00462661	-Ca-P-S				-P-S-Ca	-S-P-Ca	D				D	D
BnaC05g40360D	No apical meristem (NAM) protein	105.511	457.3	-2.10979	1.22311e-15	447.36	457.3	-0.0326499	0.980405	551.654	457.3	0.268168	0.558608	308.149	457.3	-0.569204	0.0596318	236.467	457.3	-0.952443	0.000470085	554.346	457.3	0.278318	0.466666	-Ca-P				-P-Ca		D				D
BnaC03g24270D	Glycoside hydrolase, family 19, catalytic;Chitin-binding, type 1;Glycoside hydrolase, family 19;Chitin-binding, type 1, conserved site;Lysozyme-like domain	874.495	27.6982	4.98394	1.23253e-15	46.8146	27.6982	0.764974	0.597932	18.7886	27.6982	-0.547435	0.624561	214.323	27.6982	2.95455	1.7238e-06	95.7391	27.6982	1.79499	0.00380549	44.8325	27.6982	0.690351	0.421242	-Ca-N-P			-N-P-Ca	-P-N-Ca		U			U	U
BnaC07g36760D	no data	273.57	101.209	1.43556	1.23253e-15	123.431	101.209	0.284272	0.543776	89.0691	101.209	-0.169635	0.656527	163.195	101.209	0.686535	0.000984009	265.747	101.209	1.39179	1.90943e-14	111.743	101.209	0.134943	0.687795	-Ca-N-P			-N-P-Ca	-P-N-Ca		U			U	U
BnaA03g29120D	Zinc finger, RING-type;Zinc finger, PHD-type;Zinc finger, FYVE/PHD-type;Zinc finger, RING/FYVE/PHD-type;Zinc finger, RING-type, conserved site;Zinc finger, PHD-finger	421.836	547.534	-0.37534	0.123752	511.117	547.534	-0.0991187	0.903833	581.108	547.534	0.0870229	0.845992	446.904	547.534	-0.293379	0.269207	369.325	547.534	-0.567456	0.0125749	370.349	547.534	-0.568	0.0294446					-P-S	-S-P					D	D
BnaA06g01290D	Zinc finger, RING-type;Zinc finger, RING/FYVE/PHD-type;E3 Ubiquitin ligase	82.2296	109.645	-0.420857	0.12403	89.3412	109.645	-0.29838	0.616558	134.564	109.645	0.289887	0.451475	83.1542	109.645	-0.401714	0.162361	57.0051	109.645	-0.946679	0.000201519	71.1322	109.645	-0.625779	0.0358901					-P-S	-S-P					D	D
BnaA02g35760D	Glutathione S-transferase, N-terminal;Glutathione S-transferase, C-terminal-like;Thioredoxin-like fold;Glutathione S-transferase/chloride channel, C-terminal	182.114	28.9762	2.65091	1.30481e-15	71.4733	28.9762	1.30782	0.00387284	36.9931	28.9762	0.347863	0.605581	103.439	28.9762	1.83766	2.07116e-07	162.371	28.9762	2.49108	1.08942e-13	63.4997	28.9762	1.10891	0.0103383	-Ca-N-P-S-K	-K-N-P-S-Ca		-N-P-S-K-Ca	-P-N-S-K-Ca	-S-N-P-K-Ca	U	U		U	U	U
BnaA02g24980D	Protein of unknown function DUF247, plant	21.972	153.624	-2.81487	1.30592e-15	55.4027	153.624	-1.4689	0.000212992	176.791	153.624	0.198457	0.755914	13.6886	153.624	-3.46256	1.31771e-20	21.0834	153.624	-2.85949	1.24587e-15	125.355	153.624	-0.283749	0.569409	-Ca-N-P-K	-K-N-P-Ca		-N-P-K-Ca	-P-N-K-Ca		D	D		D	D
BnaCnng64950D	Toll/interleukin-1 receptor homology (TIR) domain	14.1918	107.735	-2.92101	1.34377e-15	69.3349	107.735	-0.634521	0.312357	101.383	107.735	-0.0871556	0.904678	27.5414	107.735	-1.96426	3.26705e-08	18.9287	107.735	-2.49971	4.73314e-12	72.6568	107.735	-0.568573	0.192561	-Ca-N-P			-N-P-Ca	-P-N-Ca		D			D	D
BnaA05g25680D	Cytochrome P450;Cytochrome P450, E-class, group I;Cytochrome P450, conserved site	365.251	33.2495	3.44427	1.40075e-15	38.46	33.2495	0.204912	0.908262	48.2694	33.2495	0.526292	0.491016	230.467	33.2495	2.78207	2.35921e-10	72.0328	33.2495	1.10521	0.0198983	61.5665	33.2495	0.879458	0.125435	-Ca-N-P			-N-P-Ca	-P-N-Ca		U			U	U
BnaC05g16620D	Glycolipid transfer protein domain	12.6347	144.001	-3.45724	1.44026e-15	271.343	144.001	0.910305	0.147702	247.175	144.001	0.776063	0.168212	12.4638	144.001	-3.55028	1.41546e-15	14.3927	144.001	-3.31411	3.05102e-14	179.883	144.001	0.323773	0.586912	-Ca-N-P			-N-P-Ca	-P-N-Ca		D			D	D
BnaC03g30180D	no data	214.299	64.3113	1.7342	1.49282e-15	35.2321	64.3113	-0.867041	0.0199674	75.2963	64.3113	0.206505	0.650957	83.7822	64.3113	0.376792	0.207619	98.9587	64.3113	0.621391	0.0158964	74.1104	64.3113	0.212361	0.580797	-Ca-P	-K			-P-Ca		U	D			U
BnaA04g08160D	Glutamine synthetase, catalytic domain;Glutamine synthetase, beta-Grasp;Glutamine synthetase/guanido kinase, catalytic domain;Glutamine synthetase, N-terminal conserved site;Glutamine synthetase, glycine-rich site	1154.7	5511.25	-2.25506	1.49379e-15	7341.42	5511.25	0.413665	0.522462	4401.65	5511.25	-0.324293	0.510063	2399.04	5511.25	-1.19998	6.2296e-05	2101.18	5511.25	-1.39114	1.42039e-06	6192.94	5511.25	0.16848	0.72565	-Ca-N-P			-N-P-Ca	-P-N-Ca		D			D	D
BnaCnng70380D	SANT/Myb domain;Myb domain, plants;Homeodomain-like;Myb domain	83.0085	13.5057	2.58754	1.49379e-15	28.0633	13.5057	1.0303	0.0799845	9.66159	13.5057	-0.560759	0.463113	55.9634	13.5057	2.03102	7.30983e-09	27.0695	13.5057	0.979339	0.0186457	23.4803	13.5057	0.805415	0.11118	-Ca-N-P			-N-P-Ca	-P-N-Ca		U			U	U
BnaA02g02620D	AAA+ ATPase domain;ATPase, AAA-type, core;Clp, N-terminal;Chaperonin ClpA/B, conserved site;Double Clp-N motif	117.375	142.393	-0.28512	0.12582	133.529	142.393	-0.09352	0.871738	152.765	142.393	0.0952513	0.760638	131.045	142.393	-0.114665	0.611072	83.2191	142.393	-0.77327	7.91657e-06	100.734	142.393	-0.517372	0.00996281					-P-S	-S-P					D	D
BnaA03g25860D	Metallophosphoesterase domain;Serine/threonine-specific protein phosphatase/bis(5-nucleosyl)-tetraphosphatase;Serine/threonine protein phosphatase, BSU1;Kelch-type beta propeller;Galactose oxidase, beta-propeller	397.94	533.704	-0.422963	0.125832	559.986	533.704	0.0688065	0.947184	502.595	533.704	-0.0884131	0.864196	384.657	533.704	-0.470434	0.0954724	295.18	533.704	-0.854692	0.000642435	326.72	533.704	-0.71289	0.0144649					-P-S	-S-P					D	D
BnaCnng30110D	Oxoglutarate/iron-dependent dioxygenase;Prolyl 4-hydroxylase, alpha subunit	152.239	189.534	-0.322508	0.126826	250.44	189.534	0.400152	0.19148	181.338	189.534	-0.0684319	0.860165	149.818	189.534	-0.341672	0.117159	139.481	189.534	-0.443574	0.0274112	133.107	189.534	-0.516063	0.023067					-P-S	-S-P					D	D
BnaA07g36860D	no data	9.49028	24.4504	-1.33677	0.127611	8.15641	24.4504	-1.56253	0.279327	9.43219	24.4504	-1.3695	0.243643	7.73491	24.4504	-1.61713	0.072598	4.9533	24.4504	-2.27247	0.00873936	4.65142	24.4504	-2.50497	0.0133606					-P-S	-S-P					D	D
BnaA02g07950D	Myc-type, basic helix-loop-helix (bHLH) domain	3.16497	25.0873	-3.08177	3.99563e-08	21.5216	25.0873	-0.219631	0.89199	21.1062	25.0873	-0.234698	0.783273	15.523	25.0873	-0.721858	0.180083	50.8995	25.0873	1.01435	0.0170353	44.3084	25.0873	0.824704	0.107598	-Ca				-P		D				U
BnaC09g07960D	Zinc finger, LIM-type;Ubiquitin interacting motif;Protein of unknown function DUF3633	372.493	53.9471	2.78156	1.82255e-15	63.4097	53.9471	0.231773	0.857075	70.5653	53.9471	0.371048	0.571311	133.862	53.9471	1.30478	0.000721059	124.177	53.9471	1.19941	0.00145104	57.73	53.9471	0.0743124	0.919038	-Ca-N-P			-N-P-Ca	-P-N-Ca		U			U	U
BnaC09g33950D	no data	71.0743	334.46	-2.22296	1.92756e-15	341.797	334.46	0.0318466	0.981755	414.958	334.46	0.31317	0.502538	64.8467	334.46	-2.36963	9.58612e-17	117.824	334.46	-1.50272	9.27837e-08	187.321	334.46	-0.839158	0.0116756	-Ca-N-P-S			-N-P-S-Ca	-P-N-S-Ca	-S-N-P-Ca	D			D	D	D
BnaA10g20640D	Protein of unknown function DUF3511	132.941	86.2399	0.619868	0.128192	74.8757	86.2399	-0.202939	0.876744	59.8865	86.2399	-0.518306	0.38231	79.0385	86.2399	-0.126204	0.822848	45.379	86.2399	-0.924189	0.0210528	33.1143	86.2399	-1.38858	0.0019714					-P-S	-S-P					D	D
BnaC02g33070D	Protein kinase, catalytic domain;Serine-threonine/tyrosine-protein kinase catalytic domain;Serine/threonine- / dual specificity protein kinase, catalytic domain;Serine/threonine-protein kinase, active site;Protein kinase-like domain;Concanavalin A-like lectin/glucanase, subgroup;Protein kinase, ATP binding site;Tyrosine-protein kinase, catalytic domain	65.6473	92.8409	-0.499588	0.128883	98.3128	92.8409	0.0858346	0.942738	74.0189	92.8409	-0.330415	0.496314	108.312	92.8409	0.234015	0.535723	53.5003	92.8409	-0.792447	0.0109221	48.8131	92.8409	-0.917535	0.00930255					-P-S	-S-P					D	D
BnaA05g29860D	Nuclear protein DGCR14	109.309	143.513	-0.387509	0.129514	139.579	143.513	-0.0372929	0.972057	127.211	143.513	-0.1689	0.684362	108.77	143.513	-0.399407	0.132525	88.8354	143.513	-0.686497	0.00401884	91.9498	143.513	-0.638411	0.0201332					-P-S	-S-P					D	D
BnaC09g14010D	PDZ-binding protein, CRIPT	389.339	639.559	-0.716193	0.130139	672.011	639.559	0.0706451	0.971417	391.494	639.559	-0.707819	0.267915	361.447	639.559	-0.824092	0.0868635	346.166	639.559	-0.886003	0.0494853	318.817	639.559	-1.00444	0.0499756					-P-S	-S-P					D	D
BnaA04g03320D	Isopenicillin N synthase;Oxoglutarate/iron-dependent dioxygenase;Non-haem dioxygenase N-terminal domain	127.781	1.09355	6.69231	2.1075e-15	16.2949	1.09355	3.73467	0.000873779	3.42583	1.09355	1.54375	0.373934	10.5817	1.09355	3.14893	0.00209533	15.5481	1.09355	3.6649	0.000109023	4.05172	1.09355	1.77253	0.211969	-Ca-N-P-K	-K-N-P-Ca		-N-P-K-Ca	-P-N-K-Ca		U	U		U	U
BnaA02g11330D	Protein kinase, catalytic domain;Serine/threonine- / dual specificity protein kinase, catalytic domain;U box domain;UspA;Serine/threonine-protein kinase, active site;Protein kinase-like domain;Zinc finger, RING/FYVE/PHD-type;Rossmann-like alpha/beta/alpha sandwich fold;Protein kinase, ATP binding site;Tyrosine-protein kinase, catalytic domain	1.12493	14.3164	-3.75601	8.97439e-07	18.688	14.3164	0.377676	0.807372	9.60648	14.3164	-0.550573	0.544193	8.23129	14.3164	-0.849364	0.199698	36.4605	14.3164	1.33444	0.00584922	28.2813	14.3164	0.996564	0.0928765	-Ca				-P		D				U
BnaC03g06650D	Lipase, class 3	24.5496	192.241	-2.98367	2.20667e-15	130.343	192.241	-0.560334	0.457981	165.654	192.241	-0.215965	0.755115	39.2833	192.241	-2.30659	6.99088e-10	85.5552	192.241	-1.16861	0.00162071	142.753	192.241	-0.424101	0.396271	-Ca-N-P			-N-P-Ca	-P-N-Ca		D			D	D
BnaC07g25510D	no data	59.4273	208.964	-1.79873	2.25501e-15	227.049	208.964	0.119565	0.880405	211.659	208.964	0.0232122	0.964589	200.934	208.964	-0.0573734	0.872287	88.4054	208.964	-1.24037	5.92539e-08	186.572	208.964	-0.159059	0.653687	-Ca-P				-P-Ca		D				D
BnaCnng61190D	Leucine-rich repeat;Leucine-rich repeat-containing N-terminal, type 2	69.2806	222.889	-1.68768	2.32206e-15	277.602	222.889	0.317615	0.474309	254.266	222.889	0.185532	0.617824	188.658	222.889	-0.236247	0.378356	146.665	222.889	-0.602171	0.00678129	243.27	222.889	0.127039	0.710905	-Ca-P				-P-Ca		D				D
BnaC08g22610D	no data	16.276	25.5575	-0.661602	0.131268	13.4606	25.5575	-0.929946	0.16414	26.9348	25.5575	0.0550615	0.94772	14.1168	25.5575	-0.830999	0.0647168	12.7442	25.5575	-1.01707	0.018565	11.1825	25.5575	-1.15587	0.0190926					-P-S	-S-P					D	D
BnaA03g01350D	Heavy metal-associated domain, HMA	616.853	200.314	1.62229	2.37991e-15	253.403	200.314	0.338423	0.479022	174.271	200.314	-0.20948	0.599768	505.348	200.314	1.33502	3.02646e-10	428.574	200.314	1.09618	2.97621e-07	183.504	200.314	-0.140976	0.702763	-Ca-N-P			-N-P-Ca	-P-N-Ca		U			U	U
BnaA06g38230D	no data	100.001	970.513	-3.27798	2.5203e-15	964.912	970.513	-0.00829467	0.997923	673.808	970.513	-0.52493	0.427014	242.825	970.513	-1.99917	1.79442e-06	464.657	970.513	-1.06227	0.0126854	2463.37	970.513	1.34433	0.00454804	-Ca-N-P			-N-P-Ca	-P-N-Ca	-S	D			D	D	U
BnaC02g00090D	Biopterin transport-related protein BT1;Major facilitator superfamily domain, general substrate transporter	209.693	354.93	-0.758636	0.131684	500.303	354.93	0.495248	0.662461	200.374	354.93	-0.820386	0.215438	204.54	354.93	-0.794145	0.126462	143.922	354.93	-1.30089	0.00521953	142.698	354.93	-1.31926	0.0132805					-P-S	-S-P					D	D
BnaC08g18720D	Thaumatin	133.518	4.90669	4.74752	2.56421e-15	187.872	4.90669	5.24043	8.13848e-17	18.6012	4.90669	1.88936	0.0267248	1.55356	4.90669	-1.52149	0.161246	673.84	4.90669	7.08205	1.95521e-30	38.1289	4.90669	2.93621	3.77664e-05	-Ca-Mg-P-S-K	-K-Mg-P-S-Ca	-Mg-P-S-K-Ca		-P-Mg-S-K-Ca	-S-Mg-P-K-Ca	U	U	U		U	U
BnaA03g26140D	Glutathione S-transferase, N-terminal;Glutathione S-transferase, C-terminal;Glutathione S-transferase, C-terminal-like;Thioredoxin-like fold;Glutathione S-transferase/chloride channel, C-terminal	292.307	22.4737	3.70487	2.68342e-15	287.903	22.4737	3.68547	8.81784e-14	25.14	22.4737	0.174751	0.871718	188.817	22.4737	3.0781	1.0648e-10	201.419	22.4737	3.16992	1.74143e-11	50.7497	22.4737	1.16986	0.0521902	-Ca-N-P-K	-K-N-P-Ca		-N-P-K-Ca	-P-N-K-Ca		U	U		U	U
BnaC08g20250D	Tetratricopeptide-like helical	333.867	32.9666	3.32951	2.86209e-15	92.8355	32.9666	1.48632	0.00882033	65.9954	32.9666	0.994202	0.106639	107.495	32.9666	1.7007	0.000175448	130.855	32.9666	1.97865	5.09923e-06	105.075	32.9666	1.66249	0.00095476	-Ca-N-P-S-K	-K-N-P-S-Ca		-N-P-S-K-Ca	-P-N-S-K-Ca	-S-N-P-K-Ca	U	U		U	U	U
BnaC01g09890D	No apical meristem (NAM) protein	0.310713	22.4132	-5.69652	2.86449e-15	26.2557	22.4132	0.218098	0.857554	26.9252	22.4132	0.228569	0.735599	2.80757	22.4132	-3.05443	7.05716e-09	1.05969	22.4132	-4.26512	8.2643e-12	27.6757	22.4132	0.313875	0.553753	-Ca-N-P			-N-P-Ca	-P-N-Ca		D			D	D
BnaAnng00470D	Glutathione S-transferase, N-terminal;Glutathione S-transferase, C-terminal-like;Thioredoxin-like fold;Glutathione S-transferase/chloride channel, C-terminal	125.332	567.812	-2.18011	2.92099e-15	1376.1	567.812	1.27632	3.86989e-05	202.659	567.812	-1.48348	8.86601e-07	202.996	567.812	-1.48281	1.6668e-07	86.4119	567.812	-2.71504	5.95128e-22	412.805	567.812	-0.45976	0.210132	-Ca-N-Mg-P	-K	-Mg-N-P-Ca	-N-Mg-P-Ca	-P-N-Mg-Ca		D	U	D	D	D
BnaAnng30670D	Homeodomain;START domain;Homeodomain-like;START-like domain	548.382	190.351	1.52599	2.93809e-15	177.771	190.351	-0.100538	0.901529	178.132	190.351	-0.103739	0.810824	417.432	190.351	1.13283	2.51352e-08	339.465	190.351	0.833228	5.97489e-05	215.156	190.351	0.168387	0.60835	-Ca-N-P			-N-P-Ca	-P-N-Ca		U			U	U
BnaC08g24650D	Protein kinase, catalytic domain;Serine-threonine/tyrosine-protein kinase catalytic domain;Leucine-rich repeat;Small GTPase superfamily;Ran GTPase;Serine/threonine- / dual specificity protein kinase, catalytic domain;Small GTPase superfamily, Rho type;Small GTPase superfamily, Rab type;Small GTP-binding protein domain;Serine/threonine-protein kinase, active site;Protein kinase-like domain;Leucine…	303.56	942.066	-1.63317	3.11437e-15	1004.67	942.066	0.0931219	0.910396	878.611	942.066	-0.100626	0.818217	585.393	942.066	-0.685747	0.00271524	402.517	942.066	-1.22597	6.29903e-09	591.333	942.066	-0.672008	0.00768555	-Ca-N-P-S			-N-P-S-Ca	-P-N-S-Ca	-S-N-P-Ca	D			D	D	D
BnaA10g02330D	no data	158.047	213.405	-0.428093	0.131768	152.024	213.405	-0.48723	0.296663	165.992	213.405	-0.354479	0.375589	147.878	213.405	-0.527816	0.0656728	110.288	213.405	-0.949261	0.000243402	127.352	213.405	-0.738845	0.0141143					-P-S	-S-P					D	D
BnaC03g51630D	no data	108.275	194.758	-0.845933	0.136306	167.929	194.758	-0.212825	0.911716	128.523	194.758	-0.595984	0.472562	118.874	194.758	-0.713864	0.241003	79.314	194.758	-1.29271	0.0152452	71.1221	194.758	-1.46289	0.0157473					-P-S	-S-P					D	D
BnaA07g12400D	Protein of unknown function DUF677	233.244	56.6561	2.03534	3.19856e-15	46.4322	56.6561	-0.282878	0.742998	59.0411	56.6561	0.0608831	0.928146	149.99	56.6561	1.40129	4.12024e-07	28.0793	56.6561	-1.00551	0.00236371	40.1604	56.6561	-0.471828	0.25061	-Ca-N			-N-Ca	-P		U			U	D
BnaC01g15700D	no data	705.711	475.093	0.572758	0.138683	391.206	475.093	-0.279938	0.785758	271.254	475.093	-0.807681	0.0882224	381.675	475.093	-0.314958	0.485282	271.253	475.093	-0.808355	0.0271396	255.258	475.093	-0.89305	0.0313129					-P-S	-S-P					D	D
BnaC02g07460D	AAA+ ATPase domain;ATPase, AAA-type, core;ATPase, AAA-type, conserved site	428.727	51.7607	3.04205	3.3756e-15	98.522	51.7607	0.924626	0.163616	35.5105	51.7607	-0.544372	0.428595	96.887	51.7607	0.906036	0.0451577	202.514	51.7607	1.96233	6.72447e-07	54.9872	51.7607	0.0650072	0.935569	-Ca-N-P			-N-P-Ca	-P-N-Ca		U			U	U
BnaA04g18600D	Protein kinase, catalytic domain;Serine/threonine- / dual specificity protein kinase, catalytic domain;Serine/threonine-protein kinase, active site;Protein kinase-like domain;Tyrosine-protein kinase, catalytic domain	1401.98	2049.4	-0.547736	0.138978	1883.22	2049.4	-0.121832	0.923806	2074.17	2049.4	0.0176418	0.983006	1354.13	2049.4	-0.59787	0.115001	1197.63	2049.4	-0.774765	0.0254143	1152.47	2049.4	-0.830104	0.0352426					-P-S	-S-P					D	D
BnaUnng00130D	Development/cell death domain	2652.42	3379.51	-0.34931	0.140455	3419.73	3379.51	0.0170648	0.98717	3188.39	3379.51	-0.0840461	0.84704	2608.15	3379.51	-0.374139	0.124698	2304.14	3379.51	-0.552532	0.0114448	2105.84	3379.51	-0.68305	0.0050436					-P-S	-S-P					D	D
BnaC02g37400D	AAA+ ATPase domain;ATPase, AAA-type, core;AAA-type ATPase, N-terminal domain	1405.09	950.323	0.564211	0.141448	506.705	950.323	-0.907475	0.0709505	645.981	950.323	-0.55775	0.285128	1246.15	950.323	0.390539	0.361137	530.97	950.323	-0.839664	0.0192222	252.98	950.323	-1.91574	2.10428e-07					-P-S	-S-P					D	D
BnaC09g13650D	Zinc finger, RING-type;JmjC domain	277.669	341.742	-0.299078	0.143753	271.968	341.742	-0.33055	0.342825	367.703	341.742	0.103671	0.767067	266.011	341.742	-0.360721	0.0812	196.34	341.742	-0.800619	1.14542e-05	236.071	341.742	-0.530936	0.0136435					-P-S	-S-P					D	D
BnaA02g03410D	no data	315.686	380.059	-0.263012	0.144001	433.772	380.059	0.191102	0.620446	350.484	380.059	-0.117644	0.690184	324.235	380.059	-0.229741	0.232928	241.033	380.059	-0.656046	4.74576e-05	280.259	380.059	-0.440593	0.0209999					-P-S	-S-P					D	D
BnaA05g15400D	Protein kinase, catalytic domain;Serine/threonine- / dual specificity protein kinase, catalytic domain;Serine/threonine-protein kinase, active site;Protein kinase-like domain;Concanavalin A-like lectin/glucanase, subgroup;Protein kinase, ATP binding site;Tyrosine-protein kinase, catalytic domain;Malectin-like carbohydrate-binding domain	216.056	803.111	-1.89493	3.56084e-15	949.794	803.111	0.242396	0.720683	752.798	803.111	-0.0936067	0.856393	397.57	803.111	-1.01318	7.44071e-05	473.657	803.111	-0.761315	0.00280852	638.901	803.111	-0.332394	0.326429	-Ca-N-P			-N-P-Ca	-P-N-Ca		D			D	D
BnaA03g16430D	U box domain;Armadillo-like helical;Zinc finger, RING/FYVE/PHD-type;Armadillo-type fold	234.417	1645.59	-2.81055	3.62101e-15	1893.93	1645.59	0.202925	0.871409	1113.56	1645.59	-0.562757	0.31145	545.723	1645.59	-1.59162	1.64944e-05	664.535	1645.59	-1.30777	0.000333677	950.195	1645.59	-0.792891	0.0732453	-Ca-N-P			-N-P-Ca	-P-N-Ca		D			D	D
BnaC05g08650D	Protein kinase, catalytic domain;S-locus glycoprotein;Bulb-type lectin domain;Serine/threonine- / dual specificity protein kinase, catalytic domain;Apple-like;Serine/threonine-protein kinase, active site;Protein kinase-like domain;PAN-2 domain;Concanavalin A-like lectin/glucanase, subgroup;Tyrosine-protein kinase, catalytic domain;S-locus receptor kinase, C-terminal	1033.21	148.485	2.80025	3.62101e-15	294.703	148.485	0.991957	0.0619511	147.616	148.485	-0.00239091	0.998109	408.987	148.485	1.46423	0.000104854	258.927	148.485	0.805127	0.039525	216.209	148.485	0.538674	0.274188	-Ca-N-P			-N-P-Ca	-P-N-Ca		U			U	U
BnaA05g37310D	no data	149.667	114.067	0.396717	0.144905	115.369	114.067	0.0154408	0.990212	138.525	114.067	0.283189	0.48053	99.4637	114.067	-0.205476	0.534294	75.6639	114.067	-0.592845	0.0272278	66.6082	114.067	-0.779703	0.0096384					-P-S	-S-P					D	D
BnaA02g03560D	WD40 repeat;WD40/YVTN repeat-like-containing domain;WD40-repeat-containing domain;Katanin p80 subunit B1	59.5193	87.9907	-0.564347	0.146127	83.014	87.9907	-0.0809807	0.956739	74.5316	87.9907	-0.228102	0.722958	67.4838	87.9907	-0.380568	0.378615	44.8123	87.9907	-0.965563	0.00799506	48.1526	87.9907	-0.886378	0.0352475					-P-S	-S-P					D	D
BnaC08g12580D	no data	1078.65	1404.29	-0.379905	0.147775	1131.26	1404.29	-0.311593	0.559809	1538.01	1404.29	0.131351	0.772433	1397.85	1404.29	-0.00690275	0.987329	950.025	1404.29	-0.563717	0.0208068	935.14	1404.29	-0.586398	0.0351902					-P-S	-S-P					D	D
BnaA02g34260D	no data	63.7627	363.738	-2.51424	4.21147e-15	248.873	363.738	-0.546614	0.385743	312.498	363.738	-0.22067	0.713006	702.12	363.738	0.948988	0.00487836	19.3902	363.738	-4.2231	1.12589e-32	282.518	363.738	-0.362683	0.419423	-Ca-P			-N	-P-Ca		D			U	D
BnaC05g03100D	no data	69.0651	53.6101	0.357407	0.148916	51.3912	53.6101	-0.0630762	0.949491	44.9446	53.6101	-0.24746	0.531201	47.2552	53.6101	-0.190828	0.54131	33.0562	53.6101	-0.699417	0.00722943	28.4571	53.6101	-0.933514	0.00158423					-P-S	-S-P					D	D
BnaC05g07040D	NAD-dependent epimerase/dehydratase;NAD(P)-binding domain	19.0871	43.2823	-1.17052	0.14967	66.6123	43.2823	0.617617	0.755045	12.0153	43.2823	-1.86555	0.0582768	14.4573	43.2823	-1.58894	0.0536774	9.51514	43.2823	-2.17471	0.0053793	10.4754	43.2823	-2.06117	0.0214562					-P-S	-S-P					D	D
BnaA02g12160D	Glycoside hydrolase, family 9;Six-hairpin glycosidase-like;Six-hairpin glycosidase;Glycoside hydrolase, family 9, active site	320.947	807.772	-1.33333	4.76293e-15	951.944	807.772	0.237404	0.559873	779.804	807.772	-0.0514906	0.89393	890.347	807.772	0.141377	0.550949	385.542	807.772	-1.0668	7.6974e-10	715.686	807.772	-0.176008	0.496673	-Ca-P				-P-Ca		D				D
BnaC08g23910D	no data	364.243	483.689	-0.406688	0.153093	571.226	483.689	0.240941	0.726411	453.247	483.689	-0.0924924	0.86008	403.42	483.689	-0.261019	0.416748	283.975	483.689	-0.766858	0.00301539	301.992	483.689	-0.677369	0.0238366					-P-S	-S-P					D	D
BnaC03g01300D	Ferroporti-1;Major facilitator superfamily domain, general substrate transporter	30.4156	108.251	-1.82485	4.98854e-15	92.3047	108.251	-0.231902	0.690678	171.594	108.251	0.661355	0.00830934	31.3462	108.251	-1.78478	5.28282e-14	25.682	108.251	-2.07557	1.58889e-17	67.0176	108.251	-0.702843	0.00816676	-Ca-N-P-S		-Mg	-N-P-S-Ca	-P-N-S-Ca	-S-N-P-Ca	D		U	D	D	D
BnaC03g76940D	K+ potassium transporter	91.1593	317.795	-1.79383	5.11122e-15	561.838	317.795	0.822755	0.00346734	378.161	317.795	0.251791	0.515894	285.658	317.795	-0.152702	0.634011	186.983	317.795	-0.762873	0.00137887	235.926	317.795	-0.434893	0.143066	-Ca-P	-K			-P-Ca		D	U			D
BnaA03g39760D	Zinc finger, Dof-type	528.324	378.565	0.48181	0.157704	286.928	378.565	-0.400255	0.570677	705.828	378.565	0.896728	0.0167285	271.272	378.565	-0.479267	0.182646	205.998	378.565	-0.878393	0.00519571	198.94	378.565	-0.923458	0.00985575			-Mg		-P-S	-S-P			U		D	D
BnaA10g26070D	Phosphoglycerate/bisphosphoglycerate mutase, active site;Histidine phosphatase superfamily, clade-1	0.310713	121.914	-8.12279	5.73234e-15	115.602	121.914	-0.0773181	0.981755	57.8479	121.914	-1.0701	0.317851	12.2815	121.914	-3.30527	1.81884e-05	1.40959	121.914	-6.31674	3.94386e-12	1011.34	121.914	3.05127	0.000147617	-Ca-N-P			-N-P-Ca	-P-N-Ca	-S	D			D	D	U
BnaA01g18450D	PEP-utilising enzyme, C-terminal;Pyruvate phosphate dikinase, PEP/pyruvate-binding;PEP-utilising enzyme, mobile domain;Pyruvate, phosphate dikinase;ATP-grasp fold, subdomain 1;ATP-grasp fold, subdomain 2;Pyruvate/Phosphoenolpyruvate kinase;PEP-utilising enzyme, active site;PEP-utilising enzyme, conserved site	604.131	81.3569	2.88695	6.0028e-15	344.695	81.3569	2.07887	4.03189e-07	222.224	81.3569	1.44455	0.00112005	100.122	81.3569	0.299577	0.566927	205.176	81.3569	1.3301	0.000607619	231.267	81.3569	1.50167	0.000579339	-Ca-Mg-P-S-K	-K-Mg-P-S-Ca	-Mg-P-S-K-Ca		-P-Mg-S-K-Ca	-S-Mg-P-K-Ca	U	U	U		U	U
BnaC04g21870D	C2 calcium-dependent membrane targeting;C2 calcium/lipid-binding domain, CaLB;Phosphoribosyltransferase C-terminal;C2 membrane targeting protein	20.6011	106.824	-2.40998	6.1072e-15	63.482	106.824	-0.751862	0.0891273	127.04	106.824	0.244448	0.625296	26.2928	106.824	-2.0406	3.62172e-11	43.912	106.824	-1.28224	1.87249e-05	86.5715	106.824	-0.283996	0.495398	-Ca-N-P			-N-P-Ca	-P-N-Ca		D			D	D
BnaA06g38840D	Zinc finger, PHD-type;SAP domain;Zinc finger, MIZ-type;Zinc finger, FYVE/PHD-type;Zinc finger, RING/FYVE/PHD-type;Zinc finger, PHD-finger	104.577	143.874	-0.455845	0.158469	124.363	143.874	-0.210269	0.812421	157.008	143.874	0.122231	0.830756	93.0004	143.874	-0.624187	0.0521636	63.0196	143.874	-1.19077	4.99784e-05	83.8087	143.874	-0.769682	0.0251803					-P-S	-S-P					D	D
BnaAnng08970D	Gibberellin regulated protein	35.2157	349.106	-3.29888	7.07685e-15	296.138	349.106	-0.237675	0.864771	282.84	349.106	-0.300493	0.691928	100.414	349.106	-1.80975	2.26663e-05	189.754	349.106	-0.879414	0.0442985	381.677	349.106	0.130292	0.859998	-Ca-N-P			-N-P-Ca	-P-N-Ca		D			D	D
BnaAnng09980D	no data	88.9199	136.011	-0.61046	0.159252	180.534	136.011	0.408453	0.674887	118.115	136.011	-0.199641	0.791024	103.584	136.011	-0.38941	0.425464	70.8479	136.011	-0.939414	0.0207044	61.6488	136.011	-1.15627	0.0117185					-P-S	-S-P					D	D
BnaC06g27960D	Seven-in-absentia protein, sina;TRAF-like;Zinc finger, SIAH-type;Zinc finger, RING/FYVE/PHD-type;SIAH-type domain;Seven-in-absentia protein, TRAF-like domain	709.987	332.448	1.09622	7.33634e-15	332.965	332.448	0.00456559	0.996506	309.176	332.448	-0.105963	0.721924	576.2	332.448	0.794226	1.05047e-07	416.973	332.448	0.328046	0.0468864	306.438	332.448	-0.1182	0.630476	-Ca-N-P			-N-P-Ca	-P-N-Ca		U			U	U
BnaC02g44940D	Protein kinase, catalytic domain;Serine-threonine/tyrosine-protein kinase catalytic domain;Serine/threonine- / dual specificity protein kinase, catalytic domain;Serine/threonine-protein kinase, active site;Protein kinase-like domain;Tyrosine-protein kinase, catalytic domain	222.098	183.625	0.273463	0.159495	181.212	183.625	-0.0208035	0.981158	192.023	183.625	0.0544497	0.88359	142.772	183.625	-0.365686	0.0695552	138.109	183.625	-0.414087	0.0290555	134.47	183.625	-0.454035	0.035237					-P-S	-S-P					D	D
BnaC09g22520D	Adenosine/AMP deaminase domain	177.394	68.285	1.37796	7.78255e-15	60.8613	68.285	-0.168182	0.805944	61.7924	68.285	-0.155219	0.702544	144.846	68.285	1.0838	1.13033e-08	103.54	68.285	0.601226	0.00406261	64.0414	68.285	-0.105201	0.778345	-Ca-N-P			-N-P-Ca	-P-N-Ca		U			U	U
BnaA03g31500D	LURP1-like domain;Tubby C-terminal-like domain	71.4898	255.024	-1.84685	7.7974e-15	290.4	255.024	0.188952	0.788648	314.419	255.024	0.300354	0.430392	211.251	255.024	-0.268704	0.369455	88.9637	255.024	-1.51679	2.38023e-10	179.997	255.024	-0.50761	0.0873965	-Ca-P				-P-Ca		D				D
BnaA09g13700D	Mlo-related protein	85.4702	305.192	-1.82649	7.83619e-15	417.774	305.192	0.453623	0.289341	351.469	305.192	0.201544	0.632784	386.166	305.192	0.341309	0.227035	84.3872	305.192	-1.85231	7.31218e-15	203.633	305.192	-0.583711	0.0431258	-Ca-P-S				-P-S-Ca	-S-P-Ca	D				D	D
BnaA06g35110D	Amino acid/polyamine transporter I;Amino acid permease subfamily	168.49	523.011	-1.62851	8.16597e-15	486.688	523.011	-0.102557	0.899103	415.81	523.011	-0.330296	0.32626	338.091	523.011	-0.630809	0.00680129	248.385	523.011	-1.07272	5.72178e-07	417.173	523.011	-0.326088	0.256657	-Ca-N-P			-N-P-Ca	-P-N-Ca		D			D	D
BnaC08g18270D	Protein of unknown function DUF962	146.317	202.065	-0.463363	0.160512	269.497	202.065	0.416159	0.506184	174.879	202.065	-0.206691	0.703564	155.745	202.065	-0.373677	0.296038	130.21	202.065	-0.631625	0.0427879	114.904	202.065	-0.830736	0.0172445					-P-S	-S-P					D	D
BnaA05g35560D	Ammonium transporter;Ammonium transporter, conserved site;Ammonium transporter AmtB-like domain	338.773	1233.41	-1.86675	8.59989e-15	1266.17	1233.41	0.0377642	0.974459	960.503	1233.41	-0.361436	0.357681	883.999	1233.41	-0.480433	0.0922253	376.178	1233.41	-1.71328	1.60435e-12	916.184	1233.41	-0.427476	0.185103	-Ca-P				-P-Ca		D				D
BnaA01g29900D	WW domain	652.106	936.084	-0.520133	0.160692	814.514	936.084	-0.200372	0.855453	983.282	936.084	0.0714635	0.923193	759.821	936.084	-0.301058	0.479908	541.549	936.084	-0.788825	0.0218302	520.477	936.084	-0.849657	0.0299053					-P-S	-S-P					D	D
BnaA04g11070D	no data	0.81872	36.6928	-5.13223	9.94633e-15	21.5601	36.6928	-0.765926	0.403232	22.0239	36.6928	-0.720671	0.295285	9.07827	36.6928	-2.06949	5.94086e-05	4.23772	36.6928	-3.08675	1.8298e-08	47.5267	36.6928	0.385885	0.546814	-Ca-N-P			-N-P-Ca	-P-N-Ca		D			D	D
BnaC07g38840D	DNA-binding WRKY;Zn-cluster domain	275.641	219.858	0.324403	0.160989	166.308	219.858	-0.40392	0.294592	226.476	219.858	0.0446465	0.923652	165.726	219.858	-0.403202	0.0914275	158.155	219.858	-0.474974	0.0329947	116.864	219.858	-0.91481	0.000129325					-P-S	-S-P					D	D
BnaA02g15110D	Gnk2-homologous domain	140.554	515.941	-1.88279	1.13217e-14	342.979	515.941	-0.588266	0.140676	626.207	515.941	0.278462	0.503494	123.605	515.941	-2.06588	6.91077e-17	172.987	515.941	-1.57589	1.52161e-10	480.131	515.941	-0.0998808	0.819579	-Ca-N-P			-N-P-Ca	-P-N-Ca		D			D	D
BnaCnng37500D	Protein kinase, catalytic domain;Leucine-rich repeat;Serine/threonine- / dual specificity protein kinase, catalytic domain;Serine/threonine-protein kinase, active site;Protein kinase-like domain;Leucine-rich repeat-containing N-terminal, type 2;Concanavalin A-like lectin/glucanase, subgroup;Protein kinase, ATP binding site;Tyrosine-protein kinase, catalytic domain	351.276	999.21	-1.50998	1.13217e-14	1157.83	999.21	0.212997	0.692825	1060.78	999.21	0.085273	0.838392	936.049	999.21	-0.0934987	0.753548	674.245	999.21	-0.567037	0.00727237	1065.56	999.21	0.092402	0.791402	-Ca-P				-P-Ca		D				D
BnaA09g46790D	AP2/ERF domain;DNA-binding, integrase-type	32.6484	1.83172	4.04662	1.13946e-14	3.57441	1.83172	0.893535	0.70532	1.69826	1.83172	-0.0749295	0.974762	2.98156	1.83172	0.758208	0.513991	7.38681	1.83172	1.92396	0.0139976	3.58621	1.83172	0.843354	0.512379	-Ca-P				-P-Ca		U				U
BnaC07g26180D	no data	112.352	139.403	-0.305171	0.161056	110.732	139.403	-0.330712	0.391188	145.096	139.403	0.0599373	0.880756	127.236	139.403	-0.136218	0.600437	95.4713	139.403	-0.545824	0.00732339	99.7877	139.403	-0.47186	0.0456496					-P-S	-S-P					D	D
BnaA08g00130D	No apical meristem (NAM) protein	88.9061	390.535	-2.13124	1.18208e-14	339.869	390.535	-0.200998	0.818913	521.082	390.535	0.413718	0.338531	405.061	390.535	0.0534708	0.905189	177.4	390.535	-1.13907	5.2633e-05	456.201	390.535	0.226997	0.589838	-Ca-P				-P-Ca		D				D
BnaC08g40210D	Cytochrome P450;Cytochrome P450, E-class, group I;Cytochrome P450, conserved site	3.7864	88.2247	-4.59247	1.30099e-14	35.0439	88.2247	-1.33154	0.0702525	199.057	88.2247	1.17175	0.0682875	31.5641	88.2247	-1.48669	0.00586698	17.7975	88.2247	-2.29824	1.03104e-05	78.6411	88.2247	-0.1626	0.852653	-Ca-N-P			-N-P-Ca	-P-N-Ca		D			D	D
BnaA03g40780D	Protein of unknown function DUF247, plant	61.3349	5.09433	3.52865	1.33065e-14	6.72991	5.09433	0.373404	0.86977	3.87605	5.09433	-0.42467	0.755327	23.2454	5.09433	2.11524	0.000118868	65.8189	5.09433	3.63926	1.88825e-15	19.1385	5.09433	1.83414	0.00411627	-Ca-N-P-S			-N-P-S-Ca	-P-N-S-Ca	-S-N-P-Ca	U			U	U	U
BnaA03g22890D	Heat shock factor (HSF)-type, DNA-binding;Winged helix-turn-helix transcription repressor DNA-binding domain	8.69872	22.3747	-1.34346	0.161535	18.4242	22.3747	-0.286924	0.928444	5.6425	22.3747	-1.93412	0.108743	12.9529	22.3747	-0.768206	0.474769	3.8268	22.3747	-2.51149	0.00818336	3.44568	22.3747	-2.6664	0.0148926					-P-S	-S-P					D	D
BnaC07g35950D	Toll/interleukin-1 receptor homology (TIR) domain;Disease resistance protein;Leucine-rich repeat;NB-ARC;Leucine-rich repeat 3	291.314	443.425	-0.60478	0.164308	347.142	443.425	-0.352498	0.742217	350.257	443.425	-0.338767	0.617857	248.502	443.425	-0.83593	0.0519345	221.071	443.425	-1.00268	0.0123292	212.438	443.425	-1.06889	0.019159					-P-S	-S-P					D	D
BnaA07g37950D	Cation efflux protein	11.2026	132.156	-3.54598	1.44478e-14	309.098	132.156	1.22313	0.0306489	87.988	132.156	-0.589626	0.375296	12.5179	132.156	-3.40191	2.58296e-13	8.06977	132.156	-4.014	1.03805e-16	96.1699	132.156	-0.45404	0.446343	-Ca-N-P	-K		-N-P-Ca	-P-N-Ca		D	U		D	D
BnaA06g08740D	Cytochrome P450;Cytochrome P450, E-class, group I;Cytochrome P450, conserved site	3.72618	161.45	-5.25774	1.4581e-14	47.3046	161.45	-1.76968	0.0286833	266.702	161.45	0.723276	0.435767	67.3012	161.45	-1.26987	0.0517362	54.8126	161.45	-1.55593	0.0107861	118.154	161.45	-0.450975	0.607714	-Ca-P-K	-K-P-Ca			-P-K-Ca		D	D			D
BnaCnng70180D	Oligopeptide transporter OPT superfamily	370.723	70.3702	2.39037	1.46039e-14	105.428	70.3702	0.577184	0.382677	51.146	70.3702	-0.464097	0.405496	67.5553	70.3702	-0.0678324	0.902859	170.095	70.3702	1.26728	0.000123891	88.4049	70.3702	0.302558	0.551801	-Ca-P				-P-Ca		U				U
BnaA03g47820D	Protein kinase, catalytic domain;Serine/threonine- / dual specificity protein kinase, catalytic domain;Serine/threonine-protein kinase, active site;Protein kinase-like domain;Tyrosine-protein kinase, catalytic domain	348.254	165.098	1.07384	1.49076e-14	153.3	165.098	-0.108285	0.839627	164.256	165.098	-0.00798702	0.984057	207.748	165.098	0.32971	0.0623718	240.256	165.098	0.540039	0.000547728	186.385	165.098	0.180605	0.422766	-Ca-P				-P-Ca		U				U
BnaA08g17230D	no data	88.3471	14.2016	2.6377	1.49076e-14	13.5949	14.2016	-0.0632188	0.978208	6.18925	14.2016	-1.18221	0.0898578	39.5831	14.2016	1.46747	0.000294002	35.8191	14.2016	1.33501	0.000925593	24.5313	14.2016	0.721873	0.187716	-Ca-N-P			-N-P-Ca	-P-N-Ca		U			U	U
BnaA04g11340D	Protein kinase, catalytic domain;Serine/threonine- / dual specificity protein kinase, catalytic domain;Domain of unknown function DUF1221;Protein kinase-like domain;Tyrosine-protein kinase, catalytic domain	20.465	152.422	-2.91313	1.55539e-14	144.919	152.422	-0.0722609	0.963057	109.632	152.422	-0.4698	0.414215	55.5735	152.422	-1.4552	0.000119888	55.4966	152.422	-1.45393	8.06234e-05	84.0457	152.422	-0.867381	0.0476258	-Ca-N-P-S			-N-P-S-Ca	-P-N-S-Ca	-S-N-P-Ca	D			D	D	D
BnaC04g51570D	Inorganic pyrophosphatase	2.50386	29.114	-3.64816	1.55758e-14	33.9569	29.114	0.230307	0.809982	21.5039	29.114	-0.368709	0.490378	16.155	29.114	-0.834627	0.0278236	107.41	29.114	1.88605	2.2548e-14	46.3978	29.114	0.690297	0.0504644	-Ca-N			-N-Ca	-P		D			D	U
BnaA06g39500D	Heavy metal-associated domain, HMA	94.2124	296.886	-1.66742	1.59103e-14	243.077	296.886	-0.288971	0.572969	309.312	296.886	0.059283	0.901264	101.787	296.886	-1.54937	2.12053e-12	149.511	296.886	-0.98927	7.66315e-06	183.694	296.886	-0.687064	0.00794145	-Ca-N-P-S			-N-P-S-Ca	-P-N-S-Ca	-S-N-P-Ca	D			D	D	D
BnaA03g44510D	CTP synthase;CTP synthase, N-terminal;Glutamine amidotransferase type 1	275.993	109.263	1.32772	1.59666e-09	63.1965	109.263	-0.78939	0.0210297	63.0262	109.263	-0.783796	0.0111157	138.766	109.263	0.338288	0.242158	284.441	109.263	1.37564	5.4009e-10	160.647	109.263	0.551915	0.0557646	-Ca-P	-K-Mg	-Mg-K		-P-Ca		U	D	D		U
BnaC06g34790D	Ribosomal protein L7Ae/L30e/S12e/Gadd45	197.689	245.942	-0.31121	0.165518	231.091	245.942	-0.0917687	0.901473	292.056	245.942	0.245927	0.435238	199.043	245.942	-0.308329	0.189625	147.548	245.942	-0.738834	0.000257236	174.703	245.942	-0.486059	0.0430784					-P-S	-S-P					D	D
BnaA03g16710D	Golgin, RAB6-interacting	0.508007	28.8915	-5.2858	1.76207e-14	5.34247	28.8915	-2.41304	3.20985e-05	16.9351	28.8915	-0.753449	0.246665	8.72532	28.8915	-1.74742	0.000458087	8.81113	28.8915	-1.70264	0.000467079	26.1482	28.8915	-0.0927093	0.906652	-Ca-N-P-K	-K-N-P-Ca		-N-P-K-Ca	-P-N-K-Ca		D	D		D	D
BnaA10g11060D	Protein kinase, catalytic domain;Serine/threonine- / dual specificity protein kinase, catalytic domain;U box domain;UspA;Serine/threonine-protein kinase, active site;Protein kinase-like domain;Zinc finger, RING/FYVE/PHD-type;Rossmann-like alpha/beta/alpha sandwich fold;Protein kinase, ATP binding site;Tyrosine-protein kinase, catalytic domain	5.48055	46.5357	-3.08778	1.76668e-14	27.4172	46.5357	-0.755956	0.175195	58.3176	46.5357	0.338119	0.513337	8.96209	46.5357	-2.3385	9.61757e-10	7.39102	46.5357	-2.6284	2.90256e-11	24.0937	46.5357	-0.885388	0.0287288	-Ca-N-P-S			-N-P-S-Ca	-P-N-S-Ca	-S-N-P-Ca	D			D	D	D
BnaA02g24010D	no data	99.2324	24.4945	2.01275	1.77821e-14	16.237	24.4945	-0.583227	0.448483	26.1975	24.4945	0.130962	0.847261	39.0686	24.4945	0.667679	0.0596739	55.8523	24.4945	1.18619	7.6233e-05	35.5964	24.4945	0.569837	0.164986	-Ca-P				-P-Ca		U				U
BnaA09g57150D	Cytochrome P450;Cytochrome P450, E-class, group I;Cytochrome P450, conserved site	0.621426	53.0811	-6.14671	1.8002e-14	28.7109	53.0811	-0.887246	0.435958	158.759	53.0811	1.57749	0.0172719	11.0544	53.0811	-2.25128	0.00022026	8.73012	53.0811	-2.58274	1.80633e-05	38.0752	53.0811	-0.463095	0.569451	-Ca-N-P		-Mg	-N-P-Ca	-P-N-Ca		D		U	D	D
BnaAnng38970D	Gibberellin regulated protein	55.3494	2.9617	4.16933	1.82507e-14	2.12964	2.9617	-0.456192	0.893778	1.91907	2.9617	-0.52145	0.765787	14.0291	2.9617	2.15434	0.0022067	21.1176	2.9617	2.77965	8.36811e-06	12.293	2.9617	1.95719	0.0151622	-Ca-N-P-S			-N-P-S-Ca	-P-N-S-Ca	-S-N-P-Ca	U			U	U	U
BnaC09g22660D	Protein kinase, catalytic domain;Calcium-binding EF-hand;Serine/threonine- / dual specificity protein kinase, catalytic domain;Serine/threonine-protein kinase, active site;Protein kinase-like domain;EF-hand-like domain;Protein kinase, ATP binding site;EF-Hand 1, calcium-binding site;Tyrosine-protein kinase, catalytic domain	223.557	64.0613	1.79544	1.83998e-14	73.1275	64.0613	0.189456	0.827174	61.3993	64.0613	-0.0608916	0.921423	61.9228	64.0613	-0.0473308	0.915531	142.635	64.0613	1.15263	4.40897e-06	77.3425	64.0613	0.282937	0.462415	-Ca-P				-P-Ca		U				U
BnaA03g01250D	No apical meristem (NAM) protein	949.491	1191.1	-0.326427	0.166066	1272.78	1191.1	0.0957069	0.901978	1123.97	1191.1	-0.0843991	0.84361	952.509	1191.1	-0.321896	0.19168	686.31	1191.1	-0.795059	0.000128257	770.463	1191.1	-0.632092	0.00923302					-P-S	-S-P					D	D
BnaCnng57900D	Glutamine synthetase, catalytic domain;Glutamine synthetase, beta-Grasp;Glutamine synthetase/guanido kinase, catalytic domain;Glutamine synthetase, N-terminal conserved site;Glutamine synthetase, glycine-rich site	111.215	33.056	1.74605	1.95131e-14	51.3335	33.056	0.636196	0.146999	21.7823	33.056	-0.575523	0.198433	96.0485	33.056	1.52892	1.84924e-10	54.1775	33.056	0.711181	0.0114355	60.3708	33.056	0.867858	0.00474886	-Ca-N-P-S			-N-P-S-Ca	-P-N-S-Ca	-S-N-P-Ca	U			U	U	U
BnaA04g26870D	ABC transporter, transmembrane domain;ABC transporter-like;AAA+ ATPase domain;ABC transporter, transmembrane domain, type 1;ABC transporter, conserved site;ABC transporter, integral membrane type 1	1391.7	2093.81	-0.589295	0.167055	2424.34	2093.81	0.2112	0.871584	1219.51	2093.81	-0.780192	0.144113	2400.34	2093.81	0.196829	0.714287	1177.05	2093.81	-0.831102	0.0369379	1114.41	2093.81	-0.910199	0.044573					-P-S	-S-P					D	D
BnaC08g10960D	Homeodomain;START domain;Homeodomain-like;Homeobox, conserved site	24.2897	76.3921	-1.64746	0.167136	118.997	76.3921	0.636744	0.851227	15.393	76.3921	-2.2979	0.128168	15.2422	76.3921	-2.31416	0.0552693	5.60207	76.3921	-3.74022	0.00148812	7.63217	76.3921	-3.33672	0.0124095					-P-S	-S-P					D	D
BnaC01g41910D	C2 calcium-dependent membrane targeting;C2 calcium/lipid-binding domain, CaLB	5.91369	58.9764	-3.22779	2.03335e-14	52.8535	58.9764	-0.157655	0.906464	57.9906	58.9764	-0.0214261	0.980072	27.9813	58.9764	-1.07546	0.0067925	31.6945	58.9764	-0.894431	0.020627	49.903	58.9764	-0.277638	0.613202	-Ca-N-P			-N-P-Ca	-P-N-Ca		D			D	D
BnaA02g04920D	Brevis radix-like domain	241.061	62.0553	1.96065	2.22327e-14	62.2864	62.0553	0.00780149	0.996923	50.6018	62.0553	-0.275157	0.599187	197.449	62.0553	1.67352	3.26603e-10	103.467	62.0553	0.741316	0.0121333	85.8347	62.0553	0.463334	0.21985	-Ca-N-P			-N-P-Ca	-P-N-Ca		U			U	U
BnaA05g06230D	Phosphate permease;General substrate transporter;Major facilitator superfamily domain, general substrate transporter;Major facilitator superfamily domain	408.161	71.9936	2.50063	2.22327e-14	253.245	71.9936	1.81425	7.7755e-07	51.102	71.9936	-0.490045	0.398518	450.714	71.9936	2.64543	1.40365e-15	349.09	71.9936	2.27601	5.91708e-12	72.4616	71.9936	0.0260645	0.971256	-Ca-N-P-K	-K-N-P-Ca		-N-P-K-Ca	-P-N-K-Ca		U	U		U	U
BnaC01g32550D	YjgF/Yer057p/UK114 family;Endoribonuclease L-PSP/chorismate mutase-like	57.2861	7.52203	2.94615	2.25541e-14	20.1722	7.52203	1.42671	0.028375	10.8141	7.52203	0.610854	0.468199	19.4535	7.52203	1.37207	0.00712986	43.2364	7.52203	2.51968	8.84674e-10	13.323	7.52203	0.857629	0.192354	-Ca-N-P-K	-K-N-P-Ca		-N-P-K-Ca	-P-N-K-Ca		U	U		U	U
BnaA02g27670D	no data	358.659	70.8315	2.33721	2.28869e-14	106.711	70.8315	0.589844	0.358566	57.6102	70.8315	-0.2961	0.626362	87.7272	70.8315	0.30486	0.485453	122.981	70.8315	0.795074	0.0215492	37.4862	70.8315	-0.935909	0.0270441	-Ca-P				-P-Ca	-S	U				U	D
BnaA03g05160D	Paired amphipathic helix;Histone deacetylase interacting	655.94	823.51	-0.329416	0.171407	630.702	823.51	-0.38533	0.338701	835.744	823.51	0.0196888	0.968401	687.104	823.51	-0.26015	0.320674	480.186	823.51	-0.778596	0.000254337	557.54	823.51	-0.563852	0.0250397					-P-S	-S-P					D	D
BnaC02g04870D	no data	122.395	151.604	-0.319029	0.172177	106.376	151.604	-0.512863	0.111496	185.776	151.604	0.28414	0.364334	135.172	151.604	-0.170286	0.529326	88.3691	151.604	-0.781505	0.000235338	102.296	151.604	-0.557258	0.0245981					-P-S	-S-P					D	D
BnaC03g37570D	Glycoside hydrolase, family 19, catalytic;Chitin-binding, type 1;Glycoside hydrolase, family 19;Chitin-binding, type 1, conserved site;Lysozyme-like domain	317.954	25.9078	3.60861	2.5809e-14	60.9924	25.9078	1.23133	0.104529	15.5259	25.9078	-0.708762	0.403453	45.5683	25.9078	0.820241	0.160964	523.678	25.9078	4.32948	2.13265e-19	58.6936	25.9078	1.15248	0.0566067	-Ca-P				-P-Ca		U				U
BnaC08g14320D	Leucine-rich repeat, ribonuclease inhibitor subtype	187.761	232.145	-0.305497	0.174424	240.803	232.145	0.0546531	0.947426	222.784	232.145	-0.0577739	0.8916	213.761	232.145	-0.123586	0.650937	154.76	232.145	-0.581788	0.00465729	162.684	232.145	-0.517681	0.0299567					-P-S	-S-P					D	D
BnaUnng04830D	Bifunctional inhibitor/plant lipid transfer protein/seed storage helical domain	0	37.5388	-8.23445	2.63915e-14	18.5402	37.5388	-1.01435	0.371831	15.161	37.5388	-1.27601	0.115456	3.63712	37.5388	-3.25706	1.65181e-06	12.3091	37.5388	-1.59871	0.0102697	130.701	37.5388	1.80247	0.00446496	-Ca-N-P			-N-P-Ca	-P-N-Ca	-S	D			D	D	U
BnaA05g21670D	Peptidase A1;Aspartic peptidase	360.185	88.442	2.02823	2.64536e-14	108.964	88.442	0.3071	0.692854	58.3478	88.442	-0.589616	0.177161	130.883	88.442	0.571651	0.0830267	145.118	88.442	0.719873	0.0171134	80.4147	88.442	-0.150736	0.765779	-Ca-P				-P-Ca		U				U
BnaCnng21420D	ABC transporter-like;AAA+ ATPase domain;ABC transporter, conserved site	16.6309	119.53	-2.8241	2.65577e-14	143.722	119.53	0.268459	0.79494	157.783	119.53	0.398361	0.478587	17.6726	119.53	-2.74178	2.98005e-13	27.4773	119.53	-2.11593	6.48043e-09	75.2798	119.53	-0.660957	0.134798	-Ca-N-P			-N-P-Ca	-P-N-Ca		D			D	D
BnaCnng70190D	Glycoside hydrolase, family 28;Pectin lyase fold/virulence factor;Pectin lyase fold	323.889	135.055	1.25896	2.79402e-14	133.358	135.055	-0.0161103	0.98677	91.7003	135.055	-0.55483	0.0246502	148.173	135.055	0.139322	0.584871	282.715	135.055	1.06695	4.52576e-10	182.348	135.055	0.430911	0.055652	-Ca-P		-Mg		-P-Ca		U		D		U
BnaC07g30050D	Oligopeptide transporter OPT superfamily	198.718	31.1494	2.65317	2.84673e-14	68.5795	31.1494	1.12145	0.032475	30.9826	31.1494	-0.0156487	0.987428	32.5917	31.1494	0.0641034	0.92232	86.2939	31.1494	1.45233	0.000111891	42.8727	31.1494	0.403218	0.481342	-Ca-P-K	-K-P-Ca			-P-K-Ca		U	U			U
BnaA02g13360D	no data	30.8803	90.2481	-1.54201	0.174902	159.364	90.2481	0.818012	0.774711	98.9376	90.2481	0.133132	0.952718	26.8522	90.2481	-1.74954	0.134129	18.3115	90.2481	-2.29499	0.0346818	4.80041	90.2481	-4.16959	0.00123448					-P-S	-S-P					D	D
BnaA07g10300D	No apical meristem (NAM) protein	54.2288	145.016	-1.415	0.174981	120.95	145.016	-0.262559	0.943734	57.9894	145.016	-1.31803	0.358929	52.646	145.016	-1.46102	0.177641	9.88503	145.016	-3.86006	0.000148689	18.4514	145.016	-2.95578	0.00915363					-P-S	-S-P					D	D
BnaC09g35320D	CCT domain	34.4888	1.11627	4.80695	3.42081e-14	1.74921	1.11627	0.615645	0.879801	1.59216	1.11627	0.372542	0.879233	6.68407	1.11627	2.47629	0.00845215	11.644	1.11627	3.24572	4.37751e-05	7.034	1.11627	2.55341	0.0125005	-Ca-N-P-S			-N-P-S-Ca	-P-N-S-Ca	-S-N-P-Ca	U			U	U	U
BnaC07g00660D	DENN domain;dDENN domain;uDENN domain	147.679	193.842	-0.391889	0.178412	207.356	193.842	0.0965427	0.921037	171.389	193.842	-0.180478	0.704429	153.367	193.842	-0.342063	0.271906	102.982	193.842	-0.911818	0.000510078	121.007	193.842	-0.6955	0.0235449					-P-S	-S-P					D	D
BnaA07g34230D	Glycosyl transferase, family 20;Trehalose-phosphatase;Alpha,alpha-trehalose-phosphate synthase;HAD-like domain	1331.59	1058.56	0.331057	0.17904	715.845	1058.56	-0.56419	0.0797928	766.058	1058.56	-0.467975	0.123603	1120.4	1058.56	0.0817068	0.801348	693.265	1058.56	-0.610546	0.00630649	589.983	1058.56	-0.846587	0.00059955					-P-S	-S-P					D	D
BnaC07g06480D	Rhodanese-like domain	134.956	432.416	-1.67472	3.67915e-14	422.752	432.416	-0.0334676	0.975298	479.026	432.416	0.145988	0.735911	296.608	432.416	-0.543796	0.0301415	203.422	432.416	-1.08898	1.46359e-06	359.507	432.416	-0.266083	0.402171	-Ca-N-P			-N-P-Ca	-P-N-Ca		D			D	D
BnaA02g02500D	DNA-binding WRKY	89.7681	318.699	-1.82488	3.96022e-14	233.259	318.699	-0.449625	0.333201	298.351	318.699	-0.0975924	0.846252	109.402	318.699	-1.54518	3.32831e-10	144.063	318.699	-1.14491	3.04835e-06	223.053	318.699	-0.5081	0.0954186	-Ca-N-P			-N-P-Ca	-P-N-Ca		D			D	D
BnaC07g07600D	Protein kinase, catalytic domain;Serine-threonine/tyrosine-protein kinase catalytic domain;Leucine-rich repeat;Serine/threonine- / dual specificity protein kinase, catalytic domain;Leucine-rich repeat, typical subtype;Serine/threonine-protein kinase, active site;Protein kinase-like domain;Protein kinase, ATP binding site;Tyrosine-protein kinase, catalytic domain	612.538	227.702	1.42191	4.29372e-14	207.88	227.702	-0.132298	0.848407	225.803	227.702	-0.0152301	0.975899	263.608	227.702	0.211427	0.423139	382.963	227.702	0.747603	0.00022902	281.711	227.702	0.309552	0.255908	-Ca-P				-P-Ca		U				U
BnaA05g24930D	Ribosomal protein L18a	320.128	1536.56	-2.26052	4.30142e-14	1662.38	1536.56	0.113587	0.923952	1091.46	1536.56	-0.492796	0.295208	881.797	1536.56	-0.801567	0.0167276	640.85	1536.56	-1.26124	4.01765e-05	752.305	1536.56	-1.03218	0.00373781	-Ca-N-P-S			-N-P-S-Ca	-P-N-S-Ca	-S-N-P-Ca	D			D	D	D
BnaC03g53100D	Glycoside hydrolase, family 28;Parallel beta-helix repeat;Pectin lyase fold/virulence factor;Pectin lyase fold	99.9025	8.3977	3.53992	4.56249e-14	16.9402	8.3977	0.991106	0.358627	10.8348	8.3977	0.420087	0.693067	19.2087	8.3977	1.19502	0.049456	36.2437	8.3977	2.07901	5.70319e-05	26.4043	8.3977	1.6252	0.00898584	-Ca-N-P-S			-N-P-S-Ca	-P-N-S-Ca	-S-N-P-Ca	U			U	U	U
BnaA07g32630D	Phox/Bem1p;Plant regulator RWP-RK	136.702	434.87	-1.66841	4.86372e-14	383.532	434.87	-0.18159	0.789589	306.805	434.87	-0.501908	0.112259	844.433	434.87	0.955748	2.41228e-05	193.734	434.87	-1.16632	2.33698e-07	440.991	434.87	0.0223995	0.95993	-Ca-P			-N	-P-Ca		D			U	D
BnaC05g41220D	RNA recognition motif domain;Nucleotide-binding, alpha-beta plait	66.0849	86.6755	-0.389149	0.182045	63.7525	86.6755	-0.447773	0.377444	116.877	86.6755	0.418616	0.251815	86.3356	86.6755	-0.0133451	0.97566	58.9972	86.6755	-0.556411	0.0447138	54.5823	86.6755	-0.68151	0.0296319					-P-S	-S-P					D	D
BnaC03g51040D	Bromodomain;NET domain	226.685	288.326	-0.345242	0.182739	284.652	288.326	-0.0165348	0.988347	272.137	288.326	-0.0829865	0.860149	282.287	288.326	-0.0282278	0.940594	174.908	288.326	-0.717987	0.00208377	182.508	288.326	-0.663249	0.0137512					-P-S	-S-P					D	D
BnaC02g11200D	Fatty acid hydroxylase;NAD(P)-binding domain;Uncharacterised domain Wax2, C-terminal	130.342	28.5862	2.18301	5.15351e-14	53.578	28.5862	0.904011	0.0571124	19.5768	28.5862	-0.554145	0.335591	100.038	28.5862	1.80948	2.96408e-09	126.157	28.5862	2.13778	3.26163e-13	56.1094	28.5862	0.95284	0.014115	-Ca-N-P-S			-N-P-S-Ca	-P-N-S-Ca	-S-N-P-Ca	U			U	U	U
BnaC06g29430D	S1/P1 nuclease;Phospholipase C/P1 nuclease domain	27.7893	0.369085	5.81547	5.33793e-14	5.32362	0.369085	3.45747	0.0220577	6.1781	0.369085	3.71093	0.00308725	3.1431	0.369085	2.75847	0.043201	3.15383	0.369085	2.72869	0.0390389	4.79829	0.369085	3.30565	0.0139121	-Ca-N-Mg-P-S-K	-K-N-Mg-P-S-Ca	-Mg-N-P-S-K-Ca	-N-Mg-P-S-K-Ca	-P-N-Mg-S-K-Ca	-S-N-Mg-P-K-Ca	U	U	U	U	U	U
BnaA06g23140D	Inositol monophosphatase;3(2),5 -bisphosphate nucleotidase HAL2;Inositol monophosphatase, metal-binding site	290.802	1183.03	-2.02612	5.48656e-14	840.627	1183.03	-0.492772	0.359836	1132.99	1183.03	-0.0620346	0.92168	495.808	1183.03	-1.25712	8.39883e-06	401.092	1183.03	-1.56016	1.11805e-08	639.101	1183.03	-0.88819	0.0060042	-Ca-N-P-S			-N-P-S-Ca	-P-N-S-Ca	-S-N-P-Ca	D			D	D	D
BnaA10g09420D	Glycoside hydrolase, family 17;X8;Glycoside hydrolase, catalytic domain;Glycoside hydrolase, superfamily	264.087	773.793	-1.54914	5.60156e-14	769.776	773.793	-0.00713981	0.995707	647.675	773.793	-0.255823	0.468314	225.395	773.793	-1.78572	1.26718e-17	137.686	773.793	-2.4892	4.32701e-32	507.148	773.793	-0.605759	0.0167673	-Ca-N-P-S			-N-P-S-Ca	-P-N-S-Ca	-S-N-P-Ca	D			D	D	D
BnaC02g12700D	Heat shock protein Hsp90	33.6532	50.2275	-0.580285	0.182902	60.5532	50.2275	0.261739	0.823026	33.2508	50.2275	-0.600069	0.304128	32.3554	50.2275	-0.62789	0.162395	24.6429	50.2275	-1.03276	0.0119945	23.2898	50.2275	-1.10321	0.0186081					-P-S	-S-P					D	D
BnaUnng03570D	Glycoside hydrolase, family 18, catalytic domain;Chitinase II;Glycoside hydrolase, catalytic domain;Glycoside hydrolase, superfamily	64.513	8.55642	2.91405	5.6921e-14	24.5092	8.55642	1.50756	0.01233	4.90329	8.55642	-0.767248	0.419838	8.59669	8.55642	-0.0109903	0.991645	34.7405	8.55642	2.01062	3.54974e-06	5.03105	8.55642	-0.726163	0.386593	-Ca-P-K	-K-P-Ca			-P-K-Ca		U	U			U
BnaC04g31800D	Ribosomal protein L34Ae;Protein of unknown function DUF1666	449.576	376.58	0.25667	0.183722	408.133	376.58	0.116305	0.832129	284.935	376.58	-0.406709	0.0800546	597.298	376.58	0.665976	9.17259e-05	239.862	376.58	-0.650644	0.000181528	273.652	376.58	-0.467611	0.0225724				-N	-P-S	-S-P				U	D	D
BnaC03g03760D	Dehydrogenase, E1 component	23.4994	174.6	-2.8737	6.30028e-14	122.798	174.6	-0.507045	0.541308	179.453	174.6	0.0386862	0.964077	58.0688	174.6	-1.59925	3.41122e-05	78.1579	174.6	-1.15939	0.00231372	244.246	174.6	0.488842	0.318125	-Ca-N-P			-N-P-Ca	-P-N-Ca		D			D	D
BnaC08g40860D	AP2/ERF domain;DNA-binding, integrase-type	71.2618	4.0098	4.08738	6.33928e-14	8.02211	4.0098	0.974647	0.541783	3.00494	4.0098	-0.350647	0.829217	8.07915	4.0098	1.00467	0.230225	17.5965	4.0098	2.08062	0.00129259	5.68656	4.0098	0.548687	0.630487	-Ca-P				-P-Ca		U				U
BnaC09g43360D	Uncharacterised protein family UPF0114;Uncharacterised protein family UPF0114, plant	4.97705	44.339	-3.12494	6.4934e-14	29.2593	44.339	-0.600252	0.373675	49.6717	44.339	0.138001	0.83413	34.1718	44.339	-0.378059	0.371554	13.3535	44.339	-1.72923	4.41119e-06	30.4701	44.339	-0.523248	0.245758	-Ca-P				-P-Ca		D				D
BnaA02g03140D	Glutamine synthetase, catalytic domain;Glutamine synthetase, beta-Grasp;Glutamine synthetase/guanido kinase, catalytic domain;Glutamine synthetase, N-terminal conserved site;Glutamine synthetase, glycine-rich site	2234.37	6750.9	-1.59558	6.88164e-14	7303.35	6750.9	0.113479	0.889701	4408.25	6750.9	-0.614851	0.0319199	6679.56	6750.9	-0.0153531	0.968521	1285.91	6750.9	-2.39221	4.32549e-29	5147.74	6750.9	-0.390858	0.174723	-Ca-Mg-P		-Mg-P-Ca		-P-Mg-Ca		D		D		D
BnaC07g14600D	EGF-type aspartate/asparagine hydroxylation site;Protein kinase, catalytic domain;Epidermal growth factor-like domain;Serine-threonine/tyrosine-protein kinase catalytic domain;EGF-like calcium-binding;Serine/threonine- / dual specificity protein kinase, catalytic domain;Serine/threonine-protein kinase, active site;Protein kinase-like domain;Concanavalin A-like lectin/glucanase, subgroup;EGF-like …	204.393	538.123	-1.39964	6.94918e-14	340.91	538.123	-0.657262	0.00833772	529.973	538.123	-0.02499	0.955054	341.755	538.123	-0.651547	0.00138914	204.766	538.123	-1.39315	1.5153e-13	416.207	538.123	-0.370429	0.130504	-Ca-N-P-K	-K-N-P-Ca		-N-P-K-Ca	-P-N-K-Ca		D	D		D	D
BnaA03g23600D	Aminotransferases, class-I, pyridoxal-phosphate-binding site;Aminotransferase, class I/classII;Pyridoxal phosphate-dependent transferase, major region, subdomain 1;Pyridoxal phosphate-dependent transferase, major region, subdomain 2;Pyridoxal phosphate-dependent transferase	5.57695	80.5943	-3.86876	7.08334e-14	119.835	80.5943	0.573226	0.564956	114.25	80.5943	0.508508	0.475258	18.6868	80.5943	-2.11787	1.01937e-05	23.5179	80.5943	-1.76978	0.000149926	67.1088	80.5943	-0.261806	0.71427	-Ca-N-P			-N-P-Ca	-P-N-Ca		D			D	D
BnaC08g36690D	AAA+ ATPase domain;DNA recombination and repair protein RecA;DNA recombination/repair protein RecA, conserved site;DNA recombination/repair protein RecA, monomer-monomer interface;DNA recombination/repair protein RecA/RadB, ATP-binding domain;DNA recombination and repair protein RecA, C-terminal	45.4363	58.7675	-0.363597	0.187237	45.099	58.7675	-0.384969	0.454894	48.2953	58.7675	-0.295945	0.445159	44.3698	58.7675	-0.41345	0.145276	32.3843	58.7675	-0.861951	0.000972583	38.0652	58.7675	-0.605634	0.0445302					-P-S	-S-P					D	D
BnaA03g08820D	Major intrinsic protein;Major intrinsic protein, conserved site;Aquaporin-like	13.5035	148.654	-3.46463	7.23569e-14	125.92	148.654	-0.23981	0.871344	163.811	148.654	0.141494	0.874356	26.2667	148.654	-2.48986	3.72076e-08	61.9806	148.654	-1.2605	0.00476961	295.568	148.654	0.994784	0.0504574	-Ca-N-P			-N-P-Ca	-P-N-Ca		D			D	D
BnaC02g34140D	Inositol polyphosphate-related phosphatase;Endonuclease/exonuclease/phosphatase	50.4997	233.287	-2.22135	7.68408e-14	88.9393	233.287	-1.39093	3.42705e-05	345.101	233.287	0.560571	0.1814	58.8479	233.287	-1.9941	3.43027e-11	88.7886	233.287	-1.39457	2.78293e-06	219.196	233.287	-0.0898433	0.866518	-Ca-N-P-K	-K-N-P-Ca		-N-P-K-Ca	-P-N-K-Ca		D	D		D	D
BnaC05g21910D	Glutaredoxin;Glutaredoxin-like, plant II;Thioredoxin-like fold	471.944	969.072	-1.03763	0.187306	1158.2	969.072	0.257239	0.922077	437.425	969.072	-1.14631	0.272413	632.84	969.072	-0.614717	0.491667	335.503	969.072	-1.5297	0.0376142	291.624	969.072	-1.73481	0.0381408					-P-S	-S-P					D	D
BnaCnng62090D	Cytochrome P450;Cytochrome P450, E-class, group I;Cytochrome P450, conserved site	85.706	8.5474	3.31328	7.96885e-14	51.9604	8.5474	2.59	4.17097e-07	20.8093	8.5474	1.26323	0.0682419	18.2207	8.5474	1.1041	0.0625399	120.746	8.5474	3.80304	4.12342e-18	59.691	8.5474	2.77879	2.04581e-08	-Ca-P-S-K	-K-P-S-Ca			-P-S-K-Ca	-S-P-K-Ca	U	U			U	U
BnaC04g53690D	Zinc finger, C2H2;Zinc finger, C2H2-like	10.1514	79.4771	-2.94008	8.10182e-14	58.3876	79.4771	-0.445511	0.597932	96.3442	79.4771	0.266656	0.670981	34.513	79.4771	-1.20036	0.00178872	26.3203	79.4771	-1.59133	1.96842e-05	60.0712	79.4771	-0.381119	0.446935	-Ca-N-P			-N-P-Ca	-P-N-Ca		D			D	D
BnaC09g04600D	Glycoside hydrolase, family 18, catalytic domain;Glycoside hydrolase, catalytic domain	71.8786	12.7448	2.4496	8.11459e-14	16.92	12.7448	0.391765	0.747597	9.03805	12.7448	-0.540878	0.489192	75.6114	12.7448	2.54037	1.33165e-14	44.1646	12.7448	1.76492	1.06672e-06	32.1887	12.7448	1.31445	0.00304703	-Ca-N-P-S			-N-P-S-Ca	-P-N-S-Ca	-S-N-P-Ca	U			U	U	U
BnaC03g74320D	Glycine rich protein	13610.6	4008.82	1.76346	0.00015022	9917.71	4008.82	1.30678	0.0440335	9106.01	4008.82	1.18362	0.0513556	1439.18	4008.82	-1.47793	0.0025846	13723.3	4008.82	1.77532	0.000139428	1518.57	4008.82	-1.4006	0.00971799	-Ca-P-K	-K-P-Ca		-N-S	-P-K-Ca	-S-N	U	U		D	U	D
BnaC04g45170D	Inositol polyphosphate-related phosphatase;Endonuclease/exonuclease/phosphatase	23.7751	134.206	-2.51297	8.45379e-14	118.125	134.206	-0.187314	0.86351	101.595	134.206	-0.408714	0.43097	25.6497	134.206	-2.38501	2.42015e-12	76.7605	134.206	-0.806115	0.0176608	94.4399	134.206	-0.519425	0.217489	-Ca-N-P			-N-P-Ca	-P-N-Ca		D			D	D
BnaC06g40470D	Amino acid transporter, transmembrane	316.727	416.189	-0.39521	0.187364	310.26	416.189	-0.423113	0.432586	384.445	416.189	-0.112152	0.83304	324.38	416.189	-0.358314	0.259628	266.858	416.189	-0.640609	0.0199481	240.05	416.189	-0.795808	0.00983882					-P-S	-S-P					D	D
BnaA01g12490D	ACT domain;Ribonuclease H-like domain	10.6208	138.378	-3.68846	1.01568e-13	78.9834	138.378	-0.807203	0.356755	109.467	138.378	-0.335872	0.684362	81.5501	138.378	-0.767373	0.146072	24.1083	138.378	-2.51027	1.20371e-07	63.9743	138.378	-1.11761	0.0423421	-Ca-P-S				-P-S-Ca	-S-P-Ca	D				D	D
BnaC01g39170D	Glutathione S-transferase, N-terminal;Glutathione S-transferase, C-terminal;Glutathione S-transferase, C-terminal-like;Thioredoxin-like fold;Glutathione S-transferase/chloride channel, C-terminal	673.822	1140.07	-0.758281	0.189224	1669.89	1140.07	0.55026	0.669756	802.717	1140.07	-0.506592	0.558166	732.433	1140.07	-0.63889	0.302682	416.582	1140.07	-1.45256	0.00559009	176.173	1140.07	-2.69556	2.15653e-06					-P-S	-S-P					D	D
BnaA01g15870D	Vacuolar protein sorting-associate protein Vta1/Callose synthase, N-terminal domain	262.756	317.262	-0.266116	0.18937	315.537	317.262	-0.00703862	0.994506	350.37	317.262	0.139885	0.659689	256.843	317.262	-0.305039	0.139814	191.395	317.262	-0.72717	4.95748e-05	222.302	317.262	-0.516715	0.0141176					-P-S	-S-P					D	D
BnaC07g44730D	Cystathionine beta-synthase, core	198.986	261.227	-0.391144	0.197032	254.398	261.227	-0.0381179	0.976278	206.606	261.227	-0.336356	0.431438	219.369	261.227	-0.254198	0.456132	140.179	261.227	-0.896816	0.000917938	152.855	261.227	-0.788298	0.0120117					-P-S	-S-P					D	D
BnaC01g11610D	no data	122.08	912.947	-2.89179	1.09831e-13	1145.16	912.947	0.326924	0.772521	521.254	912.947	-0.807454	0.144296	484.614	912.947	-0.913992	0.0337553	239.367	912.947	-1.93056	7.19539e-07	481.687	912.947	-0.924976	0.0498865	-Ca-N-P-S			-N-P-S-Ca	-P-N-S-Ca	-S-N-P-Ca	D			D	D	D
BnaA02g01730D	no data	123.53	157.078	-0.34732	0.199681	130.679	157.078	-0.265894	0.656922	186.718	157.078	0.23888	0.544298	111.887	157.078	-0.490007	0.0674078	100.803	157.078	-0.639334	0.0100826	96.9686	157.078	-0.693954	0.0139387					-P-S	-S-P					D	D
BnaA10g14280D	Zinc finger, RING-type;Tetratricopeptide-like helical;Tetratricopeptide repeat-containing domain;Zinc finger, RING/FYVE/PHD-type;Tetratricopeptide repeat;Peptidyl-prolyl cis-trans isomerase, FKBP-type	634.73	824.744	-0.378692	0.200906	1085.66	824.744	0.396655	0.462001	674.007	824.744	-0.290555	0.499899	566.993	824.744	-0.541225	0.0620849	540.529	824.744	-0.608887	0.0246711	532.218	824.744	-0.634013	0.0407929					-P-S	-S-P					D	D
BnaC03g11910D	Isopenicillin N synthase;Oxoglutarate/iron-dependent dioxygenase	751.035	286.557	1.38769	1.16248e-13	370.958	286.557	0.37159	0.331309	196.743	286.557	-0.53401	0.0478507	565.417	286.557	0.977706	8.16431e-07	398.823	286.557	0.475703	0.0250476	260.292	286.557	-0.146519	0.650324	-Ca-N-P		-Mg	-N-P-Ca	-P-N-Ca		U		D	U	U
BnaC05g51120D	Peptidase S10, serine carboxypeptidase;Peptidase S10, serine carboxypeptidase, active site	123.499	22.5268	2.43326	1.16248e-13	24.0507	22.5268	0.0926202	0.958092	19.4303	22.5268	-0.219428	0.78324	67.2754	22.5268	1.5747	1.35998e-05	62.8666	22.5268	1.47234	4.1261e-05	33.3841	22.5268	0.536809	0.303605	-Ca-N-P			-N-P-Ca	-P-N-Ca		U			U	U
BnaAnng10900D	Cation-transporting P-type ATPase;Cation-transporting P-type ATPase, N-terminal;H+ transporting P-type ATPase, subfamily IIIA;P-type ATPase, A domain;P-type ATPase, phosphorylation site;HAD-like domain;P-type ATPase, transmembrane domain;P-type ATPase, cytoplasmic domain N	49.8804	353.143	-2.8259	1.1779e-13	661.641	353.143	0.904756	0.11731	179.262	353.143	-0.97705	0.0475004	175.557	353.143	-1.00745	0.0137719	8.40968	353.143	-5.36983	4.24799e-33	213.028	353.143	-0.726993	0.123835	-Ca-N-Mg-P		-Mg-N-P-Ca	-N-Mg-P-Ca	-P-N-Mg-Ca		D		D	D	D
BnaC02g08420D	Toll/interleukin-1 receptor homology (TIR) domain;Leucine-rich repeat 3	33.1439	239.535	-2.84535	1.18748e-13	224.061	239.535	-0.0960795	0.952261	160.676	239.535	-0.572933	0.321274	58.4977	239.535	-2.03683	1.25193e-07	81.2329	239.535	-1.55766	4.15611e-05	105.112	239.535	-1.20039	0.00643791	-Ca-N-P-S			-N-P-S-Ca	-P-N-S-Ca	-S-N-P-Ca	D			D	D	D
BnaCnng21180D	Zinc/iron permease;Zinc/iron permease, fungal/plant	4.89079	89.7418	-4.09249	1.18955e-13	102.815	89.7418	0.19633	0.912937	176.241	89.7418	0.969168	0.141756	1.341	89.7418	-5.9756	4.43276e-19	23.5016	89.7418	-1.92675	0.000121818	140.277	89.7418	0.649891	0.299339	-Ca-N-P			-N-P-Ca	-P-N-Ca		D			D	D
BnaC06g21240D	VHS;GAT;ENTH/VHS;VHS subgroup	235.055	1262.18	-2.426	1.23742e-13	1609.25	1262.18	0.350641	0.687605	1136.84	1262.18	-0.150249	0.82401	727.407	1262.18	-0.795365	0.0304818	391.168	1262.18	-1.68936	3.21502e-07	553.676	1262.18	-1.19164	0.0019132	-Ca-N-P-S			-N-P-S-Ca	-P-N-S-Ca	-S-N-P-Ca	D			D	D	D
BnaC04g43170D	Leucine-rich repeat;Leucine-rich repeat, typical subtype;Leucine rich repeat 4	190.694	1303.3	-2.77468	1.24696e-13	1336.97	1303.3	0.036906	0.984381	985.233	1303.3	-0.402822	0.527097	186.948	1303.3	-2.80221	1.64988e-13	266.008	1303.3	-2.2917	1.01376e-09	470.504	1303.3	-1.47016	0.000664791	-Ca-N-P-S			-N-P-S-Ca	-P-N-S-Ca	-S-N-P-Ca	D			D	D	D
BnaA10g13820D	Prephenate dehydratase;Prephenate dehydratase, conserved site	2092.24	2943.12	-0.492228	0.203072	2806.26	2943.12	-0.0686546	0.962802	2236.88	2943.12	-0.395639	0.476555	1793.43	2943.12	-0.714607	0.058628	1774.47	2943.12	-0.729817	0.0409983	1540.81	2943.12	-0.934418	0.0187843					-P-S	-S-P					D	D
BnaC05g04090D	RNA recognition motif domain;Nucleotide-binding, alpha-beta plait	191.2	230.201	-0.262036	0.203433	221.612	230.201	-0.05536	0.939721	251.791	230.201	0.136139	0.671129	232.184	230.201	0.00918435	0.976404	173.652	230.201	-0.406651	0.0339605	166.762	230.201	-0.464774	0.0320939					-P-S	-S-P					D	D
BnaC01g28270D	Reticulon;Nucleotide-diphospho-sugar transferase	33.1019	139.379	-2.05269	1.31107e-13	181.815	139.379	0.382332	0.504287	144.612	139.379	0.048603	0.93572	148.619	139.379	0.0952985	0.811438	93.3025	139.379	-0.578699	0.0457287	173.03	139.379	0.317049	0.386807	-Ca-P				-P-Ca		D				D
BnaC02g13440D	Protein of unknown function DUF295	14.8063	9.12216	0.682969	0.206547	6.78859	9.12216	-0.44619	0.78733	13.0116	9.12216	0.500096	0.537224	11.641	9.12216	0.331834	0.624539	1.75896	9.12216	-2.31477	0.00163768	2.6527	9.12216	-1.88672	0.0180253					-P-S	-S-P					D	D
BnaC08g42010D	Pectinesterase, catalytic;Pectinesterase inhibitor;Pectin lyase fold/virulence factor;Pectin lyase fold;Pectinesterase, active site	5283.29	2170.21	1.28373	1.40692e-13	2385.09	2170.21	0.136159	0.813898	3770.82	2170.21	0.796895	8.69546e-05	1917.05	2170.21	-0.178745	0.45593	4135.72	2170.21	0.930158	2.0482e-07	2148.98	2170.21	-0.0149183	0.967777	-Ca-Mg-P		-Mg-P-Ca		-P-Mg-Ca		U		U		U
BnaA06g26540D	Protein kinase, catalytic domain;Serine-threonine/tyrosine-protein kinase catalytic domain;Serine/threonine- / dual specificity protein kinase, catalytic domain;Serine/threonine-protein kinase, active site;Protein kinase-like domain;Concanavalin A-like lectin/glucanase, subgroup;Protein kinase, ATP binding site;Tyrosine-protein kinase, catalytic domain;Malectin-like carbohydrate-binding domain	353.314	283.597	0.319294	0.206814	307.074	283.597	0.11467	0.885911	257.518	283.597	-0.140195	0.743308	282.751	283.597	-0.0043588	0.99193	158.696	283.597	-0.836024	0.000226573	178.323	283.597	-0.676163	0.0103884					-P-S	-S-P					D	D
BnaA09g44410D	Zinc finger, RING-type;Rubredoxin-type fold;Zinc finger, CHY-type;Haemerythrin/HHE cation-binding motif;Zinc finger, RING/FYVE/PHD-type;Zinc finger, CTCHY-type	188.345	628.684	-1.73895	1.42105e-13	825.135	628.684	0.392427	0.426308	532.855	628.684	-0.238875	0.568748	285.444	628.684	-1.13736	3.6249e-06	199.591	628.684	-1.65488	3.14429e-12	524.504	628.684	-0.258849	0.454389	-Ca-N-P			-N-P-Ca	-P-N-Ca		D			D	D
BnaC07g35850D	Protein kinase, catalytic domain;Serine/threonine- / dual specificity protein kinase, catalytic domain;Gnk2-homologous domain;Serine/threonine-protein kinase, active site;Protein kinase-like domain;Concanavalin A-like lectin/glucanase, subgroup;Protein kinase, ATP binding site;Tyrosine-protein kinase, catalytic domain	185.574	1.46263	6.85373	1.43504e-13	8.55781	1.46263	2.4353	0.130303	3.40512	1.46263	1.10479	0.562923	15.254	1.46263	3.26232	0.00158772	11.9902	1.46263	2.91703	0.00437461	4.05172	1.46263	1.3943	0.353072	-Ca-N-P			-N-P-Ca	-P-N-Ca		U			U	U
BnaA05g21830D	Bifunctional inhibitor/plant lipid transfer protein/seed storage helical domain	1985.98	595.944	1.73649	1.43775e-13	930.53	595.944	0.643035	0.0808008	569.709	595.944	-0.0632847	0.909055	1019.4	595.944	0.774187	0.00315742	1338.02	595.944	1.16672	1.49338e-06	704.569	595.944	0.238049	0.513349	-Ca-N-P			-N-P-Ca	-P-N-Ca		U			U	U
BnaA05g10490D	Synaptobrevin;Longin domain;Longin-like domain	1760.1	2232.12	-0.342205	0.207053	2560.08	2232.12	0.19795	0.77355	2253.84	2232.12	0.0143943	0.980149	1684.48	2232.12	-0.406286	0.137598	1368.64	2232.12	-0.70533	0.00336943	1459.21	2232.12	-0.614129	0.0283265					-P-S	-S-P					D	D
BnaA03g20710D	CBF1-interacting co-repressor CIR, N-terminal domain;Pre-mRNA splicing factor	44.0131	61.5741	-0.481387	0.207937	60.2358	61.5741	-0.0361096	0.982186	57.0892	61.5741	-0.118762	0.861224	48.3484	61.5741	-0.344423	0.413226	30.9989	61.5741	-0.991232	0.00525774	34.6487	61.5741	-0.846185	0.0395504					-P-S	-S-P					D	D
BnaC06g43410D	No apical meristem (NAM) protein	132.358	11.0083	3.56525	1.5047e-13	49.9259	11.0083	2.16321	0.000307166	26.3173	11.0083	1.23735	0.0904995	31.7094	11.0083	1.5311	0.00683533	66.8264	11.0083	2.57922	2.7571e-07	39.3207	11.0083	1.82981	0.00232615	-Ca-N-P-S-K	-K-N-P-S-Ca		-N-P-S-K-Ca	-P-N-S-K-Ca	-S-N-P-K-Ca	U	U		U	U	U
BnaC01g35920D	Phospholipase/carboxylesterase/thioesterase	522.756	114.457	2.19022	1.58447e-13	102.268	114.457	-0.161039	0.892032	35.0689	114.457	-1.70299	2.92961e-06	248.843	114.457	1.12231	0.000570644	31.3272	114.457	-1.86563	4.12173e-08	65.6551	114.457	-0.826043	0.0376925	-Ca-N		-Mg-P-S	-N-Ca	-P-Mg-S	-S-Mg-P	U		D	U	D	D
BnaA05g11330D	Protein kinase, catalytic domain;Calcium-binding EF-hand;Serine/threonine- / dual specificity protein kinase, catalytic domain;Serine/threonine-protein kinase, active site;Protein kinase-like domain;EF-hand-like domain;EF-Hand 1, calcium-binding site;Tyrosine-protein kinase, catalytic domain	449.97	248.113	0.858736	0.213582	158.462	248.113	-0.646235	0.677559	117.672	248.113	-1.07153	0.233161	131.393	248.113	-0.918829	0.200225	96.9953	248.113	-1.35279	0.0354633	68.2698	248.113	-1.87265	0.00957393					-P-S	-S-P					D	D
BnaC07g30390D	no data	4.01537	54.4114	-3.63194	1.58447e-13	137.057	54.4114	1.33048	0.00657438	63.2259	54.4114	0.218128	0.778784	32.8238	54.4114	-0.74737	0.117086	26.656	54.4114	-1.02558	0.020019	45.6776	54.4114	-0.265787	0.682054	-Ca-P	-K			-P-Ca		D	U			D
BnaA08g08410D	Homeodomain;START domain;Homeodomain-like;Homeobox, conserved site	29.1113	80.045	-1.45293	0.214752	114.376	80.045	0.512558	0.885968	18.2918	80.045	-2.11917	0.151655	16.7504	80.045	-2.25189	0.0542714	9.89502	80.045	-3.00299	0.00718926	8.10344	80.045	-3.27957	0.0106956					-P-S	-S-P					D	D
BnaA07g32110D	no data	33.44	45.2516	-0.436098	0.214851	46.9633	45.2516	0.057611	0.964535	32.7936	45.2516	-0.464968	0.322108	45.0889	45.2516	0.011441	0.98297	27.0906	45.2516	-0.732306	0.0283324	26.0845	45.2516	-0.791227	0.0379803					-P-S	-S-P					D	D
BnaC08g17560D	Protein of unknown function DUF789	134.368	20.3076	2.71251	1.71471e-13	20.3069	20.3076	-0.00612916	0.998835	73.1899	20.3076	1.82888	2.21656e-05	19.0018	20.3076	-0.0821403	0.909157	182.237	20.3076	3.15418	5.93674e-18	18.355	20.3076	-0.146335	0.858275	-Ca-Mg-P		-Mg-P-Ca		-P-Mg-Ca		U		U		U
BnaA02g28170D	NUDIX hydrolase domain;NUDIX hydrolase domain-like;NUDIX hydrolase, conserved site	11.8467	23.4825	-0.976298	0.041273	24.8314	23.4825	0.0840416	0.962744	33.225	23.4825	0.516653	0.411441	23.1883	23.4825	-0.052025	0.940088	43.9468	23.4825	0.904308	0.0258531	32.1693	23.4825	0.412726	0.473824	-Ca				-P		D				U
BnaC04g56590D	Plant peroxidase;Haem peroxidase, plant/fungal/bacterial;Haem peroxidase;Peroxidases heam-ligand binding site;Peroxidase, active site	4336.89	1398.2	1.63289	1.84196e-13	2014.61	1398.2	0.526764	0.169047	3045.52	1398.2	1.12252	8.03558e-06	1057.4	1398.2	-0.40348	0.139992	2899.97	1398.2	1.05214	4.59869e-06	2554.41	1398.2	0.868989	0.00109569	-Ca-Mg-P-S		-Mg-P-S-Ca		-P-Mg-S-Ca	-S-Mg-P-Ca	U		U		U	U
BnaCnng78360D	no data	138.051	12.7311	3.40418	1.90065e-13	40.614	12.7311	1.6487	0.0117099	13.0116	12.7311	0.0247425	0.985445	17.8311	12.7311	0.46686	0.506929	37.688	12.7311	1.5418	0.00283371	10.439	12.7311	-0.262613	0.786604	-Ca-P-K	-K-P-Ca			-P-K-Ca		U	U			U
BnaA07g27530D	Protein of unknown function DUF677	16.2952	114.667	-2.76786	1.90134e-13	79.6295	114.667	-0.525815	0.490335	56.1159	114.667	-1.01644	0.0247581	59.5857	114.667	-0.961653	0.0137048	310.59	114.667	1.43678	2.27182e-05	142.893	114.667	0.308435	0.552193	-Ca-N-Mg		-Mg-N-Ca	-N-Mg-Ca	-P		D		D	D	U
BnaC05g13030D	F-box domain, cyclin-like;FBD;Leucine-rich repeat 2	23.6275	95.7319	-1.9725	1.90134e-13	126.582	95.7319	0.403019	0.413537	119.234	95.7319	0.324866	0.403122	68.6637	95.7319	-0.478023	0.10128	47.2374	95.7319	-1.01916	0.000122435	109.565	95.7319	0.200921	0.590532	-Ca-P				-P-Ca		D				D
BnaA06g15640D	SANT/Myb domain;Homeodomain-like;Myb domain	71.1833	7.6537	3.22661	1.94377e-13	5.7231	7.6537	-0.388468	0.856679	5.0559	7.6537	-0.632637	0.565605	24.3181	7.6537	1.6995	0.00137418	25.0617	7.6537	1.72441	0.000793534	12.4347	7.6537	0.714134	0.351943	-Ca-N-P			-N-P-Ca	-P-N-Ca		U			U	U
BnaA10g26870D	Transferase;Chloramphenicol acetyltransferase-like domain	29.7682	2.46997	3.44572	1.9442e-13	5.7231	2.46997	1.09544	0.478716	2.79273	2.46997	0.0264549	0.990034	19.5107	2.46997	2.8688	7.89182e-08	20.3631	2.46997	2.91611	3.22159e-08	8.06068	2.46997	1.6114	0.0434857	-Ca-N-P-S			-N-P-S-Ca	-P-N-S-Ca	-S-N-P-Ca	U			U	U	U
BnaC03g67970D	Glycoside hydrolase, family 16;Glycoside hydrolase, family 16, active site;Beta-glucanase;Concanavalin A-like lectin/glucanases superfamily;Xyloglucan endo-transglycosylase, C-terminal;Concanavalin A-like lectin/glucanase, subgroup;Xyloglucan endotransglucosylase/hydrolase	15.9935	229.624	-3.78956	2.00953e-13	222.29	229.624	-0.0462866	0.984516	173.298	229.624	-0.401289	0.640698	64.0362	229.624	-1.85144	0.000306959	49.8035	229.624	-2.20149	9.17538e-06	399.805	229.624	0.801707	0.194106	-Ca-N-P			-N-P-Ca	-P-N-Ca		D			D	D
BnaC09g43230D	no data	122.354	155.42	-0.343144	0.215699	139.1	155.42	-0.163132	0.833254	197.585	155.42	0.336173	0.361632	112.576	155.42	-0.465153	0.0910283	101.938	155.42	-0.6111	0.016315	104.123	155.42	-0.593666	0.0431973					-P-S	-S-P					D	D
BnaC02g44630D	Protein of unknown function DUF761, plant;Domain of unknown function DUF4408	29.7114	0.769915	5.09658	2.21464e-13	7.16806	0.769915	3.06053	0.0130056	4.74971	0.769915	2.40666	0.079038	8.58798	0.769915	3.34692	0.000325989	10.5485	0.769915	3.61998	3.12382e-05	6.14361	0.769915	2.72302	0.0199597	-Ca-N-P-S-K	-K-N-P-S-Ca		-N-P-S-K-Ca	-P-N-S-K-Ca	-S-N-P-K-Ca	U	U		U	U	U
BnaC08g16750D	Coactivator CBP, KIX domain	1324.12	1641.63	-0.310493	0.215946	1383.45	1641.63	-0.247231	0.650861	1659.03	1641.63	0.0143255	0.978465	1243.29	1641.63	-0.40104	0.107708	985.269	1641.63	-0.736927	0.000773577	1066.57	1641.63	-0.6227	0.0146796					-P-S	-S-P					D	D
BnaC02g06130D	no data	77.0888	244.161	-1.64817	2.23009e-13	187.69	244.161	-0.380589	0.404167	258.881	244.161	0.086328	0.852461	98.5744	244.161	-1.31834	1.05517e-08	169.116	244.161	-0.530923	0.0274286	224.625	244.161	-0.113251	0.765951	-Ca-N-P			-N-P-Ca	-P-N-Ca		D			D	D
BnaC05g20500D	Pyruvate/Phosphoenolpyruvate kinase;Phosphoenolpyruvate carboxylase, active site;Phosphoenolpyruvate carboxylase;Phosphoenolpyruvate carboxylase, bacterial/plant-type	88.8827	259.545	-1.55469	2.23009e-13	168.416	259.545	-0.623912	0.038544	222.523	259.545	-0.221258	0.543311	199.338	259.545	-0.378797	0.127337	484.119	259.545	0.89945	1.08873e-05	244.081	259.545	-0.0941111	0.797608	-Ca-K	-K-Ca			-P		D	D			U
BnaA03g40720D	Cyclin, C-terminal domain;Cyclin, N-terminal;Cyclin-like	93.1802	29.0141	1.6834	2.35185e-13	33.6324	29.0141	0.217759	0.811703	41.1505	29.0141	0.496306	0.226036	31.8727	29.0141	0.13403	0.753505	55.8049	29.0141	0.945255	0.000431622	30.8449	29.0141	0.122345	0.812015	-Ca-P				-P-Ca		U				U
BnaA03g38800D	Uncharacterised protein family, basic secretory protein	61.1728	12.1383	2.29117	2.6261e-13	10.9898	12.1383	-0.150765	0.933541	12.5907	12.1383	0.0671797	0.945361	17.7589	12.1383	0.497909	0.328644	22.4272	12.1383	0.872218	0.0370544	9.03483	12.1383	-0.452229	0.511723	-Ca-P				-P-Ca		U				U
BnaC03g74490D	no data	433.745	554.402	-0.352112	0.216759	506.387	554.402	-0.13003	0.882243	633.541	554.402	0.193037	0.666664	464.484	554.402	-0.255899	0.416332	315.974	554.402	-0.810378	0.00125631	315.901	554.402	-0.812041	0.00468807					-P-S	-S-P					D	D
BnaC07g40090D	Protein kinase, catalytic domain;Serine/threonine- / dual specificity protein kinase, catalytic domain;Serine/threonine-protein kinase, active site;Protein kinase-like domain;Tyrosine-protein kinase, catalytic domain	252.188	106.092	1.24649	2.95918e-13	115.92	106.092	0.130444	0.839834	121.367	106.092	0.193331	0.563285	113.806	106.092	0.0991828	0.726929	150.582	106.092	0.504475	0.0111985	104.627	106.092	-0.0140152	0.9724	-Ca-P				-P-Ca		U				U
BnaA07g17230D	Glycoside hydrolase, family 17;Glycoside hydrolase, catalytic domain;Glycoside hydrolase, superfamily	392.645	1.60332	7.89624	3.03685e-13	3.93657	1.60332	1.29652	0.664927	0	1.60332	-3.72009	0.149183	34.9831	1.60332	4.41541	5.21205e-05	13.2299	1.60332	3.02169	0.00686831	1.39479	1.60332	-0.404688	0.87012	-Ca-N-P			-N-P-Ca	-P-N-Ca		U			U	U
BnaA03g31730D	SAM dependent carboxyl methyltransferase	725.676	149.412	2.27637	3.1444e-13	556.986	149.412	1.89702	3.01221e-08	225.351	149.412	0.592203	0.223557	304.859	149.412	1.02772	0.00299439	324.006	149.412	1.11569	0.000725191	125.111	149.412	-0.254352	0.622394	-Ca-N-P-K	-K-N-P-Ca		-N-P-K-Ca	-P-N-K-Ca		U	U		U	U
BnaC04g03730D	Glycoside hydrolase, family 1;Glycoside hydrolase, catalytic domain;Glycoside hydrolase, superfamily;Glycoside hydrolase, family 1, active site	97.2959	17.2507	2.46661	3.19535e-13	25.4755	17.2507	0.551864	0.555438	12.8772	17.2507	-0.368864	0.637205	27.1666	17.2507	0.616738	0.200588	35.0962	17.2507	1.0111	0.0133402	35.0335	17.2507	1.01577	0.0296509	-Ca-P-S				-P-S-Ca	-S-P-Ca	U				U	U
BnaC04g00160D	Universal stress protein A;UspA;Rossmann-like alpha/beta/alpha sandwich fold	432.356	651.212	-0.589512	0.220927	961.243	651.212	0.561198	0.552629	1083.54	651.212	0.73333	0.236232	396.928	651.212	-0.714924	0.140102	257.148	651.212	-1.34079	0.00169101	285.217	651.212	-1.1907	0.0158586					-P-S	-S-P					D	D
BnaC08g00590D	Zeta toxin domain	356.029	917.858	-1.36669	3.41452e-13	633.999	917.858	-0.533694	0.0587519	742.42	917.858	-0.306871	0.310087	824.634	917.858	-0.154573	0.555997	416.486	917.858	-1.13991	2.46643e-09	934.245	917.858	0.027562	0.941631	-Ca-P				-P-Ca		D				D
BnaC09g35990D	Major facilitator superfamily domain, general substrate transporter	2.71818	83.8105	-4.965	3.62955e-13	85.9924	83.8105	0.0362237	0.989618	33.8145	83.8105	-1.28102	0.0930565	92.4124	83.8105	0.135093	0.875656	9.15998	83.8105	-3.1786	1.83787e-07	94.3474	83.8105	0.170913	0.862537	-Ca-P				-P-Ca		D				D
BnaC06g38220D	Protein of unknown function DUF869, plant	266.661	123.682	1.10222	3.66098e-13	135.787	123.682	0.133487	0.805141	94.6294	123.682	-0.389581	0.122021	173.61	123.682	0.487039	0.00715242	213.126	123.682	0.781653	1.43992e-06	160.336	123.682	0.377401	0.0728187	-Ca-N-P			-N-P-Ca	-P-N-Ca		U			U	U
BnaA01g24630D	Protein of unknown function DUF581	686.84	504.545	0.445331	0.221876	488.943	504.545	-0.0456979	0.97629	559.025	504.545	0.146475	0.818854	349.581	504.545	-0.528464	0.153549	232.563	504.545	-1.11756	0.000512272	202.935	504.545	-1.31177	0.000275522					-P-S	-S-P					D	D
BnaA06g25550D	Senescence/spartin-associated	156.905	1218.84	-2.95622	3.76877e-13	1531.68	1218.84	0.32976	0.783534	979.42	1218.84	-0.315263	0.669944	792.695	1218.84	-0.620685	0.19827	522.843	1218.84	-1.22047	0.00345555	765.495	1218.84	-0.672535	0.20103	-Ca-P				-P-Ca		D				D
BnaA07g37290D	Glycolipid transfer protein domain	31.8522	179.551	-2.47111	3.77972e-13	232.384	179.551	0.369575	0.656044	300.956	179.551	0.743631	0.0965824	118.148	179.551	-0.608057	0.112632	48.6412	179.551	-1.88524	2.93056e-08	215.168	179.551	0.264726	0.595494	-Ca-P				-P-Ca		D				D
BnaA05g35750D	Phospholipase/carboxylesterase/thioesterase	807.047	131.393	2.61806	3.84548e-13	82.8933	131.393	-0.663858	0.376928	36.7566	131.393	-1.84776	2.09514e-05	299.848	131.393	1.19153	0.00249908	58.5999	131.393	-1.16223	0.00357087	97.3249	131.393	-0.445747	0.404618	-Ca-N		-Mg-P	-N-Ca	-P-Mg		U		D	U	D
BnaC08g34050D	Myc-type, basic helix-loop-helix (bHLH) domain	419.39	133.551	1.6478	4.01562e-13	179.934	133.551	0.429723	0.375787	139.425	133.551	0.0604784	0.913969	240.468	133.551	0.850703	0.00080819	237.714	133.551	0.829872	0.000762516	178.009	133.551	0.420675	0.188479	-Ca-N-P			-N-P-Ca	-P-N-Ca		U			U	U
BnaC03g27690D	Protein-L-isoaspartate(D-aspartate) O-methyltransferase	147.703	184.422	-0.317134	0.222019	173.703	184.422	-0.0878668	0.918203	212.856	184.422	0.204005	0.597285	143.025	184.422	-0.376077	0.153404	117.429	184.422	-0.651984	0.00544482	116.965	184.422	-0.658902	0.0139651					-P-S	-S-P					D	D
BnaA04g00780D	C2 calcium-dependent membrane targeting;C2 calcium/lipid-binding domain, CaLB;Phosphoribosyltransferase C-terminal;C2 membrane targeting protein	26.593	115.916	-2.1283	4.22817e-13	87.247	115.916	-0.408059	0.506877	107.599	115.916	-0.112851	0.843231	23.7481	115.916	-2.32078	1.86974e-14	64.464	115.916	-0.846813	0.00401884	64.71	115.916	-0.834364	0.0132163	-Ca-N-P-S			-N-P-S-Ca	-P-N-S-Ca	-S-N-P-Ca	D			D	D	D
BnaA01g01280D	Plant peroxidase;Haem peroxidase, plant/fungal/bacterial;Haem peroxidase;Peroxidases heam-ligand binding site;Peroxidase, active site	6240.03	1770.11	1.81777	4.32996e-13	2526.5	1770.11	0.513415	0.279327	1713.89	1770.11	-0.0467537	0.937742	3371.56	1770.11	0.929513	0.000671522	2635.58	1770.11	0.5744	0.0391394	1516.21	1770.11	-0.224295	0.570385	-Ca-N-P			-N-P-Ca	-P-N-Ca		U			U	U
BnaA02g28300D	Translocon-associated protein subunit beta	1.22583	12.2292	-3.17113	5.06592e-06	24.4696	12.2292	0.992701	0.140676	16.8386	12.2292	0.493014	0.498645	16.5825	12.2292	0.394042	0.503257	42.051	12.2292	1.77235	4.16024e-06	19.9394	12.2292	0.724116	0.19724	-Ca				-P		D				U
BnaA07g10790D	MORN motif	55.2089	41.4714	0.417225	0.224565	47.8168	41.4714	0.204809	0.836042	54.2971	41.4714	0.359191	0.461499	29.7566	41.4714	-0.476348	0.213303	13.4335	41.4714	-1.62477	5.78322e-06	20.4511	41.4714	-1.01665	0.0105077					-P-S	-S-P					D	D
BnaC08g26270D	Protein kinase, catalytic domain;Serine-threonine/tyrosine-protein kinase catalytic domain;Serine/threonine- / dual specificity protein kinase, catalytic domain;Serine/threonine-protein kinase, active site;Protein kinase-like domain;Protein kinase, ATP binding site;Tyrosine-protein kinase, catalytic domain	509.49	683.385	-0.422498	0.224803	602.028	683.385	-0.182807	0.856511	644.472	683.385	-0.0830604	0.899051	487.56	683.385	-0.487839	0.167456	303.63	683.385	-1.16973	0.000108362	389.472	683.385	-0.812919	0.0227704					-P-S	-S-P					D	D
BnaA07g10570D	Protein phosphatase 2C (PP2C)-like;Protein phosphatase 2C	274.156	365.527	-0.415334	0.226134	404.269	365.527	0.145619	0.893347	258.806	365.527	-0.499108	0.264775	255.304	365.527	-0.518115	0.131779	206.255	365.527	-0.824162	0.00732215	218.252	365.527	-0.749621	0.0353084					-P-S	-S-P					D	D
BnaA05g25420D	Transcription factor GRAS	6.09396	119.34	-4.20609	4.95663e-13	79.549	119.34	-0.584587	0.649302	141.525	119.34	0.244061	0.810324	16.3551	119.34	-2.87284	2.55716e-07	18.7824	119.34	-2.66391	1.01345e-06	86.0653	119.34	-0.458125	0.545047	-Ca-N-P			-N-P-Ca	-P-N-Ca		D			D	D
BnaAnng13190D	Protein of unknown function DUF538	166.832	211.047	-0.327895	0.227639	211.255	211.047	0.00410951	0.99825	186.491	211.047	-0.169701	0.695839	151.116	211.047	-0.474738	0.0751937	141.906	211.047	-0.569151	0.0220722	141.749	211.047	-0.582521	0.0412462					-P-S	-S-P					D	D
BnaC05g14570D	Isochorismate synthase;ADC synthase;Chorismate binding, C-terminal	0.508007	26.0449	-5.14357	5.07916e-13	29.393	26.0449	0.168072	0.918875	44.6005	26.0449	0.764981	0.210502	4.33997	26.0449	-2.68135	1.66595e-06	7.40575	26.0449	-1.80711	0.000452043	47.6639	26.0449	0.871147	0.090396	-Ca-N-P			-N-P-Ca	-P-N-Ca		D			D	D
BnaC04g46100D	Protein kinase, catalytic domain;Serine/threonine- / dual specificity protein kinase, catalytic domain;Protein kinase-like domain;Protein kinase, ATP binding site;Tyrosine-protein kinase, catalytic domain	103.652	278.076	-1.42296	5.0981e-13	293.183	278.076	0.0776581	0.918445	273.881	278.076	-0.0159464	0.973225	190.955	278.076	-0.548349	0.0118044	118.495	278.076	-1.22827	8.20748e-10	214.77	278.076	-0.373057	0.14423	-Ca-N-P			-N-P-Ca	-P-N-Ca		D			D	D
BnaA07g29150D	Multi antimicrobial extrusion protein	136.808	11.2638	3.57014	5.13311e-13	44.2456	11.2638	1.94836	0.0027832	5.11453	11.2638	-1.21145	0.205294	54.0089	11.2638	2.23804	2.76728e-05	64.9585	11.2638	2.49949	1.14423e-06	12.4805	11.2638	0.123202	0.911975	-Ca-N-P-K	-K-N-P-Ca		-N-P-K-Ca	-P-N-K-Ca		U	U		U	U
BnaA06g02990D	Cytochrome P450;Cytochrome P450, E-class, group I	1141.65	1461.03	-0.355515	0.229224	2058.04	1461.03	0.494011	0.282397	1156.2	1461.03	-0.337261	0.410459	1796.34	1461.03	0.297729	0.348417	887.641	1461.03	-0.719067	0.00614398	708.891	1461.03	-1.04494	0.000275821					-P-S	-S-P					D	D
BnaA09g23610D	Domain of unknown function DUF2062	200.45	253.982	-0.342177	0.230791	243.082	253.982	-0.0649962	0.950962	295.1	253.982	0.212981	0.622686	200.383	253.982	-0.340304	0.253442	133.285	253.982	-0.931503	0.00019985	155.793	253.982	-0.700994	0.0166744					-P-S	-S-P					D	D
BnaA02g17280D	Zinc finger, lateral root primordium type 1;Lateral Root Primordium type 1, C-terminal;Protein of unknown function DUF702	146.138	39.3113	1.8943	5.58281e-13	46.9083	39.3113	0.253197	0.783574	31.1428	39.3113	-0.338555	0.534022	79.8919	39.3113	1.02518	0.000704147	77.5003	39.3113	0.978295	0.000953223	66.6052	39.3113	0.756014	0.0334903	-Ca-N-P-S			-N-P-S-Ca	-P-N-S-Ca	-S-N-P-Ca	U			U	U	U
BnaC07g17390D	Domain of unknown function DUF828;Pleckstrin-like, plant	156.664	29.0455	2.42346	5.58281e-13	28.8451	29.0455	-0.00939451	0.997364	20.5636	29.0455	-0.485819	0.465507	104.455	29.0455	1.84464	2.12352e-07	54.1391	29.0455	0.898327	0.0221417	35.6198	29.0455	0.279251	0.647484	-Ca-N-P			-N-P-Ca	-P-N-Ca		U			U	U
BnaC04g11770D	Zinc finger, CCCH-type	418.008	577.742	-0.466665	0.231569	572.008	577.742	-0.0138795	0.994313	379.631	577.742	-0.603708	0.225908	455.881	577.742	-0.341266	0.4276	278.031	577.742	-1.05407	0.00218692	253.388	577.742	-1.19474	0.00211691					-P-S	-S-P					D	D
BnaC08g14740D	Protein kinase, catalytic domain;S-locus glycoprotein;Serine-threonine/tyrosine-protein kinase catalytic domain;Bulb-type lectin domain;Serine/threonine- / dual specificity protein kinase, catalytic domain;Apple-like;Serine/threonine-protein kinase, active site;Protein kinase-like domain;PAN-2 domain;Concanavalin A-like lectin/glucanase, subgroup;Protein kinase, ATP binding site;Tyrosine-protein …	702.578	2960.07	-2.07355	5.94506e-13	3112.77	2960.07	0.0726835	0.955969	2622.84	2960.07	-0.174213	0.763707	719.855	2960.07	-2.04011	3.14998e-12	867.123	2960.07	-1.77096	1.16884e-09	1409.77	2960.07	-1.0707	0.00168436	-Ca-N-P-S			-N-P-S-Ca	-P-N-S-Ca	-S-N-P-Ca	D			D	D	D
BnaC08g25470D	Transferrin receptor-like, dimerisation domain;Peptidase M28	87.8871	384.573	-2.13296	5.94761e-13	234.153	384.573	-0.715984	0.129873	306.201	384.573	-0.330207	0.510661	371.07	384.573	-0.0522757	0.913889	207.532	384.573	-0.890729	0.00387466	290.007	384.573	-0.404689	0.317404	-Ca-P				-P-Ca		D				D
BnaA09g36450D	Zinc finger, RING-CH-type;Zinc finger, RING/FYVE/PHD-type	128.625	154.467	-0.255389	0.233479	127.742	154.467	-0.271575	0.503214	163.143	154.467	0.0768367	0.834438	149.885	154.467	-0.0387712	0.895474	113.852	154.467	-0.438972	0.0267951	85.4302	154.467	-0.854322	6.56058e-05					-P-S	-S-P					D	D
BnaA06g37330D	Protein kinase, catalytic domain;Serine/threonine- / dual specificity protein kinase, catalytic domain;Gnk2-homologous domain;Serine/threonine-protein kinase, active site;Protein kinase-like domain;Concanavalin A-like lectin/glucanase, subgroup;Protein kinase, ATP binding site;Tyrosine-protein kinase, catalytic domain	7.19736	41.317	-2.50939	6.38853e-13	33.5555	41.317	-0.299754	0.694022	44.1589	41.317	0.102111	0.855263	19.9774	41.317	-1.04252	0.0012379	16.8914	41.317	-1.29046	5.66456e-05	35.1767	41.317	-0.208753	0.636903	-Ca-N-P			-N-P-Ca	-P-N-Ca		D			D	D
BnaA01g09940D	no data	238.674	784.94	-1.71899	6.54762e-13	1459.11	784.94	0.894525	0.00297632	675.697	784.94	-0.217413	0.620953	569.679	784.94	-0.46259	0.102749	271.454	784.94	-1.53073	2.47692e-10	366.24	784.94	-1.10583	6.04023e-05	-Ca-P-S	-K			-P-S-Ca	-S-P-Ca	D	U			D	D
BnaCnng45270D	no data	401.366	498.103	-0.310804	0.238091	684.706	498.103	0.45953	0.239469	413.232	498.103	-0.26723	0.473531	509.43	498.103	0.0316425	0.932634	208.278	498.103	-1.25601	1.87205e-08	328.512	498.103	-0.603843	0.0252156					-P-S	-S-P					D	D
BnaA06g35750D	Bifunctional inhibitor/plant lipid transfer protein/seed storage helical domain	0	28.5047	-7.84022	7.32284e-13	29.4313	28.5047	0.0452477	0.98695	19.221	28.5047	-0.527737	0.58997	5.44794	28.5047	-2.35023	0.000392369	10.2049	28.5047	-1.47241	0.0192196	93.9686	28.5047	1.7238	0.00555239	-Ca-N-P			-N-P-Ca	-P-N-Ca	-S	D			D	D	U
BnaCnng15960D	Protein of unknown function DUF789	166.106	26.3454	2.64465	7.32284e-13	43.4444	26.3454	0.71295	0.376058	38.6301	26.3454	0.523546	0.435143	36.1082	26.3454	0.443088	0.402336	53.7503	26.3454	1.01757	0.0160446	43.3156	26.3454	0.712972	0.177798	-Ca-P				-P-Ca		U				U
BnaC07g01100D	F-box domain, cyclin-like;F-box associated domain, type 1;F-box associated interaction domain	441.865	566.458	-0.357625	0.239935	427.198	566.458	-0.406677	0.458488	634.903	566.458	0.16321	0.745216	484.883	566.458	-0.223355	0.516487	311.339	566.458	-0.863127	0.00117332	355.654	566.458	-0.671761	0.0316408					-P-S	-S-P					D	D
BnaC03g41820D	CCAAT-binding transcription factor, subunit B;CCAAT-binding factor, conserved site	234.766	278.103	-0.245689	0.244158	231.598	278.103	-0.263485	0.506184	287.183	278.103	0.0453479	0.908959	219.896	278.103	-0.333942	0.109066	183.366	278.103	-0.599517	0.00127343	195.254	278.103	-0.524798	0.0150809					-P-S	-S-P					D	D
BnaC07g48010D	Barwin-related endoglucanase	193.606	3.89034	5.62696	7.77742e-13	7.85332	3.89034	1.02561	0.632513	3.35861	3.89034	-0.0752983	0.973663	26.0687	3.89034	2.74493	0.00121887	13.7423	3.89034	1.82555	0.0389077	5.91144	3.89034	0.575295	0.691232	-Ca-N-P			-N-P-Ca	-P-N-Ca		U			U	U
BnaC03g30370D	Oxoglutarate/iron-dependent dioxygenase;Non-haem dioxygenase N-terminal domain	231.471	1507.19	-2.70541	7.90004e-13	1973.7	1507.19	0.389059	0.700079	954.391	1507.19	-0.658515	0.248369	588.274	1507.19	-1.35889	0.000664899	580.987	1507.19	-1.3751	0.00035653	1935.09	1507.19	0.361117	0.514782	-Ca-N-P			-N-P-Ca	-P-N-Ca		D			D	D
BnaC07g38410D	Plant disease resistance response protein	462.461	148.924	1.63647	7.97926e-13	140.243	148.924	-0.0848512	0.932754	106.68	148.924	-0.474574	0.203218	161.305	148.924	0.112339	0.75926	263.508	148.924	0.825051	0.000849765	173.981	148.924	0.216329	0.563875	-Ca-P				-P-Ca		U				U
BnaCnng03200D	SANT/Myb domain;Myb domain, plants;Homeodomain-like;Myb domain	399.2	339.459	0.236783	0.247818	320.031	339.459	-0.0870292	0.89508	490.931	339.459	0.529254	0.0135226	270.648	339.459	-0.325358	0.113246	226.698	339.459	-0.583941	0.00139583	250.853	339.459	-0.4416	0.040747			-Mg		-P-S	-S-P			U		D	D
BnaA10g23180D	Peptidyl-arginine deiminase, Porphyromonas-type;Agmatine deiminase	40.2688	138.852	-1.78066	8.24632e-13	134.153	138.852	-0.0494054	0.962499	104.138	138.852	-0.41485	0.254656	273.48	138.852	0.976378	3.06713e-05	24.0999	138.852	-2.51421	3.03037e-21	120.536	138.852	-0.184997	0.619491	-Ca-P			-N	-P-Ca		D			U	D
BnaA05g22310D	Leucine-rich repeat;Leucine rich repeat 4	162.644	332.835	-1.03375	8.32626e-13	305.689	332.835	-0.125088	0.772447	315.048	332.835	-0.0826789	0.772665	212.494	332.835	-0.655362	1.63008e-05	187.664	332.835	-0.828797	2.0346e-08	285.155	332.835	-0.224654	0.252986	-Ca-N-P			-N-P-Ca	-P-N-Ca		D			D	D
BnaA07g21080D	ACT domain	254.567	858.871	-1.75458	8.3352e-13	445.593	858.871	-0.947077	0.00228388	891.498	858.871	0.0524619	0.927206	1067.63	858.871	0.31339	0.315199	213.179	858.871	-2.01057	3.65144e-16	949.152	858.871	0.144621	0.727973	-Ca-P-K	-K-P-Ca			-P-K-Ca		D	D			D
BnaAnng30000D	Proton-dependent oligopeptide transporter family;Major facilitator superfamily domain, general substrate transporter	67.567	274.554	-2.02214	8.3352e-13	126.031	274.554	-1.12118	0.00116138	288.327	274.554	0.0666572	0.916409	112.632	274.554	-1.28421	1.08815e-05	119.14	274.554	-1.20427	2.6578e-05	203.968	274.554	-0.426759	0.256572	-Ca-N-P-K	-K-N-P-Ca		-N-P-K-Ca	-P-N-K-Ca		D	D		D	D
BnaA06g03390D	UspA;Rossmann-like alpha/beta/alpha sandwich fold	67.4867	83.5939	-0.321128	0.247818	77.8572	83.5939	-0.102731	0.909888	89.9434	83.5939	0.107512	0.816748	58.3103	83.5939	-0.508875	0.0609558	37.6402	83.5939	-1.14836	5.72927e-06	50.4295	83.5939	-0.759604	0.00891231					-P-S	-S-P					D	D
BnaC05g20370D	FAD linked oxidase, N-terminal;Berberine/berberine-like;FAD-binding, type 2;FAD-binding, type 2, subdomain 1;CO dehydrogenase flavoprotein-like, FAD-binding, subdomain 2	519.333	45.8506	3.5099	8.38906e-13	556.541	45.8506	3.60983	3.62325e-12	75.1296	45.8506	0.717809	0.36284	177.599	45.8506	1.96212	0.000130717	1190.47	45.8506	4.70652	1.38671e-20	156.334	45.8506	1.77747	0.00187754	-Ca-N-P-S-K	-K-N-P-S-Ca		-N-P-S-K-Ca	-P-N-S-K-Ca	-S-N-P-K-Ca	U	U		U	U	U
BnaC05g45110D	Drought induced 19/ RING finger protein 114	402.623	507.161	-0.331595	0.251232	539.076	507.161	0.0886082	0.925963	431.877	507.161	-0.229973	0.595145	480.845	507.161	-0.0769283	0.839673	339.012	507.161	-0.579843	0.026194	336.935	507.161	-0.594623	0.0470583					-P-S	-S-P					D	D
BnaC06g14760D	ABC transporter-like;AAA+ ATPase domain;ABC-2 type transporter;Plant PDR ABC transporter associated	471.071	2260.13	-2.261	8.49968e-13	3692.08	2260.13	0.707922	0.191259	1748.61	2260.13	-0.370317	0.493657	1394.6	2260.13	-0.696553	0.0553096	543.482	2260.13	-2.05597	1.09076e-10	1687.76	2260.13	-0.42084	0.341708	-Ca-P				-P-Ca		D				D
BnaA06g22560D	Metallophosphoesterase domain;Phosphoesterase At2g46880	577.356	39.3275	3.87523	8.65898e-13	79.592	39.3275	1.01926	0.313307	40.584	39.3275	0.058007	0.964311	109.841	39.3275	1.48197	0.0115064	137.698	39.3275	1.80937	0.00101047	43.2766	39.3275	0.111831	0.915383	-Ca-N-P			-N-P-Ca	-P-N-Ca		U			U	U
BnaC08g29380D	RmlC-like cupin domain;Cysteamine dioxygenase;RmlC-like jelly roll fold	76.3678	96.9713	-0.331612	0.252152	81.0335	96.9713	-0.260546	0.692301	105.025	96.9713	0.117599	0.808196	71.4466	96.9713	-0.44838	0.120809	63.3364	96.9713	-0.615192	0.0209987	62.2812	96.9713	-0.632697	0.0378766					-P-S	-S-P					D	D
BnaA06g40720D	no data	60.9434	99.3109	-0.704606	0.252555	104.567	99.3109	0.0712376	0.978208	50.7519	99.3109	-0.966043	0.216243	68.5346	99.3109	-0.537334	0.423942	30.1524	99.3109	-1.71734	0.00197626	29.3812	99.3109	-1.77114	0.00532885					-P-S	-S-P					D	D
BnaC02g13990D	Protein kinase, catalytic domain;Leucine-rich repeat;Serine/threonine- / dual specificity protein kinase, catalytic domain;Leucine-rich repeat, typical subtype;Serine/threonine-protein kinase, active site;Protein kinase-like domain;Leucine-rich repeat-containing N-terminal, type 2;Concanavalin A-like lectin/glucanase, subgroup;Protein kinase, ATP binding site;Tyrosine-protein kinase, catalytic do…	205.536	64.47	1.66976	8.65898e-13	47.7219	64.47	-0.427418	0.473518	43.9164	64.47	-0.557793	0.162828	99.536	64.47	0.643499	0.0231066	99.8874	64.47	0.633454	0.0202216	61.8997	64.47	-0.0512307	0.921509	-Ca-N-P			-N-P-Ca	-P-N-Ca		U			U	U
BnaA03g58220D	Protein of unknown function DUF688	77.8777	5.89599	3.67699	8.83367e-13	14.0306	5.89599	1.23467	0.25751	3.0231	5.89599	-0.78661	0.527802	33.1031	5.89599	2.4609	1.61271e-05	21.3917	5.89599	1.83238	0.00216738	9.97257	5.89599	0.78906	0.369686	-Ca-N-P			-N-P-Ca	-P-N-Ca		U			U	U
BnaC03g74760D	Poly(ADP-ribose) polymerase, catalytic domain;RST domain of plant C-terminal	105.022	1893.44	-4.16682	8.84058e-13	1913.95	1893.44	0.0156006	0.99659	1465.73	1893.44	-0.369076	0.723865	513.028	1893.44	-1.88433	0.00143511	511.218	1893.44	-1.88856	0.000905928	846.7	1893.44	-1.16222	0.0903913	-Ca-N-P			-N-P-Ca	-P-N-Ca		D			D	D
BnaC07g35660D	Senescence regulator	8.34382	74.4908	-3.12536	9.46809e-13	97.6125	74.4908	0.394094	0.694825	55.6163	74.4908	-0.409101	0.533319	25.0294	74.4908	-1.58867	0.000173415	13.3277	74.4908	-2.46607	7.94423e-09	29.098	74.4908	-1.37488	0.00350281	-Ca-N-P-S			-N-P-S-Ca	-P-N-S-Ca	-S-N-P-Ca	D			D	D	D
BnaC09g48410D	IQ motif, EF-hand binding site;Domain of unknown function DUF4005	242.821	333.933	-0.454314	0.253083	285.085	333.933	-0.227629	0.836489	269.169	333.933	-0.310062	0.603961	204.667	333.933	-0.703823	0.067497	182.046	333.933	-0.873839	0.0142212	190.948	333.933	-0.812336	0.0497001					-P-S	-S-P					D	D
BnaC04g11650D	Leucine-rich repeat;Leucine-rich repeat, typical subtype	1.75086	22.8321	-3.53187	9.79432e-13	17.3004	22.8321	-0.400406	0.629358	34.7637	22.8321	0.588259	0.141756	6.42048	22.8321	-1.87605	5.65432e-06	9.4599	22.8321	-1.26476	0.00109192	33.7704	22.8321	0.554504	0.131344	-Ca-N-P			-N-P-Ca	-P-N-Ca		D			D	D
BnaC03g48520D	Zinc finger, C2H2;Zinc finger, C2H2-like	112.81	340.118	-1.60424	1.01183e-12	362.711	340.118	0.0931268	0.915523	298.832	340.118	-0.187521	0.649554	162.84	340.118	-1.06021	5.82249e-06	223.312	340.118	-0.606499	0.0113035	238.618	340.118	-0.504936	0.073657	-Ca-N-P			-N-P-Ca	-P-N-Ca		D			D	D
BnaA05g35240D	Glyoxalase-like domain	122.912	156.528	-0.337168	0.254326	158.571	156.528	0.0195905	0.987763	176.591	156.528	0.172926	0.711602	117.392	156.528	-0.414956	0.164402	102.622	156.528	-0.607625	0.0242203	101.772	156.528	-0.626462	0.042768					-P-S	-S-P					D	D
BnaA09g54030D	Peptidase S10, serine carboxypeptidase	173.087	426.566	-1.30596	1.02476e-12	461.922	426.566	0.115079	0.855453	692.614	426.566	0.697584	0.000992797	291.925	426.566	-0.547501	0.00708216	286.869	426.566	-0.572896	0.00318087	457.164	426.566	0.101582	0.743983	-Ca-N-P		-Mg	-N-P-Ca	-P-N-Ca		D		U	D	D
BnaAnng36580D	Zinc finger, RING-type;Zinc finger, C6HC-type;Ribonuclease H-like domain;Zinc finger, RING/FYVE/PHD-type;Zinc finger, RING-type, conserved site	120.547	99.3614	0.273721	0.254368	87.0973	99.3614	-0.185936	0.763194	99.8768	99.3614	0.00832285	0.987201	95.6551	99.3614	-0.0457227	0.892787	66.0425	99.3614	-0.585565	0.0105934	67.3529	99.3614	-0.553771	0.0353756					-P-S	-S-P					D	D
BnaC08g40190D	Protein of unknown function DUF1675	51.5688	38.983	0.41765	0.255961	29.6237	38.983	-0.398385	0.634841	32.5021	38.983	-0.279057	0.636381	47.4678	38.983	0.281949	0.499752	17.9201	38.983	-1.11473	0.00254634	16.5368	38.983	-1.24102	0.00323937					-P-S	-S-P					D	D
BnaA02g20100D	Protein kinase, catalytic domain;Leucine-rich repeat;Leucine-rich repeat, typical subtype;Protein kinase-like domain;Leucine-rich repeat-containing N-terminal, type 2;Concanavalin A-like lectin/glucanase, subgroup	331.8	386.741	-0.220042	0.25873	402.005	386.741	0.0560054	0.932074	368.653	386.741	-0.0721613	0.830465	332.717	386.741	-0.21586	0.28966	284.232	386.741	-0.444712	0.0105542	266.401	386.741	-0.534165	0.0061581					-P-S	-S-P					D	D
BnaC08g22170D	Uncharacterised protein family UPF0497, trans-membrane plant	50.8591	197.077	-1.96258	1.06764e-12	145.909	197.077	-0.435226	0.445547	194.629	197.077	-0.0201399	0.975505	87.164	197.077	-1.1849	3.15279e-05	74.4937	197.077	-1.40371	4.08422e-07	111.715	197.077	-0.815379	0.0120533	-Ca-N-P-S			-N-P-S-Ca	-P-N-S-Ca	-S-N-P-Ca	D			D	D	D
BnaC09g49160D	FAS1 domain	211.633	537.57	-1.33878	1.07096e-12	365.848	537.57	-0.555036	0.0432936	432.654	537.57	-0.313756	0.292206	253.686	537.57	-1.08062	2.55845e-08	337.154	537.57	-0.673018	0.00066414	486.775	537.57	-0.140881	0.643863	-Ca-N-P-K	-K-N-P-Ca		-N-P-K-Ca	-P-N-K-Ca		D	D		D	D
BnaA08g12940D	no data	74.8145	93.7693	-0.338297	0.258896	85.5585	93.7693	-0.134553	0.882059	98.0093	93.7693	0.0530363	0.925107	78.7963	93.7693	-0.247316	0.451877	39.7443	93.7693	-1.23859	4.15109e-06	61.0658	93.7693	-0.628148	0.0468309					-P-S	-S-P					D	D
BnaA10g02490D	AUX/IAA protein;Aux/IAA-ARF-dimerisation	8.39603	43.0354	-2.39068	1.08408e-12	49.6041	43.0354	0.197871	0.811432	44.7203	43.0354	0.058522	0.92234	12.3265	43.0354	-1.80228	2.95629e-08	24.1814	43.0354	-0.832951	0.00667304	67.1341	43.0354	0.644854	0.0329677	-Ca-N-P			-N-P-Ca	-P-N-Ca	-S	D			D	D	U
BnaC08g13640D	JmjC domain;Transcription factor jumonji, JmjN	91.7878	128.253	-0.486779	0.259508	101.245	128.253	-0.342677	0.73767	119.244	128.253	-0.113514	0.88451	76.3516	128.253	-0.744613	0.0762022	50.9479	128.253	-1.33277	0.000490126	65.0392	128.253	-0.971957	0.0291291					-P-S	-S-P					D	D
BnaC08g30070D	no data	117.448	149.807	-0.350894	0.263428	138.55	149.807	-0.111578	0.912959	124.342	149.807	-0.268404	0.55669	109.807	149.807	-0.458633	0.143026	91.9724	149.807	-0.701214	0.0130885	74.7001	149.807	-1.01202	0.00128927					-P-S	-S-P					D	D
BnaC09g48670D	Leucine-rich repeat;Leucine-rich repeat-containing N-terminal, type 2	241.927	39.0048	2.62331	1.15859e-12	43.2153	39.0048	0.140086	0.931027	46.2239	39.0048	0.245364	0.754254	43.5833	39.0048	0.159264	0.793395	104.518	39.0048	1.41163	0.000332073	51.1718	39.0048	0.361802	0.55048	-Ca-P				-P-Ca		U				U
BnaC07g39340D	Manganese/iron superoxide dismutase;Manganese/iron superoxide dismutase, N-terminal;Manganese/iron superoxide dismutase, C-terminal;Manganese/iron superoxide dismutase, binding site	1047.87	248.6	2.07412	1.171e-12	360.312	248.6	0.534085	0.372671	406.603	248.6	0.707922	0.0901233	188.557	248.6	-0.400253	0.293036	504.991	248.6	1.02106	0.000936151	334.958	248.6	0.423403	0.307308	-Ca-P				-P-Ca		U				U
BnaC05g01050D	Calcium-binding EF-hand;Endonuclease/exonuclease/phosphatase;EF-hand-like domain	228.14	644.578	-1.4959	1.17457e-12	608.244	644.578	-0.083243	0.920883	500.165	644.578	-0.363539	0.271002	413.41	644.578	-0.641201	0.00612104	341.249	644.578	-0.916477	2.51582e-05	482.925	644.578	-0.419965	0.127402	-Ca-N-P			-N-P-Ca	-P-N-Ca		D			D	D
BnaCnng73810D	Peptidase C13, legumain	6.9252	134.591	-4.22554	1.18033e-12	132.602	134.591	-0.0200431	0.994659	41.4991	134.591	-1.68414	0.0111269	18.6574	134.591	-2.84347	6.22223e-07	35.9612	134.591	-1.89697	0.000581371	64.6572	134.591	-1.06708	0.108738	-Ca-N-Mg-P		-Mg-N-P-Ca	-N-Mg-P-Ca	-P-N-Mg-Ca		D		D	D	D
BnaA03g51400D	AIG2-like;Butirosin biosynthesis, BtrG-like	18.1278	108.259	-2.55797	1.18427e-12	101.962	108.259	-0.0867824	0.952462	91.4894	108.259	-0.237988	0.705665	28.6336	108.259	-1.93078	8.17779e-08	44.5913	108.259	-1.27782	0.000295871	103.655	108.259	-0.0443803	0.94483	-Ca-N-P			-N-P-Ca	-P-N-Ca		D			D	D
BnaC02g29270D	no data	1.63294	62.4599	-5.20523	1.18427e-12	28.5551	62.4599	-1.12905	0.271631	118.886	62.4599	0.923506	0.266489	116.168	62.4599	0.892749	0.167069	1.06443	62.4599	-5.72978	3.37793e-13	91.326	62.4599	0.551849	0.487131	-Ca-P				-P-Ca		D				D
BnaA05g14270D	no data	9.31114	58.7253	-2.66924	1.20658e-12	83.0258	58.7253	0.501343	0.442436	85.0245	58.7253	0.5332	0.255487	2.96911	58.7253	-4.41819	1.74328e-21	20.7088	58.7253	-1.496	2.48268e-05	123.485	58.7253	1.08051	0.00207128	-Ca-N-P			-N-P-Ca	-P-N-Ca	-S	D			D	D	U
BnaA03g09070D	Zinc finger, Dof-type	371.369	80.5883	2.20121	1.27395e-12	34.6408	80.5883	-1.21431	0.0082592	95.0649	80.5883	0.233153	0.711889	200.769	80.5883	1.3201	8.0123e-05	134.298	80.5883	0.734745	0.0364568	109.128	80.5883	0.43045	0.347989	-Ca-N-P	-K		-N-P-Ca	-P-N-Ca		U	D		U	U
BnaA08g08920D	Leucine-rich repeat;Leucine-rich repeat, typical subtype;Leucine-rich repeat-containing N-terminal, type 2;Leucine rich repeat 4	208.705	40.7411	2.35145	1.27395e-12	34.9278	40.7411	-0.219881	0.868629	37.1122	40.7411	-0.123516	0.877176	86.8785	40.7411	1.0979	0.00378431	82.041	40.7411	1.01113	0.00627769	41.1613	40.7411	-0.0113305	0.988533	-Ca-N-P			-N-P-Ca	-P-N-Ca		U			U	U
BnaC02g24380D	Drug/metabolite transporter	196.775	48.5644	2.01934	1.29816e-12	48.8811	48.5644	0.0141873	0.994205	47.7182	48.5644	-0.0402309	0.957182	137.908	48.5644	1.50759	6.22725e-07	77.3456	48.5644	0.675745	0.0442166	76.7143	48.5644	0.665846	0.0884488	-Ca-N-P			-N-P-Ca	-P-N-Ca		U			U	U
BnaCnng02970D	Senescence regulator	537.845	391.604	0.458628	0.26709	278.502	391.604	-0.490853	0.537996	260.963	391.604	-0.586108	0.275394	398.055	391.604	0.0244713	0.968134	194.196	391.604	-1.01087	0.00585566	196.797	391.604	-0.994717	0.0180783					-P-S	-S-P					D	D
BnaC05g31890D	Protein kinase, catalytic domain;Serine-threonine/tyrosine-protein kinase catalytic domain;Serine/threonine- / dual specificity protein kinase, catalytic domain;UspA;Serine/threonine-protein kinase, active site;TonB box, conserved site;Protein kinase-like domain;Rossmann-like alpha/beta/alpha sandwich fold;Tyrosine-protein kinase, catalytic domain	119.425	29.5434	2.0046	1.31301e-12	57.5744	29.5434	0.95518	0.028606	41.6714	29.5434	0.489988	0.337086	63.244	29.5434	1.10692	0.00070731	76.3826	29.5434	1.36252	8.3694e-06	48.992	29.5434	0.702164	0.0810603	-Ca-N-P-K	-K-N-P-Ca		-N-P-K-Ca	-P-N-K-Ca		U	U		U	U
BnaA03g41890D	Ribonuclease III domain	104.498	370.493	-1.82296	1.31333e-12	504.321	370.493	0.443954	0.382804	346.544	370.493	-0.0954538	0.860951	150.117	370.493	-1.31105	8.1269e-07	224.021	370.493	-0.726814	0.00749636	298.227	370.493	-0.312589	0.391109	-Ca-N-P			-N-P-Ca	-P-N-Ca		D			D	D
BnaA01g15110D	ENTH/VHS;AP180 N-terminal homology (ANTH) domain;Epsin-like, N-terminal;Clathrin adaptor, phosphoinositide-binding, GAT-like	49.4267	137.865	-1.48303	1.33422e-12	163.699	137.865	0.24542	0.608513	163.562	137.865	0.24196	0.45336	90.1127	137.865	-0.624595	0.00493518	92.1565	137.865	-0.582779	0.00691904	175.139	137.865	0.344422	0.175483	-Ca-N-P			-N-P-Ca	-P-N-Ca		D			D	D
BnaC07g34420D	Major facilitator superfamily;Major facilitator superfamily domain, general substrate transporter;Major facilitator superfamily domain	2.66147	47.5405	-4.16642	1.34433e-12	37.7557	47.5405	-0.329365	0.820746	44.561	47.5405	-0.0871648	0.932469	86.8527	47.5405	0.864534	0.0872531	2.82339	47.5405	-4.01954	1.26585e-11	77.883	47.5405	0.71186	0.221862	-Ca-P				-P-Ca		D				D
BnaC02g01010D	Zinc finger, RanBP2-type;Zinc finger, C6HC-type	169.71	2671.24	-3.97436	1.35021e-12	2458.04	2671.24	-0.119935	0.959436	2530.01	2671.24	-0.0782543	0.949287	795.416	2671.24	-1.74764	0.0023672	774.456	2671.24	-1.78595	0.00122378	1383.79	2671.24	-0.949661	0.167168	-Ca-N-P			-N-P-Ca	-P-N-Ca		D			D	D
BnaC08g39000D	Multi antimicrobial extrusion protein	225.23	49.4476	2.18839	1.35537e-12	164.483	49.4476	1.73652	6.22767e-07	51.3362	49.4476	0.048008	0.952527	100.99	49.4476	1.02956	0.00360072	118.381	49.4476	1.2624	0.000136601	56.8062	49.4476	0.176924	0.762675	-Ca-N-P-K	-K-N-P-Ca		-N-P-K-Ca	-P-N-K-Ca		U	U		U	U
BnaA09g13360D	Zinc finger, RING-type;JmjC domain	178.997	210.926	-0.238777	0.267457	163.874	210.926	-0.365477	0.272317	234.89	210.926	0.14854	0.64637	179.917	210.926	-0.228352	0.312865	138.353	210.926	-0.610522	0.00130128	150.24	210.926	-0.480775	0.0300966					-P-S	-S-P					D	D
BnaA05g29930D	Kelch repeat type 1;Kelch-type beta propeller	343.472	1782.03	-2.37361	1.40504e-12	3003.93	1782.03	0.753163	0.184238	1793.75	1782.03	0.00949835	0.991446	250.017	1782.03	-2.83302	1.13024e-16	179.426	1782.03	-3.31126	5.30118e-22	1586.34	1782.03	-0.167087	0.772065	-Ca-N-P			-N-P-Ca	-P-N-Ca		D			D	D
BnaC07g17210D	Proteinase inhibitor I13, potato inhibitor I	33.1335	0.747189	5.27713	1.41746e-12	8.49874	0.747189	3.31586	0.00559674	4.07869	0.747189	2.20918	0.146637	5.09193	0.747189	2.66725	0.0158052	12.3296	0.747189	3.84301	1.47579e-05	7.77481	0.747189	3.11315	0.00594243	-Ca-N-P-S-K	-K-N-P-S-Ca		-N-P-S-K-Ca	-P-N-S-K-Ca	-S-N-P-K-Ca	U	U		U	U	U
BnaA06g35780D	Bifunctional inhibitor/plant lipid transfer protein/seed storage helical domain	0	40.3461	-8.33911	1.42447e-12	27.1147	40.3461	-0.572888	0.756429	26.9179	40.3461	-0.561154	0.624561	12.9223	40.3461	-1.63032	0.0281493	13.0488	40.3461	-1.62108	0.0227387	137.055	40.3461	1.76715	0.0183415	-Ca-N-P			-N-P-Ca	-P-N-Ca	-S	D			D	D	U
BnaA07g33210D	VHS;GAT;ENTH/VHS;VHS subgroup	385.16	496.449	-0.366607	0.275269	646.019	496.449	0.380635	0.55743	401.235	496.449	-0.305875	0.525897	524.569	496.449	0.0800226	0.857358	275.654	496.449	-0.847505	0.0038839	275.256	496.449	-0.857212	0.0106956					-P-S	-S-P					D	D
BnaC05g37420D	Fatty acid desaturase, type 1;Fatty acid desaturase, type 1, core	33.7407	0	8.06538	1.54779e-12	0.361385	0	1.94133	0.715816	0.441613	0	2.47476	0.4301	13.1163	0	6.70657	5.87337e-07	2.12885	0	4.16208	0.0265432	0	0	0	1	-Ca-N-P			-N-P-Ca	-P-N-Ca		U			U	U
BnaC04g49890D	PWWP	154.54	192.411	-0.315036	0.275488	183.751	192.411	-0.0654017	0.949915	148.654	192.411	-0.36569	0.337792	134.675	192.411	-0.510329	0.0665632	126.744	192.411	-0.599478	0.0211458	111.5	192.411	-0.791984	0.00638094					-P-S	-S-P					D	D
BnaC07g43660D	Phox/Bem1p;Tetratricopeptide-like helical;Tetratricopeptide repeat-containing domain;Tetratricopeptide TPR2;Tetratricopeptide repeat	108.249	128.514	-0.25343	0.275553	124.689	128.514	-0.0486913	0.955336	152.697	128.514	0.238002	0.443047	111.109	128.514	-0.214148	0.391396	87.3916	128.514	-0.559084	0.00768538	92.3929	128.514	-0.497525	0.0407388					-P-S	-S-P					D	D
BnaAnng36460D	Pleckstrin homology domain;Pleckstrin homology-like domain	158.12	186.561	-0.234934	0.277466	175.815	186.561	-0.0889115	0.896187	190.66	186.561	0.0244118	0.953303	156.611	186.561	-0.2531	0.256973	141.124	186.561	-0.405969	0.0402339	124.512	186.561	-0.583612	0.00768312					-P-S	-S-P					D	D
BnaA03g24370D	Major intrinsic protein;Major intrinsic protein, conserved site;Aquaporin-like	51.984	176.898	-1.77534	1.63701e-12	236.632	176.898	0.421555	0.3768	215.053	176.898	0.283122	0.48375	87.7274	176.898	-1.01125	0.000106493	94.2464	176.898	-0.906052	0.000401471	152.948	176.898	-0.196168	0.60508	-Ca-N-P			-N-P-Ca	-P-N-Ca		D			D	D
BnaA01g16840D	Drug/metabolite transporter	108.78	22.2408	2.26529	1.687e-12	119.735	22.2408	2.40832	8.87375e-13	215.312	22.2408	3.25517	4.92254e-24	27.5388	22.2408	0.301792	0.556268	48.3213	22.2408	1.09905	0.00294203	73.6121	22.2408	1.71745	4.85362e-06	-Ca-Mg-P-S-K	-K-Mg-P-S-Ca	-Mg-P-S-K-Ca		-P-Mg-S-K-Ca	-S-Mg-P-K-Ca	U	U	U		U	U
BnaA10g17820D	Zinc finger, PHD-type;Zinc finger, FYVE/PHD-type;Zinc finger, RING/FYVE/PHD-type;Zinc finger, PHD-finger	320.966	374.775	-0.229766	0.278165	390.85	374.775	0.0607903	0.931682	341.458	374.775	-0.138404	0.672039	325.944	374.775	-0.198498	0.381064	272.756	374.775	-0.457918	0.0151764	274.377	374.775	-0.450275	0.0378534					-P-S	-S-P					D	D
BnaC08g01710D	Bromodomain;NET domain	421.259	493.76	-0.228881	0.28253	405.478	493.76	-0.2843	0.452409	499.227	493.76	0.0119746	0.978338	403.688	493.76	-0.290433	0.172256	337.664	493.76	-0.548465	0.0030888	321.964	493.76	-0.619093	0.00306267					-P-S	-S-P					D	D
BnaC08g23010D	Protein of unknown function DUF827, plant	269.369	69.6583	1.94551	1.7239e-12	58.9012	69.6583	-0.244465	0.798089	78.2357	69.6583	0.187152	0.750102	178.75	69.6583	1.35204	4.50851e-06	205.474	69.6583	1.55621	4.49383e-08	129.667	69.6583	0.900524	0.00966157	-Ca-N-P-S			-N-P-S-Ca	-P-N-S-Ca	-S-N-P-Ca	U			U	U	U
BnaC03g62600D	DnaJ domain	62.6264	43.5612	0.510564	0.284017	38.7476	43.5612	-0.177723	0.911504	39.0061	43.5612	-0.187541	0.823369	39.3776	43.5612	-0.145422	0.816283	14.4574	43.5612	-1.59398	0.000516559	19.3328	43.5612	-1.17184	0.0251437					-P-S	-S-P					D	D
BnaA07g28050D	Methyltransferase type 11	3927.44	839.849	2.22498	1.738e-12	680.098	839.849	-0.3047	0.737609	2374.25	839.849	1.49843	2.7345e-05	981.196	839.849	0.224801	0.614765	1649.96	839.849	0.9738	0.00350501	221.422	839.849	-1.92276	3.41623e-08	-Ca-Mg-P		-Mg-P-Ca		-P-Mg-Ca	-S	U		U		U	D
BnaA01g28660D	Oxoglutarate/iron-dependent dioxygenase;Non-haem dioxygenase N-terminal domain	228.46	170.07	0.427531	0.28416	109.803	170.07	-0.631052	0.333431	171.053	170.07	0.00715748	0.993375	100.866	170.07	-0.752017	0.0513062	90.9541	170.07	-0.90354	0.0123066	85.4339	170.07	-0.992623	0.0154394					-P-S	-S-P					D	D
BnaC03g32560D	Aldose 1-/Glucose-6-phosphate 1-epimerase;Galactose mutarotase-like domain;Glycoside hydrolase-type carbohydrate-binding, subgroup;Aldose 1-epimerase	47.8013	492.88	-3.345	1.77744e-12	563.336	492.88	0.192416	0.91285	1343.42	492.88	1.44577	0.0108257	44.7954	492.88	-3.45441	1.05133e-12	173.365	492.88	-1.50753	0.00147174	443.695	492.88	-0.150953	0.855927	-Ca-N-P		-Mg	-N-P-Ca	-P-N-Ca		D		U	D	D
BnaC02g29210D	Major intrinsic protein;Major intrinsic protein, conserved site;Aquaporin-like	185.273	593.348	-1.68027	1.81451e-12	945.217	593.348	0.672062	0.0521568	1081.51	593.348	0.865947	0.00235444	313.47	593.348	-0.918992	0.00031798	284.6	593.348	-1.05936	1.53494e-05	700.934	593.348	0.243608	0.491025	-Ca-N-P		-Mg	-N-P-Ca	-P-N-Ca		D		U	D	D
BnaC03g62080D	no data	1.16912	25.2601	-4.21238	1.82551e-12	15.2864	25.2601	-0.720889	0.380881	23.0173	25.2601	-0.154614	0.847621	7.65401	25.2601	-1.68742	0.000384951	3.54844	25.2601	-2.79968	8.65823e-08	21.5727	25.2601	-0.188448	0.779721	-Ca-N-P			-N-P-Ca	-P-N-Ca		D			D	D
BnaA06g08130D	SNARE associated Golgi protein	106.88	135.84	-0.342122	0.285352	128.395	135.84	-0.0841139	0.939004	163.334	135.84	0.265171	0.561416	91.2597	135.84	-0.579683	0.059645	68.2487	135.84	-0.995186	0.000404468	60.4621	135.84	-1.16228	0.000244933					-P-S	-S-P					D	D
BnaA03g30320D	Multi antimicrobial extrusion protein	6.23242	21.997	-1.8085	0.28551	65.7302	21.997	1.57053	0.656044	8.50535	21.997	-1.32432	0.587741	88.2141	21.997	1.99472	0.240105	0.699799	21.997	-4.74553	0.00722679	0	21.997	-7.47065	0.00191293					-P-S	-S-P					D	D
BnaA06g02060D	Protein kinase, catalytic domain;Serine-threonine/tyrosine-protein kinase catalytic domain;Serine/threonine- / dual specificity protein kinase, catalytic domain;Serine/threonine-protein kinase, active site;Protein kinase-like domain;Concanavalin A-like lectin/glucanase, subgroup;Protein kinase, ATP binding site;Tyrosine-protein kinase, catalytic domain;Malectin-like carbohydrate-binding domain	378.761	1373.2	-1.85547	1.90808e-12	1584.04	1373.2	0.206161	0.805766	1655.75	1373.2	0.269181	0.567515	678.208	1373.2	-1.01746	0.000322807	654.171	1373.2	-1.06964	8.96962e-05	1125.91	1373.2	-0.28577	0.464602	-Ca-N-P			-N-P-Ca	-P-N-Ca		D			D	D
BnaC04g56600D	Plant peroxidase;Haem peroxidase, plant/fungal/bacterial;Haem peroxidase;Peroxidases heam-ligand binding site;Peroxidase, active site	913.442	280.864	1.70031	1.90808e-12	504.696	280.864	0.843867	0.0104125	645.63	280.864	1.19774	1.36206e-05	213.149	280.864	-0.40187	0.194566	637.286	280.864	1.18006	2.33054e-06	518.233	280.864	0.88168	0.00261734	-Ca-Mg-P-S-K	-K-Mg-P-S-Ca	-Mg-P-S-K-Ca		-P-Mg-S-K-Ca	-S-Mg-P-K-Ca	U	U	U		U	U
BnaA07g13290D	Phosphatidylethanolamine-binding, conserved site;Phosphatidylethanolamine-binding protein PEBP	740.212	69.5507	3.40993	1.95558e-12	83.1535	69.5507	0.257598	0.88363	89.6214	69.5507	0.371835	0.679157	255.588	69.5507	1.87765	0.000206586	154.727	69.5507	1.15287	0.0248587	86.193	69.5507	0.299846	0.707729	-Ca-N-P			-N-P-Ca	-P-N-Ca		U			U	U
BnaA05g35010D	Zinc finger, CCCH-type	381.62	520.887	-0.448555	0.287323	562.385	520.887	0.111006	0.938956	342.818	520.887	-0.60114	0.26503	421.722	520.887	-0.30402	0.517681	270.089	520.887	-0.946359	0.0109353	249.236	520.887	-1.06911	0.0111031					-P-S	-S-P					D	D
BnaA06g09760D	no data	9.63086	186.82	-4.23643	2.04946e-12	117.138	186.82	-0.671732	0.606497	117.995	186.82	-0.658326	0.459188	59.9027	186.82	-1.64682	0.00565711	71.1795	186.82	-1.38843	0.0159377	115.67	186.82	-0.697263	0.349767	-Ca-N-P			-N-P-Ca	-P-N-Ca		D			D	D
BnaC02g04340D	Zinc finger, PHD-type;DDT domain;Zinc finger, FYVE/PHD-type;Zinc finger, RING/FYVE/PHD-type;AT hook, DNA-binding motif;DDT domain, subgroup;DDT domain superfamily;Zinc finger, PHD-type, conserved site;Zinc finger, PHD-finger	343.793	392.814	-0.190816	0.287986	355.237	392.814	-0.145378	0.73016	417.485	392.814	0.0854025	0.770797	319.168	392.814	-0.29953	0.0841143	306.1	392.814	-0.359611	0.0256665	304.378	392.814	-0.368353	0.046264					-P-S	-S-P					D	D
BnaC06g02420D	Ribosomal protein S3, C-terminal;Cyclin, C-terminal domain;Cyclin, N-terminal;Cyclin-like	35.8917	46.1226	-0.364448	0.2891	28.0244	46.1226	-0.713859	0.142882	47.6035	46.1226	0.0371066	0.954001	42.7725	46.1226	-0.0768406	0.863661	27.0716	46.1226	-0.763937	0.0168456	21.946	46.1226	-1.02148	0.00481292					-P-S	-S-P					D	D
BnaA10g23120D	no data	54.5661	228.655	-2.07381	2.23424e-12	278.437	228.655	0.283576	0.721301	290.608	228.655	0.346361	0.468128	72.4556	228.655	-1.66079	3.39096e-08	91.8008	228.655	-1.31573	9.94304e-06	103.191	228.655	-1.13983	0.000838372	-Ca-N-P-S			-N-P-S-Ca	-P-N-S-Ca	-S-N-P-Ca	D			D	D	D
BnaA07g02600D	Rhodanese-like domain	59.9695	196.038	-1.71142	2.26966e-12	196.109	196.038	-0.000134116	1	220.155	196.038	0.163056	0.718933	120.434	196.038	-0.713135	0.00688614	91.5093	196.038	-1.10044	8.45828e-06	174.91	196.038	-0.158857	0.681923	-Ca-N-P			-N-P-Ca	-P-N-Ca		D			D	D
BnaA04g12490D	no data	11.6584	18.1613	-0.597038	0.290478	16.5235	18.1613	-0.145326	0.938976	15.2298	18.1613	-0.267412	0.766142	9.21629	18.1613	-0.985176	0.082762	7.03112	18.1613	-1.35425	0.0134136	7.2167	18.1613	-1.37553	0.0284751					-P-S	-S-P					D	D
BnaC06g11000D	Zinc finger, RING-type;Zinc finger, RING/FYVE/PHD-type	81.5546	102.952	-0.329537	0.290996	85.7102	102.952	-0.266864	0.708462	101.469	102.952	-0.0257521	0.966256	89.3604	102.952	-0.199372	0.572489	51.4535	102.952	-1.00423	0.000284343	55.897	102.952	-0.882295	0.00539217					-P-S	-S-P					D	D
BnaA09g38550D	no data	143.18	210.932	-0.556564	0.291482	230.694	210.932	0.1289	0.9438	210.686	210.932	-0.000861399	0.999603	130.384	210.932	-0.695625	0.189538	101.877	210.932	-1.04854	0.0269443	87.3477	210.932	-1.29188	0.0157795					-P-S	-S-P					D	D
BnaA03g03440D	Malic oxidoreductase;Malic enzyme, N-terminal;Malic enzyme, NAD-binding;Malic enzyme, conserved site;NAD(P)-binding domain	2841.29	4329.24	-0.607216	0.0118663	3280.17	4329.24	-0.400219	0.376045	3901.07	4329.24	-0.150094	0.735206	3724.26	4329.24	-0.216928	0.470048	7248.17	4329.24	0.743592	0.00145714	4470.58	4329.24	0.0460646	0.916278	-Ca				-P		D				U
BnaAnng03450D	BTB/POZ-like;BTB/POZ fold;BTB/POZ;NPH3 domain	424.388	545.059	-0.359896	0.291942	431.888	545.059	-0.334921	0.640902	525.513	545.059	-0.0517258	0.936942	380.056	545.059	-0.52179	0.117172	319.837	545.059	-0.767604	0.0105847	310.777	545.059	-0.815711	0.0170965					-P-S	-S-P					D	D
BnaA10g15120D	Glycosyl transferase, family 1;Sucrose-phosphate synthase;Sucrose phosphate synthase, plant	103.998	303.424	-1.55313	2.68496e-12	248.764	303.424	-0.286028	0.594711	234.313	303.424	-0.366669	0.285778	190.636	303.424	-0.668564	0.00591036	576.138	303.424	0.925403	2.09964e-05	326.796	303.424	0.11411	0.761478	-Ca-N			-N-Ca	-P		D			D	U
BnaA06g12220D	Leucine-rich repeat;Leucine-rich repeat, typical subtype;Leucine-rich repeat-containing N-terminal, type 2;Leucine rich repeat 4	465.388	62.9092	2.88755	2.80334e-12	75.3557	62.9092	0.262596	0.857554	53.1581	62.9092	-0.234976	0.785511	216.069	62.9092	1.78296	4.22944e-05	172.959	62.9092	1.46124	0.00070257	56.3227	62.9092	-0.175057	0.821405	-Ca-N-P			-N-P-Ca	-P-N-Ca		U			U	U
BnaA09g06280D	Zinc finger, Dof-type	129.588	37.1849	1.78042	2.80334e-12	33.975	37.1849	-0.133828	0.911655	37.2097	37.1849	-0.00522429	0.994602	77.8946	37.1849	1.05659	0.000271437	69.6514	37.1849	0.896659	0.00207523	54.6797	37.1849	0.544236	0.146629	-Ca-N-P			-N-P-Ca	-P-N-Ca		U			U	U
BnaA07g30180D	Auxin responsive SAUR protein	29.4301	213.656	-2.84116	2.807e-12	197.144	213.656	-0.116817	0.942874	197.952	213.656	-0.108746	0.898939	45.4117	213.656	-2.23351	5.14112e-08	68.2566	213.656	-1.64581	4.51625e-05	157.384	213.656	-0.435037	0.434749	-Ca-N-P			-N-P-Ca	-P-N-Ca		D			D	D
BnaA09g36440D	no data	19.2629	25.8345	-0.40311	0.297413	16.4284	25.8345	-0.662633	0.29581	22.8647	25.8345	-0.195635	0.747532	22.7464	25.8345	-0.174886	0.699713	15.1172	25.8345	-0.774028	0.0370616	11.9261	25.8345	-1.07357	0.0115505					-P-S	-S-P					D	D
BnaA05g26740D	no data	477.025	366.344	0.383452	0.302539	306.103	366.344	-0.259349	0.780677	608.245	366.344	0.730986	0.085814	434.765	366.344	0.247121	0.555502	153.502	366.344	-1.25423	8.50724e-05	167.471	366.344	-1.13358	0.00194766					-P-S	-S-P					D	D
BnaA02g25030D	Bax inhibitor 1, conserved site;Bax inhibitor 1-related	425.794	492.699	-0.209949	0.30562	487.461	492.699	-0.0144122	0.986788	522.297	492.699	0.0845984	0.805767	446.657	492.699	-0.138128	0.547459	258.101	492.699	-0.931638	4.40055e-08	357.435	492.699	-0.468352	0.0226874					-P-S	-S-P					D	D
BnaCnng67530D	Protein kinase, catalytic domain;Serine/threonine- / dual specificity protein kinase, catalytic domain;Serine/threonine-protein kinase, active site;Protein kinase-like domain;Concanavalin A-like lectin/glucanase, subgroup;Protein kinase, ATP binding site;Tyrosine-protein kinase, catalytic domain	419.386	1001.98	-1.25694	2.89412e-12	1132.42	1001.98	0.176772	0.734477	1000.3	1001.98	-0.00358681	0.993961	967.313	1001.98	-0.0500693	0.866622	683.639	1001.98	-0.551167	0.00435605	922.936	1001.98	-0.119255	0.694796	-Ca-P				-P-Ca		D				D
BnaC05g44120D	no data	2.10126	38.5144	-4.07144	2.90318e-12	30.1521	38.5144	-0.352361	0.793604	40.2905	38.5144	0.0531172	0.957598	14.2031	38.5144	-1.44497	0.00428414	11.9634	38.5144	-1.678	0.000649239	40.3583	38.5144	0.0887686	0.91431	-Ca-N-P			-N-P-Ca	-P-N-Ca		D			D	D
BnaCnng58580D	Leucine-rich repeat;Leucine-rich repeat, typical subtype;Leucine-rich repeat-containing N-terminal, type 2;Leucine rich repeat 4	5.52924	43.0856	-2.85553	2.90427e-12	19.7343	43.0856	-1.12034	0.0224961	67.9246	43.0856	0.641197	0.156792	25.0209	43.0856	-0.788898	0.0432428	22.183	43.0856	-0.959952	0.00996909	33.5965	43.0856	-0.337709	0.494095	-Ca-N-P-K	-K-N-P-Ca		-N-P-K-Ca	-P-N-K-Ca		D	D		D	D
BnaA03g43400D	CAAX amino terminal protease	51.3193	72.024	-0.481768	0.306115	56.0332	72.024	-0.365107	0.742236	84.7208	72.024	0.225204	0.765494	43.3498	72.024	-0.725777	0.11515	38.3894	72.024	-0.910236	0.0336287	34.4827	72.024	-1.04597	0.0312152					-P-S	-S-P					D	D
BnaC06g11810D	Ammonium transporter;Ammonium transporter, conserved site;Ammonium transporter AmtB-like domain	283.285	1097.69	-1.95712	3.01074e-12	817.496	1097.69	-0.425104	0.495197	685.314	1097.69	-0.679465	0.0835183	701.04	1097.69	-0.646643	0.0442454	154.16	1097.69	-2.83147	4.01388e-23	807.566	1097.69	-0.44056	0.24747	-Ca-N-P			-N-P-Ca	-P-N-Ca		D			D	D
BnaC03g28220D	Plant peroxidase;Haem peroxidase, plant/fungal/bacterial;Haem peroxidase;Peroxidases heam-ligand binding site;Peroxidase, active site	4981.33	1107.52	2.16912	3.03751e-12	3092.9	1107.52	1.48162	3.50789e-05	919.389	1107.52	-0.267717	0.643687	2025.92	1107.52	0.870643	0.0122748	4911.28	1107.52	2.14869	6.68673e-12	1068.07	1107.52	-0.0532809	0.93116	-Ca-N-P-K	-K-N-P-Ca		-N-P-K-Ca	-P-N-K-Ca		U	U		U	U
BnaC04g35920D	Protein kinase, catalytic domain;Serine/threonine- / dual specificity protein kinase, catalytic domain;Serine/threonine-protein kinase, active site;Protein kinase-like domain;Concanavalin A-like lectin/glucanase, subgroup;Protein kinase, ATP binding site;Tyrosine-protein kinase, catalytic domain	315.984	255.184	0.309076	0.306712	313.312	255.184	0.295019	0.642101	202.411	255.184	-0.335742	0.418261	178.866	255.184	-0.512348	0.0806229	167.546	255.184	-0.606899	0.0261061	150.557	255.184	-0.766406	0.0121476					-P-S	-S-P					D	D
BnaA08g12630D	WD40 repeat;LisH dimerisation motif;LisH dimerisation motif, subgroup;WD40/YVTN repeat-like-containing domain;WD40-repeat-containing domain	252.074	304.759	-0.272253	0.310453	263.301	304.759	-0.211461	0.735958	261.062	304.759	-0.225997	0.558908	272.323	304.759	-0.16272	0.594545	193.791	304.759	-0.653023	0.00523309	209.279	304.759	-0.550714	0.0443079					-P-S	-S-P					D	D
BnaA09g54870D	Glycine rich protein	2355.05	138.919	4.0846	3.17116e-12	205.157	138.919	0.564511	0.711077	154.987	138.919	0.158378	0.897871	318.975	138.919	1.20128	0.0591329	582.884	138.919	2.07052	0.000339931	221.349	138.919	0.670975	0.393795	-Ca-P				-P-Ca		U				U
BnaC07g41040D	Domain of unknown function DUF125, transmembrane	101.19	5.97318	4.05338	3.17116e-12	5.03958	5.97318	-0.247139	0.935125	3.31113	5.97318	-0.768644	0.566811	5.24103	5.97318	-0.245373	0.830773	22.7429	5.97318	1.9143	0.00348182	16.8154	5.97318	1.47621	0.0651559	-Ca-P				-P-Ca		U				U
BnaA09g36610D	Glycoside hydrolase, family 17;Glycoside hydrolase, catalytic domain;Glycoside hydrolase, superfamily	87.2903	3.39427	4.63834	3.18024e-12	9.92524	3.39427	1.53037	0.278114	8.51965	3.39427	1.27092	0.292206	34.518	3.39427	3.30636	3.79428e-06	11.9534	3.39427	1.7949	0.025955	7.26829	3.39427	1.11172	0.306178	-Ca-N-P			-N-P-Ca	-P-N-Ca		U			U	U
BnaAnng00920D	Phosphoglycerate/bisphosphoglycerate mutase, active site;Histidine phosphatase superfamily, clade-1	1.59325	59.5611	-5.13469	3.25111e-12	46.4937	59.5611	-0.355455	0.849196	11.618	59.5611	-2.30477	0.000938389	31.064	59.5611	-0.941631	0.161361	13.9918	59.5611	-2.07523	0.000686699	464.963	59.5611	2.9655	1.36249e-06	-Ca-Mg-P		-Mg-P-Ca		-P-Mg-Ca	-S	D		D		D	U
BnaC03g76970D	Toll/interleukin-1 receptor homology (TIR) domain	454.458	549.298	-0.274752	0.3135	552.093	549.298	0.00780704	0.995531	553.686	549.298	0.0138242	0.980297	431.2	549.298	-0.350938	0.197245	384.477	549.298	-0.514118	0.0338621	374.034	549.298	-0.557217	0.0435269					-P-S	-S-P					D	D
BnaC04g03990D	Major pollen allergen Lol pI;Expansin/pollen allergen, DPBB domain;Expansin, cellulose-binding-like domain;Expansin/Lol pI;Barwin-related endoglucanase;Barwin-like endoglucanase	45.6167	2.56989	4.06573	3.30404e-12	5.68501	2.56989	1.0949	0.547141	3.92352	2.56989	0.620695	0.682809	7.67143	2.56989	1.45298	0.0958859	9.84558	2.56989	1.87522	0.0139976	10.2412	2.56989	1.87546	0.0323137	-Ca-P-S				-P-S-Ca	-S-P-Ca	U				U	U
BnaCnng73600D	Glycoside hydrolase, family 9;Six-hairpin glycosidase-like;Six-hairpin glycosidase	29.0061	117.852	-2.02936	3.41164e-12	169.678	117.852	0.529781	0.281457	109.758	117.852	-0.0956305	0.869696	161.248	117.852	0.458197	0.148618	53.4209	117.852	-1.13567	9.41086e-05	90.4618	117.852	-0.375631	0.325449	-Ca-P				-P-Ca		D				D
BnaCnng48830D	Tubby, C-terminal;F-box domain, cyclin-like;Tubby, C-terminal, conserved site;Tubby C-terminal-like domain	626.372	2980.24	-2.24943	3.45252e-12	2820.13	2980.24	-0.0795795	0.956677	2709.54	2980.24	-0.137282	0.840011	1902.21	2980.24	-0.647605	0.0861093	1584.1	2980.24	-0.911553	0.00783525	1856.75	2980.24	-0.683395	0.0966617	-Ca-P				-P-Ca		D				D
BnaA04g28600D	Glutathione S-transferase, N-terminal;Glutathione S-transferase, C-terminal-like;Thioredoxin-like fold;Glutathione S-transferase/chloride channel, C-terminal	141.994	103.366	0.457163	0.316502	280.639	103.366	1.43627	0.0017959	63.723	103.366	-0.687937	0.238184	215.576	103.366	1.05658	0.00988787	57.3529	103.366	-0.852421	0.0426312	53.0121	103.366	-0.961422	0.044367		-K-N		-N-K	-P-S	-S-P		U		U	D	D
BnaA09g12650D	O-methyltransferase, family 2;Winged helix-turn-helix transcription repressor DNA-binding domain;Plant methyltransferase dimerisation;Caffeate O-methyltransferase (COMT) family	67.194	377.839	-2.4905	3.69257e-12	592.535	377.839	0.648334	0.33425	438.599	377.839	0.213288	0.75702	176.105	377.839	-1.10204	0.00403313	131.928	377.839	-1.51809	2.63617e-05	350.637	377.839	-0.104751	0.872456	-Ca-N-P			-N-P-Ca	-P-N-Ca		D			D	D
BnaC08g10160D	UBX;UBA-like;SEP domain	184.332	158.573	0.217598	0.31776	134.668	158.573	-0.233066	0.607808	154.913	158.573	-0.0377759	0.928337	145.164	158.573	-0.122477	0.634402	90.3149	158.573	-0.807838	3.08313e-05	112.989	158.573	-0.495284	0.0302349					-P-S	-S-P					D	D
BnaA02g35750D	Protein of unknown function DUF569;Actin cross-linking	185.126	575.469	-1.63001	3.82194e-12	529.89	575.469	-0.118609	0.894479	571.667	575.469	-0.00839869	0.989049	144.126	575.469	-2.00112	5.14319e-17	195.391	575.469	-1.55686	5.57405e-11	332.153	575.469	-0.797035	0.0046979	-Ca-N-P-S			-N-P-S-Ca	-P-N-S-Ca	-S-N-P-Ca	D			D	D	D
BnaA03g08390D	Protein of unknown function DUF3049	644.895	163.276	1.98357	3.92793e-12	176.834	163.276	0.117593	0.919978	143.347	163.276	-0.178919	0.76419	431.845	163.276	1.40822	2.80502e-06	319.688	163.276	0.971391	0.00146496	189.423	163.276	0.21429	0.655158	-Ca-N-P			-N-P-Ca	-P-N-Ca		U			U	U
BnaC02g06510D	LRAT-like domain	377.273	2201.88	-2.54286	3.93353e-12	2095.37	2201.88	-0.0714982	0.964869	1691.22	2201.88	-0.380515	0.548958	1326.57	2201.88	-0.731217	0.0835564	1099.89	2201.88	-1.00116	0.00939963	1044.27	2201.88	-1.07751	0.0138087	-Ca-P-S				-P-S-Ca	-S-P-Ca	D				D	D
BnaA03g07550D	no data	3.69001	15.0604	-2.08932	0.00152092	17.3196	15.0604	0.180025	0.931894	16.2236	15.0604	0.109503	0.926609	18.5525	15.0604	0.273704	0.716375	37.1551	15.0604	1.2745	0.0141055	30.7891	15.0604	0.996259	0.115749	-Ca				-P		D				U
BnaA01g07250D	Type I phosphodiesterase/nucleotide pyrophosphatase/phosphate transferase;Alkaline phosphatase-like, alpha/beta/alpha;Alkaline-phosphatase-like, core domain;Ectonucleotide pyrophosphatase/phosphodiesterase family	82.6879	12.3472	2.73118	4.07381e-12	19.547	12.3472	0.664073	0.532953	7.14575	12.3472	-0.825992	0.327318	64.1079	12.3472	2.37182	9.3248e-09	71.1563	12.3472	2.52373	3.95563e-10	31.6269	12.3472	1.35935	0.00937898	-Ca-N-P-S			-N-P-S-Ca	-P-N-S-Ca	-S-N-P-Ca	U			U	U	U
BnaA03g58750D	Plant disease resistance response protein	1021.44	245.721	2.05629	4.07381e-12	222.5	245.721	-0.142231	0.904514	137.245	245.721	-0.839394	0.0412256	413.123	245.721	0.749939	0.0279463	531.847	245.721	1.11496	0.000338826	317.99	245.721	0.368432	0.397264	-Ca-N-P		-Mg	-N-P-Ca	-P-N-Ca		U		D	U	U
BnaAnng09400D	NYN domain, limkain-b1-type	50.012	71.6897	-0.529703	0.319965	95.0533	71.6897	0.400702	0.744115	58.5565	71.6897	-0.29943	0.720733	85.543	71.6897	0.249851	0.685434	14.4016	71.6897	-2.31045	1.64716e-06	31.8206	71.6897	-1.16647	0.0329465					-P-S	-S-P					D	D
BnaA06g34460D	Metallophosphoesterase domain	37.5779	120.973	-1.71072	4.10048e-12	236.089	120.973	0.961172	0.000189046	148.629	120.973	0.294297	0.431549	52.6044	120.973	-1.20484	1.527e-06	174.872	120.973	0.527053	0.0294633	90.65	120.973	-0.411755	0.1846	-Ca-N	-K-P		-N-Ca	-P-K		D	U		D	U
BnaAnng13060D	Synaptojanin, N-terminal	118.991	669.967	-2.49059	4.22433e-12	615.36	669.967	-0.122215	0.931931	507.32	669.967	-0.400204	0.510317	206.789	669.967	-1.69521	4.73182e-06	220.124	669.967	-1.60465	9.88693e-06	333.313	669.967	-1.01064	0.0186505	-Ca-N-P-S			-N-P-S-Ca	-P-N-S-Ca	-S-N-P-Ca	D			D	D	D
BnaCnng50030D	no data	5.07344	53.7168	-3.38527	4.22433e-12	32.7765	53.7168	-0.710389	0.393085	141.211	53.7168	1.39527	0.00231857	7.55526	53.7168	-2.78062	5.12345e-09	17.9764	53.7168	-1.57249	0.000404881	19.0526	53.7168	-1.48571	0.00328741	-Ca-N-P-S		-Mg	-N-P-S-Ca	-P-N-S-Ca	-S-N-P-Ca	D		U	D	D	D
BnaC08g48150D	Major facilitator superfamily;Major facilitator superfamily domain, general substrate transporter;Major facilitator superfamily domain	101.618	270.413	-1.4146	4.27132e-12	285.227	270.413	0.0768626	0.923264	230.521	270.413	-0.230666	0.505019	402.387	270.413	0.572639	0.00835188	73.0315	270.413	-1.88631	2.11751e-19	229.761	270.413	-0.230486	0.431809	-Ca-P			-N	-P-Ca		D			U	D
BnaA05g09000D	CTP synthase;CTP synthase, N-terminal;Glutamine amidotransferase type 1	0.407108	29.8389	-6.08294	4.28854e-12	63.4845	29.8389	1.08789	0.218865	27.1505	29.8389	-0.13521	0.908439	5.88788	29.8389	-2.32087	0.000251789	0	29.8389	-7.90329	7.08624e-13	10.7707	29.8389	-1.38831	0.0430872	-Ca-N-P-S			-N-P-S-Ca	-P-N-S-Ca	-S-N-P-Ca	D			D	D	D
BnaA02g00700D	Enhancer of rudimentary;Biopterin transport-related protein BT1;Major facilitator superfamily domain, general substrate transporter	411.253	358.782	0.200038	0.322846	384.979	358.782	0.101829	0.859853	399.091	358.782	0.153735	0.60708	323.286	358.782	-0.149891	0.505474	262.67	358.782	-0.449648	0.01242	255.946	358.782	-0.488285	0.0168264					-P-S	-S-P					D	D
BnaC01g03180D	SEC7-like;Armadillo-like helical;Domain of unknown function DUF1981, SEC7 associated;Armadillo-type fold;SEC7-like, alpha orthogonal bundle	375.631	1553.52	-2.0454	4.49645e-12	1147.66	1553.52	-0.436783	0.512394	1364.01	1553.52	-0.188083	0.74908	497.594	1553.52	-1.63956	6.99353e-08	539.294	1553.52	-1.52631	3.77341e-07	1250.57	1553.52	-0.312764	0.473824	-Ca-N-P			-N-P-Ca	-P-N-Ca		D			D	D
BnaA03g03720D	Protein of unknown function DUF3511	258.182	304.609	-0.235996	0.323389	317.887	304.609	0.0599577	0.942212	312.987	304.609	0.0407724	0.927935	284.243	304.609	-0.0993946	0.729434	186.318	304.609	-0.709985	0.000512272	204.404	304.609	-0.577549	0.0152301					-P-S	-S-P					D	D
BnaA09g41470D	Myc-type, basic helix-loop-helix (bHLH) domain	390.922	118.068	1.72136	4.65554e-12	184.53	118.068	0.639638	0.129574	234.601	118.068	0.980516	0.001376	152.234	118.068	0.361656	0.272129	247.579	118.068	1.06228	5.50671e-05	187.534	118.068	0.663476	0.038976	-Ca-Mg-P-S		-Mg-P-S-Ca		-P-Mg-S-Ca	-S-Mg-P-Ca	U		U		U	U
BnaC09g09100D	no data	11.6357	21.7667	-0.883025	0.325618	4.9632	21.7667	-2.11016	0.0833578	5.93913	21.7667	-1.86406	0.0830577	8.41094	21.7667	-1.3837	0.1222	3.54318	21.7667	-2.58897	0.00280966	4.88994	21.7667	-2.14713	0.0276267					-P-S	-S-P					D	D
BnaC01g05520D	MEKHLA	496.779	193.121	1.35992	4.92542e-12	194.392	193.121	0.00801818	0.994954	182.197	193.121	-0.0902559	0.838905	428.421	193.121	1.14774	2.09521e-08	374.722	193.121	0.954389	3.60756e-06	191.008	193.121	-0.0237816	0.955578	-Ca-N-P			-N-P-Ca	-P-N-Ca		U			U	U
BnaC04g08450D	UDP-glucuronosyl/UDP-glucosyltransferase	55.0521	119.424	-1.11554	0.330915	140.177	119.424	0.229471	0.95636	29.2878	119.424	-2.02129	0.148669	48.1632	119.424	-1.31316	0.261424	10.5743	119.424	-3.48409	0.00106527	8.94107	119.424	-3.73772	0.00229109					-P-S	-S-P					D	D
BnaA09g25160D	ABC transporter-like;AAA+ ATPase domain;ABC-2 type transporter;ABC transporter, conserved site	374.949	101.359	1.88248	5.07382e-12	103.964	101.359	0.0331482	0.98217	73.1109	101.359	-0.478865	0.303553	186.605	101.359	0.877378	0.00458206	180.856	101.359	0.830356	0.00561194	106.648	101.359	0.0774539	0.888716	-Ca-N-P			-N-P-Ca	-P-N-Ca		U			U	U
BnaC09g51720D	Glycoside hydrolase, family 19, catalytic;Glycoside hydrolase, family 19;Lysozyme-like domain	3517.71	478.578	2.87834	5.10509e-12	1013.04	478.578	1.08267	0.0860565	519.402	478.578	0.11987	0.89589	784.856	478.578	0.714382	0.14484	2912.48	478.578	2.60607	5.06341e-10	687.672	478.578	0.522414	0.367471	-Ca-P				-P-Ca		U				U
BnaC02g02300D	no data	27.6769	121.192	-2.09126	5.22055e-12	116.607	121.192	-0.0562778	0.964754	145.708	121.192	0.263899	0.599887	44.2619	121.192	-1.45364	2.36439e-06	76.7668	121.192	-0.656945	0.0367192	57.0119	121.192	-1.07827	0.00184574	-Ca-N-P-S			-N-P-S-Ca	-P-N-S-Ca	-S-N-P-Ca	D			D	D	D
BnaC03g36950D	LURP1-like domain;Tubby C-terminal-like domain	37.4814	140.609	-1.8911	5.25657e-12	167.216	140.609	0.251215	0.730303	153.756	140.609	0.130904	0.803802	140.535	140.609	-0.00222581	0.996783	37.3003	140.609	-1.91082	8.45467e-12	88.459	140.609	-0.697309	0.0327225	-Ca-P-S				-P-S-Ca	-S-P-Ca	D				D	D
BnaCnng04600D	Amino acid transporter, transmembrane	352.602	125.48	1.48522	5.31569e-12	113.673	125.48	-0.144978	0.859712	104.885	125.48	-0.258544	0.52689	340.681	125.48	1.43664	6.76486e-11	221.595	125.48	0.816754	0.000461041	160.2	125.48	0.340516	0.281857	-Ca-N-P			-N-P-Ca	-P-N-Ca		U			U	U
BnaA05g19560D	Multi antimicrobial extrusion protein	510.498	166.762	1.61188	5.68127e-12	208.758	166.762	0.320846	0.594136	316.105	166.762	0.916595	0.00144889	251.782	166.762	0.593087	0.0317853	296.709	166.762	0.826994	0.00105019	161.655	166.762	-0.053306	0.91259	-Ca-N-Mg-P		-Mg-N-P-Ca	-N-Mg-P-Ca	-P-N-Mg-Ca		U		U	U	U
BnaC06g19240D	Nodulin-like;Major facilitator superfamily domain, general substrate transporter	772.427	653.494	0.241362	0.335255	599.795	653.494	-0.123484	0.862622	490.249	653.494	-0.414271	0.169652	612.296	653.494	-0.0939201	0.759367	431.805	653.494	-0.597562	0.00578696	412.672	653.494	-0.666207	0.00651091					-P-S	-S-P					D	D
BnaA09g23770D	Protein kinase, catalytic domain;Serine-threonine/tyrosine-protein kinase catalytic domain;Serine/threonine- / dual specificity protein kinase, catalytic domain;Gnk2-homologous domain;Serine/threonine-protein kinase, active site;Protein kinase-like domain;Concanavalin A-like lectin/glucanase, subgroup;Protein kinase, ATP binding site;Tyrosine-protein kinase, catalytic domain	442.829	678.405	-0.615233	0.339015	902.415	678.405	0.411791	0.800135	320.057	678.405	-1.08222	0.160544	505.878	678.405	-0.423384	0.553375	256.302	678.405	-1.40339	0.0127625	232.76	678.405	-1.54664	0.0157473					-P-S	-S-P					D	D
BnaA04g16790D	Protein kinase, catalytic domain;Serine-threonine/tyrosine-protein kinase catalytic domain;Serine/threonine- / dual specificity protein kinase, catalytic domain;Serine/threonine-protein kinase, active site;Protein kinase-like domain;Concanavalin A-like lectin/glucanase, subgroup;Protein kinase, ATP binding site;Tyrosine-protein kinase, catalytic domain;Malectin-like carbohydrate-binding domain	11.0393	60.7889	-2.45262	5.97502e-12	43.1797	60.7889	-0.493071	0.468356	70.4915	60.7889	0.206201	0.72216	31.6968	60.7889	-0.918026	0.00932224	29.9198	60.7889	-1.01814	0.00277652	48.3522	60.7889	-0.325642	0.476522	-Ca-N-P			-N-P-Ca	-P-N-Ca		D			D	D
BnaA03g26330D	Glycoside hydrolase, family 18, catalytic domain;Chitinase II;Glycoside hydrolase, catalytic domain;Glycoside hydrolase, superfamily	583.404	98.1792	2.56855	9.86303e-06	48.1612	98.1792	-1.02546	0.370278	311.592	98.1792	1.66371	0.0224367	30.851	98.1792	-1.6428	0.0106498	3.47742	98.1792	-4.76106	1.46921e-11	45.898	98.1792	-1.08741	0.144835	-Ca-Mg		-Mg-Ca	-N-P	-P-N		U		U	D	D
BnaC06g21260D	no data	24.4828	0	7.60338	5.97502e-12	5.68558	0	5.53694	0.00235139	1.17126	0	3.37227	0.21887	8.58493	0	6.1372	9.24538e-06	3.19328	0	4.72002	0.00543491	2.09612	0	4.12286	0.0536853	-Ca-N-P-K	-K-N-P-Ca		-N-P-K-Ca	-P-N-K-Ca		U	U		U	U
BnaCnng53280D	UDP-glucuronosyl/UDP-glucosyltransferase	196.515	10.0418	4.27408	6.17917e-12	20.2882	10.0418	1.00656	0.472005	11.7014	10.0418	0.189788	0.898951	24.8389	10.0418	1.30672	0.0765433	47.985	10.0418	2.2439	0.000510683	17.673	10.0418	0.857307	0.342475	-Ca-P				-P-Ca		U				U
BnaA05g29740D	Glycoside hydrolase, family 28;Parallel beta-helix repeat;Pectin lyase fold/virulence factor;Pectin lyase fold	223.279	37.8686	2.55368	6.18794e-12	37.4978	37.8686	-0.0210549	0.993166	23.897	37.8686	-0.692703	0.289222	104.973	37.8686	1.46456	0.000314149	81.2786	37.8686	1.09508	0.00760644	57.3673	37.8686	0.584232	0.279381	-Ca-N-P			-N-P-Ca	-P-N-Ca		U			U	U
BnaAnng01650D	PMR5 N-terminal domain;PC-Esterase	30.8771	133.025	-2.08967	6.20259e-12	121.906	133.025	-0.126507	0.910627	123.152	133.025	-0.115081	0.848565	61.7008	133.025	-1.11062	0.000411435	50.649	133.025	-1.39157	4.73503e-06	124.054	133.025	-0.082822	0.878528	-Ca-N-P			-N-P-Ca	-P-N-Ca		D			D	D
BnaA10g10320D	no data	615.199	243.418	1.33714	6.24355e-12	670.016	243.418	1.4618	8.78064e-13	335.186	243.418	0.459695	0.114076	483.735	243.418	0.988601	1.61284e-06	490.573	243.418	1.01205	5.10828e-07	214.726	243.418	-0.18688	0.559555	-Ca-N-P-K	-K-N-P-Ca		-N-P-K-Ca	-P-N-K-Ca		U	U		U	U
BnaCnng17130D	Glycosyl transferase, family 14	360.312	404.329	-0.163132	0.34073	403.703	404.329	-0.0024454	0.998284	385.638	404.329	-0.0716138	0.800356	367.445	404.329	-0.137333	0.456416	305.442	404.329	-0.404776	0.00643228	309.4	404.329	-0.390011	0.0224104					-P-S	-S-P					D	D
BnaC06g12270D	SAM dependent carboxyl methyltransferase	890.311	75.6622	3.54862	6.35707e-12	544.347	75.6622	2.8393	4.79444e-07	87.3756	75.6622	0.198929	0.852529	310.798	75.6622	2.03093	0.000143683	310.63	75.6622	2.0301	9.14372e-05	130.813	75.6622	0.781823	0.250817	-Ca-N-P-K	-K-N-P-Ca		-N-P-K-Ca	-P-N-K-Ca		U	U		U	U
BnaC04g45790D	Plant lipid transfer protein/Par allergen;Bifunctional inhibitor/plant lipid transfer protein/seed storage helical domain	763.329	151.955	2.33182	6.47901e-12	229.292	151.955	0.59692	0.397626	59.3458	151.955	-1.34282	0.00171655	228.894	151.955	0.595776	0.149574	343.59	151.955	1.18063	0.000938614	203.72	151.955	0.422977	0.393127	-Ca-P		-Mg		-P-Ca		U		D		U
BnaA06g12450D	NUDIX hydrolase domain;NUDIX hydrolase domain-like;NUDIX hydrolase, conserved site	193.921	827.652	-2.09391	6.7105e-12	752.001	827.652	-0.137937	0.90701	808.152	827.652	-0.0336775	0.963265	469.159	827.652	-0.818258	0.0159871	490.632	827.652	-0.753872	0.0213346	413.951	827.652	-0.999768	0.00590398	-Ca-N-P-S			-N-P-S-Ca	-P-N-S-Ca	-S-N-P-Ca	D			D	D	D
BnaC04g23290D	Pectinesterase, catalytic;Pectin lyase fold/virulence factor;Pectin lyase fold;Pectinesterase, active site	23.149	151.861	-2.69269	6.73526e-12	88.1079	151.861	-0.784418	0.235541	150.813	151.861	-0.0127716	0.989175	62.3782	151.861	-1.27871	0.0015591	36.1995	151.861	-2.06541	1.20371e-07	69.5288	151.861	-1.11045	0.0135044	-Ca-N-P-S			-N-P-S-Ca	-P-N-S-Ca	-S-N-P-Ca	D			D	D	D
BnaC03g35940D	Pectinacetylesterase	197.082	487.548	-1.30849	6.84522e-12	448.861	487.548	-0.119084	0.857554	455.546	487.548	-0.0980992	0.802772	445.466	487.548	-0.129764	0.632744	241.092	487.548	-1.01581	1.86542e-07	461.633	487.548	-0.0738408	0.833054	-Ca-P				-P-Ca		D				D
BnaC03g47370D	Toll/interleukin-1 receptor homology (TIR) domain	41.6193	142.017	-1.77166	6.98483e-12	103.786	142.017	-0.451756	0.360554	160.548	142.017	0.168332	0.719868	68.8523	142.017	-1.04184	9.4006e-05	49.9066	142.017	-1.50827	7.91603e-09	134.474	142.017	-0.0777673	0.865316	-Ca-N-P			-N-P-Ca	-P-N-Ca		D			D	D
BnaCnng02460D	Protein of unknown function DUF604	0	23.9726	-7.59902	7.11133e-12	77.7354	23.9726	1.68498	0.0178301	4.72996	23.9726	-2.27748	0.00242577	6.19615	23.9726	-1.9435	0.00372016	8.0561	23.9726	-1.56441	0.0148297	22.4604	23.9726	-0.081545	0.939765	-Ca-N-Mg-P	-K	-Mg-N-P-Ca	-N-Mg-P-Ca	-P-N-Mg-Ca		D	U	D	D	D
BnaA01g19830D	Protein kinase, catalytic domain;Serine-threonine/tyrosine-protein kinase catalytic domain;Serine/threonine- / dual specificity protein kinase, catalytic domain;Serine/threonine-protein kinase, active site;Protein kinase-like domain;Concanavalin A-like lectin/glucanase, subgroup;Protein kinase, ATP binding site;Tyrosine-protein kinase, catalytic domain;Malectin-like carbohydrate-binding domain	24.4612	89.1641	-1.90947	7.42091e-12	38.3678	89.1641	-1.21196	0.000137296	98.7147	89.1641	0.140726	0.776905	84.0794	89.1641	-0.0787556	0.843595	19.3796	89.1641	-2.1943	4.35719e-14	52.8297	89.1641	-0.746514	0.0189984	-Ca-P-S-K	-K-P-S-Ca			-P-S-K-Ca	-S-P-K-Ca	D	D			D	D
BnaC02g08770D	Mechanosensitive ion channel MscS;Like-Sm (LSM) domain;Mechanosensitive ion channel MscS-like, plants/fungi	4.45202	73.524	-4.02399	7.4244e-12	53.1026	73.524	-0.46853	0.735541	31.8333	73.524	-1.17546	0.0890973	17.1094	73.524	-2.11095	0.000119468	8.42126	73.524	-3.10529	2.98697e-08	89.9748	73.524	0.287407	0.721276	-Ca-N-P			-N-P-Ca	-P-N-Ca		D			D	D
BnaA09g28580D	Aluminum-activated malate transporter	132.81	425.211	-1.67957	7.50835e-12	333.483	425.211	-0.349808	0.534518	531.305	425.211	0.321587	0.424881	211.416	425.211	-1.00606	0.000105292	113.943	425.211	-1.89918	1.90943e-14	270.042	425.211	-0.649874	0.0304941	-Ca-N-P-S			-N-P-S-Ca	-P-N-S-Ca	-S-N-P-Ca	D			D	D	D
BnaC03g50500D	Amino acid transporter, transmembrane	130.432	176.307	-0.432114	0.34132	119.468	176.307	-0.56155	0.491115	115.654	176.307	-0.604939	0.296828	290.138	176.307	0.716941	0.0921063	71.4488	176.307	-1.30316	0.000857658	52.4252	176.307	-1.73806	6.54743e-05					-P-S	-S-P					D	D
BnaC07g42400D	Cation-transporting P-type ATPase;Cation-transporting P-type ATPase, N-terminal;H+ transporting P-type ATPase, subfamily IIIA;P-type ATPase, A domain;P-type ATPase, phosphorylation site;HAD-like domain;P-type ATPase, transmembrane domain;P-type ATPase, cytoplasmic domain N	334.466	1495.45	-2.15995	7.57921e-12	2396.21	1495.45	0.680089	0.218687	1073.51	1495.45	-0.478313	0.343536	1676.23	1495.45	0.164635	0.72318	200.104	1495.45	-2.90078	1.49984e-19	1229.25	1495.45	-0.28217	0.558131	-Ca-P				-P-Ca		D				D
BnaA09g42000D	Quinolinate phosphoribosyl transferase, C-terminal;Nicotinate phosphoribosyltransferase putative;Nicotinate phosphoribosyltransferase-related;Nicotinate phosphoribosyltransferase-like	873.292	751.548	0.216874	0.341405	779.662	751.548	0.0530862	0.947364	657.223	751.548	-0.193328	0.553589	632.695	751.548	-0.249188	0.285642	514.62	751.548	-0.545857	0.00543601	491.009	751.548	-0.618823	0.00525255					-P-S	-S-P					D	D
BnaC03g33490D	Plant peroxidase;Haem peroxidase, plant/fungal/bacterial;Haem peroxidase;Peroxidases heam-ligand binding site	836.198	3378.19	-2.01372	7.60683e-12	3659.67	3378.19	0.115604	0.921136	3817.04	3378.19	0.176196	0.765701	2608.25	3378.19	-0.373049	0.320718	1981.37	3378.19	-0.769597	0.0150575	2660.98	3378.19	-0.344802	0.419191	-Ca-P				-P-Ca		D				D
BnaA05g07610D	UDP-glucuronosyl/UDP-glucosyltransferase	151.725	50.9847	1.56964	0.343774	152.798	50.9847	1.5793	0.647488	6.78348	50.9847	-2.89661	0.169105	7.8995	50.9847	-2.66843	0.109281	5.69255	50.9847	-3.13965	0.0472568	0.790863	50.9847	-5.90523	0.00374386					-P-S	-S-P					D	D
BnaA03g10170D	Allergen V5/Tpx-1-related;Ves allergen;CAP domain;Allergen V5/Tpx-1-related, conserved site	9.18872	55.8563	-2.66447	1.15732e-08	68.5927	55.8563	0.295689	0.818233	38.8771	55.8563	-0.513863	0.451955	62.1488	55.8563	0.144124	0.816723	103.989	55.8563	0.894952	0.0358819	104.141	55.8563	0.89463	0.0697115	-Ca				-P		D				U
BnaC08g01540D	Glycoside hydrolase, family 19, catalytic	644.064	1564.13	-1.28078	8.13731e-12	1345.35	1564.13	-0.217125	0.66526	1130.24	1564.13	-0.467263	0.0782999	1072.29	1564.13	-0.545108	0.0099851	1090.37	1564.13	-0.520144	0.0106536	1741.76	1564.13	0.156199	0.601922	-Ca-N-P			-N-P-Ca	-P-N-Ca		D			D	D
BnaA02g36500D	Protein of unknown function DUF538	17.6039	92.6186	-2.39449	8.20689e-12	94.2806	92.6186	0.0279574	0.986131	108.96	92.6186	0.236649	0.690184	43.9654	92.6186	-1.07819	0.00251343	33.3777	92.6186	-1.46787	1.95325e-05	147.14	92.6186	0.68219	0.0802228	-Ca-N-P			-N-P-Ca	-P-N-Ca		D			D	D
BnaA06g05460D	Germin;Cupin 1;RmlC-like cupin domain;RmlC-like jelly roll fold;Germin, manganese binding site	126.643	616.175	-2.28022	8.31928e-12	1517.95	616.175	1.29996	0.00130207	489.31	616.175	-0.332363	0.568806	61.0372	616.175	-3.32925	1.19609e-21	103.812	616.175	-2.56822	3.01689e-14	557.454	616.175	-0.143945	0.804622	-Ca-N-P	-K		-N-P-Ca	-P-N-Ca		D	U		D	D
BnaCnng74070D	Zinc finger, RING-type;Zinc finger, RING/FYVE/PHD-type	153.716	183.362	-0.244192	0.347596	180.413	183.362	-0.0240717	0.981917	172.312	183.362	-0.0908598	0.835649	158.624	183.362	-0.209877	0.4523	115.704	183.362	-0.663689	0.00326716	123.875	183.362	-0.571452	0.0293019					-P-S	-S-P					D	D
BnaC04g06320D	Amino acid transporter, transmembrane	230.731	744.447	-1.68873	8.79615e-12	737.783	744.447	-0.01302	0.993026	869.519	744.447	0.223588	0.621728	488.762	744.447	-0.60909	0.0306913	404.528	744.447	-0.87948	0.000674407	662.682	744.447	-0.169196	0.677532	-Ca-N-P			-N-P-Ca	-P-N-Ca		D			D	D
BnaA03g11850D	NADPH-dependent FMN reductase;Flavodoxin/nitric oxide synthase;Flavoprotein WrbA	640.86	1606.54	-1.32379	8.82779e-12	2043.15	1606.54	0.346715	0.383527	1090.89	1606.54	-0.558224	0.0317124	565.016	1606.54	-1.50694	1.50797e-14	791.302	1606.54	-1.02162	2.75835e-07	2093.02	1606.54	0.382601	0.134933	-Ca-N-Mg-P		-Mg-N-P-Ca	-N-Mg-P-Ca	-P-N-Mg-Ca		D		D	D	D
BnaC08g46530D	Drug/metabolite transporter	2075.65	2482.61	-0.257878	0.349085	1941.2	2482.61	-0.355008	0.459056	2013.9	2482.61	-0.302474	0.410825	2483.43	2482.61	0.000535955	0.999361	1376.08	2482.61	-0.85144	0.000194902	1575.47	2482.61	-0.65693	0.0143158					-P-S	-S-P					D	D
BnaA07g03200D	No apical meristem (NAM) protein	110.144	81.8317	0.43012	0.351821	142.312	81.8317	0.800308	0.22225	67.2722	81.8317	-0.268594	0.713242	66.1946	81.8317	-0.318069	0.541203	40.0989	81.8317	-1.02424	0.0145476	40.1352	81.8317	-1.04303	0.0302349					-P-S	-S-P					D	D
BnaA01g25510D	no data	246.25	204.42	0.265134	0.352671	192.781	204.42	-0.0873661	0.925027	212.031	204.42	0.0492506	0.927173	148.811	204.42	-0.466842	0.0900738	136.866	204.42	-0.580507	0.0227914	118.04	204.42	-0.793209	0.00512478					-P-S	-S-P					D	D
BnaA01g28130D	Predicted eukaryotic LigT;Protein kinase A anchor protein, nuclear localisation signal domain	434.196	356.202	0.287554	0.352824	350.056	356.202	-0.0242688	0.985056	323.687	356.202	-0.138931	0.784742	288.272	356.202	-0.30546	0.343816	189.179	356.202	-0.911987	0.000537101	183.37	356.202	-0.964507	0.00126072					-P-S	-S-P					D	D
BnaC05g42510D	Globin;Leghaemoglobin;Globin-like;Globin, structural domain;Leghaemoglobin, iron-binding site	104.066	38.4704	1.42134	9.9858e-12	38.9561	38.4704	0.0067817	0.997022	61.1128	38.4704	0.646053	0.0351068	80.6963	38.4704	1.0464	6.00006e-06	61.2197	38.4704	0.654435	0.00938644	36.4283	38.4704	-0.0891165	0.853177	-Ca-N-Mg-P		-Mg-N-P-Ca	-N-Mg-P-Ca	-P-N-Mg-Ca		U		U	U	U
BnaA03g44400D	ArgE/DapE/ACY1/CPG2/YscS, conserved site;Peptidase M20;Amidase, hydantoinase/carbamoylase;Peptidase M20, dimerisation domain	343.503	1253.79	-1.86353	1.00684e-11	799.084	1253.79	-0.650085	0.155601	1515.5	1253.79	0.272794	0.578467	1009.39	1253.79	-0.312491	0.381292	199.799	1253.79	-2.64939	1.45248e-21	521.892	1253.79	-1.26386	5.99808e-05	-Ca-P-S				-P-S-Ca	-S-P-Ca	D				D	D
BnaC05g04380D	Fatty acid desaturase, type 1;Fatty acid desaturase, type 1, core	31.0427	5.64955	2.46143	1.02059e-11	8.80241	5.64955	0.660638	0.60576	3.01353	5.64955	-0.897884	0.393475	20.8362	5.64955	1.85335	1.76668e-05	32.6821	5.64955	2.52793	5.33132e-12	15.3711	5.64955	1.44506	0.00721438	-Ca-N-P-S			-N-P-S-Ca	-P-N-S-Ca	-S-N-P-Ca	U			U	U	U
BnaA04g22430D	Protein kinase, catalytic domain;Serine-threonine/tyrosine-protein kinase catalytic domain;Serine/threonine- / dual specificity protein kinase, catalytic domain;Protein kinase-like domain;Concanavalin A-like lectin/glucanase, subgroup;Tyrosine-protein kinase, catalytic domain	780.787	935.826	-0.260006	0.354835	1056.12	935.826	0.174606	0.807611	902.391	935.826	-0.0519802	0.921598	658.619	935.826	-0.507469	0.0515097	516.249	935.826	-0.857774	0.000247518	617.969	935.826	-0.602427	0.0303068					-P-S	-S-P					D	D
BnaA02g24000D	Disease resistance protein;NB-ARC	626.475	174.035	1.84505	1.04632e-11	173.344	174.035	-0.00561481	0.99802	167.12	174.035	-0.0618214	0.925107	299.572	174.035	0.783386	0.0113297	298.883	174.035	0.779055	0.00861095	258.506	174.035	0.571188	0.112727	-Ca-N-P			-N-P-Ca	-P-N-Ca		U			U	U
BnaA09g15990D	Nicotianamine synthase	270.688	15.705	4.09791	1.04632e-11	24.2797	15.705	0.630734	0.709942	9.80306	15.705	-0.704508	0.533853	9.14785	15.705	-0.749336	0.373963	69.6478	15.705	2.14428	0.000513399	23.325	15.705	0.54801	0.562103	-Ca-P				-P-Ca		U				U
BnaA10g03890D	Potential DNA-binding domain	50.0483	62.0024	-0.31093	0.357638	45.6687	62.0024	-0.44144	0.462912	61.8227	62.0024	-0.00721731	0.991672	41.586	62.0024	-0.579684	0.0736221	40.1857	62.0024	-0.629206	0.0408467	35.5385	62.0024	-0.812989	0.0191275					-P-S	-S-P					D	D
BnaC08g45940D	Zinc finger, RING-type;SPX, N-terminal;Zinc finger, RING/FYVE/PHD-type;Zinc finger, RING-type, conserved site	381.494	554.559	-0.539852	0.358381	394.973	554.559	-0.48984	0.708129	701.148	554.559	0.337585	0.711525	500.848	554.559	-0.148	0.843994	238.316	554.559	-1.21877	0.0174633	164.826	554.559	-1.75428	0.00208814					-P-S	-S-P					D	D
BnaA07g32610D	Cyclin, C-terminal domain;Cyclin, N-terminal;Cyclin-like;Cyclin A/B/D/E	296.06	100.235	1.55823	1.05426e-11	94.6821	100.235	-0.0832041	0.936248	80.9006	100.235	-0.288853	0.504127	173.774	100.235	0.793491	0.00231076	293.32	100.235	1.54701	2.35977e-11	160.563	100.235	0.667174	0.0240181	-Ca-N-P-S			-N-P-S-Ca	-P-N-S-Ca	-S-N-P-Ca	U			U	U	U
BnaC05g17730D	Alcohol dehydrogenase superfamily, zinc-type;Alcohol dehydrogenase, zinc-type, conserved site;GroES-like;Alcohol dehydrogenase, C-terminal;Alcohol dehydrogenase GroES-like;NAD(P)-binding domain	2.04455	23.9953	-3.40829	1.05958e-11	27.3211	23.9953	0.165903	0.89401	38.1016	23.9953	0.643707	0.148059	4.48105	23.9953	-2.39288	1.57738e-07	10.1792	23.9953	-1.24585	0.00229747	23.0549	23.9953	-0.0854373	0.894509	-Ca-N-P			-N-P-Ca	-P-N-Ca		D			D	D
BnaC01g03020D	no data	267.858	369.629	-0.461656	0.36134	350.338	369.629	-0.0778839	0.966216	296.777	369.629	-0.317335	0.678905	213.39	369.629	-0.790989	0.099779	82.333	369.629	-2.16568	3.67424e-07	103.07	369.629	-1.8453	0.000120922					-P-S	-S-P					D	D
BnaC03g40200D	Protein of unknown function DUF760	126.583	148.596	-0.22608	0.362542	159.578	148.596	0.105068	0.886144	125.375	148.596	-0.236892	0.485424	134.141	148.596	-0.152884	0.581501	72.7395	148.596	-1.02718	1.32914e-06	84.8397	148.596	-0.835355	0.000590488					-P-S	-S-P					D	D
BnaA05g26240D	No apical meristem (NAM) protein	80.8517	282.878	-1.81137	1.10897e-11	367.393	282.878	0.375716	0.525141	478.785	282.878	0.756518	0.023303	208.048	282.878	-0.443944	0.160204	163.326	282.878	-0.794268	0.00436854	328.893	282.878	0.220524	0.584757	-Ca-P		-Mg		-P-Ca		D		U		D
BnaA02g14040D	AP2/ERF domain;B3 DNA binding domain;DNA-binding pseudobarrel domain;DNA-binding, integrase-type	28.3836	122.01	-2.1053	1.12514e-11	75.5158	122.01	-0.690078	0.162454	154.998	122.01	0.338875	0.484612	37.4605	122.01	-1.71635	4.74863e-08	46.977	122.01	-1.37421	8.71273e-06	86.1691	122.01	-0.502276	0.197887	-Ca-N-P			-N-P-Ca	-P-N-Ca		D			D	D
BnaC05g34550D	RNA recognition motif domain;Nucleotide-binding, alpha-beta plait	190.339	231.362	-0.283449	0.365339	221.938	231.362	-0.0614302	0.956739	315.907	231.362	0.453024	0.230838	313.011	231.362	0.437325	0.139815	96.6273	231.362	-1.25919	1.47273e-06	147.551	231.362	-0.651862	0.0374281					-P-S	-S-P					D	D
BnaCnng27710D	Protein phosphatase 2C (PP2C)-like;Protein phosphatase 2C	544.943	660.996	-0.27716	0.365905	720.508	660.996	0.124901	0.893347	636.14	660.996	-0.0544096	0.924294	487.948	660.996	-0.439709	0.135363	444.598	660.996	-0.571206	0.033154	396.329	660.996	-0.738845	0.0132201					-P-S	-S-P					D	D
BnaC05g15400D	Zinc finger, CCCH-type	29.5503	38.5399	-0.365036	0.368652	37.3427	38.5399	-0.040551	0.980231	42.531	38.5399	0.126766	0.848412	31.25	38.5399	-0.298964	0.495079	20.7235	38.5399	-0.884044	0.0173529	17.4272	38.5399	-1.09662	0.00950419					-P-S	-S-P					D	D
BnaA02g16460D	NUDIX hydrolase domain;NUDIX hydrolase domain-like;NUDIX hydrolase, conserved site	858.796	2945.21	-1.77642	1.227e-11	2420.23	2945.21	-0.283102	0.694022	3070.15	2945.21	0.059877	0.922808	2562.24	2945.21	-0.201027	0.58526	1952.77	2945.21	-0.592702	0.0401705	1829.2	2945.21	-0.687635	0.0346158	-Ca-P-S				-P-S-Ca	-S-P-Ca	D				D	D
BnaC05g11320D	no data	9.16254	200.662	-4.42109	1.26497e-11	158.539	200.662	-0.338895	0.864771	174.877	200.662	-0.195465	0.873872	55.2848	200.662	-1.86375	0.00354578	60.5826	200.662	-1.72384	0.00510425	100.078	200.662	-1.00909	0.183716	-Ca-N-P			-N-P-Ca	-P-N-Ca		D			D	D
BnaA01g26430D	Sugar/inositol transporter;General substrate transporter;Sugar transporter, conserved site;Major facilitator superfamily domain, general substrate transporter;Major facilitator superfamily domain	105.415	23.0727	2.17674	1.26977e-11	38.7657	23.0727	0.746826	0.253457	13.9146	23.0727	-0.732016	0.236551	65.6159	23.0727	1.50185	2.21065e-05	61.0156	23.0727	1.40212	6.42281e-05	35.9509	23.0727	0.626248	0.195483	-Ca-N-P			-N-P-Ca	-P-N-Ca		U			U	U
BnaCnng27780D	PEP-utilising enzyme, C-terminal;Pyruvate phosphate dikinase, PEP/pyruvate-binding;PEP-utilising enzyme, mobile domain;Pyruvate, phosphate dikinase;ATP-grasp fold, subdomain 1;ATP-grasp fold, subdomain 2;Pyruvate/Phosphoenolpyruvate kinase;PEP-utilising enzyme, active site;PEP-utilising enzyme, conserved site	143.223	23.0045	2.63677	1.27465e-11	99.3176	23.0045	2.10614	1.98511e-06	61.2827	23.0045	1.41122	0.00477191	28.1076	23.0045	0.300855	0.620465	67.9524	23.0045	1.55744	0.000200872	69.093	23.0045	1.5921	0.00080984	-Ca-Mg-P-S-K	-K-Mg-P-S-Ca	-Mg-P-S-K-Ca		-P-Mg-S-K-Ca	-S-Mg-P-K-Ca	U	U	U		U	U
BnaC08g49460D	Transcription factor, MADS-box	11.5098	29.8344	-1.34938	0.371689	27.6878	29.8344	-0.10526	0.986131	15.2547	29.8344	-0.965775	0.668172	16.5496	29.8344	-0.846932	0.615425	4.15671	29.8344	-2.79888	0.0487249	2.65058	29.8344	-3.55467	0.0349005					-P-S	-S-P					D	D
BnaC05g09240D	Nucleic acid-binding, OB-fold	10.3362	18.1202	-0.77741	0.372134	7.7956	18.1202	-1.20387	0.430923	9.62623	18.1202	-0.917106	0.435327	8.51604	18.1202	-1.06681	0.224586	4.8665	18.1202	-1.86281	0.0229086	3.2645	18.1202	-2.30751	0.0146905					-P-S	-S-P					D	D
BnaC04g50110D	Zinc finger, C2H2;Zinc finger C2H2-type/integrase DNA-binding domain;Zinc finger, C2H2-like	30.5631	40.1733	-0.393219	0.3724	22.3781	40.1733	-0.845002	0.179359	45.693	40.1733	0.170501	0.808361	23.4587	40.1733	-0.770823	0.0681636	22.6345	40.1733	-0.832486	0.0386754	19.794	40.1733	-1.03454	0.0237314					-P-S	-S-P					D	D
BnaA09g25030D	Plant specific Rop nucleotide exchanger, PRONE	295.903	43.6201	2.76205	1.37259e-11	46.4171	43.6201	0.0920124	0.96188	25.3805	43.6201	-0.781891	0.252827	95.5878	43.6201	1.14062	0.0139624	89.0032	43.6201	1.03124	0.0221458	61.6658	43.6201	0.500667	0.412254	-Ca-N-P			-N-P-Ca	-P-N-Ca		U			U	U
BnaA04g09020D	Germin;Cupin 1;RmlC-like cupin domain;RmlC-like jelly roll fold;Germin, manganese binding site	205.295	6.62364	4.95827	1.37856e-11	20.3839	6.62364	1.63277	0.202778	14.6528	6.62364	1.14937	0.33584	23.0597	6.62364	1.79951	0.0303154	45.0642	6.62364	2.7734	0.000204441	6.05408	6.62364	-0.12642	0.936828	-Ca-N-P			-N-P-Ca	-P-N-Ca		U			U	U
BnaCnng28320D	Uncharacterised protein family UPF0503	75.3914	102.779	-0.439022	0.373229	125.838	102.779	0.293814	0.814403	106.938	102.779	0.0660906	0.942549	112.14	102.779	0.124777	0.840461	54.9415	102.779	-0.898036	0.0405757	49.5027	102.779	-1.06164	0.0327225					-P-S	-S-P					D	D
BnaA09g55340D	Glycosyl transferase, family 8	168.551	416.267	-1.2974	1.47924e-11	333.683	416.267	-0.31828	0.437923	331.658	416.267	-0.326244	0.277531	179.962	416.267	-1.21268	7.5806e-10	216.992	416.267	-0.938432	1.91829e-06	260.27	416.267	-0.683332	0.00294488	-Ca-N-P-S			-N-P-S-Ca	-P-N-S-Ca	-S-N-P-Ca	D			D	D	D
BnaA09g46580D	Cytochrome P450;Cytochrome P450, E-class, group I;Cytochrome P450, conserved site	294.914	713.452	-1.26899	1.48822e-11	483.761	713.452	-0.560523	0.0409485	940.745	713.452	0.397574	0.150332	146.298	713.452	-2.2854	2.00126e-32	261.401	713.452	-1.4489	1.90943e-14	460.387	713.452	-0.631131	0.00554788	-Ca-N-P-S-K	-K-N-P-S-Ca		-N-P-S-K-Ca	-P-N-S-K-Ca	-S-N-P-K-Ca	D	D		D	D	D
BnaC03g23220D	Class II glutamine amidotransferase domain;Glutamate synthase, alpha subunit, C-terminal;Glutamate synthase, central-C;Glutamate synthase, central-N;Aldolase-type TIM barrel;Glutamine amidotransferase type 2 domain	962.599	2698.52	-1.48691	1.5326e-11	1679.12	2698.52	-0.684373	0.0297339	2582.82	2698.52	-0.0635277	0.899599	1872.97	2698.52	-0.527556	0.0388383	934.893	2698.52	-1.52925	5.4154e-12	2507.1	2698.52	-0.106074	0.787609	-Ca-N-P-K	-K-N-P-Ca		-N-P-K-Ca	-P-N-K-Ca		D	D		D	D
BnaA01g28200D	Photosystem I PsaH, reaction centre subunit VI	32.5542	51.5044	-0.659294	0.373518	164.269	51.5044	1.66623	0.0507652	48.6757	51.5044	-0.0892213	0.948791	115.479	51.5044	1.15903	0.0889362	17.9706	51.5044	-1.51813	0.0224127	7.35935	51.5044	-2.81129	0.000279426					-P-S	-S-P					D	D
BnaA07g23720D	Protein kinase, catalytic domain;Serine-threonine/tyrosine-protein kinase catalytic domain;Serine/threonine- / dual specificity protein kinase, catalytic domain;Serine/threonine-protein kinase, active site;Protein kinase-like domain;Concanavalin A-like lectin/glucanase, subgroup;Tyrosine-protein kinase, catalytic domain	1030.46	1364.43	-0.404669	0.374954	1353.1	1364.43	-0.0118705	0.996036	1048.91	1364.43	-0.378797	0.55677	955.658	1364.43	-0.513481	0.26025	753.109	1364.43	-0.857031	0.0310813	685.982	1364.43	-0.992808	0.0266811					-P-S	-S-P					D	D
BnaC01g18300D	O-methyltransferase, family 3	3.8396	116.301	-4.77203	1.65895e-11	136.803	116.301	0.233785	0.918704	78.5801	116.301	-0.56418	0.593875	3.54708	116.301	-4.98451	1.43701e-11	4.53659	116.301	-4.63816	9.91604e-11	91.6198	116.301	-0.337985	0.733223	-Ca-N-P			-N-P-Ca	-P-N-Ca		D			D	D
BnaC01g19460D	Protein kinase, catalytic domain;Epidermal growth factor-like domain;S-locus glycoprotein;Serine-threonine/tyrosine-protein kinase catalytic domain;Bulb-type lectin domain;Serine/threonine- / dual specificity protein kinase, catalytic domain;Apple-like;Serine/threonine-protein kinase, active site;Protein kinase-like domain;PAN-2 domain;Concanavalin A-like lectin/glucanase, subgroup;Tyrosine-prote…	33.5509	205.932	-2.59023	1.65961e-11	132.513	205.932	-0.634847	0.398805	216.483	205.932	0.0739193	0.930365	70.7405	205.932	-1.54248	9.69254e-05	96.8888	205.932	-1.08715	0.00557027	136.344	205.932	-0.593187	0.230496	-Ca-N-P			-N-P-Ca	-P-N-Ca		D			D	D
BnaA01g12890D	Thaumatin;Thaumatin, conserved site	220.324	8.25401	4.75087	1.69056e-11	5.72387	8.25401	-0.490091	0.856924	1.61287	8.25401	-2.15736	0.0819143	16.4273	8.25401	1.01786	0.253009	52.6448	8.25401	2.68937	0.000175438	5.1227	8.25401	-0.637719	0.609234	-Ca-P				-P-Ca		U				U
BnaA05g10910D	PDZ domain;Peptidase M50	52.3026	69.8897	-0.423862	0.379266	52.3997	69.8897	-0.420547	0.687154	66.0049	69.8897	-0.0891303	0.919839	60.3283	69.8897	-0.210881	0.707405	32.8131	69.8897	-1.09632	0.00989439	28.0948	69.8897	-1.30759	0.00663547					-P-S	-S-P					D	D
BnaA08g02780D	BURP domain	526.844	156.042	1.75318	1.81534e-11	465.261	156.042	1.57209	4.43196e-08	278.731	156.042	0.829166	0.0157287	168.905	156.042	0.108609	0.796149	264.227	156.042	0.755714	0.00828967	100.737	156.042	-0.640231	0.0690512	-Ca-Mg-P-K	-K-Mg-P-Ca	-Mg-P-K-Ca		-P-Mg-K-Ca		U	U	U		U
BnaA01g16320D	Protein kinase, catalytic domain;S-locus glycoprotein;Serine-threonine/tyrosine-protein kinase catalytic domain;Bulb-type lectin domain;Serine/threonine- / dual specificity protein kinase, catalytic domain;Apple-like;Serine/threonine-protein kinase, active site;Protein kinase-like domain;PAN-2 domain;Concanavalin A-like lectin/glucanase, subgroup;Tyrosine-protein kinase, catalytic domain	61.6737	207.603	-1.74865	1.86024e-11	150.233	207.603	-0.46573	0.35702	332.609	207.603	0.676908	0.0397293	117.012	207.603	-0.826348	0.00306002	132.211	207.603	-0.651849	0.0176069	189.982	207.603	-0.122095	0.781945	-Ca-N-P		-Mg	-N-P-Ca	-P-N-Ca		D		U	D	D
BnaA05g30370D	Pathogenic type III effector avirulence factor Avr cleavage site	153.113	590.793	-1.94965	1.90479e-11	510.827	590.793	-0.20955	0.824127	425.458	590.793	-0.472094	0.298964	162.077	590.793	-1.86814	2.88223e-10	312.077	590.793	-0.920017	0.00243974	405.912	590.793	-0.544014	0.150173	-Ca-N-P			-N-P-Ca	-P-N-Ca		D			D	D
BnaA03g38510D	Disease resistance protein;NB-ARC	122.96	86.616	0.506705	0.379355	106.875	86.616	0.305631	0.844499	62.6575	86.616	-0.462361	0.580284	58.153	86.616	-0.575371	0.338399	32.8064	86.616	-1.39132	0.00659795	35.5737	86.616	-1.29851	0.0279735					-P-S	-S-P					D	D
BnaCnng08730D	Ferric reductase transmembrane component-like domain	27.2528	195.392	-2.81425	1.91881e-11	382.062	195.392	0.966244	0.123358	131.446	195.392	-0.5724	0.372936	0.278405	195.392	-8.77291	2.81499e-36	5.22639	195.392	-5.18397	2.30871e-25	192.867	195.392	-0.0208799	0.97965	-Ca-N-P			-N-P-Ca	-P-N-Ca		D			D	D
BnaA04g07790D	no data	245.934	357.331	-0.53792	0.381072	512.531	357.331	0.520907	0.695513	340.586	357.331	-0.0681114	0.953168	262.929	357.331	-0.443885	0.502639	166.556	357.331	-1.09965	0.0419345	140.316	357.331	-1.35631	0.0257923					-P-S	-S-P					D	D
BnaC02g27910D	Drug/metabolite transporter	0	26.9162	-7.76304	2.01338e-11	21.8826	26.9162	-0.301481	0.893915	41.1024	26.9162	0.610794	0.547944	2.24205	26.9162	-3.50556	6.50313e-06	7.8072	26.9162	-1.78179	0.0100097	40.9252	26.9162	0.609804	0.476522	-Ca-N-P			-N-P-Ca	-P-N-Ca		D			D	D
BnaA03g11490D	Microtubule-associated protein, MAP65/Ase1/PRC1	34.1951	67.4605	-0.970474	0.0117574	60.0406	67.4605	-0.160369	0.90568	41.9684	67.4605	-0.649479	0.223713	78.5127	67.4605	0.230189	0.634223	124.216	67.4605	0.885655	0.0133931	81.7715	67.4605	0.271471	0.615448	-Ca				-P		D				U
BnaA03g28780D	Chitin-binding, type 1;Barwin;Barwin-related endoglucanase;Barwin-like endoglucanase;Barwin, conserved site;Chitin-binding, type 1, conserved site	392.582	60.5557	2.70163	2.06203e-11	366.479	60.5557	2.60244	2.21819e-09	72.429	60.5557	0.255481	0.756575	140.177	60.5557	1.22038	0.00647759	608.914	60.5557	3.33453	2.25562e-16	94.1242	60.5557	0.641095	0.251083	-Ca-N-P-K	-K-N-P-Ca		-N-P-K-Ca	-P-N-K-Ca		U	U		U	U
BnaA09g05230D	Cleft lip and palate transmembrane 1	298.429	642.977	-1.10886	2.0832e-11	487.381	642.977	-0.399829	0.149584	691.899	642.977	0.104176	0.753413	586.161	642.977	-0.134301	0.559915	499.694	642.977	-0.363841	0.0476976	644.702	642.977	0.00517718	0.98848	-Ca-P				-P-Ca		D				D
BnaA05g28010D	no data	33.9808	42.6363	-0.31962	0.386192	37.7233	42.6363	-0.171965	0.870026	42.2889	42.6363	-0.00743186	0.992038	30.3819	42.6363	-0.488326	0.180972	24.5882	42.6363	-0.783885	0.0195704	22.7857	42.6363	-0.861641	0.0240176					-P-S	-S-P					D	D
BnaA01g18640D	Cytochrome P450;Cytochrome P450, E-class, group IV;Cytochrome P450, conserved site	14.6998	115.029	-2.95944	2.13308e-11	26.998	115.029	-2.08867	1.69859e-05	104.635	115.029	-0.145241	0.866173	74.9184	115.029	-0.611336	0.216774	18.3252	115.029	-2.64559	2.22067e-09	110.375	115.029	-0.0565147	0.942562	-Ca-P-K	-K-P-Ca			-P-K-Ca		D	D			D
BnaC08g26970D	Protein kinase, catalytic domain;Serine-threonine/tyrosine-protein kinase catalytic domain;Serine/threonine- / dual specificity protein kinase, catalytic domain;Protein kinase-like domain;Tyrosine-protein kinase, catalytic domain	517.629	612.02	-0.240069	0.386545	576.571	612.02	-0.086001	0.921954	524.114	612.02	-0.222901	0.57094	468.771	612.02	-0.383981	0.148326	370.309	612.02	-0.723999	0.00181422	397.707	612.02	-0.627698	0.0201332					-P-S	-S-P					D	D
BnaA01g09480D	Protein kinase, catalytic domain;Serine-threonine/tyrosine-protein kinase catalytic domain;Leucine-rich repeat;Serine/threonine- / dual specificity protein kinase, catalytic domain;Protein kinase-like domain;Leucine-rich repeat-containing N-terminal, type 2;Concanavalin A-like lectin/glucanase, subgroup;Tyrosine-protein kinase, catalytic domain;Leucine rich repeat 4	200.592	228.616	-0.190903	0.386679	169.88	228.616	-0.426777	0.147526	191.624	228.616	-0.259551	0.361956	224.203	228.616	-0.0266661	0.928485	147.741	228.616	-0.629677	0.000755168	166.391	228.616	-0.45515	0.0388613					-P-S	-S-P					D	D
BnaC09g30250D	Protein kinase, catalytic domain;Leucine-rich repeat;Serine/threonine- / dual specificity protein kinase, catalytic domain;Leucine-rich repeat, typical subtype;Serine/threonine-protein kinase, active site;Protein kinase-like domain;Leucine-rich repeat-containing N-terminal, type 2;Concanavalin A-like lectin/glucanase, subgroup;Protein kinase, ATP binding site;Tyrosine-protein kinase, catalytic do…	150.036	37.3562	2.00972	2.18596e-11	29.3749	37.3562	-0.33929	0.735501	28.2051	37.3562	-0.440461	0.453052	75.3602	37.3562	1.01875	0.00337158	69.372	37.3562	0.894505	0.00909831	40.9898	37.3562	0.144033	0.811903	-Ca-N-P			-N-P-Ca	-P-N-Ca		U			U	U
BnaA03g28770D	Barwin;Barwin-related endoglucanase;Barwin-like endoglucanase;Barwin, conserved site	105.148	3.59526	4.78985	2.1983e-11	17.2452	3.59526	2.19918	0.0432867	1.03584	3.59526	-1.87553	0.252174	13.0032	3.59526	1.8026	0.0385422	24.2093	3.59526	2.68311	0.00047014	1.86184	3.59526	-1.02174	0.485325	-Ca-N-P-K	-K-N-P-Ca		-N-P-K-Ca	-P-N-K-Ca		U	U		U	U
BnaC02g08080D	Bulb-type lectin domain	77.0106	1.17074	5.93923	2.22159e-11	3.87866	1.17074	1.68591	0.480262	0.335509	1.17074	-1.56318	0.557004	3.3973	1.17074	1.45707	0.296873	6.67176	1.17074	2.44529	0.0270061	4.70147	1.17074	1.91106	0.176365	-Ca-P				-P-Ca		U				U
BnaC03g51440D	Uncharacterised protein family UPF0497, trans-membrane plant	135.027	108.942	0.306942	0.38935	91.0531	108.942	-0.258386	0.76415	84.4838	108.942	-0.370112	0.446671	140.709	108.942	0.374847	0.294835	59.2028	108.942	-0.880129	0.00524904	60.799	108.942	-0.826846	0.0223632					-P-S	-S-P					D	D
BnaA07g30750D	Proteinase inhibitor I3, Kunitz legume;Kunitz inhibitor ST1-like	102.051	19.3927	2.37616	2.23687e-11	38.5198	19.3927	0.97184	0.121313	22.0895	19.3927	0.212945	0.798466	34.0641	19.3927	0.798797	0.0822361	138.333	19.3927	2.81606	8.82488e-16	34.0948	19.3927	0.800968	0.115762	-Ca-P				-P-Ca		U				U
BnaCnng26710D	Blue (type 1) copper domain;Blue (type 1) copper protein;Plastocyanin;Cupredoxin	97.9949	18.0873	2.45027	2.26011e-11	18.8033	18.0873	0.06843	0.9744	25.3901	18.0873	0.501045	0.476041	5.44488	18.0873	-1.68342	0.00279881	34.2569	18.0873	0.926904	0.0360999	25.3	18.0873	0.521223	0.382019	-Ca-P			-N	-P-Ca		U			D	U
BnaA03g11890D	Root cap	0.564717	10.6937	-3.86062	2.87783e-06	27.9478	10.6937	1.37202	0.0232543	4.64457	10.6937	-1.11069	0.178568	8.97951	10.6937	-0.321127	0.665405	22.1899	10.6937	1.0374	0.0340123	92.9106	10.6937	3.10982	2.78123e-15	-Ca	-K-P-S			-P-S-K	-S-P-K	D	U			U	U
BnaA10g23270D	Peptidase T2, asparaginase 2	218.38	253.342	-0.214475	0.391273	206.71	253.342	-0.29363	0.518634	259.096	253.342	0.0311276	0.946981	269.151	253.342	0.0893166	0.76465	164.35	253.342	-0.624409	0.00334222	163.015	253.342	-0.623752	0.0102919					-P-S	-S-P					D	D
BnaC02g33870D	Zinc finger, RING-CH-type;Zinc finger, RING/FYVE/PHD-type;Protein of unknown function DUF3675	23.123	106.155	-2.1912	2.42671e-11	124.896	106.155	0.235083	0.802707	79.015	106.155	-0.419526	0.40162	66.2782	106.155	-0.673646	0.0576102	19.3349	106.155	-2.44743	5.75888e-13	74.7939	106.155	-0.509364	0.216007	-Ca-P				-P-Ca		D				D
BnaC06g09740D	Alpha/beta hydrolase fold-1;Epoxide hydrolase-like	12.0554	16.567	-0.449037	0.391974	10.9898	16.567	-0.593203	0.564751	10.2947	16.567	-0.721905	0.280328	15.0141	16.567	-0.178597	0.772681	7.42153	16.567	-1.15917	0.0211503	6.6586	16.567	-1.33697	0.0208199					-P-S	-S-P					D	D
BnaC09g08690D	Plant peroxidase;Haem peroxidase, plant/fungal/bacterial;Haem peroxidase;Peroxidases heam-ligand binding site;Peroxidase, active site	12361.6	4844.2	1.35145	2.51156e-11	6534.66	4844.2	0.43181	0.249499	6812.98	4844.2	0.49188	0.0914873	4167.21	4844.2	-0.217342	0.427403	7575.16	4844.2	0.644939	0.0029666	8167.5	4844.2	0.753471	0.00195427	-Ca-P-S				-P-S-Ca	-S-P-Ca	U				U	U
BnaC08g12240D	DNA-binding WRKY	325.492	287.745	0.175968	0.392454	222.448	287.745	-0.371458	0.203916	272.178	287.745	-0.0859554	0.800011	252.692	287.745	-0.182503	0.400919	206.14	287.745	-0.48229	0.00698295	206.265	287.745	-0.475075	0.0203327					-P-S	-S-P					D	D
BnaC05g08780D	no data	479.084	583.537	-0.284014	0.394328	637.264	583.537	0.126816	0.901131	550.573	583.537	-0.0838055	0.886168	439.917	583.537	-0.406894	0.212744	277.662	583.537	-1.07089	9.58606e-05	358.077	583.537	-0.709352	0.0299053					-P-S	-S-P					D	D
BnaA02g18770D	Major facilitator superfamily;Major facilitator superfamily domain, general substrate transporter;Major facilitator superfamily domain	54.9678	67.6269	-0.321002	0.394489	72.2917	67.6269	0.0979929	0.935539	40.5623	67.6269	-0.722928	0.0908703	51.2397	67.6269	-0.395818	0.29806	34.8573	67.6269	-0.951358	0.00399658	37.4983	67.6269	-0.837076	0.0276938					-P-S	-S-P					D	D
BnaC08g42970D	Superoxide dismutase, copper/zinc binding domain;Superoxide dismutase, copper/zinc, binding site;Superoxide dismutase (Cu/Zn) / chaperones	698.536	2145.9	-1.61885	2.66094e-11	2489.32	2145.9	0.214226	0.770349	2150.18	2145.9	0.00297548	0.996184	1805.79	2145.9	-0.249376	0.44387	1225.91	2145.9	-0.80763	0.00165006	1474.76	2145.9	-0.540092	0.0829356	-Ca-P				-P-Ca		D				D
BnaC09g02430D	Peptidase A1;Aspartic peptidase	480.762	2125.54	-2.14269	2.69173e-11	2152.09	2125.54	0.017853	0.992122	2207.32	2125.54	0.0542173	0.94255	415.646	2125.54	-2.35474	5.91573e-13	902.602	2125.54	-1.23569	0.000193378	1338.69	2125.54	-0.66766	0.104006	-Ca-N-P			-N-P-Ca	-P-N-Ca		D			D	D
BnaA03g44740D	no data	216.406	66.4714	1.70425	2.70254e-11	81.7924	66.4714	0.298342	0.694022	43.4777	66.4714	-0.586118	0.170031	139.724	66.4714	1.0689	0.000149496	178.846	66.4714	1.42748	6.56516e-08	74.9108	66.4714	0.141217	0.773327	-Ca-N-P			-N-P-Ca	-P-N-Ca		U			U	U
BnaA07g11830D	Protein kinase, catalytic domain;Serine/threonine- / dual specificity protein kinase, catalytic domain;Serine/threonine-protein kinase, active site;Protein kinase-like domain;Concanavalin A-like lectin/glucanase, subgroup;Protein kinase, ATP binding site;Tyrosine-protein kinase, catalytic domain;Malectin-like carbohydrate-binding domain	29.7738	176.177	-2.56921	2.76576e-11	424.957	176.177	1.26918	0.00643023	228.413	176.177	0.366953	0.565583	360.267	176.177	1.03028	0.00938106	56.1606	176.177	-1.64764	1.74713e-05	172.282	176.177	-0.0310577	0.966415	-Ca-P	-K-N		-N-K	-P-Ca		D	U		U	D
BnaC06g01270D	Cytochrome P450;Cytochrome P450, E-class, group I;Cytochrome P450, conserved site	8.28711	132.674	-3.97188	2.7701e-11	546.534	132.674	2.03945	0.00177911	56.2054	132.674	-1.2407	0.0964522	0.407028	132.674	-8.1958	2.22196e-21	4.88649	132.674	-4.72438	1.18404e-13	98.0949	132.674	-0.431323	0.595432	-Ca-N-P	-K		-N-P-Ca	-P-N-Ca		D	U		D	D
BnaC06g17270D	Protein kinase, catalytic domain;Serine-threonine/tyrosine-protein kinase catalytic domain;Serine/threonine- / dual specificity protein kinase, catalytic domain;Tyrosine-protein kinase, active site;Protein kinase-like domain;Protein kinase, ATP binding site;Tyrosine-protein kinase, catalytic domain	523.042	768.334	-0.554634	0.39871	879.128	768.334	0.194215	0.925333	512.677	768.334	-0.583276	0.519793	353.371	768.334	-1.12104	0.066181	293.35	768.334	-1.38859	0.0141708	251.685	768.334	-1.61395	0.0118028					-P-S	-S-P					D	D
BnaC03g00940D	SANT/Myb domain;Myb domain, plants;Homeodomain-like;Myb domain	208.112	251.456	-0.271786	0.399379	246.393	251.456	-0.031456	0.98078	415.923	251.456	0.725968	0.0271944	202.894	251.456	-0.314962	0.337869	84.1456	251.456	-1.58045	2.74368e-09	153.748	251.456	-0.705007	0.0257714			-Mg		-P-S	-S-P			U		D	D
BnaA09g28510D	Very-long-chain 3-ketoacyl-CoA synthase;FAE1/Type III polyketide synthase-like protein;3-Oxoacyl-[acyl-carrier-protein (ACP)] synthase III C-terminal;Thiolase-like, subgroup;Thiolase-like	268.058	84.7001	1.66042	2.89954e-11	113.869	84.7001	0.430106	0.453381	39.0246	84.7001	-1.08751	0.00132583	183.485	84.7001	1.11717	3.57492e-05	290.323	84.7001	1.77855	1.12808e-12	171.56	84.7001	1.01261	0.000886218	-Ca-N-P-S		-Mg	-N-P-S-Ca	-P-N-S-Ca	-S-N-P-Ca	U		D	U	U	U
BnaC08g40600D	Cytochrome P450;Cytochrome P450, E-class, group I;Cytochrome P450, conserved site	282.693	913.845	-1.69448	3.03412e-11	632.247	913.845	-0.531132	0.253709	1099.48	913.845	0.265677	0.555086	139.095	913.845	-2.71695	2.8311e-25	441.158	913.845	-1.05058	6.62965e-05	720.484	913.845	-0.342883	0.340485	-Ca-N-P			-N-P-Ca	-P-N-Ca		D			D	D
BnaA05g19600D	Protein kinase, catalytic domain;Serine/threonine- / dual specificity protein kinase, catalytic domain;Serine/threonine-protein kinase, active site;Protein kinase-like domain;Concanavalin A-like lectin/glucanase, subgroup;Protein kinase, ATP binding site;Peptidoglycan-binding lysin domain;Tyrosine-protein kinase, catalytic domain	284.835	325.17	-0.19323	0.404242	453.916	325.17	0.480885	0.0809082	279.09	325.17	-0.21617	0.491213	289.504	325.17	-0.168244	0.496974	229.823	325.17	-0.500623	0.0115489	237.005	325.17	-0.453735	0.0488772					-P-S	-S-P					D	D
BnaA08g21160D	Uncharacterised protein family UPF0503	44.478	3.29435	3.70155	3.06626e-11	6.31177	3.29435	0.909127	0.61732	4.635	3.29435	0.409266	0.790403	14.2518	3.29435	2.10299	0.00221535	10.5796	3.29435	1.62899	0.0246711	9.54347	3.29435	1.42165	0.106756	-Ca-N-P			-N-P-Ca	-P-N-Ca		U			U	U
BnaA10g17570D	Alcohol dehydrogenase superfamily, zinc-type;GroES-like;Alcohol dehydrogenase, C-terminal;NAD(P)-binding domain;Polyketide synthase, enoylreductase	451.88	654.295	-0.533968	0.406954	987.394	654.295	0.593773	0.653523	405.69	654.295	-0.687415	0.417589	445.805	654.295	-0.55257	0.408574	270.277	654.295	-1.27468	0.021893	234.367	654.295	-1.48178	0.0183884					-P-S	-S-P					D	D
BnaC07g24080D	no data	232.421	1415.97	-2.60582	3.09549e-11	1651.83	1415.97	0.222391	0.870921	1226.13	1415.97	-0.20734	0.791044	759.355	1415.97	-0.898727	0.0405443	672.643	1415.97	-1.07344	0.00881495	815.562	1415.97	-0.797409	0.10557	-Ca-N-P			-N-P-Ca	-P-N-Ca		D			D	D
BnaC07g51170D	Plant peroxidase;Haem peroxidase, plant/fungal/bacterial;Haem peroxidase;Peroxidases heam-ligand binding site;Peroxidase, active site	2053.63	646.317	1.66861	3.11578e-11	648.821	646.317	0.00625464	0.997364	557.823	646.317	-0.214231	0.655663	682.362	646.317	0.0789317	0.847864	1279.35	646.317	0.98568	0.000176932	608.851	646.317	-0.0880616	0.854181	-Ca-P				-P-Ca		U				U
BnaA10g26170D	no data	56.0642	69.6784	-0.320652	0.407364	82.9176	69.6784	0.251384	0.783662	55.2798	69.6784	-0.333096	0.532658	69.4982	69.6784	-0.00659565	0.99117	40.3005	69.6784	-0.78437	0.0216889	34.2296	69.6784	-1.03648	0.00721643					-P-S	-S-P					D	D
BnaC01g32560D	YjgF/Yer057p/UK114 family;Endoribonuclease L-PSP/chorismate mutase-like;YjgF-like protein, conserved site	94.2423	16.9393	2.48667	3.21977e-11	21.9591	16.9393	0.385307	0.765609	15.0065	16.9393	-0.179163	0.851331	44.6081	16.9393	1.38587	0.00141779	59.5196	16.9393	1.81685	5.24001e-06	24.0806	16.9393	0.522756	0.395795	-Ca-N-P			-N-P-Ca	-P-N-Ca		U			U	U
BnaC03g61670D	Toll/interleukin-1 receptor homology (TIR) domain;Disease resistance protein;Leucine-rich repeat;NB-ARC;AAA+ ATPase domain	122.302	302.381	-1.29796	3.21977e-11	290.382	302.381	-0.0586444	0.943371	344.844	302.381	0.189019	0.581547	145.762	302.381	-1.05153	1.93235e-07	131.936	302.381	-1.1964	1.84717e-09	165.187	302.381	-0.865417	0.000133045	-Ca-N-P-S			-N-P-S-Ca	-P-N-S-Ca	-S-N-P-Ca	D			D	D	D
BnaA10g06470D	Spermidine/spermine synthases family	207.036	240.968	-0.218132	0.412769	227.033	240.968	-0.0871379	0.917318	289.719	240.968	0.265119	0.446443	213.536	240.968	-0.171016	0.554681	124.604	240.968	-0.951916	1.50963e-05	157.185	240.968	-0.607312	0.019159					-P-S	-S-P					D	D
BnaA09g11310D	Heavy metal-associated domain, HMA	5.55191	9.88625	-0.762618	0.412887	2.87107	9.88625	-1.73747	0.236353	7.82187	9.88625	-0.355441	0.810527	12.4074	9.88625	0.34494	0.736835	1.42958	9.88625	-2.69112	0.00508963	1.25579	9.88625	-3.06515	0.0071961					-P-S	-S-P					D	D
BnaCnng56910D	Protein kinase, catalytic domain;S-locus glycoprotein;Serine-threonine/tyrosine-protein kinase catalytic domain;Serine/threonine- / dual specificity protein kinase, catalytic domain;Apple-like;Serine/threonine-protein kinase, active site;Protein kinase-like domain;PAN-2 domain;Concanavalin A-like lectin/glucanase, subgroup;Protein kinase, ATP binding site;Tyrosine-protein kinase, catalytic domain…	29.2295	139.178	-2.24496	3.3045e-11	110.724	139.178	-0.329585	0.709686	158.667	139.178	0.18338	0.771649	63.533	139.178	-1.13025	0.00132095	45.832	139.178	-1.60275	2.16016e-06	109.464	139.178	-0.348308	0.457802	-Ca-N-P			-N-P-Ca	-P-N-Ca		D			D	D
BnaC05g40440D	Zinc/iron permease;Zinc/iron permease, fungal/plant	325.588	90.6546	1.83746	3.32652e-11	89.3936	90.6546	-0.0212074	0.989133	32.6697	90.6546	-1.45837	3.77504e-05	322.526	90.6546	1.82837	9.27114e-11	209.547	90.6546	1.20527	3.44341e-05	115.871	90.6546	0.346835	0.411496	-Ca-N-P		-Mg	-N-P-Ca	-P-N-Ca		U		D	U	U
BnaC05g06260D	Aromatic amino acid beta-eliminating lyase/threonine aldolase;Pyridoxal phosphate-dependent transferase, major region, subdomain 1;Pyridoxal phosphate-dependent transferase, major region, subdomain 2;Pyridoxal phosphate-dependent transferase	930.2	134.777	2.78397	3.42343e-11	469.919	134.777	1.79924	0.000301663	103.545	134.777	-0.37467	0.627178	686.53	134.777	2.34579	4.8682e-08	520.361	134.777	1.94598	4.75003e-06	218.267	134.777	0.691787	0.216004	-Ca-N-P-K	-K-N-P-Ca		-N-P-K-Ca	-P-N-K-Ca		U	U		U	U
BnaA06g39930D	SANT/Myb domain;Myb domain, plants;Homeodomain-like;Myb domain	110.332	45.1031	1.28608	3.42897e-11	46.1064	45.1031	0.0285433	0.98123	25.4446	45.1031	-0.785477	0.014578	110.348	45.1031	1.28119	1.13326e-10	63.7226	45.1031	0.492334	0.0423168	39.7792	45.1031	-0.178992	0.644637	-Ca-N-P		-Mg	-N-P-Ca	-P-N-Ca		U		D	U	U
BnaA06g34680D	no data	125.539	154.274	-0.295532	0.413485	130.186	154.274	-0.242635	0.780671	122.013	154.274	-0.325249	0.509042	153.694	154.274	-0.00444254	0.99379	89.5073	154.274	-0.781449	0.0118987	85.0272	154.274	-0.869338	0.0137908					-P-S	-S-P					D	D
BnaA01g06170D	Myc-type, basic helix-loop-helix (bHLH) domain	219.067	32.8782	2.72752	3.54806e-11	83.2772	32.8782	1.33716	0.0219006	30.6248	32.8782	-0.0908478	0.929754	72.9268	32.8782	1.14787	0.0152549	68.305	32.8782	1.05019	0.0221592	39.9106	32.8782	0.280291	0.699491	-Ca-N-P-K	-K-N-P-Ca		-N-P-K-Ca	-P-N-K-Ca		U	U		U	U
BnaAnng04970D	no data	526.874	131.001	2.00629	3.58285e-11	157.072	131.001	0.260079	0.786825	300.033	131.001	1.19057	0.00114977	264.915	131.001	1.01402	0.00254016	325.415	131.001	1.31007	3.19595e-05	103.839	131.001	-0.347514	0.458578	-Ca-N-Mg-P		-Mg-N-P-Ca	-N-Mg-P-Ca	-P-N-Mg-Ca		U		U	U	U
BnaA05g01520D	Basic-leucine zipper domain;G-box binding, MFMR	705.941	590.374	0.257931	0.416167	623.663	590.374	0.0796506	0.939913	484.373	590.374	-0.280576	0.519807	581.511	590.374	-0.0202443	0.963958	350.504	590.374	-0.751235	0.0048585	356.672	590.374	-0.726854	0.0177135					-P-S	-S-P					D	D
BnaA06g05940D	Phloem protein 2-like	148.045	26.3988	2.48784	3.69763e-11	39.1285	26.3988	0.569953	0.551055	13.5402	26.3988	-0.99127	0.125841	49.7164	26.3988	0.914171	0.0458379	197.344	26.3988	2.89806	1.06679e-14	37.5715	26.3988	0.476437	0.425099	-Ca-N-P			-N-P-Ca	-P-N-Ca		U			U	U
BnaCnng30140D	Pectinesterase, catalytic;Pectinesterase inhibitor;Pectin lyase fold/virulence factor;Pectin lyase fold;Pectinesterase, active site	17.3272	90.9761	-2.39291	3.71705e-11	71.9012	90.9761	-0.337578	0.713327	56.3666	90.9761	-0.6862	0.159237	17.0137	90.9761	-2.43352	5.59437e-11	40.1715	90.9761	-1.17901	0.000931543	95.1548	90.9761	0.078741	0.900027	-Ca-N-P			-N-P-Ca	-P-N-Ca		D			D	D
BnaA03g17620D	Lipase, GDSL;SGNH hydrolase-type esterase domain	2.95966	76.3674	-4.58883	3.76745e-11	105.078	76.3674	0.456721	0.787775	34.4852	76.3674	-1.14411	0.174329	0	76.3674	-9.2608	1.72554e-17	2.41773	76.3674	-4.89746	1.63815e-11	82.871	76.3674	0.121468	0.91004	-Ca-N-P			-N-P-Ca	-P-N-Ca		D			D	D
BnaA09g13300D	Oxoglutarate/iron-dependent dioxygenase;Non-haem dioxygenase N-terminal domain	1278.91	450.917	1.50422	3.79233e-11	1360.32	450.917	1.59377	4.03701e-11	593.816	450.917	0.396733	0.278084	472.936	450.917	0.0683283	0.856878	1464.41	450.917	1.69995	7.64866e-14	768.675	450.917	0.770523	0.0055015	-Ca-P-S-K	-K-P-S-Ca			-P-S-K-Ca	-S-P-K-Ca	U	U			U	U
BnaCnng73530D	Zinc finger, C2H2;Zinc finger, C2H2-like	45.8219	10.1009	2.1798	3.79434e-11	9.58309	10.1009	-0.0646206	0.978819	12.3967	10.1009	0.321195	0.694511	40.4898	10.1009	1.97868	1.65277e-08	20.1047	10.1009	0.991222	0.0216407	13.5545	10.1009	0.407959	0.536568	-Ca-N-P			-N-P-Ca	-P-N-Ca		U			U	U
BnaC08g08290D	Rapid ALkalinization Factor	1041.92	279.826	1.89707	3.92228e-11	475.333	279.826	0.76489	0.0906657	132.906	279.826	-1.07555	0.00307666	287.297	279.826	0.0393008	0.938066	541.507	279.826	0.952574	0.00176914	149.908	279.826	-0.916443	0.0111651	-Ca-P		-Mg-S		-P-Ca	-S-Mg	U		D		U	D
BnaA10g23760D	AP2/ERF domain;DNA-binding, integrase-type	22.8021	0	7.51446	3.94905e-11	4.27794	0	5.13353	0.0126354	0.883226	0	3.32628	0.228243	10.922	0	6.40957	2.04971e-06	2.47875	0	4.37213	0.0151321	2.88699	0	4.52934	0.0241479	-Ca-N-P-S-K	-K-N-P-S-Ca		-N-P-S-K-Ca	-P-N-S-K-Ca	-S-N-P-K-Ca	U	U		U	U	U
BnaA02g12360D	U box domain;Armadillo-like helical;Zinc finger, RING/FYVE/PHD-type;Armadillo-type fold	375.254	510.307	-0.443383	0.418887	706.656	510.307	0.469954	0.686175	292.587	510.307	-0.799741	0.228305	270.216	510.307	-0.917298	0.0696955	243.205	510.307	-1.06827	0.0233612	238.317	510.307	-1.10073	0.0414848					-P-S	-S-P					D	D
BnaC06g41910D	no data	12.7039	85.1817	-2.70497	3.97504e-11	150.459	85.1817	0.822395	0.174213	95.9558	85.1817	0.174327	0.816301	17.6364	85.1817	-2.27949	3.20927e-08	36.4432	85.1817	-1.21889	0.00229284	137.714	85.1817	0.700598	0.131491	-Ca-N-P			-N-P-Ca	-P-N-Ca		D			D	D
BnaC06g01320D	AAA+ ATPase domain;ATPase, AAA-type, core;ATPase, AAA-type, conserved site;AAA-type ATPase, N-terminal domain	484.312	693.984	-0.519172	0.423663	699.071	693.984	0.0100138	0.99802	539.377	693.984	-0.363091	0.713501	406.158	693.984	-0.773232	0.221145	206.887	693.984	-1.74586	0.00134566	194.624	693.984	-1.83598	0.00304297					-P-S	-S-P					D	D
BnaA03g53850D	AP2/ERF domain;DNA-binding, integrase-type	99.9536	80.5973	0.310308	0.426264	106.836	80.5973	0.402901	0.590968	45.7147	80.5973	-0.818214	0.0620404	58.7808	80.5973	-0.444703	0.260344	35.5913	80.5973	-1.17925	0.000589798	45.5557	80.5973	-0.83009	0.0379476					-P-S	-S-P					D	D
BnaA01g29130D	PMR5 N-terminal domain;PC-Esterase	21.4856	123.975	-2.53016	4.03919e-11	188.621	123.975	0.604256	0.397181	133.603	123.975	0.109051	0.888553	40.1449	123.975	-1.64618	2.2349e-05	60.3372	123.975	-1.0397	0.00689386	288.4	123.975	1.22174	0.00285309	-Ca-N-P			-N-P-Ca	-P-N-Ca	-S	D			D	D	U
BnaA01g34660D	TLDc	15.7862	100.738	-2.69205	4.13918e-11	230.786	100.738	1.19099	0.0141084	79.9406	100.738	-0.328574	0.626398	180.057	100.738	0.832978	0.0437427	9.84505	100.738	-3.3434	1.19638e-14	95.5766	100.738	-0.0669124	0.925703	-Ca-P	-K-N		-N-K	-P-Ca		D	U		U	D
BnaC04g50280D	Cytochrome P450;Cytochrome P450, E-class, group I;Cytochrome P450, conserved site	99.0579	287.17	-1.54406	4.14064e-11	56.8636	287.17	-2.33257	1.90145e-20	232.509	287.17	-0.311663	0.414215	91.2126	287.17	-1.65222	4.14665e-12	99.5617	287.17	-1.52888	1.12524e-10	332.648	287.17	0.209472	0.54996	-Ca-N-P-K	-K-N-P-Ca		-N-P-K-Ca	-P-N-K-Ca		D	D		D	D
BnaA03g10890D	Nitrilase/cyanide hydratase, conserved site;Carbon-nitrogen hydrolase	52.5259	3.99176	3.65543	4.1548e-11	12.0347	3.99176	1.54058	0.153092	25.3184	3.99176	2.58459	0.000147357	11.1863	3.99176	1.46448	0.0487941	18.2821	3.99176	2.13697	0.000854525	23.6157	3.99176	2.5121	0.000294124	-Ca-N-Mg-P-S		-Mg-N-P-S-Ca	-N-Mg-P-S-Ca	-P-N-Mg-S-Ca	-S-N-Mg-P-Ca	U		U	U	U	U
BnaA04g10220D	Zinc finger, CCCH-type;WD40 repeat;WD40/YVTN repeat-like-containing domain;WD40-repeat-containing domain;WD40 repeat, conserved site;G-protein beta WD-40 repeat	65.0234	80.157	-0.286221	0.43067	102.598	80.157	0.356496	0.604256	94.6543	80.157	0.242686	0.635743	58.0218	80.157	-0.47177	0.180385	48.9996	80.157	-0.703941	0.0274006	43.9621	80.157	-0.875946	0.0151991					-P-S	-S-P					D	D
BnaA06g12060D	ABC transporter-like;AAA+ ATPase domain;ABC-2 type transporter;ABC transporter, conserved site	72.619	21.2045	1.76789	4.28174e-11	20.9527	21.2045	-0.0147002	0.994313	13.7326	21.2045	-0.593044	0.291212	55.0654	21.2045	1.38447	2.47652e-06	92.0592	21.2045	2.11549	3.59162e-16	40.5233	21.2045	0.945973	0.0091955	-Ca-N-P-S			-N-P-S-Ca	-P-N-S-Ca	-S-N-P-Ca	U			U	U	U
BnaC04g47520D	Class II glutamine amidotransferase domain;Glutamate synthase, alpha subunit, C-terminal;Glutamate synthase, central-C;Glutamate synthase, central-N;Aldolase-type TIM barrel;Glutamine amidotransferase type 2 domain	1343.48	3913.9	-1.54243	4.39114e-11	3360.96	3913.9	-0.219748	0.750685	3877.87	3913.9	-0.0133973	0.982649	2602.36	3913.9	-0.588947	0.0282067	1450.12	3913.9	-1.4324	1.48415e-09	4025.46	3913.9	0.0407512	0.930467	-Ca-N-P			-N-P-Ca	-P-N-Ca		D			D	D
BnaA08g19290D	Tubby, C-terminal;F-box domain, cyclin-like;Tubby, C-terminal, conserved site;Tubby C-terminal-like domain	352.726	424.184	-0.264521	0.43664	399.815	424.184	-0.0844328	0.940168	422.801	424.184	-0.00347724	0.995771	322.988	424.184	-0.393443	0.234664	274.643	424.184	-0.625316	0.0317991	268.896	424.184	-0.662236	0.0468309					-P-S	-S-P					D	D
BnaA03g30660D	Pectinacetylesterase	121.188	301.306	-1.31154	4.42948e-11	212.709	301.306	-0.501921	0.111496	288.353	301.306	-0.0665568	0.876412	275.728	301.306	-0.125449	0.655853	146.193	301.306	-1.04327	2.78911e-07	292.392	301.306	-0.0395897	0.917653	-Ca-P				-P-Ca		D				D
BnaC06g26260D	Glycosyl transferase, family 17	1283.82	1660.37	-0.370711	0.437876	1755.78	1660.37	0.0807636	0.961441	1385.23	1660.37	-0.260869	0.720896	1095.27	1660.37	-0.600412	0.189679	845.229	1660.37	-0.97375	0.0158596	838.491	1660.37	-0.986674	0.0327621					-P-S	-S-P					D	D
BnaAnng01900D	no data	2.23734	70.3192	-4.92726	4.48975e-11	27.7758	70.3192	-1.33483	0.197807	62.0661	70.3192	-0.182121	0.887088	5.41502	70.3192	-3.65507	1.67447e-07	3.86257	70.3192	-4.14327	7.52744e-09	105.797	70.3192	0.593999	0.487102	-Ca-N-P			-N-P-Ca	-P-N-Ca		D			D	D
BnaC03g54750D	Male sterility, NAD-binding;NAD(P)-binding domain;Fatty acyl-CoA reductase	342.988	85.4016	1.99863	4.49404e-11	200.056	85.4016	1.22463	0.00147716	71.6283	85.4016	-0.262866	0.664108	420.754	85.4016	2.29554	6.15694e-14	298.857	85.4016	1.80295	5.04134e-09	160.658	85.4016	0.90103	0.0178326	-Ca-N-P-S-K	-K-N-P-S-Ca		-N-P-S-K-Ca	-P-N-S-K-Ca	-S-N-P-K-Ca	U	U		U	U	U
BnaA03g48770D	O-methyltransferase, family 2;Winged helix-turn-helix transcription repressor DNA-binding domain;Plant methyltransferase dimerisation;Caffeate O-methyltransferase (COMT) family	287.222	2177.45	-2.92082	4.56876e-11	3270.22	2177.45	0.586668	0.56243	1159.08	2177.45	-0.90932	0.149011	65.0421	2177.45	-5.06118	1.02026e-25	127.656	2177.45	-4.09026	6.54905e-19	1808.8	2177.45	-0.267405	0.708256	-Ca-N-P			-N-P-Ca	-P-N-Ca		D			D	D
BnaC09g13470D	no data	190.172	937.224	-2.30206	4.58563e-11	1089.37	937.224	0.217284	0.854726	686.863	937.224	-0.447066	0.437841	433.68	937.224	-1.11062	0.00326649	508.949	937.224	-0.880495	0.0176462	1832.16	937.224	0.96801	0.0205742	-Ca-N-P			-N-P-Ca	-P-N-Ca	-S	D			D	D	U
BnaCnng18980D	no data	141.497	175.668	-0.305037	0.438461	160.714	175.668	-0.128376	0.916829	211.345	175.668	0.264846	0.637806	117.75	175.668	-0.580044	0.115702	104.422	175.668	-0.749186	0.0270352	95.6449	175.668	-0.883419	0.0209937					-P-S	-S-P					D	D
BnaC03g18720D	no data	61.7565	76.1901	-0.30433	0.441932	76.9493	76.1901	0.00607862	0.99802	68.1145	76.1901	-0.171505	0.783082	63.8704	76.1901	-0.27115	0.520877	46.7807	76.1901	-0.709326	0.0415073	41.5953	76.1901	-0.876751	0.0254934					-P-S	-S-P					D	D
BnaC04g31260D	Germin;Cupin 1;RmlC-like cupin domain;RmlC-like jelly roll fold;Germin, manganese binding site	5776.27	1774.38	1.70267	4.66029e-11	3014.18	1774.38	0.764354	0.0432867	3349.17	1774.38	0.916197	0.00441881	1400.45	1774.38	-0.341566	0.305053	3509.42	1774.38	0.98377	0.000274076	2600.34	1774.38	0.55106	0.100301	-Ca-Mg-P-K	-K-Mg-P-Ca	-Mg-P-K-Ca		-P-Mg-K-Ca		U	U	U		U
BnaA03g01890D	Sulfotransferase domain	1.06822	35.6364	-5.05844	4.71064e-11	33.0251	35.6364	-0.112582	0.962025	12.8064	35.6364	-1.45488	0.053369	4.77121	35.6364	-2.91509	8.03465e-06	7.38208	35.6364	-2.25523	0.000253947	40.351	35.6364	0.18661	0.847015	-Ca-N-P			-N-P-Ca	-P-N-Ca		D			D	D
BnaA06g35790D	Bifunctional inhibitor/plant lipid transfer protein/seed storage helical domain	0	19.5272	-7.29003	4.80222e-11	9.58252	19.5272	-1.0114	0.377898	14.779	19.5272	-0.341425	0.746652	2.71186	19.5272	-2.83448	6.42081e-05	5.26164	19.5272	-1.85912	0.00408921	74.9939	19.5272	1.9513	0.000773085	-Ca-N-P			-N-P-Ca	-P-N-Ca	-S	D			D	D	U
BnaC02g09600D	DNA-binding WRKY	83.0542	4.43335	4.18047	4.88821e-11	8.2526	4.43335	0.866798	0.650537	5.64153	4.43335	0.287467	0.861571	9.67739	4.43335	1.10344	0.21248	14.4763	4.43335	1.6737	0.0264031	10.3422	4.43335	1.21124	0.206318	-Ca-P				-P-Ca		U				U
BnaA06g13050D	DNA-binding WRKY	20.5092	83.6381	-2.04887	5.00933e-11	83.1397	83.6381	-0.0120925	0.994313	75.274	83.6381	-0.163525	0.771373	52.3554	83.6381	-0.685777	0.0372314	25.6368	83.6381	-1.70518	4.99465e-08	62.3661	83.6381	-0.425102	0.279156	-Ca-N-P			-N-P-Ca	-P-N-Ca		D			D	D
BnaC04g50940D	no data	962.308	339.608	1.50174	5.02888e-11	408.701	339.608	0.266854	0.668849	161.448	339.608	-1.06791	0.000102287	684.903	339.608	1.01103	3.5257e-05	493.961	339.608	0.539972	0.0349116	310.107	339.608	-0.137449	0.733721	-Ca-N-P		-Mg	-N-P-Ca	-P-N-Ca		U		D	U	U
BnaA08g29290D	Zinc finger, RING-type;Zinc finger, RING/FYVE/PHD-type	34.0239	43.2079	-0.334608	0.443135	45.4623	43.2079	0.0660102	0.965398	35.326	43.2079	-0.282791	0.654073	29.4994	43.2079	-0.543484	0.202088	20.3389	43.2079	-1.08303	0.00506938	19.0038	43.2079	-1.17547	0.0076869					-P-S	-S-P					D	D
BnaC05g33690D	Vacuolar import/degradation, Vid27-related;WD40/YVTN repeat-like-containing domain	474.533	1444.8	-1.60505	5.13156e-11	1407.39	1444.8	-0.0378109	0.974845	985.626	1444.8	-0.550912	0.120446	791.913	1444.8	-0.867056	0.00110278	572.444	1444.8	-1.33511	7.94617e-08	782.962	1444.8	-0.885669	0.0023901	-Ca-N-P-S			-N-P-S-Ca	-P-N-S-Ca	-S-N-P-Ca	D			D	D	D
BnaA06g20920D	no data	146.768	202.228	-0.458821	0.444844	149.699	202.228	-0.433005	0.75171	160.495	202.228	-0.331157	0.716255	116.831	202.228	-0.79175	0.165704	69.208	202.228	-1.5434	0.00221042	76.7138	202.228	-1.40901	0.015454					-P-S	-S-P					D	D
BnaA03g15890D	AAA+ ATPase domain;ATPase, AAA-type, core	11.3784	27.6976	-1.29139	0.00306481	20.914	27.6976	-0.405249	0.703081	29.4576	27.6976	0.0882573	0.916699	25.3297	27.6976	-0.122816	0.834892	53.6545	27.6976	0.949219	0.0103358	26.9348	27.6976	-0.00528578	0.994892	-Ca				-P		D				U
BnaA08g28520D	Bromodomain;NET domain	129.999	154.999	-0.251413	0.447231	128.575	154.999	-0.270556	0.706345	164.254	154.999	0.0804579	0.887037	134.828	154.999	-0.200172	0.576792	104.644	154.999	-0.567082	0.0486109	99.016	154.999	-0.652985	0.0454412					-P-S	-S-P					D	D
BnaAnng31050D	C2 calcium/lipid-binding domain, CaLB	315.283	402.898	-0.353455	0.447275	264.705	402.898	-0.605992	0.43145	622.61	402.898	0.627531	0.26501	253.953	402.898	-0.668106	0.123498	224.395	402.898	-0.844271	0.033747	199.794	402.898	-1.01441	0.0232953					-P-S	-S-P					D	D
BnaC04g28210D	U box domain;Armadillo-like helical;Zinc finger, RING/FYVE/PHD-type;Armadillo-type fold	215.906	1127.21	-2.38405	5.32799e-11	1172.8	1127.21	0.0575165	0.973757	828.285	1127.21	-0.443516	0.462137	531.938	1127.21	-1.0829	0.00613468	533.542	1127.21	-1.07849	0.00440831	810.647	1127.21	-0.476164	0.343166	-Ca-N-P			-N-P-Ca	-P-N-Ca		D			D	D
BnaA06g20930D	Pectinesterase, catalytic;Pectinesterase inhibitor;Pectin lyase fold/virulence factor;Pectin lyase fold;Pectinesterase, active site	523.969	672.66	-0.359025	0.448443	507.456	672.66	-0.406296	0.682528	662.899	672.66	-0.02069	0.982738	481.538	672.66	-0.482744	0.30317	290.784	672.66	-1.20896	0.00197626	303.678	672.66	-1.15123	0.0104048					-P-S	-S-P					D	D
BnaA06g02830D	SNF2-related;Helicase, C-terminal;Zinc finger, RING-type;Zinc finger, RING/FYVE/PHD-type;Helicase, superfamily 1/2, ATP-binding domain;Zinc finger, RING-type, conserved site	286.596	322.433	-0.172437	0.45022	286.601	322.433	-0.170935	0.739335	320.93	322.433	-0.0119009	0.978682	250.812	322.433	-0.359341	0.0868765	215.729	322.433	-0.581107	0.00214596	221.614	322.433	-0.542654	0.0128182					-P-S	-S-P					D	D
BnaA04g01360D	Glycoside hydrolase, family 1;Glycoside hydrolase, catalytic domain;Glycoside hydrolase, superfamily;Glycoside hydrolase, family 1, active site	52.0519	4.45608	3.51283	5.92085e-11	7.05262	4.45608	0.654524	0.738284	5.09733	4.45608	0.218507	0.887666	19.2323	4.45608	2.08755	0.00105636	24.7497	4.45608	2.43923	3.92871e-05	19.7967	4.45608	2.13431	0.00227925	-Ca-N-P-S			-N-P-S-Ca	-P-N-S-Ca	-S-N-P-Ca	U			U	U	U
BnaA04g16280D	Myc-type, basic helix-loop-helix (bHLH) domain	47.8221	260.539	-2.43283	5.97369e-11	339.925	260.539	0.382525	0.690678	258.032	260.539	-0.0145701	0.987211	57.8553	260.539	-2.16706	1.08841e-08	94.1717	260.539	-1.46832	9.13317e-05	274.506	260.539	0.0795738	0.908046	-Ca-N-P			-N-P-Ca	-P-N-Ca		D			D	D
BnaA05g07590D	UDP-glucuronosyl/UDP-glucosyltransferase	155.252	289.228	-0.896733	0.451873	354.004	289.228	0.290827	0.940607	80.0651	289.228	-1.85239	0.195165	70.9909	289.228	-2.0264	0.0685092	28.154	289.228	-3.35575	0.00145714	19.6514	289.228	-3.87556	0.00144783					-P-S	-S-P					D	D
BnaA09g21120D	no data	7.48091	44.6615	-2.60551	6.14898e-11	18.4415	44.6615	-1.273	0.0064256	26.0904	44.6615	-0.776455	0.10561	18.3735	44.6615	-1.24289	0.00107343	14.4879	44.6615	-1.62401	1.73209e-05	31.0236	44.6615	-0.507337	0.269124	-Ca-N-P-K	-K-N-P-Ca		-N-P-K-Ca	-P-N-K-Ca		D	D		D	D
BnaC08g27200D	Heavy metal-associated domain, HMA	1207.52	422.151	1.51493	6.24958e-11	667.378	422.151	0.659643	0.060559	504.173	422.151	0.255915	0.540524	246.047	422.151	-0.782953	0.00292805	787.275	422.151	0.897726	0.000232293	532.293	422.151	0.335026	0.312109	-Ca-P			-N	-P-Ca		U			D	U
BnaA09g15320D	Protein of unknown function DUF538	602.825	221.938	1.44251	6.31438e-11	328.455	221.938	0.566426	0.12406	166.644	221.938	-0.408991	0.258786	490.786	221.938	1.14551	7.43325e-07	490.69	221.938	1.14574	4.59383e-07	294.581	221.938	0.401695	0.188879	-Ca-N-P			-N-P-Ca	-P-N-Ca		U			U	U
BnaC06g33710D	Protein of unknown function DUF1677, plant	169.902	223.946	-0.397747	0.455495	224.984	223.946	0.00688523	0.998407	159.177	223.946	-0.489312	0.492941	131.858	223.946	-0.764698	0.124037	74.0639	223.946	-1.59299	0.000303095	83.7997	223.946	-1.43026	0.00480679					-P-S	-S-P					D	D
BnaA06g11630D	Synaptojanin, N-terminal	209.808	669.378	-1.67216	6.50306e-11	619.573	669.378	-0.111776	0.911716	650.996	669.378	-0.0403085	0.946959	188.231	669.378	-1.83543	1.8325e-12	320.07	669.378	-1.06404	5.50229e-05	300.249	669.378	-1.15864	8.57081e-05	-Ca-N-P-S			-N-P-S-Ca	-P-N-S-Ca	-S-N-P-Ca	D			D	D	D
BnaC09g19420D	Disease resistance protein;NB-ARC;AAA+ ATPase domain;Leucine-rich repeat 3	16.8112	58.6242	-1.76391	6.59163e-11	52.5896	58.6242	-0.151748	0.851023	54.2653	58.6242	-0.12921	0.781454	65.4609	58.6242	0.16517	0.601585	21.1086	58.6242	-1.46339	7.94617e-08	37.7283	58.6242	-0.632905	0.0374011	-Ca-P-S				-P-S-Ca	-S-P-Ca	D				D	D
BnaA06g22880D	Diacylglycerol kinase, accessory domain;Diacylglycerol kinase, catalytic domain;Protein kinase C-like, phorbol ester/diacylglycerol binding	247.519	281.444	-0.178937	0.457509	294.762	281.444	0.0679502	0.927596	240.016	281.444	-0.226557	0.47796	225.241	281.444	-0.319586	0.160338	173.36	281.444	-0.69625	0.00043551	202.778	281.444	-0.475452	0.0433919					-P-S	-S-P					D	D
BnaC06g31590D	Transferase;Chloramphenicol acetyltransferase-like domain	193.602	68.9742	1.48268	6.79964e-11	114.724	68.9742	0.730505	0.033198	55.3107	68.9742	-0.345553	0.420116	171.821	68.9742	1.31744	2.50611e-08	133.209	68.9742	0.943918	0.000120156	81.2437	68.9742	0.236835	0.533683	-Ca-N-P-K	-K-N-P-Ca		-N-P-K-Ca	-P-N-K-Ca		U	U		U	U
BnaC05g28920D	Cellulose synthase	43.1604	119.905	-1.46849	6.84772e-11	126.608	119.905	0.0759491	0.928042	95.922	119.905	-0.328805	0.332817	74.8451	119.905	-0.677305	0.00447066	45.7189	119.905	-1.3905	1.4893e-09	80.57	119.905	-0.58533	0.0284216	-Ca-N-P-S			-N-P-S-Ca	-P-N-S-Ca	-S-N-P-Ca	D			D	D	D
BnaA03g57470D	Phospholipase/carboxylesterase/thioesterase	12.2663	17.2236	-0.515093	0.460327	15.3075	17.2236	-0.177903	0.935701	8.49385	17.2236	-0.994292	0.247785	7.92937	17.2236	-1.09772	0.10165	7.02586	17.2236	-1.28535	0.0448096	5.39857	17.2236	-1.7771	0.0177579					-P-S	-S-P					D	D
BnaC02g06550D	Protein of unknown function DUF538	33.2699	39.792	-0.274381	0.464443	32.3227	39.792	-0.313003	0.701651	36.9035	39.792	-0.121491	0.840217	40.7807	39.792	0.0165575	0.97428	24.6276	39.792	-0.703511	0.036655	22.0297	39.792	-0.870253	0.0228343					-P-S	-S-P					D	D
BnaA04g15220D	Cyclic nucleotide-binding domain;Ion transport domain;RmlC-like jelly roll fold;Cyclic nucleotide-binding-like	470.874	541.261	-0.198758	0.464537	499.078	541.261	-0.117172	0.879012	557.139	541.261	0.0396444	0.935852	436.762	541.261	-0.308902	0.239539	303.016	541.261	-0.83724	0.000131328	366.01	541.261	-0.562205	0.0308126					-P-S	-S-P					D	D
BnaA09g45270D	Peptidase C26;Glutamine amidotransferase type 1	86.7017	8.96663	3.26004	7.05676e-11	54.642	8.96663	2.5982	6.8801e-06	15.4895	8.96663	0.79582	0.383421	6.58576	8.96663	-0.358478	0.690436	75.1614	8.96663	3.05585	1.89112e-09	36.7812	8.96663	2.00741	0.00119236	-Ca-P-S-K	-K-P-S-Ca			-P-S-K-Ca	-S-P-K-Ca	U	U			U	U
BnaC04g50270D	Cytochrome P450;Cytochrome P450, E-class, group I;Cytochrome P450, conserved site	58.4156	218.399	-1.87986	7.31194e-11	145.631	218.399	-0.584908	0.255544	200.543	218.399	-0.125701	0.829856	133.319	218.399	-0.712181	0.0257164	82.7655	218.399	-1.40079	1.69115e-06	185.739	218.399	-0.232711	0.596229	-Ca-N-P			-N-P-Ca	-P-N-Ca		D			D	D
BnaA06g25000D	Adenylylsulphate kinase	115.244	362.365	-1.64865	7.34808e-11	238.793	362.365	-0.601649	0.14806	1079.5	362.365	1.57439	1.33198e-09	139.137	362.365	-1.3833	1.09447e-07	144.181	362.365	-1.32985	2.36826e-07	312.537	362.365	-0.209324	0.592544	-Ca-N-P		-Mg	-N-P-Ca	-P-N-Ca		D		U	D	D
BnaA01g34790D	DNA-binding WRKY;Zn-cluster domain	1195.67	1489.13	-0.316614	0.465564	2175.4	1489.13	0.546925	0.448534	1592.64	1489.13	0.0974937	0.897696	900.499	1489.13	-0.725775	0.0638657	878.644	1489.13	-0.76086	0.0390235	750.556	1489.13	-0.990776	0.0157295					-P-S	-S-P					D	D
BnaC04g45650D	Uncharacterised protein family UPF0503	68.4153	17.8149	1.93126	7.46292e-11	18.7854	17.8149	0.0778509	0.963305	11.6109	17.8149	-0.57509	0.36942	31.119	17.8149	0.82742	0.0309203	38.321	17.8149	1.10036	0.00146898	17.0482	17.8149	-0.0605071	0.935794	-Ca-N-P			-N-P-Ca	-P-N-Ca		U			U	U
BnaC01g31510D	Frigida-like	2942.79	3526.38	-0.260568	0.475778	2399.25	3526.38	-0.555568	0.297843	3420.56	3526.38	-0.0440539	0.94772	2439.36	3526.38	-0.531545	0.112596	1986.96	3526.38	-0.827615	0.00572728	2099.78	3526.38	-0.747832	0.0312152					-P-S	-S-P					D	D
BnaA01g35030D	no data	15.269	133.67	-3.10785	7.64341e-11	407.6	133.67	1.60541	0.00344513	93.1115	133.67	-0.521789	0.481587	0.311323	133.67	-8.22249	1.13446e-27	2.76763	133.67	-5.517	2.63946e-21	114.889	133.67	-0.216184	0.774247	-Ca-N-P	-K		-N-P-Ca	-P-N-Ca		D	U		D	D
BnaA05g29610D	K Homology domain;K Homology domain, type 1	138.954	157.434	-0.170169	0.479174	118.717	157.434	-0.408639	0.227093	147.421	157.434	-0.097783	0.796255	157.462	157.434	-0.00650416	0.98515	112.123	157.434	-0.489922	0.016938	108.248	157.434	-0.540235	0.0203511					-P-S	-S-P					D	D
BnaC03g44480D	Multi antimicrobial extrusion protein	356.955	607.631	-0.767393	0.48305	535.998	607.631	-0.181276	0.961441	326.916	607.631	-0.893389	0.548816	395.678	607.631	-0.619251	0.600123	109.188	607.631	-2.47528	0.00842885	86.3853	607.631	-2.81712	0.00883054					-P-S	-S-P					D	D
BnaC04g45720D	Calcium/proton exchanger;Calcium/proton exchanger CAX;Sodium/calcium exchanger membrane region	103.367	280.324	-1.4428	7.69119e-11	434.599	280.324	0.633629	0.0386867	460.855	280.324	0.717224	0.00685743	398.227	280.324	0.509057	0.0370848	166.894	280.324	-0.746304	0.00122027	221.387	280.324	-0.338934	0.256701	-Ca-P	-K-N-Mg	-Mg-N-K	-N-Mg-K	-P-Ca		D	U	U	U	D
BnaC07g36800D	Double-stranded RNA-binding;NLI interacting factor;Double-stranded RNA-binding-like domain;HAD-like domain	384.777	425.697	-0.145423	0.484543	380.269	425.697	-0.162795	0.719075	335.38	425.697	-0.34384	0.142768	380.199	425.697	-0.162962	0.444621	259.033	425.697	-0.715776	1.59926e-05	268.585	425.697	-0.671863	0.000387612					-P-S	-S-P					D	D
BnaA09g11150D	Pentatricopeptide repeat	57.1605	66.1337	-0.209339	0.485164	51.8291	66.1337	-0.349884	0.515874	68.0056	66.1337	0.0168746	0.976157	64.9577	66.1337	-0.0264515	0.947031	39.6528	66.1337	-0.733145	0.00483032	43.8313	66.1337	-0.60206	0.0454936					-P-S	-S-P					D	D
BnaA07g23610D	Protein of unknown function DUF1423, plant	497.603	564.204	-0.181517	0.486714	470.299	564.204	-0.263582	0.593179	559.893	564.204	-0.0131671	0.979221	437.686	564.204	-0.366767	0.126698	387.571	564.204	-0.542522	0.012054	368.698	564.204	-0.617457	0.0113673					-P-S	-S-P					D	D
BnaC07g30420D	Protein kinase, catalytic domain;Serine-threonine/tyrosine-protein kinase catalytic domain;Serine/threonine- / dual specificity protein kinase, catalytic domain;Serine/threonine-protein kinase, active site;Protein kinase-like domain;Concanavalin A-like lectin/glucanase, subgroup;Protein kinase, ATP binding site;Tyrosine-protein kinase, catalytic domain;Malectin-like carbohydrate-binding domain	314.464	263.103	0.259684	0.489326	314.855	263.103	0.260124	0.761566	199	263.103	-0.399079	0.407683	239.249	263.103	-0.138429	0.750995	129.105	263.103	-1.02441	0.000872498	148.763	263.103	-0.83099	0.0206861					-P-S	-S-P					D	D
BnaA04g16260D	Exostosin-like	81.3972	297.052	-1.86812	7.98979e-11	230.906	297.052	-0.364867	0.597932	541.506	297.052	0.864006	0.0146807	123.734	297.052	-1.26589	2.37144e-05	113.606	297.052	-1.38761	1.91187e-06	230.748	297.052	-0.358586	0.370353	-Ca-N-P		-Mg	-N-P-Ca	-P-N-Ca		D		U	D	D
BnaC01g03450D	Heavy metal-associated domain, HMA	8.36084	170.273	-4.32086	7.9941e-11	137.011	170.273	-0.313217	0.881637	108.36	170.273	-0.651622	0.514209	58.813	170.273	-1.52108	0.0213602	16.1059	170.273	-3.39106	1.3798e-07	209.612	170.273	0.303646	0.758032	-Ca-N-P			-N-P-Ca	-P-N-Ca		D			D	D
BnaC07g39010D	Peptidase C19, ubiquitin carboxyl-terminal hydrolase 2;Zinc finger, MYND-type;Peptidase C19, ubiquitin carboxyl-terminal hydrolase 2, conserved site	376.568	452.408	-0.265595	0.495145	334.902	452.408	-0.434339	0.527696	540.627	452.408	0.255589	0.642891	303.133	452.408	-0.578278	0.102168	217.405	452.408	-1.05816	0.000757465	223.333	452.408	-1.01731	0.00470001					-P-S	-S-P					D	D
BnaCnng46780D	no data	67.8858	234.481	-1.79098	8.058e-11	148.902	234.481	-0.653671	0.140796	105.678	234.481	-1.14079	0.000311552	361.454	234.481	0.626219	0.0370927	19.9884	234.481	-3.54143	6.86797e-31	152.745	234.481	-0.615763	0.0706063	-Ca-Mg-P		-Mg-P-Ca	-N	-P-Mg-Ca		D		D	U	D
BnaC05g40290D	ABC transporter, transmembrane domain;Bacterial transferase hexapeptide repeat;ABC transporter-like;AAA+ ATPase domain;Serine O-acetyltransferase;Serine acetyltransferase, N-terminal;Trimeric LpxA-like;ABC transporter, transmembrane domain, type 1;ABC transporter, conserved site;ABC transporter, integral membrane type 1;Hexapeptide transferase, conserved site	1468.55	477.087	1.62036	8.07265e-11	649.077	477.087	0.44363	0.393606	681.786	477.087	0.514283	0.172509	555.61	477.087	0.220027	0.527475	1078.08	477.087	1.17562	4.63887e-06	461.487	477.087	-0.0489535	0.922195	-Ca-P				-P-Ca		U				U
BnaC03g40780D	RNA recognition motif domain;Lupus La protein;RNA-binding protein Lupus La;Ataxin-2, C-terminal;Winged helix-turn-helix transcription repressor DNA-binding domain;Nucleotide-binding, alpha-beta plait	3.5414	39.5604	-3.38049	8.11455e-11	15.5712	39.5604	-1.34559	0.0313478	33.4681	39.5604	-0.257174	0.751425	11.9947	39.5604	-1.67789	0.000465623	7.38576	39.5604	-2.4115	9.17193e-07	19.4223	39.5604	-1.04223	0.0533139	-Ca-N-P-K	-K-N-P-Ca		-N-P-K-Ca	-P-N-K-Ca		D	D		D	D
BnaA06g01600D	Domain of unknown function DUF632;Domain of unknown function DUF630	291.904	326.356	-0.161851	0.496973	259.83	326.356	-0.329208	0.375463	309.414	326.356	-0.0826881	0.828783	282.324	326.356	-0.208948	0.380411	204.764	326.356	-0.673673	0.000469349	234.844	326.356	-0.476308	0.0366858					-P-S	-S-P					D	D
BnaA09g31620D	Disease resistance protein;NB-ARC;AAA+ ATPase domain;ATPase, AAA-type, core;ATPase, AAA-type, conserved site;AAA-type ATPase, N-terminal domain	974.977	1202.62	-0.302236	0.499141	1167.25	1202.62	-0.04289	0.980563	1008.81	1202.62	-0.252856	0.702584	770.283	1202.62	-0.642787	0.114758	688.073	1202.62	-0.805105	0.0313599	640.449	1202.62	-0.911496	0.0311777					-P-S	-S-P					D	D
BnaA01g04350D	Cyclic nucleotide-binding domain;Potassium channel, voltage-dependent, EAG/ELK/ERG;Ion transport domain;RmlC-like jelly roll fold;Cyclic nucleotide-binding-like;Potassium channel, plant-type	206.228	568.67	-1.46427	8.54756e-11	639.925	568.67	0.170277	0.813898	1099.79	568.67	0.951182	0.000218214	445.117	568.67	-0.353066	0.203041	217.614	568.67	-1.38601	1.32503e-09	670.053	568.67	0.238176	0.473453	-Ca-P		-Mg		-P-Ca		D		U		D
BnaC05g38200D	Expansin;Expansin/pollen allergen, DPBB domain;Expansin, cellulose-binding-like domain;Expansin/Lol pI;Barwin-related endoglucanase;Barwin-like endoglucanase	4.45652	62.8977	-3.73301	8.6208e-11	115.515	62.8977	0.878001	0.33696	41.8993	62.8977	-0.569461	0.486914	2.92748	62.8977	-4.36865	2.25608e-12	29.1305	62.8977	-1.10488	0.0396046	110.08	62.8977	0.810413	0.193594	-Ca-N-P			-N-P-Ca	-P-N-Ca		D			D	D
BnaC03g26940D	Heat shock factor (HSF)-type, DNA-binding;Winged helix-turn-helix transcription repressor DNA-binding domain	44.7267	64.9693	-0.544742	0.504452	45.5029	64.9693	-0.515976	0.787907	25.8352	64.9693	-1.32898	0.156537	37.9622	64.9693	-0.771098	0.337475	11.9786	64.9693	-2.43129	0.000523012	15.4054	64.9693	-2.10625	0.00851857					-P-S	-S-P					D	D
BnaA03g51860D	B3 DNA binding domain;Zinc finger, CW-type;DNA-binding pseudobarrel domain	591.673	654.148	-0.14354	0.509645	621.384	654.148	-0.0745053	0.909599	808.697	654.148	0.303085	0.229744	509.867	654.148	-0.359415	0.0629273	453.076	654.148	-0.530283	0.00250335	465.543	654.148	-0.491725	0.0151622					-P-S	-S-P					D	D
BnaC09g53330D	Calcium-binding EF-hand;Phosphatidylserine decarboxylase-related;Phosphatidylserine decarboxylase;C2 calcium/lipid-binding domain, CaLB;EF-hand-like domain;EF-Hand 1, calcium-binding site	86.1585	264.594	-1.61018	8.74623e-11	196.885	264.594	-0.427777	0.391827	171.535	264.594	-0.625496	0.0620404	196.949	264.594	-0.429346	0.143065	98.0879	264.594	-1.43104	1.39488e-08	158.801	264.594	-0.748795	0.0120533	-Ca-P-S				-P-S-Ca	-S-P-Ca	D				D	D
BnaC08g42020D	no data	917.029	390.416	1.23261	8.81927e-11	381.997	390.416	-0.0312668	0.9744	632.613	390.416	0.696824	0.0034332	311.683	390.416	-0.321621	0.186407	651.559	390.416	0.738243	0.000248166	387	390.416	-0.0172366	0.966124	-Ca-Mg-P		-Mg-P-Ca		-P-Mg-Ca		U		U		U
BnaA06g23320D	no data	595.596	540.941	0.139656	0.509712	522.6	540.941	-0.050636	0.942026	786.604	540.941	0.537411	0.00693464	632.088	540.941	0.225959	0.263538	329.217	540.941	-0.71664	1.89539e-05	390.616	540.941	-0.469759	0.0183272			-Mg		-P-S	-S-P			U		D	D
BnaC04g45190D	Drug/metabolite transporter	208.403	25.7534	3.00749	9.22498e-11	69.3787	25.7534	1.42192	0.0339489	30.511	25.7534	0.269591	0.783356	45.1841	25.7534	0.805079	0.16412	80.6681	25.7534	1.6375	0.000829441	62.68	25.7534	1.27002	0.0289159	-Ca-P-S-K	-K-P-S-Ca			-P-S-K-Ca	-S-P-K-Ca	U	U			U	U
BnaA10g00970D	Glycoside hydrolase, family 5;Glycoside hydrolase, catalytic domain;Glycoside hydrolase, superfamily	99.692	84.5464	0.220901	0.509776	97.041	84.5464	0.199237	0.80754	52.7352	84.5464	-0.698346	0.0548924	80.526	84.5464	-0.0712434	0.866593	49.2373	84.5464	-0.779051	0.00713574	47.7285	84.5464	-0.840804	0.0108893					-P-S	-S-P					D	D
BnaA04g05980D	ThiJ/PfpI;DJ-1	869.786	1022.53	-0.232078	0.515389	1802.41	1022.53	0.817918	0.0329207	675.748	1022.53	-0.595377	0.131043	1125.39	1022.53	0.13801	0.732228	656.673	1022.53	-0.638554	0.0309869	486.786	1022.53	-1.07045	0.000838372		-K			-P-S	-S-P		U			D	D
BnaA08g26000D	Aminotransferase, class IV;Branched-chain amino acid aminotransferase II;Aminotransferase, class IV, conserved site	109.098	23.0789	2.21965	9.56708e-11	94.5482	23.0789	2.01982	1.23959e-07	83.6662	23.0789	1.84104	1.83285e-06	42.4756	23.0789	0.877441	0.038392	54.7104	23.0789	1.22954	0.00126138	61.2913	23.0789	1.38601	0.00112835	-Ca-N-Mg-P-S-K	-K-N-Mg-P-S-Ca	-Mg-N-P-S-K-Ca	-N-Mg-P-S-K-Ca	-P-N-Mg-S-K-Ca	-S-N-Mg-P-K-Ca	U	U	U	U	U	U
BnaA01g19180D	Leucine-rich repeat;Leucine-rich repeat, typical subtype;Leucine-rich repeat-containing N-terminal, type 2	89.9445	66.4689	0.434599	0.520448	52.9935	66.4689	-0.321963	0.85939	50.2698	66.4689	-0.390501	0.695398	44.759	66.4689	-0.564724	0.411437	29.431	66.4689	-1.16637	0.0468336	20.109	66.4689	-1.74113	0.00863449					-P-S	-S-P					D	D
BnaA09g16870D	Phytochelatin synthase;Phytochelatin synthase, C-terminal	8.78611	56.9724	-2.71469	9.88854e-11	37.171	56.9724	-0.611326	0.428275	40.9469	56.9724	-0.468438	0.435544	12.1854	56.9724	-2.24609	7.44909e-08	22.1084	56.9724	-1.35288	0.000681572	26.8733	56.9724	-1.08894	0.0173316	-Ca-N-P-S			-N-P-S-Ca	-P-N-S-Ca	-S-N-P-Ca	D			D	D	D
BnaC02g10910D	C2 calcium/lipid-binding domain, CaLB;Tensin phosphatase, C2 domain	36.444	125.373	-1.80429	1.01692e-10	125.081	125.373	0.00116129	1	119.206	125.373	-0.0640229	0.914832	80.5681	125.373	-0.633693	0.0367041	55.9149	125.373	-1.1594	3.55837e-05	105.347	125.373	-0.250372	0.531531	-Ca-N-P			-N-P-Ca	-P-N-Ca		D			D	D
BnaA06g14850D	Protein of unknown function DUF4228	125.978	514.831	-2.02779	1.08701e-10	690.882	514.831	0.424492	0.559987	383.664	514.831	-0.422032	0.410278	119.659	514.831	-2.10685	5.02739e-11	71.1879	514.831	-2.8512	8.81769e-19	228.879	514.831	-1.16574	0.00152649	-Ca-N-P-S			-N-P-S-Ca	-P-N-S-Ca	-S-N-P-Ca	D			D	D	D
BnaA06g05150D	Superoxide dismutase, copper/zinc binding domain;Superoxide dismutase, copper/zinc, binding site;Superoxide dismutase (Cu/Zn) / chaperones	592.01	1437.55	-1.27943	1.09625e-10	1944	1437.55	0.435384	0.217733	1137.47	1437.55	-0.337083	0.285681	1285.72	1437.55	-0.161201	0.561294	1018.8	1437.55	-0.496825	0.0221672	1132.11	1437.55	-0.342949	0.201599	-Ca-P				-P-Ca		D				D
BnaC07g39070D	Phox/Bem1p;Zinc finger, ZZ-type;Ubiquitin-associated/translation elongation factor EF1B, N-terminal;UBA-like;Ubiquitin-associated/translation elongation factor EF1B, N-terminal, eukaryote	960.169	1114.19	-0.215301	0.520576	1055.16	1114.19	-0.079024	0.942201	933.251	1114.19	-0.256795	0.572091	750.913	1114.19	-0.570212	0.0524176	511.18	1114.19	-1.12454	1.64389e-05	592.732	1114.19	-0.910352	0.00259642					-P-S	-S-P					D	D
BnaA06g25360D	ATPase, AAA-type, core;ATPase, AAA-type, conserved site;AAA-type ATPase, N-terminal domain	199.187	288.025	-0.532073	0.522931	290.819	288.025	0.0129135	0.997925	324.119	288.025	0.170475	0.905188	140.81	288.025	-1.03315	0.184018	73.1604	288.025	-1.97613	0.00421082	71.6026	288.025	-2.0136	0.0108353					-P-S	-S-P					D	D
BnaA02g05760D	F-box domain, cyclin-like;FBD	42.3304	31.7741	0.417285	0.523924	26.3535	31.7741	-0.267174	0.889558	30.7235	31.7741	-0.0545426	0.964442	19.8991	31.7741	-0.680388	0.302442	14.1238	31.7741	-1.16242	0.0489753	11.8718	31.7741	-1.46525	0.03051					-P-S	-S-P					D	D
BnaA05g05720D	no data	432.231	141.438	1.61002	1.13346e-10	92.685	141.438	-0.605501	0.193361	109.56	141.438	-0.357802	0.416134	228.774	141.438	0.695569	0.0159531	276.344	141.438	0.967143	0.000259749	159.672	141.438	0.17709	0.681923	-Ca-N-P			-N-P-Ca	-P-N-Ca		U			U	U
BnaCnng27960D	Zinc finger, CCCH-type;Ankyrin repeat;Ankyrin repeat-containing domain	2002.82	2262.88	-0.176262	0.528131	2023.85	2262.88	-0.161197	0.812421	2230.97	2262.88	-0.0211857	0.967063	1935.43	2262.88	-0.226086	0.417546	1212.48	2262.88	-0.900287	3.16622e-05	1495.21	2262.88	-0.597811	0.0204354					-P-S	-S-P					D	D
BnaA01g12590D	Protein kinase, catalytic domain;Serine-threonine/tyrosine-protein kinase catalytic domain;Serine/threonine- / dual specificity protein kinase, catalytic domain;Gnk2-homologous domain;Serine/threonine-protein kinase, active site;Protein kinase-like domain;Concanavalin A-like lectin/glucanase, subgroup;Protein kinase, ATP binding site;Tyrosine-protein kinase, catalytic domain	114.84	8.00006	3.83362	1.16618e-10	12.8159	8.00006	0.688899	0.700855	2.89883	8.00006	-1.39987	0.231335	35.5366	8.00006	2.15369	0.00104587	22.7366	8.00006	1.51353	0.025142	6.3806	8.00006	-0.283967	0.823632	-Ca-N-P			-N-P-Ca	-P-N-Ca		U			U	U
BnaA05g31730D	no data	206.81	825.729	-1.99274	1.18788e-10	806.881	825.729	-0.0330491	0.983089	804.043	825.729	-0.037139	0.959603	375.323	825.729	-1.1389	0.000579074	483.409	825.729	-0.771737	0.0199637	690.436	825.729	-0.258512	0.589032	-Ca-N-P			-N-P-Ca	-P-N-Ca		D			D	D
BnaA08g27160D	ABC transporter, transmembrane domain;ABC transporter-like;AAA+ ATPase domain;ABC transporter, transmembrane domain, type 1;ABC transporter, conserved site;ABC transporter, integral membrane type 1	66.0669	202.317	-1.62025	1.21e-10	327.908	202.317	0.695272	0.0435279	152.859	202.317	-0.399249	0.300256	161.277	202.317	-0.327841	0.287669	109.718	202.317	-0.882646	0.00064459	224.117	202.317	0.155278	0.699179	-Ca-P	-K			-P-Ca		D	U			D
BnaA08g31740D	Glycoside hydrolase, family 19, catalytic;Glycoside hydrolase, family 19;Lysozyme-like domain	603.348	1392.05	-1.20658	1.22983e-10	1289.04	1392.05	-0.110616	0.871344	1056.59	1392.05	-0.396526	0.156454	938.567	1392.05	-0.569413	0.00664169	965.832	1392.05	-0.526956	0.00936125	1597.95	1392.05	0.200199	0.476305	-Ca-N-P			-N-P-Ca	-P-N-Ca		D			D	D
BnaA08g10460D	Myeloid leukemia factor	201.153	177.141	0.186205	0.528716	196.749	177.141	0.151182	0.841726	223.206	177.141	0.329731	0.361956	172.097	177.141	-0.0412637	0.913178	108.985	177.141	-0.697826	0.00443655	119.443	177.141	-0.581604	0.0427225					-P-S	-S-P					D	D
BnaC08g17120D	Protein of unknown function DUF594;Domain of unknown function DUF4220	41.622	1.08453	5.05923	1.24714e-10	1.4263	1.08453	0.324378	0.952183	1.47745	1.08453	0.367842	0.887262	7.59994	1.08453	2.63273	0.0107909	16.4247	1.08453	3.74801	1.64507e-05	4.51818	1.08453	1.89353	0.150874	-Ca-N-P			-N-P-Ca	-P-N-Ca		U			U	U
BnaAnng05400D	no data	31.4715	42.092	-0.431265	0.530357	37.7244	42.092	-0.162069	0.941361	25.5523	42.092	-0.715999	0.409742	32.2117	42.092	-0.379875	0.602634	13.2662	42.092	-1.65414	0.0048651	11.9719	42.092	-1.78593	0.00780116					-P-S	-S-P					D	D
BnaC02g00080D	no data	49.4597	61.6289	-0.315378	0.530736	97.7274	61.6289	0.663106	0.375463	36.6882	61.6289	-0.721579	0.218781	36.839	61.6289	-0.735132	0.110293	30.4817	61.6289	-1.01105	0.017703	27.6089	61.6289	-1.19035	0.0144091					-P-S	-S-P					D	D
BnaC09g20720D	no data	84.8613	120.033	-0.499953	0.532196	101.465	120.033	-0.243831	0.918445	69.9803	120.033	-0.784548	0.443624	61.1242	120.033	-0.971536	0.1946	35.6775	120.033	-1.74918	0.00889203	20.0741	120.033	-2.5787	0.000737032					-P-S	-S-P					D	D
BnaCnng60210D	Selenium-binding protein;WD40/YVTN repeat-like-containing domain	42.9891	170.905	-1.9798	1.28575e-10	119.242	170.905	-0.518807	0.391827	209.241	170.905	0.289129	0.579036	180.564	170.905	0.0853335	0.856251	48.9658	170.905	-1.80253	7.69557e-09	160.729	170.905	-0.0921898	0.86747	-Ca-P				-P-Ca		D				D
BnaC04g21880D	C2 calcium-dependent membrane targeting;Lipopolysaccharide-modifying protein;Protein of unknown function DUF821, CAP10-like;C2 calcium/lipid-binding domain, CaLB;C2 membrane targeting protein	19.7552	82.5232	-2.11446	1.29189e-10	44.603	82.5232	-0.885287	0.0488248	91.6649	82.5232	0.148863	0.803802	16.562	82.5232	-2.31044	9.78425e-12	27.38	82.5232	-1.58714	1.13843e-06	64.9903	82.5232	-0.329794	0.451352	-Ca-N-P-K	-K-N-P-Ca		-N-P-K-Ca	-P-N-K-Ca		D	D		D	D
BnaC06g30620D	Domain of unknown function DUF221	218.894	815.418	-1.89859	1.33159e-10	1056.47	815.418	0.373746	0.605165	943.939	815.418	0.211382	0.709808	376.73	815.418	-1.11337	0.000416545	393.834	815.418	-1.04915	0.000622122	581.311	815.418	-0.490107	0.214349	-Ca-N-P			-N-P-Ca	-P-N-Ca		D			D	D
BnaA03g21500D	Calcium-binding EF-hand;EF-hand-like domain;EF-Hand 1, calcium-binding site	94.1815	321.526	-1.76665	1.36641e-10	405.213	321.526	0.332531	0.62255	562.282	321.526	0.804716	0.0192966	260.513	321.526	-0.302998	0.390353	190.21	321.526	-0.758535	0.00904877	233.536	321.526	-0.464752	0.199711	-Ca-P		-Mg		-P-Ca		D		U		D
BnaC03g51030D	no data	26.6122	33.5729	-0.309762	0.53221	30.1563	33.5729	-0.143851	0.923554	32.072	33.5729	-0.0355223	0.968222	33.3329	33.5729	-0.0165496	0.980429	18.3005	33.5729	-0.861682	0.048087	13.5099	33.5729	-1.25967	0.0108893					-P-S	-S-P					D	D
BnaA03g14190D	Alpha carbonic anhydrase;Carbonic anhydrase, alpha-class, conserved site;Carbonic anhydrase, alpha-class	34.1474	176.299	-2.35502	1.39828e-10	358.803	176.299	1.02374	0.0367035	116.011	176.299	-0.593323	0.27681	51.7243	176.299	-1.77113	2.29897e-06	100.326	176.299	-0.813513	0.0337949	252.089	176.299	0.516528	0.273695	-Ca-N-P	-K		-N-P-Ca	-P-N-Ca		D	U		D	D
BnaC06g24500D	no data	271.938	970.371	-1.83557	1.39828e-10	1208.16	970.371	0.316525	0.676325	983.776	970.371	0.0212371	0.976157	1036.78	970.371	0.0959592	0.830769	603.856	970.371	-0.683703	0.0272592	680.187	970.371	-0.512572	0.174899	-Ca-P				-P-Ca		D				D
BnaC02g01050D	Protein of unknown function DUF668;Protein of unknown function DUF3475	345.584	377.07	-0.126582	0.536308	388.955	377.07	0.0447092	0.946717	383.529	377.07	0.0246104	0.9462	373.873	377.07	-0.0122242	0.964622	259.415	377.07	-0.538324	0.00101439	287.768	377.07	-0.390826	0.0442367					-P-S	-S-P					D	D
BnaC03g33900D	Chitin-binding, type 1;Barwin;Barwin-related endoglucanase;Barwin-like endoglucanase;Barwin, conserved site;Chitin-binding, type 1, conserved site	1137.37	264.633	2.10443	1.42397e-10	1235.31	264.633	2.22345	2.33715e-10	366.646	264.633	0.469461	0.386742	375.835	264.633	0.507818	0.212339	1503.02	264.633	2.50635	2.8368e-14	310.674	264.633	0.231554	0.668452	-Ca-P-K	-K-P-Ca			-P-K-Ca		U	U			U
BnaCnng53810D	Protein kinase, catalytic domain;Serine/threonine- / dual specificity protein kinase, catalytic domain;Gnk2-homologous domain;Serine/threonine-protein kinase, active site;Protein kinase-like domain;Concanavalin A-like lectin/glucanase, subgroup;Protein kinase, ATP binding site;Tyrosine-protein kinase, catalytic domain	48.1976	10.8889	2.13701	1.47086e-10	17.2827	10.8889	0.681884	0.438531	11.5064	10.8889	0.0247141	0.982766	37.65	10.8889	1.79895	6.87206e-07	36.4637	10.8889	1.74935	1.35622e-06	12.0192	10.8889	0.183178	0.81773	-Ca-N-P			-N-P-Ca	-P-N-Ca		U			U	U
BnaA10g22750D	Zinc finger, RanBP2-type;Zinc finger, C6HC-type	43.1729	314.733	-2.8635	1.48805e-10	409.466	314.733	0.379003	0.761469	280.117	314.733	-0.168203	0.851852	172.208	314.733	-0.870423	0.0800669	120.186	314.733	-1.3888	0.0020672	72.708	314.733	-2.10849	2.18227e-05	-Ca-P-S				-P-S-Ca	-S-P-Ca	D				D	D
BnaA04g11860D	Cystathionine beta-synthase, core;Chloride channel, voltage gated;Chloride channel ClC-plant;Chloride channel, core	539.487	123.385	2.12465	1.49341e-10	207.289	123.385	0.747314	0.202778	170.819	123.385	0.466494	0.403122	111.015	123.385	-0.14904	0.774129	295.03	123.385	1.2555	0.00029396	211.591	123.385	0.774391	0.067896	-Ca-P				-P-Ca		U				U
BnaC08g21400D	no data	175.319	473.767	-1.4325	1.49876e-10	607.448	473.767	0.35803	0.452917	370.998	473.767	-0.354312	0.319705	321.296	473.767	-0.563145	0.0260995	336.788	473.767	-0.492968	0.0444054	446.554	473.767	-0.0828934	0.840184	-Ca-N-P			-N-P-Ca	-P-N-Ca		D			D	D
BnaA05g27370D	Lysine-tRNA ligase, class II;Aminoacyl-tRNA synthetase, class II (D/K/N);Aminoacyl-tRNA synthetase, class II;Aminoacyl-tRNA synthetase, class II (D/K/N)-like	3.7909	24.685	-2.66842	1.54079e-10	22.6627	24.685	-0.108948	0.926682	26.1197	24.685	0.0891097	0.883719	9.87185	24.685	-1.3213	0.000376778	9.10948	24.685	-1.41031	0.00014505	16.1641	24.685	-0.576887	0.165612	-Ca-N-P			-N-P-Ca	-P-N-Ca		D			D	D
BnaC08g12180D	SAM dependent carboxyl methyltransferase	203.899	34.7424	2.54521	1.5453e-10	37.1493	34.7424	0.0957388	0.960666	28.7821	34.7424	-0.29325	0.729274	122.947	34.7424	1.82192	1.52026e-05	123.01	34.7424	1.81826	9.87448e-06	56.4772	34.7424	0.713771	0.196119	-Ca-N-P			-N-P-Ca	-P-N-Ca		U			U	U
BnaA03g29220D	no data	27.482	135.545	-2.28188	1.5597e-10	93.8837	135.545	-0.52871	0.472438	126.787	135.545	-0.0956404	0.898305	70.0591	135.545	-0.966885	0.0108514	69.6851	135.545	-0.958856	0.00838857	170.935	135.545	0.34309	0.48485	-Ca-N-P			-N-P-Ca	-P-N-Ca		D			D	D
BnaA03g29310D	Sugar/inositol transporter;General substrate transporter;Sugar transporter, conserved site;Major facilitator superfamily domain, general substrate transporter;Major facilitator superfamily domain	52.2187	64.2781	-0.300174	0.537362	52.2686	64.2781	-0.296037	0.798361	66.5574	64.2781	0.0470607	0.956288	43.8187	64.2781	-0.555654	0.228786	32.8821	64.2781	-0.959456	0.0197442	27.7964	64.2781	-1.22737	0.0086544					-P-S	-S-P					D	D
BnaA01g06610D	NAD-dependent epimerase/dehydratase;Nucleotide sugar epimerase;NAD(P)-binding domain	1470.24	1647.01	-0.163135	0.539594	1866.83	1647.01	0.181017	0.760832	1638.78	1647.01	-0.00683399	0.989666	1460.6	1647.01	-0.17388	0.526296	1172.69	1647.01	-0.489736	0.0243466	1150.46	1647.01	-0.519297	0.0361142					-P-S	-S-P					D	D
BnaA06g04990D	JmjC domain;Transcription factor jumonji, JmjN;FY-rich, N-terminal;FY-rich, C-terminal;Zinc finger, C5HC2-type	605.499	731.919	-0.272096	0.543664	635.835	731.919	-0.202712	0.865121	555.274	731.919	-0.398361	0.494035	448.634	731.919	-0.705753	0.07474	289.71	731.919	-1.336	0.000151209	307.308	731.919	-1.25672	0.00184574					-P-S	-S-P					D	D
BnaC07g14190D	MORN motif	115.116	97.5946	0.242843	0.550486	129.551	97.5946	0.408708	0.580989	78.9761	97.5946	-0.298606	0.594829	72.4767	97.5946	-0.430129	0.275413	58.5363	97.5946	-0.733911	0.0345594	55.5884	97.5946	-0.845714	0.0325584					-P-S	-S-P					D	D
BnaA10g23680D	IQ motif, EF-hand binding site;Domain of unknown function DUF4005	273.29	349.422	-0.352566	0.552332	313.251	349.422	-0.157163	0.931007	293.92	349.422	-0.248887	0.783437	183.342	349.422	-0.928521	0.0772052	156.18	349.422	-1.16045	0.0169831	142.293	349.422	-1.29733	0.018681					-P-S	-S-P					D	D
BnaA09g41770D	Glutamine amidotransferase type 1	119.291	432.912	-1.85391	1.63683e-10	398.108	432.912	-0.119828	0.916031	271.996	432.912	-0.668625	0.100709	137.707	432.912	-1.65237	2.82151e-08	211.61	432.912	-1.03074	0.000589543	340.451	432.912	-0.348865	0.39671	-Ca-N-P			-N-P-Ca	-P-N-Ca		D			D	D
BnaC04g05510D	no data	454.997	185.996	1.28874	1.6476e-10	130.544	185.996	-0.510544	0.165034	214.607	185.996	0.200152	0.602734	321.396	185.996	0.784347	0.000412385	261.918	185.996	0.493272	0.0311801	184.535	185.996	-0.0151579	0.973099	-Ca-N-P			-N-P-Ca	-P-N-Ca		U			U	U
BnaC05g20030D	DNA-binding WRKY	218.023	586.644	-1.42503	1.6476e-10	487.67	586.644	-0.265725	0.644138	684.311	586.644	0.220838	0.579036	155.14	586.644	-1.91811	2.09307e-17	281.78	586.644	-1.05741	3.64147e-06	452.345	586.644	-0.375838	0.210152	-Ca-N-P			-N-P-Ca	-P-N-Ca		D			D	D
BnaC09g31740D	Glycoside hydrolase, family 17;X8;Glycoside hydrolase, catalytic domain;Glycoside hydrolase, superfamily	268.525	672.831	-1.3229	1.6496e-10	757.228	672.831	0.170259	0.79003	567.273	672.831	-0.245569	0.491219	229.471	672.831	-1.55537	1.21009e-13	178.814	672.831	-1.91146	4.5511e-20	544.538	672.831	-0.301652	0.294969	-Ca-N-P			-N-P-Ca	-P-N-Ca		D			D	D
BnaA03g36330D	Endonuclease/exonuclease/phosphatase	182.557	34.2016	2.40323	1.6739e-10	31.828	34.2016	-0.110972	0.951581	18.9068	34.2016	-0.871854	0.167493	70.1524	34.2016	1.03126	0.0186266	65.8541	34.2016	0.933011	0.0286178	37.4804	34.2016	0.0975117	0.902432	-Ca-N-P			-N-P-Ca	-P-N-Ca		U			U	U
BnaC07g45940D	Armadillo;Armadillo-like helical;Armadillo-type fold	739.975	852.03	-0.203482	0.554789	908.23	852.03	0.0923623	0.929929	732.705	852.03	-0.217327	0.652938	594.976	852.03	-0.518059	0.0889794	468.246	852.03	-0.863207	0.00149972	494.457	852.03	-0.787794	0.0121735					-P-S	-S-P					D	D
BnaA03g28350D	Plant peroxidase;Haem peroxidase, plant/fungal/bacterial;Haem peroxidase;Peroxidases heam-ligand binding site	263.909	954.953	-1.85274	1.68481e-10	944.809	954.953	-0.0149314	0.993201	944.817	954.953	-0.0154026	0.983444	558.959	954.953	-0.77216	0.0174573	391.451	954.953	-1.28585	1.47566e-05	589.907	954.953	-0.697778	0.0536446	-Ca-N-P			-N-P-Ca	-P-N-Ca		D			D	D
BnaC03g15370D	Cation-transporting P-type ATPase;HAD-like domain;P-type ATPase, cytoplasmic domain N	41.4244	53.7755	-0.377087	0.557013	80.4065	53.7755	0.581219	0.62676	35.1932	53.7755	-0.603938	0.46109	45.74	53.7755	-0.236966	0.741695	23.8042	53.7755	-1.16689	0.0319828	20.249	53.7755	-1.44717	0.0198188					-P-S	-S-P					D	D
BnaA05g19900D	Zinc finger, B-box	85.6648	109.394	-0.355985	0.563796	86.1337	109.394	-0.342856	0.819066	69.5768	109.394	-0.642825	0.40149	74.3205	109.394	-0.556565	0.351627	44.2025	109.394	-1.30242	0.0102048	29.9784	109.394	-1.88522	0.00101641					-P-S	-S-P					D	D
BnaA04g17090D	Short-chain dehydrogenase/reductase SDR;Glucose/ribitol dehydrogenase;NAD(P)-binding domain	2.76237	25.266	-3.12642	1.72894e-10	26.9597	25.266	0.0815639	0.958092	15.4895	25.266	-0.694521	0.205244	4.10694	25.266	-2.56385	5.87282e-08	2.47402	25.266	-3.30731	2.52132e-10	11.0378	25.266	-1.20832	0.011284	-Ca-N-P-S			-N-P-S-Ca	-P-N-S-Ca	-S-N-P-Ca	D			D	D	D
BnaC05g43430D	Ion channel regulatory protein, UNC-93;Major facilitator superfamily domain, general substrate transporter	181.552	388.212	-1.10136	1.73134e-10	415.552	388.212	0.0986619	0.872453	518.973	388.212	0.416501	0.0747353	278.701	388.212	-0.478198	0.0130693	250.161	388.212	-0.633944	0.000432167	463.7	388.212	0.259442	0.26439	-Ca-N-P			-N-P-Ca	-P-N-Ca		D			D	D
BnaC05g14660D	Germin;Cupin 1;RmlC-like cupin domain;RmlC-like jelly roll fold	744.838	177.704	2.06707	1.74227e-10	440.413	177.704	1.30964	0.0011519	154.074	177.704	-0.211341	0.74908	467.45	177.704	1.39387	4.98822e-05	853.294	177.704	2.26338	3.5083e-12	214.117	177.704	0.263768	0.613257	-Ca-N-P-K	-K-N-P-Ca		-N-P-K-Ca	-P-N-K-Ca		U	U		U	U
BnaA06g16090D	Pectinesterase, catalytic;Pectinesterase inhibitor;Pectin lyase fold/virulence factor;Pectin lyase fold;Pectinesterase, active site	640.491	575.056	0.157151	0.567462	635.914	575.056	0.145013	0.832041	623.529	575.056	0.116575	0.779857	420.47	575.056	-0.452207	0.0593934	292.184	575.056	-0.976174	3.92183e-06	339.214	575.056	-0.76679	0.00178031					-P-S	-S-P					D	D
BnaC07g04950D	Small GTPase superfamily, Rab type;Small GTP-binding protein domain;Small GTPase superfamily, SAR1-type;Small GTPase superfamily, ARF/SAR type;Small GTPase superfamily, ARF type	43.0709	52.3672	-0.284809	0.569882	36.5084	52.3672	-0.527873	0.559545	30.2166	52.3672	-0.796505	0.158243	41.3791	52.3672	-0.349767	0.491367	26.6292	52.3672	-0.975327	0.021293	23.3839	52.3672	-1.16996	0.0151385					-P-S	-S-P					D	D
BnaC07g39470D	Isopenicillin N synthase;Oxoglutarate/iron-dependent dioxygenase;Non-haem dioxygenase N-terminal domain	150.201	166.771	-0.144713	0.570475	157.958	166.771	-0.0778546	0.918186	194.009	166.771	0.217813	0.499168	149.833	166.771	-0.153276	0.562207	119.793	166.771	-0.474974	0.0248657	109.042	166.771	-0.60675	0.0104819					-P-S	-S-P					D	D
BnaA05g27750D	Homeodomain;Homeodomain-like	21.9754	1.14802	4.16488	1.77105e-10	3.21283	1.14802	1.42206	0.528407	1.44814	1.14802	0.3586	0.882874	2.239	1.14802	0.947566	0.497541	5.61154	1.14802	2.2134	0.0186088	1.35108	1.14802	0.265708	0.905326	-Ca-P				-P-Ca		U				U
BnaA09g26430D	NUDIX hydrolase domain;NUDIX hydrolase domain-like;NUDIX hydrolase, conserved site;NUDIX hydrolase;RNA pyrophosphohydrolase RppH	142.484	302.558	-1.08573	1.77105e-10	214.314	302.558	-0.497299	0.0436448	320.21	302.558	0.0783657	0.821667	162.461	302.558	-0.89908	3.2762e-07	144.468	302.558	-1.06591	7.58968e-10	170.661	302.558	-0.826107	2.17251e-05	-Ca-N-P-S-K	-K-N-P-S-Ca		-N-P-S-K-Ca	-P-N-S-K-Ca	-S-N-P-K-Ca	D	D		D	D	D
BnaC07g39210D	TB2/DP1/HVA22-related protein	210.133	187.231	0.166084	0.575181	193.079	187.231	0.0455176	0.963433	250.382	187.231	0.418707	0.206581	193.528	187.231	0.0516462	0.888201	84.6045	187.231	-1.14198	1.24101e-06	124.796	187.231	-0.579824	0.0392317					-P-S	-S-P					D	D
BnaC03g37520D	no data	314.133	233.692	0.426805	0.576814	161.118	233.692	-0.537527	0.747048	371.537	233.692	0.666909	0.498337	106.856	233.692	-1.12838	0.0981607	63.661	233.692	-1.876	0.00253887	60.0501	233.692	-1.95894	0.00569824					-P-S	-S-P					D	D
BnaA08g26700D	Sugar/inositol transporter;General substrate transporter;Sugar transporter, conserved site;Major facilitator superfamily domain, general substrate transporter;Major facilitator superfamily domain	121.959	760.869	-2.63541	1.80829e-10	614.772	760.869	-0.307807	0.808765	773.294	760.869	0.0227325	0.982453	256.886	760.869	-1.56626	0.000294197	201.482	760.869	-1.91696	4.05374e-06	257.892	760.869	-1.56089	0.00108822	-Ca-N-P-S			-N-P-S-Ca	-P-N-S-Ca	-S-N-P-Ca	D			D	D	D
BnaA07g33450D	Glutathione S-transferase, N-terminal;Glutathione S-transferase, C-terminal;Glutathione S-transferase, C-terminal-like;Thioredoxin-like fold;Glutathione S-transferase/chloride channel, C-terminal	177.63	206.244	-0.21081	0.579126	185.76	206.244	-0.148463	0.8892	168.668	206.244	-0.283661	0.575942	152.66	206.244	-0.435796	0.215013	134.109	206.244	-0.617393	0.0498828	127.219	206.244	-0.704273	0.0493268					-P-S	-S-P					D	D
BnaA03g16360D	FAS1 domain	202.039	479.997	-1.25115	1.86054e-10	428.405	479.997	-0.163116	0.786579	277.737	479.997	-0.784361	0.000735973	387.644	479.997	-0.306156	0.204697	328.82	479.997	-0.544162	0.00971806	385.573	479.997	-0.313975	0.239053	-Ca-Mg-P		-Mg-P-Ca		-P-Mg-Ca		D		D		D
BnaC09g40420D	Transcription factor GRAS;Transcriptional factor DELLA, N-terminal	163.108	41.8906	1.95606	1.87864e-10	57.3088	41.8906	0.449218	0.57294	64.4695	41.8906	0.605251	0.226549	78.3752	41.8906	0.908255	0.0114734	77.5186	41.8906	0.884762	0.0107611	70.2918	41.8906	0.744486	0.0710781	-Ca-N-P			-N-P-Ca	-P-N-Ca		U			U	U
BnaA03g10950D	SAM dependent carboxyl methyltransferase	38.6407	1.09355	4.95479	1.89445e-10	2.1104	1.09355	0.865204	0.810884	0	1.09355	-3.3042	0.205419	4.22075	1.09355	1.87878	0.108588	6.33659	1.09355	2.38618	0.0197442	3.4035	1.09355	1.61094	0.247577	-Ca-P				-P-Ca		U				U
BnaC07g42390D	Cation-transporting P-type ATPase;Cation-transporting P-type ATPase, N-terminal;H+ transporting P-type ATPase, subfamily IIIA;P-type ATPase, A domain;P-type ATPase, phosphorylation site;HAD-like domain;P-type ATPase, transmembrane domain;P-type ATPase, cytoplasmic domain N	43.4087	266.464	-2.61333	1.90682e-10	521.327	266.464	0.966624	0.121204	151.463	266.464	-0.81587	0.158205	222.14	266.464	-0.262454	0.636208	4.57236	266.464	-5.82919	1.95521e-30	173.432	266.464	-0.617717	0.245998	-Ca-P				-P-Ca		D				D
BnaC02g01760D	Sulfotransferase domain	16.6366	0	7.07342	1.90743e-10	0.703531	0	2.73822	0.531785	0.220807	0	1.73216	0.600418	1.30808	0	3.50817	0.095929	3.1633	0	4.71697	0.00474651	0.28011	0	1.89398	0.501664	-Ca-P				-P-Ca		U				U
BnaC04g46630D	Gamma-glutamyl phosphate reductase GPR;Aspartate/glutamate/uridylate kinase;Glutamate/acetylglutamate kinase;Glutamate 5-kinase/delta-1-pyrroline-5-carboxylate synthase;Delta l-pyrroline-5-carboxylate synthetase;Aldehyde dehydrogenase domain;Aldehyde/histidinol dehydrogenase;Aldehyde dehydrogenase, N-terminal;Aldehyde dehydrogenase, C-terminal;Glutamate 5-kinase, conserved site;Gamma-glutamyl pho…	570.191	99.2816	2.51678	1.96866e-10	135.415	99.2816	0.444681	0.674873	81.3944	99.2816	-0.293186	0.706526	333.392	99.2816	1.74364	2.65532e-05	230.161	99.2816	1.20907	0.00378183	64.0884	99.2816	-0.633729	0.253803	-Ca-N-P			-N-P-Ca	-P-N-Ca		U			U	U
BnaA09g51620D	No apical meristem (NAM) protein	4804.58	4188.69	0.198083	0.580717	4847.16	4188.69	0.210699	0.802302	4259.03	4188.69	0.0241325	0.970485	2881.8	4188.69	-0.539677	0.0850353	2496.53	4188.69	-0.746444	0.00876786	2629.11	4188.69	-0.672455	0.0422931					-P-S	-S-P					D	D
BnaCnng67060D	Zinc/iron permease;Zinc/iron permease, fungal/plant	9.11147	101.498	-3.44859	1.98813e-10	285.071	101.498	1.48669	0.0236002	85.4559	101.498	-0.248933	0.798618	0.311323	101.498	-7.82582	6.30381e-22	2.78815	101.498	-5.11838	3.44252e-16	109.19	101.498	0.10662	0.907768	-Ca-N-P	-K		-N-P-Ca	-P-N-Ca		D	U		D	D
BnaC08g25190D	Glycoside hydrolase, family 19, catalytic;Chitin-binding, type 1;Glycoside hydrolase, family 19;Lysozyme-like domain	5.11313	7.36331	-0.540294	0.584102	11.1427	7.36331	0.57661	0.781362	1.97769	7.36331	-1.80601	0.130025	5.85191	7.36331	-0.333656	0.759659	1.7537	7.36331	-1.99856	0.0354135	0.325933	7.36331	-4.01134	0.0024784					-P-S	-S-P					D	D
BnaC01g07430D	Myc-type, basic helix-loop-helix (bHLH) domain	97.5199	18.6953	2.37065	2.0189e-10	27.2826	18.6953	0.534124	0.606246	15.8932	18.6953	-0.208312	0.819117	34.6901	18.6953	0.888769	0.0583135	42.5451	18.6953	1.17185	0.00578701	37.0037	18.6953	0.997155	0.0470346	-Ca-P-S				-P-S-Ca	-S-P-Ca	U				U	U
BnaA10g25000D	AP2/ERF domain;DNA-binding, integrase-type	160.372	495.242	-1.62925	2.01933e-10	399.368	495.242	-0.311491	0.629023	347.379	495.242	-0.511288	0.177117	95.9664	495.242	-2.36333	1.80713e-19	267.284	495.242	-0.889997	0.000848614	150.097	495.242	-1.7248	2.74734e-10	-Ca-N-P-S			-N-P-S-Ca	-P-N-S-Ca	-S-N-P-Ca	D			D	D	D
BnaC08g20070D	Phosphatidylinositol-4-phosphate 5-kinase, core;MORN motif;Phosphatidylinositol-4-phosphate 5-kinase, core, subgroup;Phosphatidylinositol-4-phosphate 5-kinase, plant;Phosphatidylinositol-4-phosphate 5-kinase	1012.76	1119.53	-0.143646	0.585106	961.191	1119.53	-0.219747	0.672096	1085.11	1119.53	-0.045329	0.920995	875.537	1119.53	-0.35527	0.128507	769.931	1119.53	-0.539695	0.00981046	774.815	1119.53	-0.533273	0.0261149					-P-S	-S-P					D	D
BnaA07g39040D	Glycosyl transferase, family 28;N-acetylglucosaminyltransferase, MurG;Glycosyl transferase, family 28, C-terminal	142.27	156.341	-0.139345	0.586028	131.477	156.341	-0.252166	0.593616	131.247	156.341	-0.258652	0.41337	145.497	156.341	-0.114357	0.678697	102.246	156.341	-0.613526	0.00299961	105.252	156.341	-0.585074	0.0137835					-P-S	-S-P					D	D
BnaC05g10050D	Cytochrome P450;Cytochrome P450, E-class, group I;Cytochrome P450, conserved site	13.348	208.322	-3.93911	2.03296e-10	75.5976	208.322	-1.46201	0.0965811	410.36	208.322	0.976741	0.25204	119.442	208.322	-0.802596	0.244529	64.372	208.322	-1.69182	0.00474995	131.779	208.322	-0.660065	0.407771	-Ca-P				-P-Ca		D				D
BnaC02g02310D	no data	113.47	443.399	-1.96533	2.06376e-10	419.986	443.399	-0.0780692	0.954556	458.026	443.399	0.0465768	0.948293	157.796	443.399	-1.4895	3.25774e-06	263.711	443.399	-0.749502	0.0233018	253.505	443.399	-0.807214	0.0316661	-Ca-N-P-S			-N-P-S-Ca	-P-N-S-Ca	-S-N-P-Ca	D			D	D	D
BnaA09g41120D	Cycloeucalenol cycloisomerase	27.4571	177.416	-2.69218	2.07122e-10	105.422	177.416	-0.749872	0.336796	182.853	177.416	0.0431435	0.964098	28.8911	177.416	-2.62031	1.36722e-09	69.5062	177.416	-1.35066	0.00145218	335.747	177.416	0.924305	0.059825	-Ca-N-P			-N-P-Ca	-P-N-Ca		D			D	D
BnaC04g50130D	Major sperm protein;PapD-like;Vesicle-associated membrane protein	363.09	395.704	-0.12184	0.586997	440.918	395.704	0.156461	0.745104	380.333	395.704	-0.0543598	0.881747	307.521	395.704	-0.367519	0.0582737	305.726	395.704	-0.370927	0.0439557	291.832	395.704	-0.438658	0.0343996					-P-S	-S-P					D	D
BnaA09g52630D	Zinc finger, C2H2;Zinc finger C2H2-type/integrase DNA-binding domain;Zinc finger, C2H2-like	348.885	315.154	0.143461	0.587484	310.766	315.154	-0.0200758	0.984381	275.323	315.154	-0.189963	0.594229	296.483	315.154	-0.087448	0.77069	219.704	315.154	-0.519718	0.015523	187.977	315.154	-0.746774	0.00161552					-P-S	-S-P					D	D
BnaA01g28190D	Peptidase T2, asparaginase 2	388.291	337.103	0.201355	0.605157	711.822	337.103	1.07679	0.00289698	248.729	337.103	-0.436935	0.348951	1933.55	337.103	2.51832	8.2776e-19	196.422	337.103	-0.779996	0.0123919	162.867	337.103	-1.05747	0.00228678		-K-N		-N-K	-P-S	-S-P		U		U	D	D
BnaA03g26240D	Pollen Ole e 1 allergen/extensin	1.55356	20.9098	-3.63937	2.80919e-06	37.4707	20.9098	0.834188	0.50998	14.6436	20.9098	-0.475722	0.663708	16.3732	20.9098	-0.360676	0.669312	50.7943	20.9098	1.27161	0.036366	51.5421	20.9098	1.28131	0.0681113	-Ca				-P		D				U
BnaC03g48070D	Senescence/spartin-associated	252.273	2865.92	-3.5047	2.19767e-10	3459.16	2865.92	0.27148	0.888704	2200.72	2865.92	-0.380868	0.703491	1352.8	2865.92	-1.08305	0.0751247	974.612	2865.92	-1.55583	0.00517233	1405.46	2865.92	-1.0287	0.128044	-Ca-P				-P-Ca		D				D
BnaC03g69850D	Protein kinase, catalytic domain;Leucine-rich repeat;Serine/threonine- / dual specificity protein kinase, catalytic domain;Leucine-rich repeat, typical subtype;Serine/threonine-protein kinase, active site;Protein kinase-like domain;Leucine-rich repeat-containing N-terminal, type 2;Concanavalin A-like lectin/glucanase, subgroup;Tyrosine-protein kinase, catalytic domain	21.184	0	7.38698	2.30407e-10	0.342146	0	1.93827	0.715563	0.441613	0	2.47996	0.428044	7.61804	0	5.96723	3.75583e-05	1.75896	0	3.91239	0.0423266	0.325933	0	1.89899	0.502394	-Ca-N-P			-N-P-Ca	-P-N-Ca		U			U	U
BnaC09g07340D	Armadillo;U box domain;Armadillo-like helical;Zinc finger, RING/FYVE/PHD-type;Armadillo-type fold	789.821	945.418	-0.25901	0.60718	1041.18	945.418	0.139513	0.92502	807.364	945.418	-0.227141	0.760893	612.137	945.418	-0.627384	0.164139	496.316	945.418	-0.929027	0.0213143	405.761	945.418	-1.22298	0.00648072					-P-S	-S-P					D	D
BnaC08g11780D	Pectate lyase/Amb allergen;Pectin lyase fold/virulence factor;Pectin lyase fold;AmbAllergen	107.05	21.6418	2.30055	2.36989e-10	15.5902	21.6418	-0.464503	0.699565	11.522	21.6418	-0.925379	0.161625	42.0424	21.6418	0.980607	0.0257787	52.1764	21.6418	1.26799	0.00165006	24.2706	21.6418	0.177788	0.810292	-Ca-N-P			-N-P-Ca	-P-N-Ca		U			U	U
BnaA03g26960D	no data	4.76273	13.1684	-1.47724	0.00916796	14.4487	13.1684	0.12507	0.948661	11.9853	13.1684	-0.0808665	0.937638	12.662	13.1684	-0.0454461	0.953876	26.6397	13.1684	0.997686	0.0216691	17.612	13.1684	0.426489	0.504354	-Ca				-P		D				U
BnaC05g06430D	Superoxide dismutase, copper/zinc binding domain;Superoxide dismutase, copper/zinc, binding site;Superoxide dismutase (Cu/Zn) / chaperones	472.016	1218.77	-1.36914	2.40263e-10	1803.66	1218.77	0.565368	0.0945022	866.707	1218.77	-0.49138	0.117137	974.238	1218.77	-0.323398	0.231846	647.509	1218.77	-0.912536	4.53241e-05	1003.08	1218.77	-0.279817	0.366762	-Ca-P				-P-Ca		D				D
BnaA01g14450D	Manganese/iron superoxide dismutase;Manganese/iron superoxide dismutase, N-terminal;Manganese/iron superoxide dismutase, C-terminal;Manganese/iron superoxide dismutase, binding site	6268.43	1414.18	2.14807	2.42536e-10	1809.24	1414.18	0.355383	0.702199	1683.86	1414.18	0.251785	0.69851	1342.63	1414.18	-0.0748861	0.894047	3905.46	1414.18	1.46545	2.39248e-05	2073.24	1414.18	0.550875	0.226929	-Ca-P				-P-Ca		U				U
BnaA05g21040D	Protein kinase, catalytic domain;Serine/threonine- / dual specificity protein kinase, catalytic domain;Serine/threonine-protein kinase, active site;Protein kinase-like domain;EF-hand-like domain;Protein kinase, ATP binding site;Tyrosine-protein kinase, catalytic domain	261.806	130.984	0.99558	2.44033e-10	174.598	130.984	0.414463	0.130238	112.885	130.984	-0.219524	0.456836	171.392	130.984	0.390982	0.0419132	172.443	130.984	0.39714	0.0306101	125.296	130.984	-0.0655246	0.839809	-Ca-N-P			-N-P-Ca	-P-N-Ca		U			U	U
BnaC03g17840D	DNA repair protein Rad50	308.519	330.912	-0.104551	0.607446	257.53	330.912	-0.361356	0.15387	317.626	330.912	-0.0608288	0.848119	313.089	330.912	-0.0851699	0.698888	248.796	330.912	-0.411102	0.0117002	254.926	330.912	-0.376298	0.0467187					-P-S	-S-P					D	D
BnaCnng42960D	Cytochrome P450;Cytochrome P450, E-class, group I;Cytochrome P450, conserved site	105.658	359.068	-1.76625	2.45741e-10	376.558	359.068	0.0678194	0.956677	389.985	359.068	0.117268	0.838905	427.138	359.068	0.249782	0.497948	135.505	359.068	-1.40647	6.81015e-07	401.669	359.068	0.163499	0.722845	-Ca-P				-P-Ca		D				D
BnaC06g14990D	Universal stress protein A;UspA;Rossmann-like alpha/beta/alpha sandwich fold	993.095	1109.6	-0.159291	0.611544	1776.12	1109.6	0.678641	0.0397128	1616.46	1109.6	0.542652	0.0951606	836.217	1109.6	-0.408233	0.140672	778.38	1109.6	-0.511529	0.0433498	726.638	1109.6	-0.611953	0.0313129		-K			-P-S	-S-P		U			D	D
BnaC05g40760D	no data	1305.65	1130.83	0.208425	0.613761	1077.75	1130.83	-0.0693456	0.960059	1633.82	1130.83	0.530774	0.261675	1241.66	1130.83	0.134707	0.770434	436.698	1130.83	-1.37226	1.14133e-05	486.315	1130.83	-1.22047	0.000677165					-P-S	-S-P					D	D
BnaA01g35340D	Major intrinsic protein;Major intrinsic protein, conserved site;Aquaporin-like	100.816	559.707	-2.47686	2.5696e-10	621.415	559.707	0.150812	0.919212	986.828	559.707	0.817382	0.138491	166.806	559.707	-1.74566	1.61132e-05	215.576	559.707	-1.37613	0.000569402	502.104	559.707	-0.156044	0.819935	-Ca-N-P			-N-P-Ca	-P-N-Ca		D			D	D
BnaAnng25600D	Cytochrome P450;Cytochrome P450, E-class, group I;Cytochrome P450, conserved site	203.98	645.338	-1.66108	2.57466e-10	623.342	645.338	-0.0504958	0.966061	805.52	645.338	0.319211	0.470634	676.788	645.338	0.0686096	0.87268	203.306	645.338	-1.66637	3.47778e-10	724.605	645.338	0.16774	0.699385	-Ca-P				-P-Ca		D				D
BnaC06g26780D	Rubber elongation factor	219.992	195.653	0.167246	0.622056	182.431	195.653	-0.103291	0.917542	342.878	195.653	0.807619	0.00839485	211.298	195.653	0.108911	0.773366	101.851	195.653	-0.944368	0.000392661	115.288	195.653	-0.765987	0.0131868			-Mg		-P-S	-S-P			U		D	D
BnaA07g24590D	AP2/ERF domain;DNA-binding, integrase-type	192.057	172.035	0.159413	0.622378	162.072	172.035	-0.0866384	0.928452	128.035	172.035	-0.420086	0.261778	207.839	172.035	0.27055	0.379244	115.045	172.035	-0.579881	0.0284283	112.303	172.035	-0.638857	0.0342697					-P-S	-S-P					D	D
BnaC07g04150D	no data	21.5206	27.4797	-0.334313	0.623463	32.1541	27.4797	0.21849	0.910315	30.4581	27.4797	0.145597	0.893736	12.1532	27.4797	-1.14826	0.0587415	8.03979	27.4797	-1.75794	0.00263898	7.26464	27.4797	-1.91526	0.00441406					-P-S	-S-P					D	D
BnaCnng65510D	Epsin domain, N-terminal;ENTH/VHS;Epsin-like, N-terminal	218.672	90.0912	1.28498	2.63064e-10	122.579	90.0912	0.450623	0.260715	84.4105	90.0912	-0.0884919	0.853154	113.764	90.0912	0.346282	0.196976	134.083	90.0912	0.581255	0.0121333	85.3713	90.0912	-0.0808104	0.848241	-Ca-P				-P-Ca		U				U
BnaA06g38080D	Peptidase S54, rhomboid;Peptidase S54, rhomboid domain	5.99306	35.5209	-2.49352	2.63335e-10	22.3201	35.5209	-0.667879	0.279841	26.2991	35.5209	-0.449588	0.387882	5.00799	35.5209	-2.75332	4.52181e-11	17.1708	35.5209	-1.04213	0.00420208	23.4251	35.5209	-0.60656	0.161509	-Ca-N-P			-N-P-Ca	-P-N-Ca		D			D	D
BnaA01g32440D	Glycosyl transferase, family 48;1,3-beta-glucan synthase subunit FKS1-like, domain-1	547.421	618.202	-0.173907	0.625877	431.988	618.202	-0.516932	0.295384	681.558	618.202	0.138546	0.795586	575.67	618.202	-0.103285	0.797385	416.39	618.202	-0.570128	0.0472251	364.313	618.202	-0.763568	0.0165256					-P-S	-S-P					D	D
BnaA03g20180D	Calcium-binding EF-hand;EF-hand-like domain;EF-Hand 1, calcium-binding site	140.435	369.854	-1.39303	2.69001e-10	487.252	369.854	0.396126	0.358655	354.733	369.854	-0.0597	0.903786	252.634	369.854	-0.553345	0.0261778	151.841	369.854	-1.2848	1.01013e-08	252.741	369.854	-0.550136	0.0440637	-Ca-N-P-S			-N-P-S-Ca	-P-N-S-Ca	-S-N-P-Ca	D			D	D	D
BnaC09g32260D	Two pore domain potassium channel;Ion transport 2;EF-Hand 1, calcium-binding site	61.0468	157.178	-1.37969	2.69258e-10	153.768	157.178	-0.030353	0.97709	146.72	157.178	-0.0992784	0.818601	98.2071	157.178	-0.683291	0.0034361	86.214	157.178	-0.86644	0.000102252	150.483	157.178	-0.0530084	0.894509	-Ca-N-P			-N-P-Ca	-P-N-Ca		D			D	D
BnaC02g35160D	Sulfotransferase domain	96.3634	55.3498	0.797842	0.634921	150.899	55.3498	1.44297	0.655225	32.8029	55.3498	-0.748418	0.761368	8.51909	55.3498	-2.67928	0.0804313	6.34237	55.3498	-3.10295	0.0334546	3.35192	55.3498	-4.03387	0.0190929					-P-S	-S-P					D	D
BnaAnng20110D	General substrate transporter;Major facilitator superfamily domain, general substrate transporter;Major facilitator superfamily domain	113.506	5.40894	4.3378	2.80866e-10	15.3054	5.40894	1.45666	0.277861	20.4635	5.40894	1.85845	0.0528125	7.13952	5.40894	0.426965	0.700367	777.989	5.40894	7.11422	7.79638e-23	4.98523	5.40894	-0.115368	0.941764	-Ca-P				-P-Ca		U				U
BnaA03g17220D	Inositol polyphosphate-related phosphatase;Endonuclease/exonuclease/phosphatase	92.8117	265.217	-1.51316	2.87212e-10	217.842	265.217	-0.285152	0.636094	232.409	265.217	-0.197027	0.653162	81.9606	265.217	-1.68794	5.49745e-12	97.8764	265.217	-1.43985	3.48694e-09	185.096	265.217	-0.514289	0.0887985	-Ca-N-P			-N-P-Ca	-P-N-Ca		D			D	D
BnaC01g18130D	BTB/POZ-like;Ankyrin repeat;BTB/POZ fold;BTB/POZ;Ankyrin repeat-containing domain;NPR1/NIM1-like, C-terminal;Domain of unknown function DUF3420	192.558	220.092	-0.183697	0.637416	208.853	220.092	-0.0750429	0.9527	254.211	220.092	0.207194	0.704122	202.853	220.092	-0.118195	0.786054	125.637	220.092	-0.808137	0.0085812	133.228	220.092	-0.72072	0.0434854					-P-S	-S-P					D	D
BnaC05g25880D	Peptidase A1;Peptidase aspartic, active site;Aspartic peptidase	340.607	748.442	-1.13694	2.92517e-10	798.381	748.442	0.0929338	0.892588	764.746	748.442	0.0311737	0.941606	493.214	748.442	-0.602922	0.00232611	377.486	748.442	-0.987439	7.80715e-08	426.218	748.442	-0.813461	0.00010214	-Ca-N-P-S			-N-P-S-Ca	-P-N-S-Ca	-S-N-P-Ca	D			D	D	D
BnaCnng23650D	Auxin responsive SAUR protein	58.8435	176.982	-1.60017	2.9673e-10	160.026	176.982	-0.144554	0.868592	157.487	176.982	-0.166462	0.727574	30.2109	176.982	-2.56625	1.83299e-21	97.475	176.982	-0.859282	0.000981118	108.422	176.982	-0.695561	0.0216792	-Ca-N-P-S			-N-P-S-Ca	-P-N-S-Ca	-S-N-P-Ca	D			D	D	D
BnaC05g12860D	no data	31.3081	208.979	-2.72865	2.9715e-10	240.341	208.979	0.202453	0.895942	126.192	208.979	-0.721963	0.254034	61.5999	208.979	-1.75753	7.39843e-05	41.0571	208.979	-2.34251	6.92897e-08	44.0458	208.979	-2.25707	2.42526e-06	-Ca-N-P-S			-N-P-S-Ca	-P-N-S-Ca	-S-N-P-Ca	D			D	D	D
BnaA10g21860D	ENTH/VHS;AP180 N-terminal homology (ANTH) domain;Epsin-like, N-terminal	122.754	357.154	-1.54055	2.99895e-10	314.604	357.154	-0.18233	0.814659	327.281	357.154	-0.12651	0.798466	178.305	357.154	-1.00184	0.00010507	145.909	357.154	-1.29014	2.12068e-07	201.241	357.154	-0.822315	0.00473529	-Ca-N-P-S			-N-P-S-Ca	-P-N-S-Ca	-S-N-P-Ca	D			D	D	D
BnaA04g23660D	VQ	471.607	532.89	-0.17372	0.639783	570.776	532.89	0.0993715	0.926682	404.572	532.89	-0.395269	0.369847	449.119	532.89	-0.245701	0.501755	242.178	532.89	-1.13681	4.88998e-05	202.229	532.89	-1.40171	4.85362e-06					-P-S	-S-P					D	D
BnaC09g49740D	Anthranilate synthase component I, PabB-like;ADC synthase;Anthranilate synthase component I, N-terminal;Chorismate binding, C-terminal;Anthranilate synthase component I	694.722	246.268	1.49383	3.14075e-10	448.977	246.268	0.864708	0.0060696	253.664	246.268	0.0384525	0.947712	242.92	246.268	-0.0235833	0.95677	598.464	246.268	1.2792	1.33784e-07	297.01	246.268	0.263426	0.468078	-Ca-P-K	-K-P-Ca			-P-K-Ca		U	U			U
BnaC07g26240D	Peptide chain release factor eRF1/aRF1;eRF1 domain 1/Pelota-like;eRF1 domain 2;eRF1 domain 3;Peptide Chain Release Factor eRF1/aRF1, N-terminal	1229.22	1120.12	0.134154	0.639802	1283.65	1120.12	0.196228	0.745869	1041.63	1120.12	-0.10545	0.807491	939.555	1120.12	-0.253979	0.344618	651.795	1120.12	-0.781253	0.000307631	721.207	1120.12	-0.635045	0.0120117					-P-S	-S-P					D	D
BnaC05g30840D	Zinc finger, B-box	167.014	145.965	0.189511	0.641162	111.796	145.965	-0.383864	0.605676	108.7	145.965	-0.417294	0.397931	90.5759	145.965	-0.681962	0.0500447	65.5674	145.965	-1.15236	0.00030705	60.8797	145.965	-1.25488	0.000525953					-P-S	-S-P					D	D
BnaA09g27550D	Acetoacetate decarboxylase beta barrel domain	27.1906	85.6094	-1.65495	3.19997e-10	74.4732	85.6094	-0.20337	0.784101	91.9297	85.6094	0.0893748	0.859806	77.9938	85.6094	-0.136438	0.696978	14.0822	85.6094	-2.59819	5.91997e-19	78.3157	85.6094	-0.1161	0.782704	-Ca-P				-P-Ca		D				D
BnaA03g15040D	Cyclin-dependent kinase inhibitor;Cyclin-dependent kinase inhibitor, plant	142.167	157.876	-0.148633	0.641162	127.595	157.876	-0.304475	0.597535	126.295	157.876	-0.315142	0.41452	144.298	157.876	-0.129777	0.703674	105.102	157.876	-0.584396	0.0226446	93.6751	157.876	-0.776152	0.00687311					-P-S	-S-P					D	D
BnaCnng48700D	no data	362.772	1932.03	-2.41091	3.19997e-10	3192.01	1932.03	0.724386	0.314227	2311.55	1932.03	0.258651	0.725623	963.327	1932.03	-1.00366	0.0178148	973.872	1932.03	-0.988235	0.0146785	866.872	1932.03	-1.15633	0.011246	-Ca-N-P-S			-N-P-S-Ca	-P-N-S-Ca	-S-N-P-Ca	D			D	D	D
[truncated: 29,512 more rows]
