# Supplementary material for: Comparative Omics Analysis of Brassica napus Roots Subjected to Six Individual Macronutrient Deprivations Reveals Deficiency-Specific Genes and Metabolomic Profiles
Source: Int J Mol Sci. 2021 Oct 28;22(21):11679. doi: 10.3390/ijms222111679 (PMC8584284; doi:10.3390/ijms222111679)
Supplement: Supplementary file 1 [file ijms-22-11679-s001.zip › Supplementary data 4A.xlsx]

## Sheet: Legend
GO terms enrichment for “Biological Processes” determined by g:Profiler with DEGs from Brassica napus roots subjected to six single macronutrient deprivations during 10 days.

## Sheet: N deprivation
source	name	term_id	adjusted_p_value	-log10(adjPval)	Genes
Biological process	peptide biosynthetic process	GO:0043043	2.349629444404481e-37	36.629000624085585	GSBRNA2T00059159001,GSBRNA2T00117590001,GSBRNA2T00133478001,GSBRNA2T00035260001,GSBRNA2T00090229001,GSBRNA2T00032423001,GSBRNA2T00074411001,GSBRNA2T00036830001,GSBRNA2T00108058001,GSBRNA2T00117296001,GSBRNA2T00138828001,GSBRNA2T00068437001,GSBRNA2T00069111001,GSBRNA2T00096448001,GSBRNA2T00074139001,GSBRNA2T00008257001,GSBRNA2T00151472001,GSBRNA2T00049865001,GSBRNA2T00039757001,GSBRNA2T00155547001…
Biological process	peptide metabolic process	GO:0006518	2.976679053002262e-37	36.526267988673446	GSBRNA2T00082066001,GSBRNA2T00069292001,GSBRNA2T00081552001,GSBRNA2T00046408001,GSBRNA2T00027617001,GSBRNA2T00017809001,GSBRNA2T00059159001,GSBRNA2T00117590001,GSBRNA2T00133478001,GSBRNA2T00084355001,GSBRNA2T00035260001,GSBRNA2T00090229001,GSBRNA2T00032423001,GSBRNA2T00074411001,GSBRNA2T00036830001,GSBRNA2T00108058001,GSBRNA2T00081550001,GSBRNA2T00033046001,GSBRNA2T00117296001,GSBRNA2T00138828001…
Biological process	translation	GO:0006412	7.555512828542377e-36	35.12173605269525	GSBRNA2T00059159001,GSBRNA2T00117590001,GSBRNA2T00133478001,GSBRNA2T00035260001,GSBRNA2T00090229001,GSBRNA2T00032423001,GSBRNA2T00074411001,GSBRNA2T00036830001,GSBRNA2T00108058001,GSBRNA2T00117296001,GSBRNA2T00138828001,GSBRNA2T00068437001,GSBRNA2T00069111001,GSBRNA2T00096448001,GSBRNA2T00074139001,GSBRNA2T00008257001,GSBRNA2T00151472001,GSBRNA2T00049865001,GSBRNA2T00039757001,GSBRNA2T00155547001…
Biological process	amide biosynthetic process	GO:0043604	6.244225727016756e-35	34.20452140570157	GSBRNA2T00048353001,GSBRNA2T00059159001,GSBRNA2T00117590001,GSBRNA2T00133478001,GSBRNA2T00035260001,GSBRNA2T00090229001,GSBRNA2T00032423001,GSBRNA2T00074411001,GSBRNA2T00036830001,GSBRNA2T00108058001,GSBRNA2T00048349001,GSBRNA2T00117296001,GSBRNA2T00138828001,GSBRNA2T00068437001,GSBRNA2T00069111001,GSBRNA2T00096448001,GSBRNA2T00074139001,GSBRNA2T00008257001,GSBRNA2T00151472001,GSBRNA2T00049865001…
Biological process	cellular amide metabolic process	GO:0043603	1.3299253620516574e-32	31.8761727317838	GSBRNA2T00082066001,GSBRNA2T00048353001,GSBRNA2T00069292001,GSBRNA2T00089471001,GSBRNA2T00000627001,GSBRNA2T00081552001,GSBRNA2T00046408001,GSBRNA2T00027617001,GSBRNA2T00040078001,GSBRNA2T00017809001,GSBRNA2T00059159001,GSBRNA2T00117590001,GSBRNA2T00133478001,GSBRNA2T00084355001,GSBRNA2T00035260001,GSBRNA2T00090229001,GSBRNA2T00032423001,GSBRNA2T00074411001,GSBRNA2T00036830001,GSBRNA2T00093575001…
Biological process	organonitrogen compound biosynthetic process	GO:1901566	5.963505329973963e-20	19.22449838825267	GSBRNA2T00029015001,GSBRNA2T00048353001,GSBRNA2T00093528001,GSBRNA2T00047222001,GSBRNA2T00091634001,GSBRNA2T00073895001,GSBRNA2T00019343001,GSBRNA2T00137462001,GSBRNA2T00078636001,GSBRNA2T00059159001,GSBRNA2T00155189001,GSBRNA2T00007616001,GSBRNA2T00117590001,GSBRNA2T00133478001,GSBRNA2T00119703001,GSBRNA2T00035260001,GSBRNA2T00090229001,GSBRNA2T00037296001,GSBRNA2T00048150001,GSBRNA2T00070026001…
Biological process	ribosome assembly	GO:0042255	2.7548721542882375e-14	13.559898550705284	GSBRNA2T00036830001,GSBRNA2T00068437001,GSBRNA2T00049865001,GSBRNA2T00063267001,GSBRNA2T00035095001,GSBRNA2T00021077001,GSBRNA2T00021588001,GSBRNA2T00086085001,GSBRNA2T00057897001,GSBRNA2T00051168001,GSBRNA2T00094148001,GSBRNA2T00128536001,GSBRNA2T00124757001,GSBRNA2T00029736001,GSBRNA2T00054738001,GSBRNA2T00083320001,GSBRNA2T00059210001,GSBRNA2T00069355001,GSBRNA2T00005809001,GSBRNA2T00086098001…
Biological process	ribosomal large subunit assembly	GO:0000027	1.3046265490233522e-9	8.884513787873148	GSBRNA2T00036830001,GSBRNA2T00068437001,GSBRNA2T00049865001,GSBRNA2T00035095001,GSBRNA2T00021588001,GSBRNA2T00086085001,GSBRNA2T00128536001,GSBRNA2T00124757001,GSBRNA2T00029736001,GSBRNA2T00054738001,GSBRNA2T00069355001,GSBRNA2T00008537001,GSBRNA2T00070688001,GSBRNA2T00067913001,GSBRNA2T00030377001,GSBRNA2T00054735001,GSBRNA2T00023355001,GSBRNA2T00011103001,GSBRNA2T00071316001,GSBRNA2T00094683001…
Biological process	cellular protein metabolic process	GO:0044267	3.745702705217574e-9	8.426466695355659	GSBRNA2T00003489001,GSBRNA2T00048835001,GSBRNA2T00033032001,GSBRNA2T00070283001,GSBRNA2T00082330001,GSBRNA2T00077027001,GSBRNA2T00008899001,GSBRNA2T00015143001,GSBRNA2T00080683001,GSBRNA2T00112644001,GSBRNA2T00068418001,GSBRNA2T00029576001,GSBRNA2T00157095001,GSBRNA2T00038599001,GSBRNA2T00158091001,GSBRNA2T00112757001,GSBRNA2T00048724001,GSBRNA2T00074413001,GSBRNA2T00086726001,GSBRNA2T00064559001…
Biological process	organonitrogen compound metabolic process	GO:1901564	4.8254763688416735e-8	7.316459806849269	GSBRNA2T00003489001,GSBRNA2T00048835001,GSBRNA2T00033032001,GSBRNA2T00029015001,GSBRNA2T00070283001,GSBRNA2T00082066001,GSBRNA2T00082330001,GSBRNA2T00077027001,GSBRNA2T00008899001,GSBRNA2T00015143001,GSBRNA2T00080683001,GSBRNA2T00112644001,GSBRNA2T00068418001,GSBRNA2T00029576001,GSBRNA2T00048353001,GSBRNA2T00079736001,GSBRNA2T00157095001,GSBRNA2T00093528001,GSBRNA2T00139059001,GSBRNA2T00038599001…
Biological process	protein phosphorylation	GO:0006468	9.5330518020366e-8	7.020768047041043	GSBRNA2T00003489001,GSBRNA2T00048835001,GSBRNA2T00033032001,GSBRNA2T00082330001,GSBRNA2T00008899001,GSBRNA2T00015143001,GSBRNA2T00112644001,GSBRNA2T00029576001,GSBRNA2T00157095001,GSBRNA2T00038599001,GSBRNA2T00112757001,GSBRNA2T00048724001,GSBRNA2T00074413001,GSBRNA2T00086726001,GSBRNA2T00064559001,GSBRNA2T00106503001,GSBRNA2T00070500001,GSBRNA2T00062884001,GSBRNA2T00110152001,GSBRNA2T00060005001…
Biological process	phosphorylation	GO:0016310	1.900599723685287e-7	6.7211093382103115	GSBRNA2T00003489001,GSBRNA2T00048835001,GSBRNA2T00033032001,GSBRNA2T00082330001,GSBRNA2T00008899001,GSBRNA2T00015143001,GSBRNA2T00112644001,GSBRNA2T00029576001,GSBRNA2T00157095001,GSBRNA2T00038599001,GSBRNA2T00112757001,GSBRNA2T00048724001,GSBRNA2T00074413001,GSBRNA2T00086726001,GSBRNA2T00064559001,GSBRNA2T00106503001,GSBRNA2T00070500001,GSBRNA2T00062884001,GSBRNA2T00110152001,GSBRNA2T00060005001…
Biological process	ribosomal large subunit biogenesis	GO:0042273	3.144493324697656e-7	6.502449322878524	GSBRNA2T00071449001,GSBRNA2T00036830001,GSBRNA2T00068437001,GSBRNA2T00076432001,GSBRNA2T00074139001,GSBRNA2T00049865001,GSBRNA2T00049000001,GSBRNA2T00035095001,GSBRNA2T00021077001,GSBRNA2T00151559001,GSBRNA2T00021588001,GSBRNA2T00086085001,GSBRNA2T00124761001,GSBRNA2T00094148001,GSBRNA2T00067631001,GSBRNA2T00128536001,GSBRNA2T00128857001,GSBRNA2T00124757001,GSBRNA2T00013975001,GSBRNA2T00029736001…
Biological process	organelle assembly	GO:0070925	4.065648944393807e-7	6.390870123999677	GSBRNA2T00049020001,GSBRNA2T00036830001,GSBRNA2T00068437001,GSBRNA2T00049865001,GSBRNA2T00063267001,GSBRNA2T00035095001,GSBRNA2T00021077001,GSBRNA2T00021588001,GSBRNA2T00086085001,GSBRNA2T00057897001,GSBRNA2T00002218001,GSBRNA2T00051168001,GSBRNA2T00094148001,GSBRNA2T00128536001,GSBRNA2T00124757001,GSBRNA2T00029736001,GSBRNA2T00054738001,GSBRNA2T00083320001,GSBRNA2T00005711001,GSBRNA2T00059210001…
Biological process	metal ion transport	GO:0030001	0.000002479146055025265	5.605697886696065	GSBRNA2T00115750001,GSBRNA2T00033152001,GSBRNA2T00152813001,GSBRNA2T00001951001,GSBRNA2T00015788001,GSBRNA2T00069882001,GSBRNA2T00074368001,GSBRNA2T00054704001,GSBRNA2T00037471001,GSBRNA2T00036199001,GSBRNA2T00074682001,GSBRNA2T00041617001,GSBRNA2T00018130001,GSBRNA2T00050356001,GSBRNA2T00022244001,GSBRNA2T00106939001,GSBRNA2T00049336001,GSBRNA2T00157972001,GSBRNA2T00039685001,GSBRNA2T00024332001…
Biological process	ribosome biogenesis	GO:0042254	0.000058056041673316586	4.2361525781846625	GSBRNA2T00071449001,GSBRNA2T00036830001,GSBRNA2T00006912001,GSBRNA2T00068437001,GSBRNA2T00121352001,GSBRNA2T00096448001,GSBRNA2T00076432001,GSBRNA2T00074139001,GSBRNA2T00049865001,GSBRNA2T00049000001,GSBRNA2T00063267001,GSBRNA2T00035095001,GSBRNA2T00021077001,GSBRNA2T00091734001,GSBRNA2T00151559001,GSBRNA2T00090605001,GSBRNA2T00021588001,GSBRNA2T00028704001,GSBRNA2T00120511001,GSBRNA2T00045497001…
Biological process	ribonucleoprotein complex assembly	GO:0022618	0.0000803031201836987	4.095267579849131	GSBRNA2T00071449001,GSBRNA2T00036830001,GSBRNA2T00068437001,GSBRNA2T00054978001,GSBRNA2T00049865001,GSBRNA2T00063267001,GSBRNA2T00035095001,GSBRNA2T00021588001,GSBRNA2T00086085001,GSBRNA2T00057897001,GSBRNA2T00051168001,GSBRNA2T00018424001,GSBRNA2T00128536001,GSBRNA2T00083286001,GSBRNA2T00124757001,GSBRNA2T00011744001,GSBRNA2T00029736001,GSBRNA2T00054738001,GSBRNA2T00083320001,GSBRNA2T00059210001…
Biological process	phosphorus metabolic process	GO:0006793	0.00010707510998371627	3.970311470839434	GSBRNA2T00003489001,GSBRNA2T00048835001,GSBRNA2T00033032001,GSBRNA2T00082330001,GSBRNA2T00008899001,GSBRNA2T00015143001,GSBRNA2T00080683001,GSBRNA2T00112644001,GSBRNA2T00029576001,GSBRNA2T00157095001,GSBRNA2T00038599001,GSBRNA2T00066135001,GSBRNA2T00112757001,GSBRNA2T00061302001,GSBRNA2T00048724001,GSBRNA2T00074413001,GSBRNA2T00089471001,GSBRNA2T00000627001,GSBRNA2T00086726001,GSBRNA2T00064559001…
Biological process	transmembrane transport	GO:0055085	0.00012157293011024897	3.915163115955546	GSBRNA2T00124800001,GSBRNA2T00086698001,GSBRNA2T00091659001,GSBRNA2T00147775001,GSBRNA2T00007892001,GSBRNA2T00091657001,GSBRNA2T00024249001,GSBRNA2T00154286001,GSBRNA2T00115750001,GSBRNA2T00125172001,GSBRNA2T00132319001,GSBRNA2T00081145001,GSBRNA2T00152867001,GSBRNA2T00048288001,GSBRNA2T00016405001,GSBRNA2T00116869001,GSBRNA2T00124922001,GSBRNA2T00057747001,GSBRNA2T00111342001,GSBRNA2T00086197001…
Biological process	phosphate-containing compound metabolic process	GO:0006796	0.00012773436968817022	3.8936922307116855	GSBRNA2T00003489001,GSBRNA2T00048835001,GSBRNA2T00033032001,GSBRNA2T00082330001,GSBRNA2T00008899001,GSBRNA2T00015143001,GSBRNA2T00080683001,GSBRNA2T00112644001,GSBRNA2T00029576001,GSBRNA2T00157095001,GSBRNA2T00038599001,GSBRNA2T00066135001,GSBRNA2T00112757001,GSBRNA2T00061302001,GSBRNA2T00048724001,GSBRNA2T00074413001,GSBRNA2T00089471001,GSBRNA2T00000627001,GSBRNA2T00086726001,GSBRNA2T00064559001…
Biological process	ribonucleoprotein complex subunit organization	GO:0071826	0.00014457169511093362	3.839916726823019	GSBRNA2T00071449001,GSBRNA2T00036830001,GSBRNA2T00068437001,GSBRNA2T00054978001,GSBRNA2T00049865001,GSBRNA2T00063267001,GSBRNA2T00035095001,GSBRNA2T00021588001,GSBRNA2T00086085001,GSBRNA2T00057897001,GSBRNA2T00051168001,GSBRNA2T00018424001,GSBRNA2T00128536001,GSBRNA2T00083286001,GSBRNA2T00124757001,GSBRNA2T00011744001,GSBRNA2T00029736001,GSBRNA2T00054738001,GSBRNA2T00083320001,GSBRNA2T00059210001…
Biological process	cytoplasmic translation	GO:0002181	0.0003463433213767185	3.4604931825534977	GSBRNA2T00032423001,GSBRNA2T00124913001,GSBRNA2T00083286001,GSBRNA2T00050072001,GSBRNA2T00027047001,GSBRNA2T00085469001,GSBRNA2T00029001001,GSBRNA2T00148618001,GSBRNA2T00011744001,GSBRNA2T00084781001,GSBRNA2T00083320001,GSBRNA2T00119982001,GSBRNA2T00008537001,GSBRNA2T00016654001,GSBRNA2T00125289001,GSBRNA2T00045480001,GSBRNA2T00038562001,GSBRNA2T00030377001,GSBRNA2T00045334001,GSBRNA2T00029980001…
Biological process	sulfate reduction	GO:0019419	0.0003852020921932962	3.4143113627065476	GSBRNA2T00124039001,GSBRNA2T00028621001,GSBRNA2T00131663001,GSBRNA2T00156974001,GSBRNA2T00138265001,GSBRNA2T00106793001,GSBRNA2T00157821001,GSBRNA2T00094497001
Biological process	ribosomal small subunit biogenesis	GO:0042274	0.001610119290797813	2.7931419466911134	GSBRNA2T00063267001,GSBRNA2T00091734001,GSBRNA2T00151559001,GSBRNA2T00028704001,GSBRNA2T00120511001,GSBRNA2T00109037001,GSBRNA2T00057897001,GSBRNA2T00051168001,GSBRNA2T00034009001,GSBRNA2T00135452001,GSBRNA2T00090404001,GSBRNA2T00083320001,GSBRNA2T00059210001,GSBRNA2T00005809001,GSBRNA2T00086098001,GSBRNA2T00002992001,GSBRNA2T00016103001,GSBRNA2T00095176001,GSBRNA2T00128351001,GSBRNA2T00000251001…
Biological process	ribosomal small subunit assembly	GO:0000028	0.001648971249758476	2.7827869163264305	GSBRNA2T00063267001,GSBRNA2T00057897001,GSBRNA2T00051168001,GSBRNA2T00083320001,GSBRNA2T00059210001,GSBRNA2T00005809001,GSBRNA2T00086098001,GSBRNA2T00128351001,GSBRNA2T00000251001,GSBRNA2T00012237001,GSBRNA2T00096118001,GSBRNA2T00060588001,GSBRNA2T00002744001,GSBRNA2T00006766001,GSBRNA2T00093129001,GSBRNA2T00077298001,GSBRNA2T00049305001,GSBRNA2T00082909001,GSBRNA2T00136425001,GSBRNA2T00021559001…
Biological process	protein metabolic process	GO:0019538	0.0035466801159972946	2.4501779798736965	GSBRNA2T00003489001,GSBRNA2T00048835001,GSBRNA2T00033032001,GSBRNA2T00070283001,GSBRNA2T00082330001,GSBRNA2T00077027001,GSBRNA2T00008899001,GSBRNA2T00015143001,GSBRNA2T00080683001,GSBRNA2T00112644001,GSBRNA2T00068418001,GSBRNA2T00029576001,GSBRNA2T00157095001,GSBRNA2T00038599001,GSBRNA2T00158091001,GSBRNA2T00010054001,GSBRNA2T00116665001,GSBRNA2T00112757001,GSBRNA2T00048724001,GSBRNA2T00074413001…
Biological process	transition metal ion transport	GO:0000041	0.004527084385018898	2.344181410164235	GSBRNA2T00152813001,GSBRNA2T00074368001,GSBRNA2T00074682001,GSBRNA2T00018130001,GSBRNA2T00057920001,GSBRNA2T00000160001,GSBRNA2T00043751001,GSBRNA2T00057425001,GSBRNA2T00050808001,GSBRNA2T00040757001,GSBRNA2T00037120001,GSBRNA2T00032066001,GSBRNA2T00022220001,GSBRNA2T00084723001,GSBRNA2T00088660001,GSBRNA2T00038197001,GSBRNA2T00064537001,GSBRNA2T00044002001,GSBRNA2T00154214001,GSBRNA2T00098157001…
Biological process	response to cadmium ion	GO:0046686	0.004639402154204058	2.3335379801904885	GSBRNA2T00093575001,GSBRNA2T00061817001,GSBRNA2T00031888001,GSBRNA2T00119583001,GSBRNA2T00014149001,GSBRNA2T00018781001,GSBRNA2T00076479001,GSBRNA2T00070985001,GSBRNA2T00009198001,GSBRNA2T00063119001,GSBRNA2T00084825001,GSBRNA2T00070987001,GSBRNA2T00077201001
Biological process	response to metal ion	GO:0010038	0.008166830093795997	2.0879464795644798	GSBRNA2T00093575001,GSBRNA2T00061817001,GSBRNA2T00031888001,GSBRNA2T00084723001,GSBRNA2T00119583001,GSBRNA2T00014149001,GSBRNA2T00018781001,GSBRNA2T00076479001,GSBRNA2T00070985001,GSBRNA2T00009198001,GSBRNA2T00063119001,GSBRNA2T00063121001,GSBRNA2T00084825001,GSBRNA2T00103856001,GSBRNA2T00065368001,GSBRNA2T00070987001,GSBRNA2T00019330001,GSBRNA2T00077201001
Biological process	phytochelatin biosynthetic process	GO:0046938	0.008483261506002603	2.071437145179943	GSBRNA2T00031888001,GSBRNA2T00014149001,GSBRNA2T00018781001,GSBRNA2T00070985001,GSBRNA2T00063119001,GSBRNA2T00063121001,GSBRNA2T00084825001,GSBRNA2T00103856001,GSBRNA2T00070987001
Biological process	stress response to metal ion	GO:0097501	0.008483261506002603	2.071437145179943	GSBRNA2T00061817001,GSBRNA2T00031888001,GSBRNA2T00014149001,GSBRNA2T00018781001,GSBRNA2T00070985001,GSBRNA2T00063119001,GSBRNA2T00084825001,GSBRNA2T00065368001,GSBRNA2T00070987001
Biological process	phytochelatin metabolic process	GO:0046937	0.008483261506002603	2.071437145179943	GSBRNA2T00031888001,GSBRNA2T00014149001,GSBRNA2T00018781001,GSBRNA2T00070985001,GSBRNA2T00063119001,GSBRNA2T00063121001,GSBRNA2T00084825001,GSBRNA2T00103856001,GSBRNA2T00070987001
Biological process	double-strand break repair via break-induced replication	GO:0000727	0.008741157546885248	2.0584310521553832	GSBRNA2T00059834001,GSBRNA2T00066836001,GSBRNA2T00075725001,GSBRNA2T00041200001,GSBRNA2T00058969001,GSBRNA2T00020010001,GSBRNA2T00092235001,GSBRNA2T00097798001,GSBRNA2T00069199001,GSBRNA2T00094560001,GSBRNA2T00054707001,GSBRNA2T00061980001
Biological process	hydrogen peroxide catabolic process	GO:0042744	0.01133088258283991	1.9457362608401498	GSBRNA2T00106935001,GSBRNA2T00136273001,GSBRNA2T00027743001,GSBRNA2T00032859001,GSBRNA2T00059366001,GSBRNA2T00121483001,GSBRNA2T00102485001,GSBRNA2T00078663001,GSBRNA2T00086556001,GSBRNA2T00089712001,GSBRNA2T00121481001,GSBRNA2T00119768001,GSBRNA2T00005722001,GSBRNA2T00006656001,GSBRNA2T00131658001,GSBRNA2T00038509001,GSBRNA2T00134850001,GSBRNA2T00060092001,GSBRNA2T00100048001,GSBRNA2T00093206001…
Biological process	ribonucleoprotein complex biogenesis	GO:0022613	0.011860396613729876	1.9259007878457601	GSBRNA2T00071449001,GSBRNA2T00036830001,GSBRNA2T00006912001,GSBRNA2T00068437001,GSBRNA2T00054978001,GSBRNA2T00121352001,GSBRNA2T00096448001,GSBRNA2T00076432001,GSBRNA2T00074139001,GSBRNA2T00049865001,GSBRNA2T00049000001,GSBRNA2T00063267001,GSBRNA2T00035095001,GSBRNA2T00021077001,GSBRNA2T00091734001,GSBRNA2T00151559001,GSBRNA2T00090605001,GSBRNA2T00021588001,GSBRNA2T00028704001,GSBRNA2T00120511001…
Biological process	innate immune response	GO:0045087	0.011908939444421915	1.924126913071704	GSBRNA2T00056308001,GSBRNA2T00049024001,GSBRNA2T00079229001,GSBRNA2T00058242001,GSBRNA2T00056037001,GSBRNA2T00127500001,GSBRNA2T00002044001,GSBRNA2T00000807001,GSBRNA2T00075446001,GSBRNA2T00079231001,GSBRNA2T00000806001,GSBRNA2T00007970001,GSBRNA2T00059172001,GSBRNA2T00078225001,GSBRNA2T00072441001,GSBRNA2T00047460001,GSBRNA2T00081734001,GSBRNA2T00055152001,GSBRNA2T00016090001,GSBRNA2T00007974001…
Biological process	immune response	GO:0006955	0.011908939444421915	1.924126913071704	GSBRNA2T00056308001,GSBRNA2T00049024001,GSBRNA2T00079229001,GSBRNA2T00058242001,GSBRNA2T00056037001,GSBRNA2T00127500001,GSBRNA2T00002044001,GSBRNA2T00000807001,GSBRNA2T00075446001,GSBRNA2T00079231001,GSBRNA2T00000806001,GSBRNA2T00007970001,GSBRNA2T00059172001,GSBRNA2T00078225001,GSBRNA2T00072441001,GSBRNA2T00047460001,GSBRNA2T00081734001,GSBRNA2T00055152001,GSBRNA2T00016090001,GSBRNA2T00007974001…
Biological process	zinc ion transport	GO:0006829	0.012431726062653319	1.9054685682655554	GSBRNA2T00074368001,GSBRNA2T00074682001,GSBRNA2T00000160001,GSBRNA2T00057425001,GSBRNA2T00088660001,GSBRNA2T00038197001,GSBRNA2T00098157001,GSBRNA2T00113362001,GSBRNA2T00092809001,GSBRNA2T00065368001,GSBRNA2T00039930001,GSBRNA2T00044756001,GSBRNA2T00036232001,GSBRNA2T00010711001,GSBRNA2T00088467001,GSBRNA2T00037005001,GSBRNA2T00089155001,GSBRNA2T00061247001,GSBRNA2T00025606001,GSBRNA2T00045378001…
Biological process	zinc ion transmembrane transport	GO:0071577	0.012431726062653319	1.9054685682655554	GSBRNA2T00074368001,GSBRNA2T00074682001,GSBRNA2T00000160001,GSBRNA2T00057425001,GSBRNA2T00088660001,GSBRNA2T00038197001,GSBRNA2T00098157001,GSBRNA2T00113362001,GSBRNA2T00092809001,GSBRNA2T00065368001,GSBRNA2T00039930001,GSBRNA2T00044756001,GSBRNA2T00036232001,GSBRNA2T00010711001,GSBRNA2T00088467001,GSBRNA2T00037005001,GSBRNA2T00089155001,GSBRNA2T00061247001,GSBRNA2T00025606001,GSBRNA2T00045378001…
Biological process	hydrogen peroxide metabolic process	GO:0042743	0.012977963113375702	1.886793464549291	GSBRNA2T00106935001,GSBRNA2T00136273001,GSBRNA2T00027743001,GSBRNA2T00032859001,GSBRNA2T00059366001,GSBRNA2T00121483001,GSBRNA2T00102485001,GSBRNA2T00078663001,GSBRNA2T00086556001,GSBRNA2T00089712001,GSBRNA2T00121481001,GSBRNA2T00119768001,GSBRNA2T00005722001,GSBRNA2T00006656001,GSBRNA2T00131658001,GSBRNA2T00038509001,GSBRNA2T00134850001,GSBRNA2T00060092001,GSBRNA2T00100048001,GSBRNA2T00093206001…
Biological process	divalent inorganic cation transport	GO:0072511	0.01556648458193019	1.807809454165892	GSBRNA2T00074368001,GSBRNA2T00037471001,GSBRNA2T00074682001,GSBRNA2T00057920001,GSBRNA2T00005392001,GSBRNA2T00000160001,GSBRNA2T00043751001,GSBRNA2T00156728001,GSBRNA2T00057425001,GSBRNA2T00157509001,GSBRNA2T00040757001,GSBRNA2T00081689001,GSBRNA2T00155299001,GSBRNA2T00022220001,GSBRNA2T00088660001,GSBRNA2T00038197001,GSBRNA2T00123609001,GSBRNA2T00064537001,GSBRNA2T00091304001,GSBRNA2T00044002001…
Biological process	immune system process	GO:0002376	0.016347522108648805	1.7865480666180389	GSBRNA2T00056308001,GSBRNA2T00049024001,GSBRNA2T00079229001,GSBRNA2T00058242001,GSBRNA2T00056037001,GSBRNA2T00127500001,GSBRNA2T00002044001,GSBRNA2T00000807001,GSBRNA2T00075446001,GSBRNA2T00079231001,GSBRNA2T00000806001,GSBRNA2T00007970001,GSBRNA2T00059172001,GSBRNA2T00078225001,GSBRNA2T00072441001,GSBRNA2T00047460001,GSBRNA2T00081734001,GSBRNA2T00055152001,GSBRNA2T00016090001,GSBRNA2T00007974001…
Biological process	divalent metal ion transport	GO:0070838	0.017231710599203174	1.7636716078149268	GSBRNA2T00074368001,GSBRNA2T00037471001,GSBRNA2T00074682001,GSBRNA2T00057920001,GSBRNA2T00005392001,GSBRNA2T00000160001,GSBRNA2T00043751001,GSBRNA2T00156728001,GSBRNA2T00057425001,GSBRNA2T00157509001,GSBRNA2T00040757001,GSBRNA2T00081689001,GSBRNA2T00155299001,GSBRNA2T00022220001,GSBRNA2T00088660001,GSBRNA2T00038197001,GSBRNA2T00123609001,GSBRNA2T00064537001,GSBRNA2T00091304001,GSBRNA2T00044002001…
Biological process	water transport	GO:0006833	0.0173856355710388	1.7598094280782441	GSBRNA2T00037283001,GSBRNA2T00062861001,GSBRNA2T00124560001,GSBRNA2T00044724001,GSBRNA2T00071282001,GSBRNA2T00007450001,GSBRNA2T00019931001,GSBRNA2T00063287001,GSBRNA2T00040464001,GSBRNA2T00010064001,GSBRNA2T00055488001,GSBRNA2T00044202001,GSBRNA2T00086082001,GSBRNA2T00092007001,GSBRNA2T00078057001,GSBRNA2T00047835001,GSBRNA2T00041632001,GSBRNA2T00025856001,GSBRNA2T00004012001,GSBRNA2T00001433001
Biological process	fluid transport	GO:0042044	0.0173856355710388	1.7598094280782441	GSBRNA2T00037283001,GSBRNA2T00062861001,GSBRNA2T00124560001,GSBRNA2T00044724001,GSBRNA2T00071282001,GSBRNA2T00007450001,GSBRNA2T00019931001,GSBRNA2T00063287001,GSBRNA2T00040464001,GSBRNA2T00010064001,GSBRNA2T00055488001,GSBRNA2T00044202001,GSBRNA2T00086082001,GSBRNA2T00092007001,GSBRNA2T00078057001,GSBRNA2T00047835001,GSBRNA2T00041632001,GSBRNA2T00025856001,GSBRNA2T00004012001,GSBRNA2T00001433001
Biological process	glutamine family amino acid biosynthetic process	GO:0009084	0.02194055319634743	1.6587524265747848	GSBRNA2T00093528001,GSBRNA2T00137462001,GSBRNA2T00155189001,GSBRNA2T00070026001,GSBRNA2T00034359001,GSBRNA2T00116809001,GSBRNA2T00123970001,GSBRNA2T00012577001,GSBRNA2T00031643001,GSBRNA2T00124740001,GSBRNA2T00075976001,GSBRNA2T00135415001,GSBRNA2T00135564001,GSBRNA2T00152661001,GSBRNA2T00155359001,GSBRNA2T00116060001,GSBRNA2T00071300001,GSBRNA2T00056355001,GSBRNA2T00098692001,GSBRNA2T00081863001…
Biological process	positive regulation of organ growth	GO:0046622	0.023648205956435044	1.6262018009208505	GSBRNA2T00043731001,GSBRNA2T00045158001,GSBRNA2T00099013001,GSBRNA2T00105982001,GSBRNA2T00022025001,GSBRNA2T00002231001,GSBRNA2T00139019001,GSBRNA2T00101448001,GSBRNA2T00132612001
Biological process	positive regulation of developmental growth	GO:0048639	0.023648205956435044	1.6262018009208505	GSBRNA2T00043731001,GSBRNA2T00045158001,GSBRNA2T00099013001,GSBRNA2T00105982001,GSBRNA2T00022025001,GSBRNA2T00002231001,GSBRNA2T00139019001,GSBRNA2T00101448001,GSBRNA2T00132612001
Biological process	microtubule-based movement	GO:0007018	0.026101892297723132	1.583328006659068	GSBRNA2T00018894001,GSBRNA2T00069538001,GSBRNA2T00037177001,GSBRNA2T00147471001,GSBRNA2T00125161001,GSBRNA2T00154023001,GSBRNA2T00002594001,GSBRNA2T00017992001,GSBRNA2T00010963001,GSBRNA2T00041733001,GSBRNA2T00078174001,GSBRNA2T00153826001,GSBRNA2T00100325001,GSBRNA2T00127426001,GSBRNA2T00102542001,GSBRNA2T00111744001,GSBRNA2T00075534001,GSBRNA2T00067338001,GSBRNA2T00050348001,GSBRNA2T00006505001…
Biological process	response to inorganic substance	GO:0010035	0.037864125847848075	1.42177206508625	GSBRNA2T00120885001,GSBRNA2T00120886001,GSBRNA2T00043731001,GSBRNA2T00066326001,GSBRNA2T00015198001,GSBRNA2T00093575001,GSBRNA2T00047387001,GSBRNA2T00083058001,GSBRNA2T00014725001,GSBRNA2T00061817001,GSBRNA2T00066687001,GSBRNA2T00056344001,GSBRNA2T00052907001,GSBRNA2T00031888001,GSBRNA2T00026128001,GSBRNA2T00087039001,GSBRNA2T00084723001,GSBRNA2T00155905001,GSBRNA2T00119583001,GSBRNA2T00014149001…
Biological process	detoxification of inorganic compound	GO:0061687	0.04029133984671477	1.3947882903589621	GSBRNA2T00061817001,GSBRNA2T00031888001,GSBRNA2T00014149001,GSBRNA2T00018781001,GSBRNA2T00070985001,GSBRNA2T00063119001,GSBRNA2T00084825001,GSBRNA2T00070987001
Biological process	detoxification of cadmium ion	GO:0071585	0.04029133984671477	1.3947882903589621	GSBRNA2T00061817001,GSBRNA2T00031888001,GSBRNA2T00014149001,GSBRNA2T00018781001,GSBRNA2T00070985001,GSBRNA2T00063119001,GSBRNA2T00084825001,GSBRNA2T00070987001
Biological process	stress response to cadmium ion	GO:1990170	0.04029133984671477	1.3947882903589621	GSBRNA2T00061817001,GSBRNA2T00031888001,GSBRNA2T00014149001,GSBRNA2T00018781001,GSBRNA2T00070985001,GSBRNA2T00063119001,GSBRNA2T00084825001,GSBRNA2T00070987001
Biological process	protein autophosphorylation	GO:0046777	0.04418315199775508	1.3547433050693194	GSBRNA2T00048835001,GSBRNA2T00082330001,GSBRNA2T00008899001,GSBRNA2T00048724001,GSBRNA2T00086726001,GSBRNA2T00060005001,GSBRNA2T00072707001,GSBRNA2T00072700001,GSBRNA2T00059679001,GSBRNA2T00048726001,GSBRNA2T00072671001,GSBRNA2T00079857001,GSBRNA2T00072942001,GSBRNA2T00057108001,GSBRNA2T00085171001,GSBRNA2T00087675001,GSBRNA2T00048684001,GSBRNA2T00094489001,GSBRNA2T00007528001,GSBRNA2T00048680001…

## Sheet: Mg deprivation
source	name	term_id	adjusted_p_value	-log10(adjPval)	Genes
Biological process	transmembrane transport	GO:0055085	5.449571698221631e-20	19.263637629174426	GSBRNA2T00007952001,GSBRNA2T00115842001,GSBRNA2T00068601001,GSBRNA2T00028638001,GSBRNA2T00147481001,GSBRNA2T00069175001,GSBRNA2T00006254001,GSBRNA2T00036831001,GSBRNA2T00041978001,GSBRNA2T00001951001,GSBRNA2T00024387001,GSBRNA2T00072373001,GSBRNA2T00024388001,GSBRNA2T00013608001,GSBRNA2T00112012001,GSBRNA2T00157147001,GSBRNA2T00146526001,GSBRNA2T00137121001,GSBRNA2T00153674001,GSBRNA2T00155111001…
Biological process	carbohydrate metabolic process	GO:0005975	1.6224320954768552e-12	11.789833470907766	GSBRNA2T00114439001,GSBRNA2T00053825001,GSBRNA2T00056954001,GSBRNA2T00148629001,GSBRNA2T00088132001,GSBRNA2T00087819001,GSBRNA2T00060738001,GSBRNA2T00139307001,GSBRNA2T00092922001,GSBRNA2T00016785001,GSBRNA2T00079746001,GSBRNA2T00112085001,GSBRNA2T00096946001,GSBRNA2T00020794001,GSBRNA2T00132585001,GSBRNA2T00122896001,GSBRNA2T00004621001,GSBRNA2T00039889001,GSBRNA2T00126879001,GSBRNA2T00151704001…
Biological process	serine family amino acid metabolic process	GO:0009069	9.878033649932105e-10	9.00532949872975	GSBRNA2T00029015001,GSBRNA2T00109483001,GSBRNA2T00032469001,GSBRNA2T00063691001,GSBRNA2T00121621001,GSBRNA2T00131189001,GSBRNA2T00122027001,GSBRNA2T00007174001,GSBRNA2T00111451001,GSBRNA2T00036599001,GSBRNA2T00151757001,GSBRNA2T00015174001,GSBRNA2T00120541001,GSBRNA2T00079426001,GSBRNA2T00076304001,GSBRNA2T00075671001,GSBRNA2T00043643001,GSBRNA2T00112077001,GSBRNA2T00047346001,GSBRNA2T00045040001…
Biological process	hydrogen sulfide biosynthetic process	GO:0070814	2.8228890009919038e-9	8.549306198439854	GSBRNA2T00062167001,GSBRNA2T00000648001,GSBRNA2T00135048001,GSBRNA2T00063703001,GSBRNA2T00155065001,GSBRNA2T00046596001,GSBRNA2T00131229001,GSBRNA2T00097688001,GSBRNA2T00043830001,GSBRNA2T00039722001
Biological process	organic acid catabolic process	GO:0016054	2.6393257081419407e-8	7.578507012007946	GSBRNA2T00029015001,GSBRNA2T00004432001,GSBRNA2T00004542001,GSBRNA2T00031741001,GSBRNA2T00032032001,GSBRNA2T00033460001,GSBRNA2T00065940001,GSBRNA2T00032666001,GSBRNA2T00082786001,GSBRNA2T00013138001,GSBRNA2T00072383001,GSBRNA2T00096214001,GSBRNA2T00111451001,GSBRNA2T00036599001,GSBRNA2T00046738001,GSBRNA2T00110925001,GSBRNA2T00033737001,GSBRNA2T00015174001,GSBRNA2T00032516001,GSBRNA2T00016476001…
Biological process	hydrogen sulfide metabolic process	GO:0070813	7.062781371960351e-8	7.151024237104456	GSBRNA2T00062167001,GSBRNA2T00000648001,GSBRNA2T00135048001,GSBRNA2T00063703001,GSBRNA2T00155065001,GSBRNA2T00046596001,GSBRNA2T00131229001,GSBRNA2T00097688001,GSBRNA2T00043830001,GSBRNA2T00039722001
Biological process	transport	GO:0006810	1.7001834823555777e-7	6.769504207401367	GSBRNA2T00007952001,GSBRNA2T00115842001,GSBRNA2T00068601001,GSBRNA2T00028638001,GSBRNA2T00147481001,GSBRNA2T00069175001,GSBRNA2T00006254001,GSBRNA2T00036831001,GSBRNA2T00041978001,GSBRNA2T00001951001,GSBRNA2T00024387001,GSBRNA2T00072373001,GSBRNA2T00024388001,GSBRNA2T00013608001,GSBRNA2T00112012001,GSBRNA2T00032566001,GSBRNA2T00157147001,GSBRNA2T00146526001,GSBRNA2T00137121001,GSBRNA2T00153674001…
Biological process	alpha-amino acid metabolic process	GO:1901605	2.909828996380816e-7	6.5361325327015045	GSBRNA2T00029015001,GSBRNA2T00109483001,GSBRNA2T00097123001,GSBRNA2T00032469001,GSBRNA2T00031741001,GSBRNA2T00032032001,GSBRNA2T00065940001,GSBRNA2T00032666001,GSBRNA2T00063691001,GSBRNA2T00121621001,GSBRNA2T00131189001,GSBRNA2T00122027001,GSBRNA2T00007174001,GSBRNA2T00111451001,GSBRNA2T00036599001,GSBRNA2T00110925001,GSBRNA2T00151757001,GSBRNA2T00033737001,GSBRNA2T00015174001,GSBRNA2T00031131001…
Biological process	establishment of localization	GO:0051234	6.540484457323175e-7	6.184390082050371	GSBRNA2T00007952001,GSBRNA2T00115842001,GSBRNA2T00068601001,GSBRNA2T00028638001,GSBRNA2T00147481001,GSBRNA2T00069175001,GSBRNA2T00006254001,GSBRNA2T00036831001,GSBRNA2T00041978001,GSBRNA2T00001951001,GSBRNA2T00024387001,GSBRNA2T00072373001,GSBRNA2T00024388001,GSBRNA2T00013608001,GSBRNA2T00112012001,GSBRNA2T00032566001,GSBRNA2T00157147001,GSBRNA2T00146526001,GSBRNA2T00137121001,GSBRNA2T00153674001…
Biological process	chemical homeostasis	GO:0048878	7.862767776676604e-7	6.1044245508372645	GSBRNA2T00115842001,GSBRNA2T00068601001,GSBRNA2T00028638001,GSBRNA2T00147481001,GSBRNA2T00024387001,GSBRNA2T00024388001,GSBRNA2T00133470001,GSBRNA2T00070608001,GSBRNA2T00007734001,GSBRNA2T00007735001,GSBRNA2T00032495001,GSBRNA2T00065242001,GSBRNA2T00146063001,GSBRNA2T00067684001,GSBRNA2T00064725001,GSBRNA2T00005392001,GSBRNA2T00027260001,GSBRNA2T00058454001,GSBRNA2T00147824001,GSBRNA2T00021000001…
Biological process	small molecule catabolic process	GO:0044282	9.183981103013977e-7	6.036969018550762	GSBRNA2T00029015001,GSBRNA2T00004432001,GSBRNA2T00004542001,GSBRNA2T00031741001,GSBRNA2T00032032001,GSBRNA2T00033460001,GSBRNA2T00065940001,GSBRNA2T00032666001,GSBRNA2T00082786001,GSBRNA2T00033364001,GSBRNA2T00013138001,GSBRNA2T00072383001,GSBRNA2T00024758001,GSBRNA2T00096214001,GSBRNA2T00111451001,GSBRNA2T00036599001,GSBRNA2T00046738001,GSBRNA2T00110925001,GSBRNA2T00033737001,GSBRNA2T00015174001…
Biological process	cellular amino acid metabolic process	GO:0006520	0.0000010769507993296548	5.967804137062019	GSBRNA2T00029015001,GSBRNA2T00035554001,GSBRNA2T00107031001,GSBRNA2T00109483001,GSBRNA2T00097123001,GSBRNA2T00062882001,GSBRNA2T00016151001,GSBRNA2T00047122001,GSBRNA2T00004432001,GSBRNA2T00004542001,GSBRNA2T00032469001,GSBRNA2T00031741001,GSBRNA2T00012846001,GSBRNA2T00032032001,GSBRNA2T00065940001,GSBRNA2T00016198001,GSBRNA2T00032666001,GSBRNA2T00118285001,GSBRNA2T00063691001,GSBRNA2T00102396001…
Biological process	serine family amino acid biosynthetic process	GO:0009070	0.000001471105019473106	5.832356322684	GSBRNA2T00029015001,GSBRNA2T00109483001,GSBRNA2T00032469001,GSBRNA2T00063691001,GSBRNA2T00121621001,GSBRNA2T00131189001,GSBRNA2T00007174001,GSBRNA2T00120541001,GSBRNA2T00079426001,GSBRNA2T00075671001,GSBRNA2T00043643001,GSBRNA2T00045040001,GSBRNA2T00027283001,GSBRNA2T00111262001,GSBRNA2T00096661001,GSBRNA2T00087147001,GSBRNA2T00073304001,GSBRNA2T00092701001,GSBRNA2T00073891001,GSBRNA2T00099975001…
Biological process	ion homeostasis	GO:0050801	0.000002128444325776487	5.671937705282137	GSBRNA2T00115842001,GSBRNA2T00068601001,GSBRNA2T00028638001,GSBRNA2T00147481001,GSBRNA2T00024387001,GSBRNA2T00024388001,GSBRNA2T00133470001,GSBRNA2T00070608001,GSBRNA2T00007734001,GSBRNA2T00007735001,GSBRNA2T00032495001,GSBRNA2T00065242001,GSBRNA2T00146063001,GSBRNA2T00067684001,GSBRNA2T00064725001,GSBRNA2T00005392001,GSBRNA2T00027260001,GSBRNA2T00058454001,GSBRNA2T00147824001,GSBRNA2T00021000001…
Biological process	carboxylic acid catabolic process	GO:0046395	0.0000021855119538864646	5.660446813748691	GSBRNA2T00029015001,GSBRNA2T00004432001,GSBRNA2T00004542001,GSBRNA2T00033460001,GSBRNA2T00065940001,GSBRNA2T00032666001,GSBRNA2T00082786001,GSBRNA2T00013138001,GSBRNA2T00072383001,GSBRNA2T00111451001,GSBRNA2T00036599001,GSBRNA2T00110925001,GSBRNA2T00033737001,GSBRNA2T00015174001,GSBRNA2T00016476001,GSBRNA2T00104634001,GSBRNA2T00031641001,GSBRNA2T00005764001,GSBRNA2T00075671001,GSBRNA2T00047346001…
Biological process	localization	GO:0051179	0.000008984278110970345	5.046516812825145	GSBRNA2T00007952001,GSBRNA2T00115842001,GSBRNA2T00068601001,GSBRNA2T00028638001,GSBRNA2T00147481001,GSBRNA2T00069175001,GSBRNA2T00006254001,GSBRNA2T00036831001,GSBRNA2T00041978001,GSBRNA2T00001951001,GSBRNA2T00024387001,GSBRNA2T00072373001,GSBRNA2T00024388001,GSBRNA2T00013608001,GSBRNA2T00112012001,GSBRNA2T00032566001,GSBRNA2T00157147001,GSBRNA2T00146526001,GSBRNA2T00137121001,GSBRNA2T00153674001…
Biological process	inorganic anion transport	GO:0015698	0.000011257669376329192	4.948551510174333	GSBRNA2T00068601001,GSBRNA2T00028638001,GSBRNA2T00070608001,GSBRNA2T00081088001,GSBRNA2T00090351001,GSBRNA2T00065242001,GSBRNA2T00064725001,GSBRNA2T00035397001,GSBRNA2T00074518001,GSBRNA2T00121401001,GSBRNA2T00098585001,GSBRNA2T00138903001,GSBRNA2T00038178001,GSBRNA2T00108138001,GSBRNA2T00069284001,GSBRNA2T00146264001,GSBRNA2T00001126001,GSBRNA2T00128402001,GSBRNA2T00002639001,GSBRNA2T00093109001…
Biological process	oxidation-reduction process	GO:0055114	0.000026029115052898823	4.584540596937864	GSBRNA2T00114439001,GSBRNA2T00067280001,GSBRNA2T00122133001,GSBRNA2T00054097001,GSBRNA2T00007451001,GSBRNA2T00113061001,GSBRNA2T00011472001,GSBRNA2T00035554001,GSBRNA2T00102092001,GSBRNA2T00149450001,GSBRNA2T00017225001,GSBRNA2T00112735001,GSBRNA2T00106709001,GSBRNA2T00114437001,GSBRNA2T00070122001,GSBRNA2T00147477001,GSBRNA2T00130896001,GSBRNA2T00124391001,GSBRNA2T00062882001,GSBRNA2T00016151001…
Biological process	polysaccharide metabolic process	GO:0005976	0.000033045000433506746	4.480894238096181	GSBRNA2T00056954001,GSBRNA2T00039889001,GSBRNA2T00056666001,GSBRNA2T00030898001,GSBRNA2T00084824001,GSBRNA2T00019727001,GSBRNA2T00070766001,GSBRNA2T00110527001,GSBRNA2T00116244001,GSBRNA2T00037183001,GSBRNA2T00045223001,GSBRNA2T00068965001,GSBRNA2T00128335001,GSBRNA2T00057099001,GSBRNA2T00085455001,GSBRNA2T00125593001,GSBRNA2T00154284001,GSBRNA2T00062590001,GSBRNA2T00093825001,GSBRNA2T00000908001…
Biological process	sulfate assimilation	GO:0000103	0.000035007922750377686	4.45583365800997	GSBRNA2T00062167001,GSBRNA2T00000648001,GSBRNA2T00135048001,GSBRNA2T00077276001,GSBRNA2T00063703001,GSBRNA2T00048447001,GSBRNA2T00155065001,GSBRNA2T00046596001,GSBRNA2T00131229001,GSBRNA2T00097688001,GSBRNA2T00043830001,GSBRNA2T00039722001
Biological process	fluid transport	GO:0042044	0.00003727213200117965	4.428615764480784	GSBRNA2T00041632001,GSBRNA2T00025856001,GSBRNA2T00019931001,GSBRNA2T00086084001,GSBRNA2T00086082001,GSBRNA2T00092007001,GSBRNA2T00071282001,GSBRNA2T00055488001,GSBRNA2T00037283001,GSBRNA2T00078057001,GSBRNA2T00004012001,GSBRNA2T00063287001,GSBRNA2T00007450001
Biological process	water transport	GO:0006833	0.00003727213200117965	4.428615764480784	GSBRNA2T00041632001,GSBRNA2T00025856001,GSBRNA2T00019931001,GSBRNA2T00086084001,GSBRNA2T00086082001,GSBRNA2T00092007001,GSBRNA2T00071282001,GSBRNA2T00055488001,GSBRNA2T00037283001,GSBRNA2T00078057001,GSBRNA2T00004012001,GSBRNA2T00063287001,GSBRNA2T00007450001
Biological process	small molecule metabolic process	GO:0044281	0.00004797798398352301	4.318958004872276	GSBRNA2T00029015001,GSBRNA2T00091476001,GSBRNA2T00053825001,GSBRNA2T00035554001,GSBRNA2T00107031001,GSBRNA2T00017225001,GSBRNA2T00109483001,GSBRNA2T00104767001,GSBRNA2T00097123001,GSBRNA2T00099925001,GSBRNA2T00087481001,GSBRNA2T00087819001,GSBRNA2T00092922001,GSBRNA2T00062882001,GSBRNA2T00016151001,GSBRNA2T00047122001,GSBRNA2T00004432001,GSBRNA2T00004542001,GSBRNA2T00032469001,GSBRNA2T00072297001…
Biological process	L-serine metabolic process	GO:0006563	0.0000525643300889128	4.279308866122124	GSBRNA2T00109483001,GSBRNA2T00032469001,GSBRNA2T00121621001,GSBRNA2T00131189001,GSBRNA2T00007174001,GSBRNA2T00120541001,GSBRNA2T00079426001,GSBRNA2T00043643001,GSBRNA2T00045040001,GSBRNA2T00027283001,GSBRNA2T00111262001,GSBRNA2T00096661001,GSBRNA2T00087147001,GSBRNA2T00073304001,GSBRNA2T00092701001,GSBRNA2T00073891001,GSBRNA2T00099975001,GSBRNA2T00130790001
Biological process	cellular amino acid biosynthetic process	GO:0008652	0.00007098946350755967	4.148806105930175	GSBRNA2T00029015001,GSBRNA2T00109483001,GSBRNA2T00047122001,GSBRNA2T00032469001,GSBRNA2T00012846001,GSBRNA2T00016198001,GSBRNA2T00118285001,GSBRNA2T00063691001,GSBRNA2T00022858001,GSBRNA2T00121621001,GSBRNA2T00131189001,GSBRNA2T00134985001,GSBRNA2T00122027001,GSBRNA2T00007174001,GSBRNA2T00039592001,GSBRNA2T00136825001,GSBRNA2T00019599001,GSBRNA2T00120541001,GSBRNA2T00079426001,GSBRNA2T00075671001…
Biological process	cellular carbohydrate metabolic process	GO:0044262	0.00019397227280527752	3.712260345473256	GSBRNA2T00053825001,GSBRNA2T00056954001,GSBRNA2T00092922001,GSBRNA2T00020794001,GSBRNA2T00039889001,GSBRNA2T00153227001,GSBRNA2T00056666001,GSBRNA2T00030898001,GSBRNA2T00084824001,GSBRNA2T00070766001,GSBRNA2T00006882001,GSBRNA2T00116244001,GSBRNA2T00040833001,GSBRNA2T00037183001,GSBRNA2T00096701001,GSBRNA2T00025155001,GSBRNA2T00026823001,GSBRNA2T00075794001,GSBRNA2T00116587001,GSBRNA2T00045223001…
Biological process	metal ion transport	GO:0030001	0.0002387510346716558	3.6220547376448775	GSBRNA2T00001951001,GSBRNA2T00024387001,GSBRNA2T00072373001,GSBRNA2T00024388001,GSBRNA2T00112012001,GSBRNA2T00153674001,GSBRNA2T00033152001,GSBRNA2T00069882001,GSBRNA2T00029268001,GSBRNA2T00007734001,GSBRNA2T00007735001,GSBRNA2T00041617001,GSBRNA2T00076402001,GSBRNA2T00156728001,GSBRNA2T00032495001,GSBRNA2T00045986001,GSBRNA2T00005392001,GSBRNA2T00098157001,GSBRNA2T00126288001,GSBRNA2T00151780001…
Biological process	organic acid metabolic process	GO:0006082	0.00041584009380117137	3.3810736398791184	GSBRNA2T00029015001,GSBRNA2T00053825001,GSBRNA2T00035554001,GSBRNA2T00107031001,GSBRNA2T00017225001,GSBRNA2T00109483001,GSBRNA2T00104767001,GSBRNA2T00097123001,GSBRNA2T00062882001,GSBRNA2T00016151001,GSBRNA2T00047122001,GSBRNA2T00004432001,GSBRNA2T00004542001,GSBRNA2T00032469001,GSBRNA2T00031741001,GSBRNA2T00011126001,GSBRNA2T00012846001,GSBRNA2T00032032001,GSBRNA2T00033460001,GSBRNA2T00065940001…
Biological process	cellular ion homeostasis	GO:0006873	0.0004265648020888403	3.3700149831323594	GSBRNA2T00115842001,GSBRNA2T00068601001,GSBRNA2T00028638001,GSBRNA2T00147481001,GSBRNA2T00024387001,GSBRNA2T00024388001,GSBRNA2T00133470001,GSBRNA2T00070608001,GSBRNA2T00007734001,GSBRNA2T00007735001,GSBRNA2T00032495001,GSBRNA2T00065242001,GSBRNA2T00146063001,GSBRNA2T00005392001,GSBRNA2T00147824001,GSBRNA2T00021000001,GSBRNA2T00055577001,GSBRNA2T00010198001,GSBRNA2T00098302001,GSBRNA2T00033536001…
Biological process	alpha-amino acid catabolic process	GO:1901606	0.0006821750778252757	3.1661041508926617	GSBRNA2T00029015001,GSBRNA2T00031741001,GSBRNA2T00032032001,GSBRNA2T00065940001,GSBRNA2T00032666001,GSBRNA2T00111451001,GSBRNA2T00036599001,GSBRNA2T00110925001,GSBRNA2T00033737001,GSBRNA2T00015174001,GSBRNA2T00016476001,GSBRNA2T00075671001,GSBRNA2T00047346001,GSBRNA2T00111262001,GSBRNA2T00096661001,GSBRNA2T00087147001,GSBRNA2T00124474001,GSBRNA2T00098702001,GSBRNA2T00081792001,GSBRNA2T00095912001…
Biological process	ion transmembrane transport	GO:0034220	0.0006915441739664776	3.1601800731148373	GSBRNA2T00007952001,GSBRNA2T00068601001,GSBRNA2T00028638001,GSBRNA2T00036831001,GSBRNA2T00001951001,GSBRNA2T00024387001,GSBRNA2T00072373001,GSBRNA2T00024388001,GSBRNA2T00013608001,GSBRNA2T00069882001,GSBRNA2T00070608001,GSBRNA2T00084029001,GSBRNA2T00029268001,GSBRNA2T00069243001,GSBRNA2T00007734001,GSBRNA2T00007735001,GSBRNA2T00081088001,GSBRNA2T00041617001,GSBRNA2T00156728001,GSBRNA2T00032495001…
Biological process	amino acid transport	GO:0006865	0.0008008174662767262	3.096466463219948	GSBRNA2T00069243001,GSBRNA2T00059226001,GSBRNA2T00053575001,GSBRNA2T00066073001,GSBRNA2T00010686001,GSBRNA2T00011658001,GSBRNA2T00052244001,GSBRNA2T00015055001,GSBRNA2T00011464001,GSBRNA2T00094008001,GSBRNA2T00029871001,GSBRNA2T00129718001,GSBRNA2T00091884001,GSBRNA2T00068034001,GSBRNA2T00019272001,GSBRNA2T00134570001,GSBRNA2T00086197001,GSBRNA2T00005331001,GSBRNA2T00011516001,GSBRNA2T00090968001…
Biological process	polysaccharide catabolic process	GO:0000272	0.000867010734661872	3.0619755253893546	GSBRNA2T00019727001,GSBRNA2T00110527001,GSBRNA2T00068965001,GSBRNA2T00128335001,GSBRNA2T00057099001,GSBRNA2T00085455001,GSBRNA2T00154284001,GSBRNA2T00062590001,GSBRNA2T00040030001,GSBRNA2T00098340001,GSBRNA2T00113020001,GSBRNA2T00124552001,GSBRNA2T00038136001,GSBRNA2T00008984001,GSBRNA2T00056494001,GSBRNA2T00129455001,GSBRNA2T00088322001,GSBRNA2T00095179001,GSBRNA2T00053906001,GSBRNA2T00020360001…
Biological process	oxoacid metabolic process	GO:0043436	0.0010707937253052512	2.9702941823798463	GSBRNA2T00029015001,GSBRNA2T00053825001,GSBRNA2T00035554001,GSBRNA2T00107031001,GSBRNA2T00109483001,GSBRNA2T00104767001,GSBRNA2T00097123001,GSBRNA2T00062882001,GSBRNA2T00016151001,GSBRNA2T00047122001,GSBRNA2T00004432001,GSBRNA2T00004542001,GSBRNA2T00032469001,GSBRNA2T00031741001,GSBRNA2T00011126001,GSBRNA2T00012846001,GSBRNA2T00032032001,GSBRNA2T00033460001,GSBRNA2T00065940001,GSBRNA2T00021277001…
Biological process	trehalose metabolic process	GO:0005991	0.0011439008426803732	2.9416116200737172	GSBRNA2T00020794001,GSBRNA2T00153227001,GSBRNA2T00096701001,GSBRNA2T00026823001,GSBRNA2T00075794001,GSBRNA2T00116587001,GSBRNA2T00117906001,GSBRNA2T00124389001,GSBRNA2T00014856001,GSBRNA2T00148002001,GSBRNA2T00112497001,GSBRNA2T00116170001,GSBRNA2T00097957001
Biological process	carboxylic acid metabolic process	GO:0019752	0.0012123566415529795	2.9163696040356943	GSBRNA2T00029015001,GSBRNA2T00053825001,GSBRNA2T00035554001,GSBRNA2T00107031001,GSBRNA2T00109483001,GSBRNA2T00097123001,GSBRNA2T00062882001,GSBRNA2T00016151001,GSBRNA2T00047122001,GSBRNA2T00004432001,GSBRNA2T00004542001,GSBRNA2T00032469001,GSBRNA2T00031741001,GSBRNA2T00011126001,GSBRNA2T00012846001,GSBRNA2T00032032001,GSBRNA2T00033460001,GSBRNA2T00065940001,GSBRNA2T00021277001,GSBRNA2T00016198001…
Biological process	hydrogen peroxide catabolic process	GO:0042744	0.0012193329451755228	2.9138776918308955	GSBRNA2T00007451001,GSBRNA2T00130896001,GSBRNA2T00127908001,GSBRNA2T00081110001,GSBRNA2T00091112001,GSBRNA2T00121229001,GSBRNA2T00014086001,GSBRNA2T00005376001,GSBRNA2T00014085001,GSBRNA2T00005375001,GSBRNA2T00077293001,GSBRNA2T00054982001,GSBRNA2T00058400001,GSBRNA2T00100048001,GSBRNA2T00109646001,GSBRNA2T00066347001,GSBRNA2T00053839001,GSBRNA2T00121483001,GSBRNA2T00017160001,GSBRNA2T00006656001…
Biological process	hydrogen peroxide metabolic process	GO:0042743	0.0013171639075138736	2.8803601781896457	GSBRNA2T00007451001,GSBRNA2T00130896001,GSBRNA2T00127908001,GSBRNA2T00081110001,GSBRNA2T00091112001,GSBRNA2T00121229001,GSBRNA2T00014086001,GSBRNA2T00005376001,GSBRNA2T00014085001,GSBRNA2T00005375001,GSBRNA2T00077293001,GSBRNA2T00054982001,GSBRNA2T00058400001,GSBRNA2T00100048001,GSBRNA2T00109646001,GSBRNA2T00066347001,GSBRNA2T00053839001,GSBRNA2T00121483001,GSBRNA2T00017160001,GSBRNA2T00006656001…
Biological process	glycine metabolic process	GO:0006544	0.0019113950714887598	2.71864953814938	GSBRNA2T00029015001,GSBRNA2T00063691001,GSBRNA2T00121621001,GSBRNA2T00131189001,GSBRNA2T00111451001,GSBRNA2T00036599001,GSBRNA2T00015174001,GSBRNA2T00075671001,GSBRNA2T00047346001,GSBRNA2T00111262001,GSBRNA2T00096661001,GSBRNA2T00087147001
Biological process	cellular amino acid catabolic process	GO:0009063	0.0021915054164405347	2.6592574516231506	GSBRNA2T00029015001,GSBRNA2T00004432001,GSBRNA2T00004542001,GSBRNA2T00065940001,GSBRNA2T00032666001,GSBRNA2T00082786001,GSBRNA2T00111451001,GSBRNA2T00036599001,GSBRNA2T00110925001,GSBRNA2T00033737001,GSBRNA2T00015174001,GSBRNA2T00016476001,GSBRNA2T00075671001,GSBRNA2T00047346001,GSBRNA2T00111262001,GSBRNA2T00096661001,GSBRNA2T00087147001,GSBRNA2T00124474001,GSBRNA2T00098702001,GSBRNA2T00081792001…
Biological process	calcium ion transport	GO:0006816	0.0026762157311574592	2.57247888078653	GSBRNA2T00024387001,GSBRNA2T00024388001,GSBRNA2T00007734001,GSBRNA2T00007735001,GSBRNA2T00156728001,GSBRNA2T00032495001,GSBRNA2T00005392001,GSBRNA2T00151274001,GSBRNA2T00098302001,GSBRNA2T00033536001,GSBRNA2T00155299001,GSBRNA2T00069480001,GSBRNA2T00032436001,GSBRNA2T00100202001,GSBRNA2T00043295001,GSBRNA2T00004070001,GSBRNA2T00149606001,GSBRNA2T00066497001
Biological process	sulfur compound biosynthetic process	GO:0044272	0.00277983182851425	2.555981476800434	GSBRNA2T00109483001,GSBRNA2T00087481001,GSBRNA2T00062167001,GSBRNA2T00032469001,GSBRNA2T00072297001,GSBRNA2T00000648001,GSBRNA2T00122027001,GSBRNA2T00007174001,GSBRNA2T00109460001,GSBRNA2T00019599001,GSBRNA2T00120541001,GSBRNA2T00031449001,GSBRNA2T00079426001,GSBRNA2T00043643001,GSBRNA2T00135048001,GSBRNA2T00111978001,GSBRNA2T00089608001,GSBRNA2T00065915001,GSBRNA2T00037856001,GSBRNA2T00063703001…
Biological process	cellular chemical homeostasis	GO:0055082	0.003470081017050605	2.459660385483687	GSBRNA2T00115842001,GSBRNA2T00068601001,GSBRNA2T00028638001,GSBRNA2T00147481001,GSBRNA2T00024387001,GSBRNA2T00024388001,GSBRNA2T00133470001,GSBRNA2T00070608001,GSBRNA2T00007734001,GSBRNA2T00007735001,GSBRNA2T00032495001,GSBRNA2T00065242001,GSBRNA2T00146063001,GSBRNA2T00005392001,GSBRNA2T00147824001,GSBRNA2T00021000001,GSBRNA2T00055577001,GSBRNA2T00010198001,GSBRNA2T00098302001,GSBRNA2T00033536001…
Biological process	alpha-amino acid biosynthetic process	GO:1901607	0.003794122906079906	2.4208886047684586	GSBRNA2T00029015001,GSBRNA2T00109483001,GSBRNA2T00032469001,GSBRNA2T00063691001,GSBRNA2T00121621001,GSBRNA2T00131189001,GSBRNA2T00122027001,GSBRNA2T00007174001,GSBRNA2T00019599001,GSBRNA2T00120541001,GSBRNA2T00079426001,GSBRNA2T00075671001,GSBRNA2T00043643001,GSBRNA2T00126340001,GSBRNA2T00056898001,GSBRNA2T00045040001,GSBRNA2T00143205001,GSBRNA2T00027283001,GSBRNA2T00111978001,GSBRNA2T00111262001…
Biological process	catabolic process	GO:0009056	0.004975944433344253	2.303124478081448	GSBRNA2T00029015001,GSBRNA2T00113099001,GSBRNA2T00007451001,GSBRNA2T00075257001,GSBRNA2T00019318001,GSBRNA2T00104767001,GSBRNA2T00130896001,GSBRNA2T00079746001,GSBRNA2T00096946001,GSBRNA2T00078715001,GSBRNA2T00004432001,GSBRNA2T00004542001,GSBRNA2T00127908001,GSBRNA2T00031741001,GSBRNA2T00097538001,GSBRNA2T00032032001,GSBRNA2T00033460001,GSBRNA2T00065940001,GSBRNA2T00081116001,GSBRNA2T00047789001…
Biological process	divalent metal ion transport	GO:0070838	0.0064523433062530595	2.1902825334026046	GSBRNA2T00024387001,GSBRNA2T00024388001,GSBRNA2T00007734001,GSBRNA2T00007735001,GSBRNA2T00156728001,GSBRNA2T00032495001,GSBRNA2T00005392001,GSBRNA2T00098157001,GSBRNA2T00092809001,GSBRNA2T00036714001,GSBRNA2T00113869001,GSBRNA2T00151274001,GSBRNA2T00098302001,GSBRNA2T00033536001,GSBRNA2T00155299001,GSBRNA2T00069480001,GSBRNA2T00070478001,GSBRNA2T00032436001,GSBRNA2T00048497001,GSBRNA2T00038197001…
Biological process	sulfur compound metabolic process	GO:0006790	0.006793657450006331	2.1678963549229446	GSBRNA2T00109483001,GSBRNA2T00104767001,GSBRNA2T00087481001,GSBRNA2T00062167001,GSBRNA2T00033241001,GSBRNA2T00032469001,GSBRNA2T00072297001,GSBRNA2T00000648001,GSBRNA2T00036530001,GSBRNA2T00122027001,GSBRNA2T00007174001,GSBRNA2T00000688001,GSBRNA2T00023078001,GSBRNA2T00151757001,GSBRNA2T00109460001,GSBRNA2T00019599001,GSBRNA2T00044848001,GSBRNA2T00120541001,GSBRNA2T00031449001,GSBRNA2T00079426001…
Biological process	response to oxidative stress	GO:0006979	0.007250663529122925	2.1396222480702796	GSBRNA2T00007451001,GSBRNA2T00130896001,GSBRNA2T00127908001,GSBRNA2T00063018001,GSBRNA2T00127268001,GSBRNA2T00081110001,GSBRNA2T00091112001,GSBRNA2T00147894001,GSBRNA2T00121229001,GSBRNA2T00014086001,GSBRNA2T00005376001,GSBRNA2T00014085001,GSBRNA2T00113662001,GSBRNA2T00079236001,GSBRNA2T00005375001,GSBRNA2T00077293001,GSBRNA2T00054982001,GSBRNA2T00058400001,GSBRNA2T00102833001,GSBRNA2T00124852001…
Biological process	homeostatic process	GO:0042592	0.008063907825724803	2.093454445061233	GSBRNA2T00115842001,GSBRNA2T00068601001,GSBRNA2T00028638001,GSBRNA2T00147481001,GSBRNA2T00024387001,GSBRNA2T00024388001,GSBRNA2T00133470001,GSBRNA2T00070608001,GSBRNA2T00007734001,GSBRNA2T00007735001,GSBRNA2T00032495001,GSBRNA2T00065242001,GSBRNA2T00146063001,GSBRNA2T00067684001,GSBRNA2T00136183001,GSBRNA2T00111567001,GSBRNA2T00064725001,GSBRNA2T00005392001,GSBRNA2T00027260001,GSBRNA2T00146649001…
Biological process	rhythmic process	GO:0048511	0.008600073098096163	2.0654978573651666	GSBRNA2T00002759001,GSBRNA2T00016420001,GSBRNA2T00073193001,GSBRNA2T00014520001,GSBRNA2T00089673001,GSBRNA2T00098748001,GSBRNA2T00107144001,GSBRNA2T00124590001,GSBRNA2T00141725001,GSBRNA2T00077301001,GSBRNA2T00032340001,GSBRNA2T00038197001,GSBRNA2T00109234001,GSBRNA2T00034255001
Biological process	carbohydrate catabolic process	GO:0016052	0.009877484402637218	2.0053536474327918	GSBRNA2T00019727001,GSBRNA2T00033364001,GSBRNA2T00110527001,GSBRNA2T00035531001,GSBRNA2T00024758001,GSBRNA2T00068965001,GSBRNA2T00128335001,GSBRNA2T00057099001,GSBRNA2T00085455001,GSBRNA2T00093722001,GSBRNA2T00083201001,GSBRNA2T00154284001,GSBRNA2T00062590001,GSBRNA2T00091362001,GSBRNA2T00034833001,GSBRNA2T00068863001,GSBRNA2T00073155001,GSBRNA2T00141638001,GSBRNA2T00076266001,GSBRNA2T00022306001…
Biological process	response to light stimulus	GO:0009416	0.010547373340049734	1.9768556812148903	GSBRNA2T00107175001,GSBRNA2T00087322001,GSBRNA2T00017225001,GSBRNA2T00006369001,GSBRNA2T00036038001,GSBRNA2T00040958001,GSBRNA2T00097538001,GSBRNA2T00080643001,GSBRNA2T00002759001,GSBRNA2T00156455001,GSBRNA2T00087976001,GSBRNA2T00016420001,GSBRNA2T00012630001,GSBRNA2T00155341001,GSBRNA2T00153373001,GSBRNA2T00118877001,GSBRNA2T00083426001,GSBRNA2T00014520001,GSBRNA2T00156170001,GSBRNA2T00061090001…
Biological process	divalent inorganic cation transport	GO:0072511	0.01188926952537282	1.9248448275381775	GSBRNA2T00024387001,GSBRNA2T00024388001,GSBRNA2T00007734001,GSBRNA2T00007735001,GSBRNA2T00156728001,GSBRNA2T00032495001,GSBRNA2T00005392001,GSBRNA2T00098157001,GSBRNA2T00092809001,GSBRNA2T00036714001,GSBRNA2T00113869001,GSBRNA2T00151274001,GSBRNA2T00098302001,GSBRNA2T00033536001,GSBRNA2T00155299001,GSBRNA2T00069480001,GSBRNA2T00070478001,GSBRNA2T00032436001,GSBRNA2T00048497001,GSBRNA2T00038197001…
Biological process	calcium ion transmembrane transport	GO:0070588	0.014406013127277522	1.8414561938143899	GSBRNA2T00024387001,GSBRNA2T00024388001,GSBRNA2T00007734001,GSBRNA2T00007735001,GSBRNA2T00156728001,GSBRNA2T00032495001,GSBRNA2T00005392001,GSBRNA2T00098302001,GSBRNA2T00033536001,GSBRNA2T00069480001,GSBRNA2T00032436001,GSBRNA2T00100202001,GSBRNA2T00043295001,GSBRNA2T00004070001,GSBRNA2T00149606001,GSBRNA2T00066497001
Biological process	cellular homeostasis	GO:0019725	0.01447983193695354	1.839236478834816	GSBRNA2T00115842001,GSBRNA2T00068601001,GSBRNA2T00028638001,GSBRNA2T00147481001,GSBRNA2T00024387001,GSBRNA2T00024388001,GSBRNA2T00133470001,GSBRNA2T00070608001,GSBRNA2T00007734001,GSBRNA2T00007735001,GSBRNA2T00032495001,GSBRNA2T00065242001,GSBRNA2T00146063001,GSBRNA2T00136183001,GSBRNA2T00111567001,GSBRNA2T00005392001,GSBRNA2T00146649001,GSBRNA2T00156228001,GSBRNA2T00147824001,GSBRNA2T00100569001…
Biological process	trehalose biosynthetic process	GO:0005992	0.01740756637769262	1.7592619401184506	GSBRNA2T00020794001,GSBRNA2T00153227001,GSBRNA2T00026823001,GSBRNA2T00075794001,GSBRNA2T00116587001,GSBRNA2T00117906001,GSBRNA2T00124389001,GSBRNA2T00014856001,GSBRNA2T00148002001,GSBRNA2T00112497001,GSBRNA2T00097957001
Biological process	cysteine metabolic process	GO:0006534	0.02150268649005075	1.667507277064966	GSBRNA2T00109483001,GSBRNA2T00032469001,GSBRNA2T00122027001,GSBRNA2T00007174001,GSBRNA2T00151757001,GSBRNA2T00120541001,GSBRNA2T00079426001,GSBRNA2T00076304001,GSBRNA2T00043643001,GSBRNA2T00112077001,GSBRNA2T00073891001,GSBRNA2T00011668001
Biological process	carboxylic acid biosynthetic process	GO:0046394	0.021783036412431393	1.6618815825577187	GSBRNA2T00029015001,GSBRNA2T00109483001,GSBRNA2T00047122001,GSBRNA2T00032469001,GSBRNA2T00012846001,GSBRNA2T00016198001,GSBRNA2T00118285001,GSBRNA2T00063691001,GSBRNA2T00022858001,GSBRNA2T00121621001,GSBRNA2T00073186001,GSBRNA2T00131189001,GSBRNA2T00053639001,GSBRNA2T00134985001,GSBRNA2T00122027001,GSBRNA2T00007174001,GSBRNA2T00073184001,GSBRNA2T00110925001,GSBRNA2T00039592001,GSBRNA2T00072058001…
Biological process	pyrimidine-containing compound biosynthetic process	GO:0072528	0.024919930657605935	1.6034531704824107	GSBRNA2T00087481001,GSBRNA2T00072297001,GSBRNA2T00074672001,GSBRNA2T00032481001,GSBRNA2T00105714001,GSBRNA2T00128475001,GSBRNA2T00031131001,GSBRNA2T00031449001,GSBRNA2T00009515001,GSBRNA2T00126435001,GSBRNA2T00133680001,GSBRNA2T00030589001,GSBRNA2T00089608001,GSBRNA2T00106722001,GSBRNA2T00044236001,GSBRNA2T00138074001,GSBRNA2T00157423001
Biological process	reactive oxygen species metabolic process	GO:0072593	0.029485398129832602	1.5303930037375555	GSBRNA2T00007451001,GSBRNA2T00130896001,GSBRNA2T00127908001,GSBRNA2T00081110001,GSBRNA2T00091112001,GSBRNA2T00121229001,GSBRNA2T00014086001,GSBRNA2T00005376001,GSBRNA2T00014085001,GSBRNA2T00005375001,GSBRNA2T00077293001,GSBRNA2T00054982001,GSBRNA2T00058400001,GSBRNA2T00100048001,GSBRNA2T00070478001,GSBRNA2T00109646001,GSBRNA2T00066347001,GSBRNA2T00053839001,GSBRNA2T00121483001,GSBRNA2T00017160001…
Biological process	response to radiation	GO:0009314	0.03016555811413415	1.5204886350866307	GSBRNA2T00107175001,GSBRNA2T00087322001,GSBRNA2T00017225001,GSBRNA2T00006369001,GSBRNA2T00036038001,GSBRNA2T00040958001,GSBRNA2T00097538001,GSBRNA2T00080643001,GSBRNA2T00002759001,GSBRNA2T00156455001,GSBRNA2T00087976001,GSBRNA2T00016420001,GSBRNA2T00012630001,GSBRNA2T00155341001,GSBRNA2T00153373001,GSBRNA2T00118877001,GSBRNA2T00083426001,GSBRNA2T00014520001,GSBRNA2T00156170001,GSBRNA2T00061090001…
Biological process	sulfur amino acid metabolic process	GO:0000096	0.03058900987881046	1.5144345802604426	GSBRNA2T00109483001,GSBRNA2T00032469001,GSBRNA2T00122027001,GSBRNA2T00007174001,GSBRNA2T00151757001,GSBRNA2T00019599001,GSBRNA2T00120541001,GSBRNA2T00079426001,GSBRNA2T00076304001,GSBRNA2T00043643001,GSBRNA2T00112077001,GSBRNA2T00111978001,GSBRNA2T00065915001,GSBRNA2T00073891001,GSBRNA2T00011668001,GSBRNA2T00097221001
Biological process	pyrimidine ribonucleotide biosynthetic process	GO:0009220	0.03320173613957343	1.4788392061717843	GSBRNA2T00074672001,GSBRNA2T00032481001,GSBRNA2T00105714001,GSBRNA2T00128475001,GSBRNA2T00031131001,GSBRNA2T00009515001,GSBRNA2T00126435001,GSBRNA2T00030589001,GSBRNA2T00106722001,GSBRNA2T00044236001,GSBRNA2T00138074001,GSBRNA2T00157423001
Biological process	pyrimidine ribonucleotide metabolic process	GO:0009218	0.03320173613957343	1.4788392061717843	GSBRNA2T00074672001,GSBRNA2T00032481001,GSBRNA2T00105714001,GSBRNA2T00128475001,GSBRNA2T00031131001,GSBRNA2T00009515001,GSBRNA2T00126435001,GSBRNA2T00030589001,GSBRNA2T00106722001,GSBRNA2T00044236001,GSBRNA2T00138074001,GSBRNA2T00157423001
Biological process	branched-chain amino acid catabolic process	GO:0009083	0.03450561359469534	1.4621102453650408	GSBRNA2T00096214001,GSBRNA2T00046738001,GSBRNA2T00032516001,GSBRNA2T00066137001
Biological process	leucine metabolic process	GO:0006551	0.03735946397647348	1.4275993635374942	GSBRNA2T00004432001,GSBRNA2T00004542001,GSBRNA2T00016198001,GSBRNA2T00134985001,GSBRNA2T00136825001,GSBRNA2T00057776001,GSBRNA2T00143335001,GSBRNA2T00091770001
Biological process	intracellular receptor signaling pathway	GO:0030522	0.037577648852459254	1.4250703961978686	GSBRNA2T00002759001,GSBRNA2T00118877001,GSBRNA2T00014520001,GSBRNA2T00089673001,GSBRNA2T00145300001
Biological process	blue light signaling pathway	GO:0009785	0.037577648852459254	1.4250703961978686	GSBRNA2T00002759001,GSBRNA2T00118877001,GSBRNA2T00014520001,GSBRNA2T00089673001,GSBRNA2T00145300001
Biological process	inorganic ion transmembrane transport	GO:0098660	0.04046660543668812	1.392903225110455	GSBRNA2T00024387001,GSBRNA2T00024388001,GSBRNA2T00029268001,GSBRNA2T00007734001,GSBRNA2T00007735001,GSBRNA2T00081088001,GSBRNA2T00156728001,GSBRNA2T00032495001,GSBRNA2T00067684001,GSBRNA2T00064725001,GSBRNA2T00045986001,GSBRNA2T00146278001,GSBRNA2T00005392001,GSBRNA2T00074518001,GSBRNA2T00027260001,GSBRNA2T00098157001,GSBRNA2T00058454001,GSBRNA2T00151780001,GSBRNA2T00068861001,GSBRNA2T00021000001…
Biological process	disaccharide metabolic process	GO:0005984	0.04184725748747429	1.3783329987719006	GSBRNA2T00020794001,GSBRNA2T00153227001,GSBRNA2T00040833001,GSBRNA2T00096701001,GSBRNA2T00025155001,GSBRNA2T00026823001,GSBRNA2T00075794001,GSBRNA2T00116587001,GSBRNA2T00094365001,GSBRNA2T00117906001,GSBRNA2T00124389001,GSBRNA2T00014856001,GSBRNA2T00081619001,GSBRNA2T00148002001,GSBRNA2T00112497001,GSBRNA2T00030810001,GSBRNA2T00116170001,GSBRNA2T00097957001
Biological process	cation homeostasis	GO:0055080	0.043981072095337324	1.3567341883582624	GSBRNA2T00024387001,GSBRNA2T00024388001,GSBRNA2T00007734001,GSBRNA2T00007735001,GSBRNA2T00032495001,GSBRNA2T00067684001,GSBRNA2T00005392001,GSBRNA2T00027260001,GSBRNA2T00058454001,GSBRNA2T00147824001,GSBRNA2T00021000001,GSBRNA2T00079236001,GSBRNA2T00055577001,GSBRNA2T00010198001,GSBRNA2T00098302001,GSBRNA2T00033536001,GSBRNA2T00069480001,GSBRNA2T00070478001,GSBRNA2T00032436001,GSBRNA2T00149409001…
Biological process	glycine biosynthetic process	GO:0006545	0.04711320895000983	1.3268573143179152	GSBRNA2T00029015001,GSBRNA2T00063691001,GSBRNA2T00121621001,GSBRNA2T00131189001,GSBRNA2T00075671001,GSBRNA2T00111262001,GSBRNA2T00096661001,GSBRNA2T00087147001

## Sheet: P deprivation
source	name	term_id	adjusted_p_value	-log10(adjPval)	Genes
Biological process	peptide biosynthetic process	GO:0043043	3.0074164448985047e-168	167.52180642983137	GSBRNA2T00019295001,GSBRNA2T00135737001,GSBRNA2T00104163001,GSBRNA2T00088075001,GSBRNA2T00035123001,GSBRNA2T00157078001,GSBRNA2T00035260001,GSBRNA2T00074411001,GSBRNA2T00044826001,GSBRNA2T00074139001,GSBRNA2T00036830001,GSBRNA2T00157470001,GSBRNA2T00155547001,GSBRNA2T00150600001,GSBRNA2T00146188001,GSBRNA2T00111897001,GSBRNA2T00028761001,GSBRNA2T00038080001,GSBRNA2T00037048001,GSBRNA2T00120511001…
Biological process	translation	GO:0006412	3.707756647572334e-168	167.43088877778663	GSBRNA2T00019295001,GSBRNA2T00135737001,GSBRNA2T00104163001,GSBRNA2T00088075001,GSBRNA2T00035123001,GSBRNA2T00035260001,GSBRNA2T00074411001,GSBRNA2T00044826001,GSBRNA2T00074139001,GSBRNA2T00036830001,GSBRNA2T00157470001,GSBRNA2T00155547001,GSBRNA2T00150600001,GSBRNA2T00146188001,GSBRNA2T00111897001,GSBRNA2T00028761001,GSBRNA2T00037048001,GSBRNA2T00120511001,GSBRNA2T00144196001,GSBRNA2T00012004001…
Biological process	amide biosynthetic process	GO:0043604	1.4159652549371281e-162	161.84894740326646	GSBRNA2T00019295001,GSBRNA2T00135737001,GSBRNA2T00104163001,GSBRNA2T00088075001,GSBRNA2T00035123001,GSBRNA2T00157078001,GSBRNA2T00035260001,GSBRNA2T00074411001,GSBRNA2T00044826001,GSBRNA2T00074139001,GSBRNA2T00036830001,GSBRNA2T00157470001,GSBRNA2T00155547001,GSBRNA2T00150600001,GSBRNA2T00146188001,GSBRNA2T00111897001,GSBRNA2T00028761001,GSBRNA2T00038080001,GSBRNA2T00037048001,GSBRNA2T00120511001…
Biological process	peptide metabolic process	GO:0006518	3.022901943033458e-155	154.51957594024864	GSBRNA2T00019295001,GSBRNA2T00135737001,GSBRNA2T00104163001,GSBRNA2T00088075001,GSBRNA2T00017809001,GSBRNA2T00089390001,GSBRNA2T00035123001,GSBRNA2T00157078001,GSBRNA2T00051097001,GSBRNA2T00035260001,GSBRNA2T00074411001,GSBRNA2T00030846001,GSBRNA2T00044826001,GSBRNA2T00074139001,GSBRNA2T00036830001,GSBRNA2T00157470001,GSBRNA2T00155547001,GSBRNA2T00017810001,GSBRNA2T00084355001,GSBRNA2T00150600001…
Biological process	cellular amide metabolic process	GO:0043603	1.0207958137121249e-147	146.99106111966273	GSBRNA2T00019295001,GSBRNA2T00135737001,GSBRNA2T00104163001,GSBRNA2T00089471001,GSBRNA2T00088075001,GSBRNA2T00017809001,GSBRNA2T00089390001,GSBRNA2T00035123001,GSBRNA2T00040078001,GSBRNA2T00157078001,GSBRNA2T00051097001,GSBRNA2T00035260001,GSBRNA2T00074411001,GSBRNA2T00030846001,GSBRNA2T00044826001,GSBRNA2T00074139001,GSBRNA2T00036830001,GSBRNA2T00157470001,GSBRNA2T00155547001,GSBRNA2T00017810001…
Biological process	organonitrogen compound biosynthetic process	GO:1901566	7.060111983562545e-145	144.15118841035647	GSBRNA2T00019295001,GSBRNA2T00135737001,GSBRNA2T00142048001,GSBRNA2T00091961001,GSBRNA2T00079244001,GSBRNA2T00024207001,GSBRNA2T00104163001,GSBRNA2T00121296001,GSBRNA2T00099975001,GSBRNA2T00088075001,GSBRNA2T00048150001,GSBRNA2T00130790001,GSBRNA2T00039020001,GSBRNA2T00035123001,GSBRNA2T00027737001,GSBRNA2T00092701001,GSBRNA2T00157078001,GSBRNA2T00063274001,GSBRNA2T00074636001,GSBRNA2T00035260001…
Biological process	organonitrogen compound metabolic process	GO:1901564	2.490738823345081e-50	49.60367180980865	GSBRNA2T00019295001,GSBRNA2T00094697001,GSBRNA2T00146154001,GSBRNA2T00070283001,GSBRNA2T00068418001,GSBRNA2T00110657001,GSBRNA2T00079740001,GSBRNA2T00075387001,GSBRNA2T00050295001,GSBRNA2T00087922001,GSBRNA2T00033032001,GSBRNA2T00021526001,GSBRNA2T00158091001,GSBRNA2T00098228001,GSBRNA2T00087425001,GSBRNA2T00067331001,GSBRNA2T00135737001,GSBRNA2T00113531001,GSBRNA2T00142048001,GSBRNA2T00091961001…
Biological process	cellular protein metabolic process	GO:0044267	1.2897352289775038e-34	33.88949943729477	GSBRNA2T00019295001,GSBRNA2T00094697001,GSBRNA2T00146154001,GSBRNA2T00070283001,GSBRNA2T00068418001,GSBRNA2T00075387001,GSBRNA2T00033032001,GSBRNA2T00021526001,GSBRNA2T00158091001,GSBRNA2T00098228001,GSBRNA2T00087425001,GSBRNA2T00067331001,GSBRNA2T00135737001,GSBRNA2T00113531001,GSBRNA2T00150868001,GSBRNA2T00075569001,GSBRNA2T00011694001,GSBRNA2T00006463001,GSBRNA2T00056386001,GSBRNA2T00003945001…
Biological process	ribosome assembly	GO:0042255	3.601432672744621e-30	29.443524699762428	GSBRNA2T00036830001,GSBRNA2T00047833001,GSBRNA2T00057897001,GSBRNA2T00083320001,GSBRNA2T00128536001,GSBRNA2T00049865001,GSBRNA2T00067913001,GSBRNA2T00012237001,GSBRNA2T00019935001,GSBRNA2T00154376001,GSBRNA2T00029736001,GSBRNA2T00036382001,GSBRNA2T00011103001,GSBRNA2T00021588001,GSBRNA2T00029600001,GSBRNA2T00051168001,GSBRNA2T00021077001,GSBRNA2T00092327001,GSBRNA2T00073922001,GSBRNA2T00034803001…
Biological process	cellular biosynthetic process	GO:0044249	1.0348266795406644e-27	26.985132382982236	GSBRNA2T00019295001,GSBRNA2T00069492001,GSBRNA2T00009011001,GSBRNA2T00069491001,GSBRNA2T00031761001,GSBRNA2T00032420001,GSBRNA2T00094695001,GSBRNA2T00005978001,GSBRNA2T00136125001,GSBRNA2T00056613001,GSBRNA2T00135015001,GSBRNA2T00044685001,GSBRNA2T00006296001,GSBRNA2T00081377001,GSBRNA2T00135737001,GSBRNA2T00142048001,GSBRNA2T00091961001,GSBRNA2T00079244001,GSBRNA2T00087989001,GSBRNA2T00063678001…
Biological process	biosynthetic process	GO:0009058	5.79453188591448e-27	26.236981642974904	GSBRNA2T00019295001,GSBRNA2T00069492001,GSBRNA2T00009011001,GSBRNA2T00069491001,GSBRNA2T00031761001,GSBRNA2T00032420001,GSBRNA2T00094695001,GSBRNA2T00027986001,GSBRNA2T00005978001,GSBRNA2T00136125001,GSBRNA2T00056613001,GSBRNA2T00135015001,GSBRNA2T00044685001,GSBRNA2T00006296001,GSBRNA2T00081377001,GSBRNA2T00135737001,GSBRNA2T00142048001,GSBRNA2T00091961001,GSBRNA2T00079244001,GSBRNA2T00087989001…
Biological process	organic substance biosynthetic process	GO:1901576	6.350213718406788e-27	26.197211658146948	GSBRNA2T00019295001,GSBRNA2T00069492001,GSBRNA2T00009011001,GSBRNA2T00069491001,GSBRNA2T00031761001,GSBRNA2T00032420001,GSBRNA2T00094695001,GSBRNA2T00027986001,GSBRNA2T00005978001,GSBRNA2T00136125001,GSBRNA2T00056613001,GSBRNA2T00135015001,GSBRNA2T00044685001,GSBRNA2T00081377001,GSBRNA2T00135737001,GSBRNA2T00142048001,GSBRNA2T00091961001,GSBRNA2T00079244001,GSBRNA2T00087989001,GSBRNA2T00063678001…
Biological process	cellular process	GO:0009987	8.343053436747596e-26	25.078674974777645	GSBRNA2T00084779001,GSBRNA2T00040254001,GSBRNA2T00053156001,GSBRNA2T00019295001,GSBRNA2T00094697001,GSBRNA2T00053148001,GSBRNA2T00146154001,GSBRNA2T00103763001,GSBRNA2T00039903001,GSBRNA2T00044154001,GSBRNA2T00091199001,GSBRNA2T00103761001,GSBRNA2T00016236001,GSBRNA2T00101510001,GSBRNA2T00069492001,GSBRNA2T00009011001,GSBRNA2T00053154001,GSBRNA2T00053146001,GSBRNA2T00076930001,GSBRNA2T00123939001…
Biological process	oxoacid metabolic process	GO:0043436	4.9698871571321006e-23	22.303653471949005	GSBRNA2T00044685001,GSBRNA2T00087922001,GSBRNA2T00079244001,GSBRNA2T00057289001,GSBRNA2T00024207001,GSBRNA2T00080668001,GSBRNA2T00048881001,GSBRNA2T00055129001,GSBRNA2T00080669001,GSBRNA2T00121296001,GSBRNA2T00099975001,GSBRNA2T00010987001,GSBRNA2T00088485001,GSBRNA2T00073278001,GSBRNA2T00130790001,GSBRNA2T00048876001,GSBRNA2T00032014001,GSBRNA2T00048873001,GSBRNA2T00127842001,GSBRNA2T00050352001…
Biological process	carboxylic acid metabolic process	GO:0019752	2.170553763688641e-22	21.66342945240343	GSBRNA2T00044685001,GSBRNA2T00079244001,GSBRNA2T00057289001,GSBRNA2T00024207001,GSBRNA2T00048881001,GSBRNA2T00055129001,GSBRNA2T00121296001,GSBRNA2T00099975001,GSBRNA2T00088485001,GSBRNA2T00130790001,GSBRNA2T00048876001,GSBRNA2T00032014001,GSBRNA2T00048873001,GSBRNA2T00127842001,GSBRNA2T00050352001,GSBRNA2T00090284001,GSBRNA2T00118770001,GSBRNA2T00092701001,GSBRNA2T00074636001,GSBRNA2T00089755001…
Biological process	ribosomal large subunit biogenesis	GO:0042273	2.6156622446845407e-22	21.58241833631869	GSBRNA2T00074139001,GSBRNA2T00036830001,GSBRNA2T00071449001,GSBRNA2T00049000001,GSBRNA2T00028761001,GSBRNA2T00047833001,GSBRNA2T00124761001,GSBRNA2T00128857001,GSBRNA2T00128536001,GSBRNA2T00049865001,GSBRNA2T00033445001,GSBRNA2T00067913001,GSBRNA2T00015957001,GSBRNA2T00019935001,GSBRNA2T00154376001,GSBRNA2T00078693001,GSBRNA2T00072394001,GSBRNA2T00029736001,GSBRNA2T00036382001,GSBRNA2T00011103001…
Biological process	small molecule metabolic process	GO:0044281	4.273478307613181e-22	21.369218496199473	GSBRNA2T00009011001,GSBRNA2T00056613001,GSBRNA2T00044685001,GSBRNA2T00040075001,GSBRNA2T00087922001,GSBRNA2T00002155001,GSBRNA2T00041290001,GSBRNA2T00060639001,GSBRNA2T00142048001,GSBRNA2T00091961001,GSBRNA2T00079244001,GSBRNA2T00057289001,GSBRNA2T00024207001,GSBRNA2T00080668001,GSBRNA2T00048881001,GSBRNA2T00055129001,GSBRNA2T00056054001,GSBRNA2T00080669001,GSBRNA2T00089471001,GSBRNA2T00121296001…
Biological process	organic acid metabolic process	GO:0006082	3.719603065704578e-21	20.429503403013772	GSBRNA2T00044685001,GSBRNA2T00087922001,GSBRNA2T00142048001,GSBRNA2T00079244001,GSBRNA2T00057289001,GSBRNA2T00024207001,GSBRNA2T00080668001,GSBRNA2T00048881001,GSBRNA2T00055129001,GSBRNA2T00080669001,GSBRNA2T00121296001,GSBRNA2T00099975001,GSBRNA2T00010987001,GSBRNA2T00088485001,GSBRNA2T00073278001,GSBRNA2T00130790001,GSBRNA2T00048876001,GSBRNA2T00032014001,GSBRNA2T00048873001,GSBRNA2T00127842001…
Biological process	ribonucleoprotein complex biogenesis	GO:0022613	5.867359943437673e-21	20.23155726841333	GSBRNA2T00098677001,GSBRNA2T00074139001,GSBRNA2T00036830001,GSBRNA2T00071449001,GSBRNA2T00049000001,GSBRNA2T00028761001,GSBRNA2T00120511001,GSBRNA2T00154473001,GSBRNA2T00012004001,GSBRNA2T00109037001,GSBRNA2T00083286001,GSBRNA2T00047833001,GSBRNA2T00054978001,GSBRNA2T00151657001,GSBRNA2T00124761001,GSBRNA2T00009840001,GSBRNA2T00057897001,GSBRNA2T00090605001,GSBRNA2T00038955001,GSBRNA2T00028853001…
Biological process	ribosome biogenesis	GO:0042254	6.435010721787898e-21	20.191450725152844	GSBRNA2T00098677001,GSBRNA2T00074139001,GSBRNA2T00036830001,GSBRNA2T00071449001,GSBRNA2T00049000001,GSBRNA2T00028761001,GSBRNA2T00120511001,GSBRNA2T00154473001,GSBRNA2T00012004001,GSBRNA2T00109037001,GSBRNA2T00047833001,GSBRNA2T00124761001,GSBRNA2T00009840001,GSBRNA2T00057897001,GSBRNA2T00090605001,GSBRNA2T00038955001,GSBRNA2T00028853001,GSBRNA2T00083320001,GSBRNA2T00135452001,GSBRNA2T00128857001…
Biological process	ribonucleoprotein complex assembly	GO:0022618	1.7785282840482957e-20	19.749939223810543	GSBRNA2T00036830001,GSBRNA2T00071449001,GSBRNA2T00083286001,GSBRNA2T00047833001,GSBRNA2T00054978001,GSBRNA2T00151657001,GSBRNA2T00057897001,GSBRNA2T00083320001,GSBRNA2T00128536001,GSBRNA2T00049865001,GSBRNA2T00067913001,GSBRNA2T00012237001,GSBRNA2T00018424001,GSBRNA2T00019935001,GSBRNA2T00154376001,GSBRNA2T00045334001,GSBRNA2T00029736001,GSBRNA2T00036382001,GSBRNA2T00011103001,GSBRNA2T00021588001…
Biological process	carboxylic acid biosynthetic process	GO:0046394	2.7975998769250425e-20	19.55321439980475	GSBRNA2T00044685001,GSBRNA2T00079244001,GSBRNA2T00024207001,GSBRNA2T00121296001,GSBRNA2T00099975001,GSBRNA2T00130790001,GSBRNA2T00032014001,GSBRNA2T00127842001,GSBRNA2T00050352001,GSBRNA2T00090284001,GSBRNA2T00118770001,GSBRNA2T00092701001,GSBRNA2T00074636001,GSBRNA2T00089755001,GSBRNA2T00118285001,GSBRNA2T00116708001,GSBRNA2T00067093001,GSBRNA2T00136244001,GSBRNA2T00125303001,GSBRNA2T00121302001…
Biological process	cellular nitrogen compound biosynthetic process	GO:0044271	4.1489758703685176e-20	19.382059090935375	GSBRNA2T00019295001,GSBRNA2T00031761001,GSBRNA2T00094695001,GSBRNA2T00136125001,GSBRNA2T00056613001,GSBRNA2T00135737001,GSBRNA2T00091961001,GSBRNA2T00087989001,GSBRNA2T00092596001,GSBRNA2T00100145001,GSBRNA2T00024301001,GSBRNA2T00104163001,GSBRNA2T00031993001,GSBRNA2T00098842001,GSBRNA2T00099623001,GSBRNA2T00032489001,GSBRNA2T00024318001,GSBRNA2T00106768001,GSBRNA2T00088075001,GSBRNA2T00048150001…
Biological process	ribonucleoprotein complex subunit organization	GO:0071826	7.907572313259154e-20	19.101956827852856	GSBRNA2T00036830001,GSBRNA2T00071449001,GSBRNA2T00083286001,GSBRNA2T00047833001,GSBRNA2T00054978001,GSBRNA2T00151657001,GSBRNA2T00057897001,GSBRNA2T00083320001,GSBRNA2T00128536001,GSBRNA2T00049865001,GSBRNA2T00067913001,GSBRNA2T00012237001,GSBRNA2T00018424001,GSBRNA2T00019935001,GSBRNA2T00154376001,GSBRNA2T00045334001,GSBRNA2T00029736001,GSBRNA2T00036382001,GSBRNA2T00011103001,GSBRNA2T00021588001…
Biological process	organelle assembly	GO:0070925	1.5255032100616935e-19	18.81658687415031	GSBRNA2T00036830001,GSBRNA2T00047833001,GSBRNA2T00057897001,GSBRNA2T00083320001,GSBRNA2T00049020001,GSBRNA2T00128536001,GSBRNA2T00049865001,GSBRNA2T00067913001,GSBRNA2T00012237001,GSBRNA2T00019935001,GSBRNA2T00154376001,GSBRNA2T00029736001,GSBRNA2T00036382001,GSBRNA2T00011103001,GSBRNA2T00021588001,GSBRNA2T00063081001,GSBRNA2T00002218001,GSBRNA2T00029600001,GSBRNA2T00051168001,GSBRNA2T00021077001…
Biological process	organic acid biosynthetic process	GO:0016053	8.156206347148612e-19	18.088511795363935	GSBRNA2T00044685001,GSBRNA2T00142048001,GSBRNA2T00079244001,GSBRNA2T00024207001,GSBRNA2T00121296001,GSBRNA2T00099975001,GSBRNA2T00130790001,GSBRNA2T00032014001,GSBRNA2T00127842001,GSBRNA2T00050352001,GSBRNA2T00090284001,GSBRNA2T00118770001,GSBRNA2T00092701001,GSBRNA2T00074636001,GSBRNA2T00089755001,GSBRNA2T00118285001,GSBRNA2T00116708001,GSBRNA2T00067093001,GSBRNA2T00136244001,GSBRNA2T00125303001…
Biological process	protein metabolic process	GO:0019538	1.495616792397082e-18	17.825179667344745	GSBRNA2T00019295001,GSBRNA2T00094697001,GSBRNA2T00146154001,GSBRNA2T00070283001,GSBRNA2T00068418001,GSBRNA2T00075387001,GSBRNA2T00033032001,GSBRNA2T00021526001,GSBRNA2T00158091001,GSBRNA2T00098228001,GSBRNA2T00087425001,GSBRNA2T00067331001,GSBRNA2T00135737001,GSBRNA2T00113531001,GSBRNA2T00150868001,GSBRNA2T00075569001,GSBRNA2T00011694001,GSBRNA2T00006463001,GSBRNA2T00056386001,GSBRNA2T00003945001…
Biological process	small molecule biosynthetic process	GO:0044283	3.0794215630106183e-18	17.511530853494655	GSBRNA2T00009011001,GSBRNA2T00044685001,GSBRNA2T00142048001,GSBRNA2T00091961001,GSBRNA2T00079244001,GSBRNA2T00024207001,GSBRNA2T00121296001,GSBRNA2T00099975001,GSBRNA2T00130790001,GSBRNA2T00032014001,GSBRNA2T00039020001,GSBRNA2T00127842001,GSBRNA2T00050352001,GSBRNA2T00090284001,GSBRNA2T00118770001,GSBRNA2T00092701001,GSBRNA2T00074636001,GSBRNA2T00089755001,GSBRNA2T00041354001,GSBRNA2T00118285001…
Biological process	alpha-amino acid metabolic process	GO:1901605	4.388746675240142e-18	17.357659486532665	GSBRNA2T00079244001,GSBRNA2T00055129001,GSBRNA2T00121296001,GSBRNA2T00099975001,GSBRNA2T00130790001,GSBRNA2T00090284001,GSBRNA2T00092701001,GSBRNA2T00116708001,GSBRNA2T00030846001,GSBRNA2T00136244001,GSBRNA2T00097123001,GSBRNA2T00000793001,GSBRNA2T00068167001,GSBRNA2T00098692001,GSBRNA2T00012577001,GSBRNA2T00048134001,GSBRNA2T00129502001,GSBRNA2T00116809001,GSBRNA2T00101443001,GSBRNA2T00135564001…
Biological process	cellular amino acid biosynthetic process	GO:0008652	9.11431252094843e-18	17.040276083961118	GSBRNA2T00079244001,GSBRNA2T00024207001,GSBRNA2T00121296001,GSBRNA2T00099975001,GSBRNA2T00130790001,GSBRNA2T00092701001,GSBRNA2T00118285001,GSBRNA2T00116708001,GSBRNA2T00136244001,GSBRNA2T00000793001,GSBRNA2T00098692001,GSBRNA2T00012577001,GSBRNA2T00024032001,GSBRNA2T00129502001,GSBRNA2T00116809001,GSBRNA2T00140371001,GSBRNA2T00101443001,GSBRNA2T00135564001,GSBRNA2T00129963001,GSBRNA2T00031643001…
Biological process	ribosomal large subunit assembly	GO:0000027	8.243502569950817e-17	16.083888222332327	GSBRNA2T00036830001,GSBRNA2T00047833001,GSBRNA2T00128536001,GSBRNA2T00049865001,GSBRNA2T00067913001,GSBRNA2T00019935001,GSBRNA2T00154376001,GSBRNA2T00029736001,GSBRNA2T00036382001,GSBRNA2T00011103001,GSBRNA2T00021588001,GSBRNA2T00092327001,GSBRNA2T00073922001,GSBRNA2T00034803001,GSBRNA2T00054735001,GSBRNA2T00008537001,GSBRNA2T00128690001,GSBRNA2T00030377001,GSBRNA2T00071279001,GSBRNA2T00016195001…
Biological process	cytoplasmic translation	GO:0002181	3.522719803482279e-16	15.453121899152245	GSBRNA2T00085469001,GSBRNA2T00083286001,GSBRNA2T00083320001,GSBRNA2T00084781001,GSBRNA2T00050072001,GSBRNA2T00045480001,GSBRNA2T00038365001,GSBRNA2T00012237001,GSBRNA2T00004066001,GSBRNA2T00086663001,GSBRNA2T00045334001,GSBRNA2T00017959001,GSBRNA2T00124913001,GSBRNA2T00151094001,GSBRNA2T00125289001,GSBRNA2T00073689001,GSBRNA2T00029980001,GSBRNA2T00034803001,GSBRNA2T00148618001,GSBRNA2T00008537001…
Biological process	alpha-amino acid biosynthetic process	GO:1901607	7.078368526488112e-16	15.150066830105713	GSBRNA2T00079244001,GSBRNA2T00121296001,GSBRNA2T00099975001,GSBRNA2T00130790001,GSBRNA2T00092701001,GSBRNA2T00116708001,GSBRNA2T00136244001,GSBRNA2T00000793001,GSBRNA2T00098692001,GSBRNA2T00012577001,GSBRNA2T00129502001,GSBRNA2T00116809001,GSBRNA2T00101443001,GSBRNA2T00135564001,GSBRNA2T00031643001,GSBRNA2T00135759001,GSBRNA2T00071300001,GSBRNA2T00124740001,GSBRNA2T00139025001,GSBRNA2T00022021001…
Biological process	nucleobase-containing small molecule metabolic process	GO:0055086	1.768910873672452e-15	14.75229404840591	GSBRNA2T00056613001,GSBRNA2T00089471001,GSBRNA2T00040078001,GSBRNA2T00063274001,GSBRNA2T00054181001,GSBRNA2T00000627001,GSBRNA2T00081657001,GSBRNA2T00058148001,GSBRNA2T00001524001,GSBRNA2T00080032001,GSBRNA2T00055023001,GSBRNA2T00056331001,GSBRNA2T00006844001,GSBRNA2T00074656001,GSBRNA2T00033282001,GSBRNA2T00057951001,GSBRNA2T00032503001,GSBRNA2T00106722001,GSBRNA2T00050271001,GSBRNA2T00125194001…
Biological process	cellular amino acid metabolic process	GO:0006520	3.3438387711095283e-15	14.475754670977492	GSBRNA2T00079244001,GSBRNA2T00057289001,GSBRNA2T00024207001,GSBRNA2T00048881001,GSBRNA2T00055129001,GSBRNA2T00121296001,GSBRNA2T00099975001,GSBRNA2T00088485001,GSBRNA2T00130790001,GSBRNA2T00048876001,GSBRNA2T00048873001,GSBRNA2T00090284001,GSBRNA2T00092701001,GSBRNA2T00157143001,GSBRNA2T00025422001,GSBRNA2T00118285001,GSBRNA2T00116708001,GSBRNA2T00030846001,GSBRNA2T00042769001,GSBRNA2T00100565001…
Biological process	ribosomal small subunit biogenesis	GO:0042274	5.292686850530597e-14	13.276323800909504	GSBRNA2T00120511001,GSBRNA2T00012004001,GSBRNA2T00109037001,GSBRNA2T00057897001,GSBRNA2T00028853001,GSBRNA2T00083320001,GSBRNA2T00135452001,GSBRNA2T00015320001,GSBRNA2T00035316001,GSBRNA2T00012237001,GSBRNA2T00028704001,GSBRNA2T00029600001,GSBRNA2T00051168001,GSBRNA2T00077239001,GSBRNA2T00058134001,GSBRNA2T00128351001,GSBRNA2T00081375001,GSBRNA2T00022319001,GSBRNA2T00068520001,GSBRNA2T00021559001…
Biological process	nucleoside phosphate metabolic process	GO:0006753	6.436207634800704e-14	13.191369953821976	GSBRNA2T00089471001,GSBRNA2T00040078001,GSBRNA2T00054181001,GSBRNA2T00000627001,GSBRNA2T00001524001,GSBRNA2T00080032001,GSBRNA2T00055023001,GSBRNA2T00056331001,GSBRNA2T00006844001,GSBRNA2T00074656001,GSBRNA2T00057951001,GSBRNA2T00032503001,GSBRNA2T00106722001,GSBRNA2T00050271001,GSBRNA2T00125194001,GSBRNA2T00050297001,GSBRNA2T00078103001,GSBRNA2T00086094001,GSBRNA2T00107226001,GSBRNA2T00028055001…
Biological process	cellular nitrogen compound metabolic process	GO:0034641	9.743693797101986e-14	13.011276372527133	GSBRNA2T00019295001,GSBRNA2T00031761001,GSBRNA2T00094695001,GSBRNA2T00136125001,GSBRNA2T00056613001,GSBRNA2T00135737001,GSBRNA2T00091961001,GSBRNA2T00087989001,GSBRNA2T00092596001,GSBRNA2T00100145001,GSBRNA2T00024301001,GSBRNA2T00138191001,GSBRNA2T00104163001,GSBRNA2T00031993001,GSBRNA2T00098842001,GSBRNA2T00099623001,GSBRNA2T00089471001,GSBRNA2T00113099001,GSBRNA2T00032489001,GSBRNA2T00024318001…
Biological process	nucleotide metabolic process	GO:0009117	9.009512731799528e-13	12.045298696658353	GSBRNA2T00089471001,GSBRNA2T00040078001,GSBRNA2T00054181001,GSBRNA2T00000627001,GSBRNA2T00001524001,GSBRNA2T00080032001,GSBRNA2T00055023001,GSBRNA2T00056331001,GSBRNA2T00006844001,GSBRNA2T00074656001,GSBRNA2T00057951001,GSBRNA2T00032503001,GSBRNA2T00106722001,GSBRNA2T00050271001,GSBRNA2T00050297001,GSBRNA2T00078103001,GSBRNA2T00086094001,GSBRNA2T00107226001,GSBRNA2T00028055001,GSBRNA2T00070915001…
Biological process	ribose phosphate metabolic process	GO:0019693	9.928750591325785e-13	12.003105398577311	GSBRNA2T00089471001,GSBRNA2T00040078001,GSBRNA2T00054181001,GSBRNA2T00000627001,GSBRNA2T00055023001,GSBRNA2T00056331001,GSBRNA2T00074656001,GSBRNA2T00057951001,GSBRNA2T00032503001,GSBRNA2T00106722001,GSBRNA2T00050271001,GSBRNA2T00050297001,GSBRNA2T00028055001,GSBRNA2T00070915001,GSBRNA2T00029319001,GSBRNA2T00102813001,GSBRNA2T00103070001,GSBRNA2T00073155001,GSBRNA2T00093745001,GSBRNA2T00134657001…
Biological process	cellular metabolic process	GO:0044237	2.144220013138555e-12	11.668730654804943	GSBRNA2T00019295001,GSBRNA2T00094697001,GSBRNA2T00146154001,GSBRNA2T00016236001,GSBRNA2T00069492001,GSBRNA2T00009011001,GSBRNA2T00123939001,GSBRNA2T00069491001,GSBRNA2T00031761001,GSBRNA2T00086343001,GSBRNA2T00153861001,GSBRNA2T00052469001,GSBRNA2T00070283001,GSBRNA2T00032420001,GSBRNA2T00094695001,GSBRNA2T00127834001,GSBRNA2T00005978001,GSBRNA2T00068418001,GSBRNA2T00136125001,GSBRNA2T00110657001…
Biological process	ribosomal small subunit assembly	GO:0000028	5.914249280235403e-12	11.228100374306164	GSBRNA2T00057897001,GSBRNA2T00083320001,GSBRNA2T00012237001,GSBRNA2T00029600001,GSBRNA2T00051168001,GSBRNA2T00077239001,GSBRNA2T00128351001,GSBRNA2T00068520001,GSBRNA2T00021559001,GSBRNA2T00094705001,GSBRNA2T00000251001,GSBRNA2T00137209001,GSBRNA2T00116417001,GSBRNA2T00063267001,GSBRNA2T00009783001,GSBRNA2T00059210001,GSBRNA2T00057219001,GSBRNA2T00088421001,GSBRNA2T00116990001,GSBRNA2T00002744001…
Biological process	ribonucleotide metabolic process	GO:0009259	3.523600614251553e-11	10.453013322977446	GSBRNA2T00089471001,GSBRNA2T00040078001,GSBRNA2T00054181001,GSBRNA2T00000627001,GSBRNA2T00055023001,GSBRNA2T00056331001,GSBRNA2T00074656001,GSBRNA2T00057951001,GSBRNA2T00032503001,GSBRNA2T00106722001,GSBRNA2T00050271001,GSBRNA2T00028055001,GSBRNA2T00070915001,GSBRNA2T00029319001,GSBRNA2T00102813001,GSBRNA2T00103070001,GSBRNA2T00073155001,GSBRNA2T00093745001,GSBRNA2T00134657001,GSBRNA2T00035531001…
Biological process	translational elongation	GO:0006414	5.5827790150086184e-11	10.253149562631707	GSBRNA2T00135737001,GSBRNA2T00104163001,GSBRNA2T00138828001,GSBRNA2T00043812001,GSBRNA2T00123501001,GSBRNA2T00112192001,GSBRNA2T00153473001,GSBRNA2T00004066001,GSBRNA2T00059565001,GSBRNA2T00151472001,GSBRNA2T00074484001,GSBRNA2T00045256001,GSBRNA2T00118676001,GSBRNA2T00148274001,GSBRNA2T00025747001,GSBRNA2T00069472001,GSBRNA2T00047299001,GSBRNA2T00034845001,GSBRNA2T00122301001,GSBRNA2T00016654001…
Biological process	protein folding	GO:0006457	9.960566507278545e-11	10.001715960372648	GSBRNA2T00150868001,GSBRNA2T00065747001,GSBRNA2T00061071001,GSBRNA2T00100340001,GSBRNA2T00051536001,GSBRNA2T00139803001,GSBRNA2T00018906001,GSBRNA2T00132268001,GSBRNA2T00156002001,GSBRNA2T00023733001,GSBRNA2T00047185001,GSBRNA2T00004728001,GSBRNA2T00085247001,GSBRNA2T00124558001,GSBRNA2T00034728001,GSBRNA2T00037123001,GSBRNA2T00097697001,GSBRNA2T00052364001,GSBRNA2T00023156001,GSBRNA2T00100492001…
Biological process	protein-containing complex assembly	GO:0065003	2.0500089070269947e-10	9.688244251986065	GSBRNA2T00156502001,GSBRNA2T00036830001,GSBRNA2T00016634001,GSBRNA2T00156296001,GSBRNA2T00071449001,GSBRNA2T00156313001,GSBRNA2T00141362001,GSBRNA2T00083286001,GSBRNA2T00047833001,GSBRNA2T00052887001,GSBRNA2T00050256001,GSBRNA2T00054978001,GSBRNA2T00151657001,GSBRNA2T00100662001,GSBRNA2T00057897001,GSBRNA2T00023870001,GSBRNA2T00027145001,GSBRNA2T00001495001,GSBRNA2T00083320001,GSBRNA2T00147788001…
Biological process	DNA replication initiation	GO:0006270	2.735665498264515e-10	9.562937006783457	GSBRNA2T00083988001,GSBRNA2T00122870001,GSBRNA2T00097406001,GSBRNA2T00090643001,GSBRNA2T00027145001,GSBRNA2T00048611001,GSBRNA2T00032090001,GSBRNA2T00001916001,GSBRNA2T00071130001,GSBRNA2T00059834001,GSBRNA2T00146776001,GSBRNA2T00151710001,GSBRNA2T00155051001,GSBRNA2T00094554001,GSBRNA2T00070427001,GSBRNA2T00138868001,GSBRNA2T00113328001,GSBRNA2T00052535001,GSBRNA2T00153413001,GSBRNA2T00070180001…
Biological process	cellular protein-containing complex assembly	GO:0034622	3.009364443487981e-10	9.521525214648898	GSBRNA2T00156502001,GSBRNA2T00036830001,GSBRNA2T00016634001,GSBRNA2T00156296001,GSBRNA2T00071449001,GSBRNA2T00156313001,GSBRNA2T00141362001,GSBRNA2T00083286001,GSBRNA2T00047833001,GSBRNA2T00052887001,GSBRNA2T00050256001,GSBRNA2T00054978001,GSBRNA2T00151657001,GSBRNA2T00100662001,GSBRNA2T00057897001,GSBRNA2T00023870001,GSBRNA2T00027145001,GSBRNA2T00001495001,GSBRNA2T00083320001,GSBRNA2T00147788001…
Biological process	nucleoside phosphate biosynthetic process	GO:1901293	3.635331252262327e-10	9.439456009983727	GSBRNA2T00080032001,GSBRNA2T00006844001,GSBRNA2T00074656001,GSBRNA2T00032503001,GSBRNA2T00106722001,GSBRNA2T00050271001,GSBRNA2T00125194001,GSBRNA2T00050297001,GSBRNA2T00078103001,GSBRNA2T00086094001,GSBRNA2T00107226001,GSBRNA2T00070915001,GSBRNA2T00029319001,GSBRNA2T00144143001,GSBRNA2T00053305001,GSBRNA2T00103070001,GSBRNA2T00029544001,GSBRNA2T00036546001,GSBRNA2T00038366001,GSBRNA2T00063831001…
Biological process	ATP metabolic process	GO:0046034	4.5165327344598586e-10	9.345194837785424	GSBRNA2T00042162001,GSBRNA2T00054181001,GSBRNA2T00055023001,GSBRNA2T00056331001,GSBRNA2T00057951001,GSBRNA2T00062143001,GSBRNA2T00028055001,GSBRNA2T00102813001,GSBRNA2T00103070001,GSBRNA2T00073155001,GSBRNA2T00093745001,GSBRNA2T00134657001,GSBRNA2T00035531001,GSBRNA2T00063831001,GSBRNA2T00141638001,GSBRNA2T00028056001,GSBRNA2T00018739001,GSBRNA2T00061849001,GSBRNA2T00129708001,GSBRNA2T00018442001…
Biological process	glutamine metabolic process	GO:0006541	4.602769669829713e-10	9.33698075737298	GSBRNA2T00079244001,GSBRNA2T00055129001,GSBRNA2T00097123001,GSBRNA2T00000793001,GSBRNA2T00068167001,GSBRNA2T00098692001,GSBRNA2T00048134001,GSBRNA2T00071300001,GSBRNA2T00153866001,GSBRNA2T00096965001,GSBRNA2T00031131001,GSBRNA2T00007561001,GSBRNA2T00073485001,GSBRNA2T00081839001,GSBRNA2T00101764001,GSBRNA2T00026653001,GSBRNA2T00000003001,GSBRNA2T00035008001,GSBRNA2T00070026001,GSBRNA2T00038300001…
Biological process	nucleotide biosynthetic process	GO:0009165	5.835241432395215e-10	9.233941170366197	GSBRNA2T00080032001,GSBRNA2T00006844001,GSBRNA2T00074656001,GSBRNA2T00032503001,GSBRNA2T00106722001,GSBRNA2T00050271001,GSBRNA2T00050297001,GSBRNA2T00078103001,GSBRNA2T00086094001,GSBRNA2T00107226001,GSBRNA2T00070915001,GSBRNA2T00029319001,GSBRNA2T00144143001,GSBRNA2T00103070001,GSBRNA2T00029544001,GSBRNA2T00036546001,GSBRNA2T00038366001,GSBRNA2T00063831001,GSBRNA2T00124518001,GSBRNA2T00047136001…
Biological process	purine-containing compound metabolic process	GO:0072521	9.631216139321567e-10	9.016318870793484	GSBRNA2T00089471001,GSBRNA2T00040078001,GSBRNA2T00054181001,GSBRNA2T00000627001,GSBRNA2T00055023001,GSBRNA2T00056331001,GSBRNA2T00074656001,GSBRNA2T00057951001,GSBRNA2T00032503001,GSBRNA2T00050271001,GSBRNA2T00050297001,GSBRNA2T00086094001,GSBRNA2T00028055001,GSBRNA2T00070915001,GSBRNA2T00029319001,GSBRNA2T00102813001,GSBRNA2T00103070001,GSBRNA2T00073155001,GSBRNA2T00093745001,GSBRNA2T00134657001…
Biological process	purine nucleotide metabolic process	GO:0006163	1.5258210641434662e-9	8.816496393911661	GSBRNA2T00089471001,GSBRNA2T00040078001,GSBRNA2T00054181001,GSBRNA2T00000627001,GSBRNA2T00055023001,GSBRNA2T00056331001,GSBRNA2T00074656001,GSBRNA2T00057951001,GSBRNA2T00032503001,GSBRNA2T00050271001,GSBRNA2T00050297001,GSBRNA2T00086094001,GSBRNA2T00028055001,GSBRNA2T00070915001,GSBRNA2T00029319001,GSBRNA2T00102813001,GSBRNA2T00103070001,GSBRNA2T00073155001,GSBRNA2T00093745001,GSBRNA2T00134657001…
Biological process	ribose phosphate biosynthetic process	GO:0046390	1.6633308195201929e-9	8.779021365450582	GSBRNA2T00074656001,GSBRNA2T00032503001,GSBRNA2T00106722001,GSBRNA2T00050271001,GSBRNA2T00050297001,GSBRNA2T00070915001,GSBRNA2T00029319001,GSBRNA2T00103070001,GSBRNA2T00029544001,GSBRNA2T00038366001,GSBRNA2T00063831001,GSBRNA2T00124518001,GSBRNA2T00047136001,GSBRNA2T00156878001,GSBRNA2T00096965001,GSBRNA2T00061849001,GSBRNA2T00108903001,GSBRNA2T00031131001,GSBRNA2T00149058001,GSBRNA2T00063442001…
Biological process	purine ribonucleotide metabolic process	GO:0009150	2.4400272723007958e-9	8.612605319504077	GSBRNA2T00089471001,GSBRNA2T00040078001,GSBRNA2T00054181001,GSBRNA2T00000627001,GSBRNA2T00055023001,GSBRNA2T00056331001,GSBRNA2T00074656001,GSBRNA2T00057951001,GSBRNA2T00032503001,GSBRNA2T00050271001,GSBRNA2T00028055001,GSBRNA2T00070915001,GSBRNA2T00029319001,GSBRNA2T00102813001,GSBRNA2T00103070001,GSBRNA2T00073155001,GSBRNA2T00093745001,GSBRNA2T00134657001,GSBRNA2T00035531001,GSBRNA2T00038366001…
Biological process	glutamine family amino acid metabolic process	GO:0009064	3.211057744232249e-9	8.49335188447525	GSBRNA2T00079244001,GSBRNA2T00055129001,GSBRNA2T00097123001,GSBRNA2T00000793001,GSBRNA2T00068167001,GSBRNA2T00098692001,GSBRNA2T00012577001,GSBRNA2T00048134001,GSBRNA2T00116809001,GSBRNA2T00135564001,GSBRNA2T00031643001,GSBRNA2T00016476001,GSBRNA2T00071300001,GSBRNA2T00033737001,GSBRNA2T00124740001,GSBRNA2T00155189001,GSBRNA2T00078572001,GSBRNA2T00048994001,GSBRNA2T00034359001,GSBRNA2T00005436001…
Biological process	ribonucleotide biosynthetic process	GO:0009260	5.932432072568039e-9	8.226767225833381	GSBRNA2T00074656001,GSBRNA2T00032503001,GSBRNA2T00106722001,GSBRNA2T00050271001,GSBRNA2T00070915001,GSBRNA2T00029319001,GSBRNA2T00103070001,GSBRNA2T00029544001,GSBRNA2T00038366001,GSBRNA2T00063831001,GSBRNA2T00124518001,GSBRNA2T00047136001,GSBRNA2T00156878001,GSBRNA2T00096965001,GSBRNA2T00061849001,GSBRNA2T00108903001,GSBRNA2T00031131001,GSBRNA2T00149058001,GSBRNA2T00063442001,GSBRNA2T00007561001…
Biological process	cellular macromolecule biosynthetic process	GO:0034645	4.47402266156463e-8	7.349301820470157	GSBRNA2T00019295001,GSBRNA2T00031761001,GSBRNA2T00094695001,GSBRNA2T00136125001,GSBRNA2T00135737001,GSBRNA2T00087989001,GSBRNA2T00092596001,GSBRNA2T00100145001,GSBRNA2T00024301001,GSBRNA2T00104163001,GSBRNA2T00031993001,GSBRNA2T00098842001,GSBRNA2T00099623001,GSBRNA2T00032489001,GSBRNA2T00024318001,GSBRNA2T00106768001,GSBRNA2T00088075001,GSBRNA2T00003593001,GSBRNA2T00119925001,GSBRNA2T00151471001…
Biological process	nitrogen compound metabolic process	GO:0006807	1.4193371640259779e-7	6.847914425485067	GSBRNA2T00019295001,GSBRNA2T00094697001,GSBRNA2T00146154001,GSBRNA2T00031761001,GSBRNA2T00070283001,GSBRNA2T00094695001,GSBRNA2T00068418001,GSBRNA2T00136125001,GSBRNA2T00110657001,GSBRNA2T00056613001,GSBRNA2T00079740001,GSBRNA2T00075387001,GSBRNA2T00050295001,GSBRNA2T00087922001,GSBRNA2T00033032001,GSBRNA2T00021526001,GSBRNA2T00158091001,GSBRNA2T00098228001,GSBRNA2T00087425001,GSBRNA2T00067331001…
Biological process	organophosphate biosynthetic process	GO:0090407	3.045532779106678e-7	6.516336721820566	GSBRNA2T00005978001,GSBRNA2T00091961001,GSBRNA2T00039020001,GSBRNA2T00027737001,GSBRNA2T00098103001,GSBRNA2T00031817001,GSBRNA2T00027008001,GSBRNA2T00139741001,GSBRNA2T00041316001,GSBRNA2T00080032001,GSBRNA2T00101739001,GSBRNA2T00006844001,GSBRNA2T00074656001,GSBRNA2T00078770001,GSBRNA2T00068996001,GSBRNA2T00032503001,GSBRNA2T00106722001,GSBRNA2T00050271001,GSBRNA2T00125194001,GSBRNA2T00050297001…
Biological process	organophosphate metabolic process	GO:0019637	3.103618389708241e-7	6.508131683493876	GSBRNA2T00009011001,GSBRNA2T00005978001,GSBRNA2T00040075001,GSBRNA2T00002155001,GSBRNA2T00041290001,GSBRNA2T00091961001,GSBRNA2T00055560001,GSBRNA2T00089471001,GSBRNA2T00039020001,GSBRNA2T00040078001,GSBRNA2T00027737001,GSBRNA2T00041354001,GSBRNA2T00098103001,GSBRNA2T00031817001,GSBRNA2T00054181001,GSBRNA2T00003628001,GSBRNA2T00133523001,GSBRNA2T00000627001,GSBRNA2T00027008001,GSBRNA2T00139741001…
Biological process	ribonucleoside triphosphate biosynthetic process	GO:0009201	4.4999946752987804e-7	6.346788000111262	GSBRNA2T00074656001,GSBRNA2T00032503001,GSBRNA2T00106722001,GSBRNA2T00070915001,GSBRNA2T00029319001,GSBRNA2T00103070001,GSBRNA2T00063831001,GSBRNA2T00156878001,GSBRNA2T00096965001,GSBRNA2T00061849001,GSBRNA2T00031131001,GSBRNA2T00063442001,GSBRNA2T00007561001,GSBRNA2T00149580001,GSBRNA2T00141567001,GSBRNA2T00141999001,GSBRNA2T00060446001,GSBRNA2T00077509001,GSBRNA2T00034263001,GSBRNA2T00044825001…
Biological process	ribonucleoside triphosphate metabolic process	GO:0009199	4.4999946752987804e-7	6.346788000111262	GSBRNA2T00074656001,GSBRNA2T00032503001,GSBRNA2T00106722001,GSBRNA2T00070915001,GSBRNA2T00029319001,GSBRNA2T00103070001,GSBRNA2T00063831001,GSBRNA2T00156878001,GSBRNA2T00096965001,GSBRNA2T00061849001,GSBRNA2T00031131001,GSBRNA2T00063442001,GSBRNA2T00007561001,GSBRNA2T00149580001,GSBRNA2T00141567001,GSBRNA2T00141999001,GSBRNA2T00060446001,GSBRNA2T00077509001,GSBRNA2T00034263001,GSBRNA2T00044825001…
Biological process	macromolecule biosynthetic process	GO:0009059	5.986668906901876e-7	6.222814759873632	GSBRNA2T00019295001,GSBRNA2T00031761001,GSBRNA2T00094695001,GSBRNA2T00136125001,GSBRNA2T00135737001,GSBRNA2T00087989001,GSBRNA2T00092596001,GSBRNA2T00100145001,GSBRNA2T00024301001,GSBRNA2T00104163001,GSBRNA2T00031993001,GSBRNA2T00098842001,GSBRNA2T00099623001,GSBRNA2T00032489001,GSBRNA2T00024318001,GSBRNA2T00106768001,GSBRNA2T00088075001,GSBRNA2T00003593001,GSBRNA2T00119925001,GSBRNA2T00151471001…
Biological process	purine nucleotide biosynthetic process	GO:0006164	7.541110043448259e-7	6.122564721734834	GSBRNA2T00074656001,GSBRNA2T00032503001,GSBRNA2T00050271001,GSBRNA2T00050297001,GSBRNA2T00070915001,GSBRNA2T00029319001,GSBRNA2T00103070001,GSBRNA2T00038366001,GSBRNA2T00063831001,GSBRNA2T00124518001,GSBRNA2T00047136001,GSBRNA2T00061849001,GSBRNA2T00108903001,GSBRNA2T00149058001,GSBRNA2T00063442001,GSBRNA2T00057468001,GSBRNA2T00077601001,GSBRNA2T00149580001,GSBRNA2T00141567001,GSBRNA2T00141999001…
Biological process	glutamine family amino acid biosynthetic process	GO:0009084	7.619391167633109e-7	6.1180797298547684	GSBRNA2T00098692001,GSBRNA2T00012577001,GSBRNA2T00116809001,GSBRNA2T00135564001,GSBRNA2T00031643001,GSBRNA2T00071300001,GSBRNA2T00124740001,GSBRNA2T00155189001,GSBRNA2T00048994001,GSBRNA2T00034359001,GSBRNA2T00005436001,GSBRNA2T00056355001,GSBRNA2T00153866001,GSBRNA2T00152661001,GSBRNA2T00155359001,GSBRNA2T00121965001,GSBRNA2T00065209001,GSBRNA2T00154468001,GSBRNA2T00135851001,GSBRNA2T00101764001…
Biological process	purine ribonucleotide biosynthetic process	GO:0009152	9.80880190704595e-7	6.0083840361404315	GSBRNA2T00074656001,GSBRNA2T00032503001,GSBRNA2T00050271001,GSBRNA2T00070915001,GSBRNA2T00029319001,GSBRNA2T00103070001,GSBRNA2T00038366001,GSBRNA2T00063831001,GSBRNA2T00124518001,GSBRNA2T00047136001,GSBRNA2T00061849001,GSBRNA2T00108903001,GSBRNA2T00149058001,GSBRNA2T00063442001,GSBRNA2T00057468001,GSBRNA2T00077601001,GSBRNA2T00149580001,GSBRNA2T00141567001,GSBRNA2T00141999001,GSBRNA2T00126945001…
Biological process	nucleoside triphosphate metabolic process	GO:0009141	0.0000012793532978110883	5.893009507044385	GSBRNA2T00074656001,GSBRNA2T00032503001,GSBRNA2T00106722001,GSBRNA2T00107226001,GSBRNA2T00070915001,GSBRNA2T00029319001,GSBRNA2T00144143001,GSBRNA2T00103070001,GSBRNA2T00063831001,GSBRNA2T00156878001,GSBRNA2T00096965001,GSBRNA2T00061849001,GSBRNA2T00031131001,GSBRNA2T00063442001,GSBRNA2T00007561001,GSBRNA2T00149580001,GSBRNA2T00141567001,GSBRNA2T00141999001,GSBRNA2T00060446001,GSBRNA2T00077509001…
Biological process	protein-containing complex subunit organization	GO:0043933	0.0000013127611922589494	5.881814270343834	GSBRNA2T00156502001,GSBRNA2T00036893001,GSBRNA2T00036830001,GSBRNA2T00016634001,GSBRNA2T00156296001,GSBRNA2T00071449001,GSBRNA2T00156313001,GSBRNA2T00141362001,GSBRNA2T00083286001,GSBRNA2T00047833001,GSBRNA2T00052887001,GSBRNA2T00050256001,GSBRNA2T00054978001,GSBRNA2T00151657001,GSBRNA2T00100662001,GSBRNA2T00057897001,GSBRNA2T00023870001,GSBRNA2T00027145001,GSBRNA2T00001495001,GSBRNA2T00150561001…
Biological process	maturation of LSU-rRNA	GO:0000470	0.0000013467554322117365	5.870711264027915	GSBRNA2T00074139001,GSBRNA2T00071449001,GSBRNA2T00049000001,GSBRNA2T00028761001,GSBRNA2T00124761001,GSBRNA2T00128857001,GSBRNA2T00033445001,GSBRNA2T00015957001,GSBRNA2T00078693001,GSBRNA2T00072394001,GSBRNA2T00001368001,GSBRNA2T00069592001,GSBRNA2T00056367001,GSBRNA2T00001906001,GSBRNA2T00045160001,GSBRNA2T00063908001,GSBRNA2T00071658001,GSBRNA2T00055123001,GSBRNA2T00046913001,GSBRNA2T00022028001…
Biological process	nucleoside triphosphate biosynthetic process	GO:0009142	0.0000014798874987202124	5.829771298484836	GSBRNA2T00074656001,GSBRNA2T00032503001,GSBRNA2T00106722001,GSBRNA2T00070915001,GSBRNA2T00029319001,GSBRNA2T00103070001,GSBRNA2T00063831001,GSBRNA2T00156878001,GSBRNA2T00096965001,GSBRNA2T00061849001,GSBRNA2T00031131001,GSBRNA2T00063442001,GSBRNA2T00007561001,GSBRNA2T00149580001,GSBRNA2T00141567001,GSBRNA2T00141999001,GSBRNA2T00060446001,GSBRNA2T00077509001,GSBRNA2T00034263001,GSBRNA2T00044825001…
Biological process	nucleoside monophosphate biosynthetic process	GO:0009124	0.0000016369216416268232	5.785972109484565	GSBRNA2T00050271001,GSBRNA2T00125194001,GSBRNA2T00050297001,GSBRNA2T00107226001,GSBRNA2T00144143001,GSBRNA2T00053305001,GSBRNA2T00029544001,GSBRNA2T00038366001,GSBRNA2T00124518001,GSBRNA2T00047136001,GSBRNA2T00108903001,GSBRNA2T00059521001,GSBRNA2T00149058001,GSBRNA2T00043712001,GSBRNA2T00141260001,GSBRNA2T00060446001,GSBRNA2T00126945001,GSBRNA2T00034412001,GSBRNA2T00030224001,GSBRNA2T00071100001…
Biological process	cellular component biogenesis	GO:0044085	0.000004275186806139043	5.369044903835723	GSBRNA2T00156502001,GSBRNA2T00029473001,GSBRNA2T00098677001,GSBRNA2T00074139001,GSBRNA2T00036830001,GSBRNA2T00016634001,GSBRNA2T00018500001,GSBRNA2T00156296001,GSBRNA2T00103108001,GSBRNA2T00071449001,GSBRNA2T00049000001,GSBRNA2T00156313001,GSBRNA2T00028761001,GSBRNA2T00120511001,GSBRNA2T00154473001,GSBRNA2T00012004001,GSBRNA2T00141362001,GSBRNA2T00109037001,GSBRNA2T00083286001,GSBRNA2T00068595001…
Biological process	nucleoside monophosphate metabolic process	GO:0009123	0.000004361533650029771	5.360360772513872	GSBRNA2T00050271001,GSBRNA2T00125194001,GSBRNA2T00050297001,GSBRNA2T00086094001,GSBRNA2T00107226001,GSBRNA2T00144143001,GSBRNA2T00053305001,GSBRNA2T00029544001,GSBRNA2T00038366001,GSBRNA2T00124518001,GSBRNA2T00047136001,GSBRNA2T00108903001,GSBRNA2T00059521001,GSBRNA2T00149058001,GSBRNA2T00043712001,GSBRNA2T00141260001,GSBRNA2T00060446001,GSBRNA2T00126945001,GSBRNA2T00034412001,GSBRNA2T00030224001…
Biological process	purine ribonucleoside triphosphate metabolic process	GO:0009205	0.000004592818755117546	5.337920692662945	GSBRNA2T00074656001,GSBRNA2T00032503001,GSBRNA2T00070915001,GSBRNA2T00029319001,GSBRNA2T00103070001,GSBRNA2T00063831001,GSBRNA2T00061849001,GSBRNA2T00063442001,GSBRNA2T00149580001,GSBRNA2T00141567001,GSBRNA2T00141999001,GSBRNA2T00077509001,GSBRNA2T00034263001,GSBRNA2T00044825001,GSBRNA2T00009902001,GSBRNA2T00088704001,GSBRNA2T00018158001,GSBRNA2T00073128001,GSBRNA2T00139754001,GSBRNA2T00134567001…
Biological process	purine nucleoside triphosphate biosynthetic process	GO:0009145	0.000004592818755117546	5.337920692662945	GSBRNA2T00074656001,GSBRNA2T00032503001,GSBRNA2T00070915001,GSBRNA2T00029319001,GSBRNA2T00103070001,GSBRNA2T00063831001,GSBRNA2T00061849001,GSBRNA2T00063442001,GSBRNA2T00149580001,GSBRNA2T00141567001,GSBRNA2T00141999001,GSBRNA2T00077509001,GSBRNA2T00034263001,GSBRNA2T00044825001,GSBRNA2T00009902001,GSBRNA2T00088704001,GSBRNA2T00018158001,GSBRNA2T00073128001,GSBRNA2T00139754001,GSBRNA2T00134567001…
Biological process	purine ribonucleoside triphosphate biosynthetic process	GO:0009206	0.000004592818755117546	5.337920692662945	GSBRNA2T00074656001,GSBRNA2T00032503001,GSBRNA2T00070915001,GSBRNA2T00029319001,GSBRNA2T00103070001,GSBRNA2T00063831001,GSBRNA2T00061849001,GSBRNA2T00063442001,GSBRNA2T00149580001,GSBRNA2T00141567001,GSBRNA2T00141999001,GSBRNA2T00077509001,GSBRNA2T00034263001,GSBRNA2T00044825001,GSBRNA2T00009902001,GSBRNA2T00088704001,GSBRNA2T00018158001,GSBRNA2T00073128001,GSBRNA2T00139754001,GSBRNA2T00134567001…
Biological process	mitotic cell cycle	GO:0000278	0.000005800231631369465	5.236554662606559	GSBRNA2T00044737001,GSBRNA2T00032949001,GSBRNA2T00037327001,GSBRNA2T00116712001,GSBRNA2T00050668001,GSBRNA2T00066365001,GSBRNA2T00104185001,GSBRNA2T00056954001,GSBRNA2T00063254001,GSBRNA2T00123679001,GSBRNA2T00049402001,GSBRNA2T00067257001,GSBRNA2T00069538001,GSBRNA2T00027145001,GSBRNA2T00048611001,GSBRNA2T00043323001,GSBRNA2T00032090001,GSBRNA2T00039497001,GSBRNA2T00035803001,GSBRNA2T00078630001…
Biological process	purine-containing compound biosynthetic process	GO:0072522	0.000007803785795895956	5.107694659951164	GSBRNA2T00074656001,GSBRNA2T00032503001,GSBRNA2T00050271001,GSBRNA2T00050297001,GSBRNA2T00070915001,GSBRNA2T00029319001,GSBRNA2T00103070001,GSBRNA2T00038366001,GSBRNA2T00063831001,GSBRNA2T00124518001,GSBRNA2T00047136001,GSBRNA2T00061849001,GSBRNA2T00108903001,GSBRNA2T00149058001,GSBRNA2T00063442001,GSBRNA2T00057468001,GSBRNA2T00077601001,GSBRNA2T00149580001,GSBRNA2T00141567001,GSBRNA2T00141999001…
Biological process	monocarboxylic acid metabolic process	GO:0032787	0.000008681664609253889	5.061396995871636	GSBRNA2T00044685001,GSBRNA2T00032014001,GSBRNA2T00127842001,GSBRNA2T00050352001,GSBRNA2T00090284001,GSBRNA2T00118770001,GSBRNA2T00089755001,GSBRNA2T00067008001,GSBRNA2T00125303001,GSBRNA2T00121302001,GSBRNA2T00054181001,GSBRNA2T00130798001,GSBRNA2T00074279001,GSBRNA2T00043495001,GSBRNA2T00124362001,GSBRNA2T00045787001,GSBRNA2T00032013001,GSBRNA2T00009776001,GSBRNA2T00040187001,GSBRNA2T00022734001…
Biological process	purine nucleoside triphosphate metabolic process	GO:0009144	0.000012189400482487618	4.914017653983769	GSBRNA2T00074656001,GSBRNA2T00032503001,GSBRNA2T00070915001,GSBRNA2T00029319001,GSBRNA2T00103070001,GSBRNA2T00063831001,GSBRNA2T00061849001,GSBRNA2T00063442001,GSBRNA2T00149580001,GSBRNA2T00141567001,GSBRNA2T00141999001,GSBRNA2T00077509001,GSBRNA2T00034263001,GSBRNA2T00044825001,GSBRNA2T00009902001,GSBRNA2T00088704001,GSBRNA2T00018158001,GSBRNA2T00073128001,GSBRNA2T00139754001,GSBRNA2T00134567001…
Biological process	cellular component assembly	GO:0022607	0.000020490869812487992	4.688439605935257	GSBRNA2T00156502001,GSBRNA2T00029473001,GSBRNA2T00036830001,GSBRNA2T00016634001,GSBRNA2T00018500001,GSBRNA2T00156296001,GSBRNA2T00071449001,GSBRNA2T00156313001,GSBRNA2T00141362001,GSBRNA2T00083286001,GSBRNA2T00068595001,GSBRNA2T00047833001,GSBRNA2T00052887001,GSBRNA2T00050256001,GSBRNA2T00054978001,GSBRNA2T00151657001,GSBRNA2T00100662001,GSBRNA2T00109521001,GSBRNA2T00057897001,GSBRNA2T00023870001…
Biological process	carbohydrate derivative metabolic process	GO:1901135	0.000022705581755554534	4.6438673662584815	GSBRNA2T00069492001,GSBRNA2T00009011001,GSBRNA2T00069491001,GSBRNA2T00032420001,GSBRNA2T00005978001,GSBRNA2T00110657001,GSBRNA2T00056613001,GSBRNA2T00079740001,GSBRNA2T00135015001,GSBRNA2T00050295001,GSBRNA2T00087922001,GSBRNA2T00091961001,GSBRNA2T00063678001,GSBRNA2T00055560001,GSBRNA2T00080668001,GSBRNA2T00036077001,GSBRNA2T00080669001,GSBRNA2T00096458001,GSBRNA2T00089471001,GSBRNA2T00073427001…
Biological process	nucleoside diphosphate metabolic process	GO:0009132	0.00003138450040494125	4.503284780287259	GSBRNA2T00054181001,GSBRNA2T00055023001,GSBRNA2T00056331001,GSBRNA2T00006844001,GSBRNA2T00074656001,GSBRNA2T00057951001,GSBRNA2T00032503001,GSBRNA2T00078103001,GSBRNA2T00086094001,GSBRNA2T00028055001,GSBRNA2T00070915001,GSBRNA2T00029319001,GSBRNA2T00102813001,GSBRNA2T00073155001,GSBRNA2T00093745001,GSBRNA2T00134657001,GSBRNA2T00035531001,GSBRNA2T00141638001,GSBRNA2T00028056001,GSBRNA2T00018739001…
Biological process	phosphorus metabolic process	GO:0006793	0.000039068155691656534	4.408177090230095	GSBRNA2T00094697001,GSBRNA2T00146154001,GSBRNA2T00016236001,GSBRNA2T00009011001,GSBRNA2T00086343001,GSBRNA2T00153861001,GSBRNA2T00005978001,GSBRNA2T00093889001,GSBRNA2T00056613001,GSBRNA2T00075387001,GSBRNA2T00040075001,GSBRNA2T00033032001,GSBRNA2T00021526001,GSBRNA2T00002155001,GSBRNA2T00098228001,GSBRNA2T00041290001,GSBRNA2T00088994001,GSBRNA2T00067331001,GSBRNA2T00113531001,GSBRNA2T00091961001…
Biological process	ribonucleoside monophosphate biosynthetic process	GO:0009156	0.00004399641014827908	4.356582757977366	GSBRNA2T00050271001,GSBRNA2T00050297001,GSBRNA2T00029544001,GSBRNA2T00038366001,GSBRNA2T00124518001,GSBRNA2T00047136001,GSBRNA2T00108903001,GSBRNA2T00149058001,GSBRNA2T00043712001,GSBRNA2T00141260001,GSBRNA2T00060446001,GSBRNA2T00126945001,GSBRNA2T00034412001,GSBRNA2T00030224001,GSBRNA2T00071100001,GSBRNA2T00004899001,GSBRNA2T00156625001,GSBRNA2T00072696001,GSBRNA2T00017491001,GSBRNA2T00003468001…
Biological process	double-strand break repair via break-induced replication	GO:0000727	0.0000839933179723474	4.075755262547242	GSBRNA2T00059834001,GSBRNA2T00075725001,GSBRNA2T00097798001,GSBRNA2T00018389001,GSBRNA2T00079345001,GSBRNA2T00054707001,GSBRNA2T00041200001,GSBRNA2T00084256001,GSBRNA2T00058969001,GSBRNA2T00066836001,GSBRNA2T00092235001,GSBRNA2T00061980001,GSBRNA2T00020010001,GSBRNA2T00069199001,GSBRNA2T00034080001,GSBRNA2T00094560001
Biological process	ribonucleoside monophosphate metabolic process	GO:0009161	0.00009102728640247741	4.040828403747947	GSBRNA2T00050271001,GSBRNA2T00050297001,GSBRNA2T00029544001,GSBRNA2T00038366001,GSBRNA2T00124518001,GSBRNA2T00047136001,GSBRNA2T00108903001,GSBRNA2T00149058001,GSBRNA2T00043712001,GSBRNA2T00141260001,GSBRNA2T00060446001,GSBRNA2T00126945001,GSBRNA2T00034412001,GSBRNA2T00030224001,GSBRNA2T00071100001,GSBRNA2T00004899001,GSBRNA2T00156625001,GSBRNA2T00072696001,GSBRNA2T00017491001,GSBRNA2T00003468001…
Biological process	phosphate-containing compound metabolic process	GO:0006796	0.00010610187072795022	3.9742769587974003	GSBRNA2T00094697001,GSBRNA2T00146154001,GSBRNA2T00016236001,GSBRNA2T00009011001,GSBRNA2T00086343001,GSBRNA2T00153861001,GSBRNA2T00005978001,GSBRNA2T00093889001,GSBRNA2T00075387001,GSBRNA2T00040075001,GSBRNA2T00033032001,GSBRNA2T00021526001,GSBRNA2T00002155001,GSBRNA2T00098228001,GSBRNA2T00041290001,GSBRNA2T00088994001,GSBRNA2T00067331001,GSBRNA2T00113531001,GSBRNA2T00091961001,GSBRNA2T00127618001…
Biological process	gene expression	GO:0010467	0.00010802942991661944	3.966457915723545	GSBRNA2T00019295001,GSBRNA2T00031761001,GSBRNA2T00070283001,GSBRNA2T00094695001,GSBRNA2T00136125001,GSBRNA2T00135737001,GSBRNA2T00087989001,GSBRNA2T00092596001,GSBRNA2T00100145001,GSBRNA2T00024301001,GSBRNA2T00104163001,GSBRNA2T00031993001,GSBRNA2T00098842001,GSBRNA2T00099623001,GSBRNA2T00032489001,GSBRNA2T00024318001,GSBRNA2T00106768001,GSBRNA2T00088075001,GSBRNA2T00040487001,GSBRNA2T00003593001…
Biological process	nucleotide phosphorylation	GO:0046939	0.0001550625444211593	3.809493093970259	GSBRNA2T00054181001,GSBRNA2T00055023001,GSBRNA2T00056331001,GSBRNA2T00074656001,GSBRNA2T00057951001,GSBRNA2T00032503001,GSBRNA2T00028055001,GSBRNA2T00070915001,GSBRNA2T00029319001,GSBRNA2T00102813001,GSBRNA2T00073155001,GSBRNA2T00093745001,GSBRNA2T00134657001,GSBRNA2T00035531001,GSBRNA2T00141638001,GSBRNA2T00028056001,GSBRNA2T00018739001,GSBRNA2T00129708001,GSBRNA2T00157791001,GSBRNA2T00116085001…
Biological process	nucleoside diphosphate phosphorylation	GO:0006165	0.0001550625444211593	3.809493093970259	GSBRNA2T00054181001,GSBRNA2T00055023001,GSBRNA2T00056331001,GSBRNA2T00074656001,GSBRNA2T00057951001,GSBRNA2T00032503001,GSBRNA2T00028055001,GSBRNA2T00070915001,GSBRNA2T00029319001,GSBRNA2T00102813001,GSBRNA2T00073155001,GSBRNA2T00093745001,GSBRNA2T00134657001,GSBRNA2T00035531001,GSBRNA2T00141638001,GSBRNA2T00028056001,GSBRNA2T00018739001,GSBRNA2T00129708001,GSBRNA2T00157791001,GSBRNA2T00116085001…
Biological process	glycosyl compound metabolic process	GO:1901657	0.00026069851024577815	3.5838614505880444	GSBRNA2T00087922001,GSBRNA2T00080668001,GSBRNA2T00080669001,GSBRNA2T00010987001,GSBRNA2T00073278001,GSBRNA2T00061152001,GSBRNA2T00075176001,GSBRNA2T00075186001,GSBRNA2T00058148001,GSBRNA2T00050427001,GSBRNA2T00007249001,GSBRNA2T00074656001,GSBRNA2T00073279001,GSBRNA2T00032503001,GSBRNA2T00125194001,GSBRNA2T00154751001,GSBRNA2T00050297001,GSBRNA2T00035943001,GSBRNA2T00070915001,GSBRNA2T00029319001…
Biological process	maturation of SSU-rRNA	GO:0030490	0.00033481314254081606	3.4751975028265396	GSBRNA2T00120511001,GSBRNA2T00012004001,GSBRNA2T00109037001,GSBRNA2T00028853001,GSBRNA2T00015320001,GSBRNA2T00028704001,GSBRNA2T00029600001,GSBRNA2T00077239001,GSBRNA2T00058134001,GSBRNA2T00081375001,GSBRNA2T00005101001,GSBRNA2T00002992001,GSBRNA2T00000292001,GSBRNA2T00092890001,GSBRNA2T00005809001,GSBRNA2T00022482001,GSBRNA2T00025627001,GSBRNA2T00059318001,GSBRNA2T00095176001,GSBRNA2T00035442001…
Biological process	L-serine metabolic process	GO:0006563	0.0003942640926292251	3.404212774240725	GSBRNA2T00121296001,GSBRNA2T00099975001,GSBRNA2T00130790001,GSBRNA2T00092701001,GSBRNA2T00045040001,GSBRNA2T00023757001,GSBRNA2T00035765001,GSBRNA2T00149254001,GSBRNA2T00084232001,GSBRNA2T00097457001,GSBRNA2T00121111001,GSBRNA2T00068732001,GSBRNA2T00082720001,GSBRNA2T00130577001,GSBRNA2T00021914001,GSBRNA2T00079426001,GSBRNA2T00045139001,GSBRNA2T00126626001,GSBRNA2T00087147001,GSBRNA2T00043643001…
Biological process	energy coupled proton transport, down electrochemical gradient	GO:0015985	0.0004219407923341736	3.374748485925915	GSBRNA2T00103070001,GSBRNA2T00063831001,GSBRNA2T00061849001,GSBRNA2T00063442001,GSBRNA2T00149580001,GSBRNA2T00141999001,GSBRNA2T00077509001,GSBRNA2T00044825001,GSBRNA2T00009902001,GSBRNA2T00088704001,GSBRNA2T00018158001,GSBRNA2T00139754001,GSBRNA2T00134567001,GSBRNA2T00038215001,GSBRNA2T00016012001,GSBRNA2T00088058001,GSBRNA2T00151248001,GSBRNA2T00134568001,GSBRNA2T00140333001,GSBRNA2T00128740001…
Biological process	ATP synthesis coupled proton transport	GO:0015986	0.0004219407923341736	3.374748485925915	GSBRNA2T00103070001,GSBRNA2T00063831001,GSBRNA2T00061849001,GSBRNA2T00063442001,GSBRNA2T00149580001,GSBRNA2T00141999001,GSBRNA2T00077509001,GSBRNA2T00044825001,GSBRNA2T00009902001,GSBRNA2T00088704001,GSBRNA2T00018158001,GSBRNA2T00139754001,GSBRNA2T00134567001,GSBRNA2T00038215001,GSBRNA2T00016012001,GSBRNA2T00088058001,GSBRNA2T00151248001,GSBRNA2T00134568001,GSBRNA2T00140333001,GSBRNA2T00128740001…
Biological process	ATP biosynthetic process	GO:0006754	0.0004219407923341736	3.374748485925915	GSBRNA2T00103070001,GSBRNA2T00063831001,GSBRNA2T00061849001,GSBRNA2T00063442001,GSBRNA2T00149580001,GSBRNA2T00141999001,GSBRNA2T00077509001,GSBRNA2T00044825001,GSBRNA2T00009902001,GSBRNA2T00088704001,GSBRNA2T00018158001,GSBRNA2T00139754001,GSBRNA2T00134567001,GSBRNA2T00038215001,GSBRNA2T00016012001,GSBRNA2T00088058001,GSBRNA2T00151248001,GSBRNA2T00134568001,GSBRNA2T00140333001,GSBRNA2T00128740001…
Biological process	maturation of LSU-rRNA from tricistronic rRNA transcript (SSU-rRNA, 5.8S rRNA, LSU-rRNA)	GO:0000463	0.00045179045947738174	3.345062944376425	GSBRNA2T00074139001,GSBRNA2T00071449001,GSBRNA2T00028761001,GSBRNA2T00124761001,GSBRNA2T00128857001,GSBRNA2T00033445001,GSBRNA2T00078693001,GSBRNA2T00072394001,GSBRNA2T00069592001,GSBRNA2T00001906001,GSBRNA2T00045160001,GSBRNA2T00063908001,GSBRNA2T00022028001,GSBRNA2T00013975001,GSBRNA2T00080689001,GSBRNA2T00032356001,GSBRNA2T00002227001,GSBRNA2T00101507001,GSBRNA2T00065989001,GSBRNA2T00073254001…
Biological process	proteasomal ubiquitin-independent protein catabolic process	GO:0010499	0.0006173172755238266	3.2094915692021946	GSBRNA2T00020601001,GSBRNA2T00097244001,GSBRNA2T00087703001,GSBRNA2T00073421001,GSBRNA2T00062922001,GSBRNA2T00039990001,GSBRNA2T00045708001,GSBRNA2T00015255001,GSBRNA2T00095005001,GSBRNA2T00089005001,GSBRNA2T00018693001,GSBRNA2T00048424001,GSBRNA2T00125516001,GSBRNA2T00155484001,GSBRNA2T00119267001,GSBRNA2T00004260001,GSBRNA2T00090452001,GSBRNA2T00006807001,GSBRNA2T00118631001,GSBRNA2T00077700001…
Biological process	serine family amino acid biosynthetic process	GO:0009070	0.0006785191776075386	3.1684378729689784	GSBRNA2T00121296001,GSBRNA2T00099975001,GSBRNA2T00130790001,GSBRNA2T00092701001,GSBRNA2T00045040001,GSBRNA2T00023757001,GSBRNA2T00035765001,GSBRNA2T00149254001,GSBRNA2T00084232001,GSBRNA2T00097457001,GSBRNA2T00121111001,GSBRNA2T00068732001,GSBRNA2T00082720001,GSBRNA2T00130577001,GSBRNA2T00021914001,GSBRNA2T00075671001,GSBRNA2T00079426001,GSBRNA2T00045139001,GSBRNA2T00094398001,GSBRNA2T00126626001…
Biological process	negative regulation of programmed cell death	GO:0043069	0.0007381071758953226	3.1318805724310916	GSBRNA2T00069818001,GSBRNA2T00120108001,GSBRNA2T00057517001,GSBRNA2T00051722001,GSBRNA2T00027056001,GSBRNA2T00057520001,GSBRNA2T00085297001,GSBRNA2T00076664001,GSBRNA2T00041688001,GSBRNA2T00033514001,GSBRNA2T00069898001
Biological process	nucleobase metabolic process	GO:0009112	0.0008169005656170114	3.087830803237396	GSBRNA2T00029544001,GSBRNA2T00038366001,GSBRNA2T00124518001,GSBRNA2T00047136001,GSBRNA2T00096965001,GSBRNA2T00031131001,GSBRNA2T00007561001,GSBRNA2T00043712001,GSBRNA2T00034412001,GSBRNA2T00071100001,GSBRNA2T00147417001,GSBRNA2T00072696001,GSBRNA2T00120469001,GSBRNA2T00073485001,GSBRNA2T00003468001,GSBRNA2T00082685001,GSBRNA2T00121352001,GSBRNA2T00083416001,GSBRNA2T00101929001,GSBRNA2T00079498001…
Biological process	nuclear DNA replication	GO:0033260	0.001033295272320667	2.98577555765204	GSBRNA2T00066365001,GSBRNA2T00027145001,GSBRNA2T00048611001,GSBRNA2T00071130001,GSBRNA2T00059834001,GSBRNA2T00064207001,GSBRNA2T00070427001,GSBRNA2T00097798001,GSBRNA2T00018389001,GSBRNA2T00079345001,GSBRNA2T00140863001,GSBRNA2T00054707001,GSBRNA2T00041200001,GSBRNA2T00085720001,GSBRNA2T00084256001,GSBRNA2T00024454001,GSBRNA2T00092235001,GSBRNA2T00061980001,GSBRNA2T00020010001,GSBRNA2T00070428001…
Biological process	fatty acid biosynthetic process	GO:0006633	0.0011031382767372998	2.9573700459822376	GSBRNA2T00044685001,GSBRNA2T00032014001,GSBRNA2T00127842001,GSBRNA2T00050352001,GSBRNA2T00118770001,GSBRNA2T00089755001,GSBRNA2T00125303001,GSBRNA2T00121302001,GSBRNA2T00130798001,GSBRNA2T00074279001,GSBRNA2T00043495001,GSBRNA2T00124362001,GSBRNA2T00022734001,GSBRNA2T00037475001,GSBRNA2T00156301001,GSBRNA2T00022732001,GSBRNA2T00082771001,GSBRNA2T00031884001,GSBRNA2T00067538001,GSBRNA2T00130052001…
Biological process	mitotic cell cycle process	GO:1903047	0.0016663329311011922	2.778238222800371	GSBRNA2T00044737001,GSBRNA2T00032949001,GSBRNA2T00037327001,GSBRNA2T00050668001,GSBRNA2T00066365001,GSBRNA2T00056954001,GSBRNA2T00063254001,GSBRNA2T00049402001,GSBRNA2T00069538001,GSBRNA2T00043323001,GSBRNA2T00032090001,GSBRNA2T00039497001,GSBRNA2T00035803001,GSBRNA2T00078630001,GSBRNA2T00045041001,GSBRNA2T00018851001,GSBRNA2T00089039001,GSBRNA2T00018504001,GSBRNA2T00059834001,GSBRNA2T00059771001…
Biological process	nucleoside metabolic process	GO:0009116	0.002090077922902482	2.6798375220919555	GSBRNA2T00058148001,GSBRNA2T00074656001,GSBRNA2T00032503001,GSBRNA2T00125194001,GSBRNA2T00154751001,GSBRNA2T00050297001,GSBRNA2T00070915001,GSBRNA2T00029319001,GSBRNA2T00053305001,GSBRNA2T00002582001,GSBRNA2T00038366001,GSBRNA2T00059521001,GSBRNA2T00141567001,GSBRNA2T00141260001,GSBRNA2T00060446001,GSBRNA2T00034412001,GSBRNA2T00071100001,GSBRNA2T00034263001,GSBRNA2T00156625001,GSBRNA2T00073128001…
Biological process	ADP metabolic process	GO:0046031	0.0022382587446152518	2.6500897100939675	GSBRNA2T00054181001,GSBRNA2T00055023001,GSBRNA2T00056331001,GSBRNA2T00057951001,GSBRNA2T00028055001,GSBRNA2T00102813001,GSBRNA2T00073155001,GSBRNA2T00093745001,GSBRNA2T00134657001,GSBRNA2T00035531001,GSBRNA2T00141638001,GSBRNA2T00028056001,GSBRNA2T00018739001,GSBRNA2T00129708001,GSBRNA2T00157791001,GSBRNA2T00116085001,GSBRNA2T00044584001,GSBRNA2T00103482001,GSBRNA2T00111496001,GSBRNA2T00099205001…
Biological process	glycolytic process	GO:0006096	0.0022382587446152518	2.6500897100939675	GSBRNA2T00054181001,GSBRNA2T00055023001,GSBRNA2T00056331001,GSBRNA2T00057951001,GSBRNA2T00028055001,GSBRNA2T00102813001,GSBRNA2T00073155001,GSBRNA2T00093745001,GSBRNA2T00134657001,GSBRNA2T00035531001,GSBRNA2T00141638001,GSBRNA2T00028056001,GSBRNA2T00018739001,GSBRNA2T00129708001,GSBRNA2T00157791001,GSBRNA2T00116085001,GSBRNA2T00044584001,GSBRNA2T00103482001,GSBRNA2T00111496001,GSBRNA2T00099205001…
Biological process	ATP generation from ADP	GO:0006757	0.0022382587446152518	2.6500897100939675	GSBRNA2T00054181001,GSBRNA2T00055023001,GSBRNA2T00056331001,GSBRNA2T00057951001,GSBRNA2T00028055001,GSBRNA2T00102813001,GSBRNA2T00073155001,GSBRNA2T00093745001,GSBRNA2T00134657001,GSBRNA2T00035531001,GSBRNA2T00141638001,GSBRNA2T00028056001,GSBRNA2T00018739001,GSBRNA2T00129708001,GSBRNA2T00157791001,GSBRNA2T00116085001,GSBRNA2T00044584001,GSBRNA2T00103482001,GSBRNA2T00111496001,GSBRNA2T00099205001…
Biological process	mitotic cell cycle phase transition	GO:0044772	0.002432043079010904	2.614028736631612	GSBRNA2T00044737001,GSBRNA2T00032949001,GSBRNA2T00049402001,GSBRNA2T00043323001,GSBRNA2T00032090001,GSBRNA2T00035803001,GSBRNA2T00078630001,GSBRNA2T00045041001,GSBRNA2T00018851001,GSBRNA2T00089039001,GSBRNA2T00018504001,GSBRNA2T00059771001,GSBRNA2T00036272001,GSBRNA2T00063366001,GSBRNA2T00023891001,GSBRNA2T00054176001,GSBRNA2T00053580001,GSBRNA2T00095250001,GSBRNA2T00018281001,GSBRNA2T00035963001…
Biological process	cell cycle phase transition	GO:0044770	0.002432043079010904	2.614028736631612	GSBRNA2T00044737001,GSBRNA2T00032949001,GSBRNA2T00049402001,GSBRNA2T00043323001,GSBRNA2T00032090001,GSBRNA2T00035803001,GSBRNA2T00078630001,GSBRNA2T00045041001,GSBRNA2T00018851001,GSBRNA2T00089039001,GSBRNA2T00018504001,GSBRNA2T00059771001,GSBRNA2T00036272001,GSBRNA2T00063366001,GSBRNA2T00023891001,GSBRNA2T00054176001,GSBRNA2T00053580001,GSBRNA2T00095250001,GSBRNA2T00018281001,GSBRNA2T00035963001…
Biological process	regulation of apoptotic process	GO:0042981	0.003010519467529947	2.5213585600816475	GSBRNA2T00069818001,GSBRNA2T00120108001,GSBRNA2T00057517001,GSBRNA2T00051722001,GSBRNA2T00027056001,GSBRNA2T00057520001,GSBRNA2T00076664001,GSBRNA2T00041688001,GSBRNA2T00033514001,GSBRNA2T00069898001
Biological process	negative regulation of apoptotic process	GO:0043066	0.003010519467529947	2.5213585600816475	GSBRNA2T00069818001,GSBRNA2T00120108001,GSBRNA2T00057517001,GSBRNA2T00051722001,GSBRNA2T00027056001,GSBRNA2T00057520001,GSBRNA2T00076664001,GSBRNA2T00041688001,GSBRNA2T00033514001,GSBRNA2T00069898001
Biological process	apoptotic process	GO:0006915	0.003010519467529947	2.5213585600816475	GSBRNA2T00069818001,GSBRNA2T00120108001,GSBRNA2T00057517001,GSBRNA2T00051722001,GSBRNA2T00027056001,GSBRNA2T00057520001,GSBRNA2T00076664001,GSBRNA2T00041688001,GSBRNA2T00033514001,GSBRNA2T00069898001
Biological process	purine ribonucleoside diphosphate metabolic process	GO:0009179	0.0033682984969899423	2.4725894284991976	GSBRNA2T00054181001,GSBRNA2T00055023001,GSBRNA2T00056331001,GSBRNA2T00057951001,GSBRNA2T00028055001,GSBRNA2T00102813001,GSBRNA2T00073155001,GSBRNA2T00093745001,GSBRNA2T00134657001,GSBRNA2T00035531001,GSBRNA2T00141638001,GSBRNA2T00028056001,GSBRNA2T00018739001,GSBRNA2T00129708001,GSBRNA2T00157791001,GSBRNA2T00116085001,GSBRNA2T00044584001,GSBRNA2T00103482001,GSBRNA2T00111496001,GSBRNA2T00099205001…
Biological process	purine nucleoside diphosphate metabolic process	GO:0009135	0.0033682984969899423	2.4725894284991976	GSBRNA2T00054181001,GSBRNA2T00055023001,GSBRNA2T00056331001,GSBRNA2T00057951001,GSBRNA2T00028055001,GSBRNA2T00102813001,GSBRNA2T00073155001,GSBRNA2T00093745001,GSBRNA2T00134657001,GSBRNA2T00035531001,GSBRNA2T00141638001,GSBRNA2T00028056001,GSBRNA2T00018739001,GSBRNA2T00129708001,GSBRNA2T00157791001,GSBRNA2T00116085001,GSBRNA2T00044584001,GSBRNA2T00103482001,GSBRNA2T00111496001,GSBRNA2T00099205001…
Biological process	purine ribonucleoside monophosphate biosynthetic process	GO:0009168	0.00350004871532563	2.455925910892619	GSBRNA2T00050271001,GSBRNA2T00038366001,GSBRNA2T00124518001,GSBRNA2T00047136001,GSBRNA2T00108903001,GSBRNA2T00149058001,GSBRNA2T00126945001,GSBRNA2T00034412001,GSBRNA2T00030224001,GSBRNA2T00004899001,GSBRNA2T00017491001,GSBRNA2T00003468001,GSBRNA2T00081839001,GSBRNA2T00131331001,GSBRNA2T00124907001,GSBRNA2T00000003001,GSBRNA2T00083416001,GSBRNA2T00098773001,GSBRNA2T00018625001,GSBRNA2T00054175001…
Biological process	purine nucleoside monophosphate biosynthetic process	GO:0009127	0.00350004871532563	2.455925910892619	GSBRNA2T00050271001,GSBRNA2T00038366001,GSBRNA2T00124518001,GSBRNA2T00047136001,GSBRNA2T00108903001,GSBRNA2T00149058001,GSBRNA2T00126945001,GSBRNA2T00034412001,GSBRNA2T00030224001,GSBRNA2T00004899001,GSBRNA2T00017491001,GSBRNA2T00003468001,GSBRNA2T00081839001,GSBRNA2T00131331001,GSBRNA2T00124907001,GSBRNA2T00000003001,GSBRNA2T00083416001,GSBRNA2T00098773001,GSBRNA2T00018625001,GSBRNA2T00054175001…
Biological process	primary metabolic process	GO:0044238	0.003819331358202771	2.4180126613972344	GSBRNA2T00019295001,GSBRNA2T00094697001,GSBRNA2T00146154001,GSBRNA2T00097541001,GSBRNA2T00136070001,GSBRNA2T00069492001,GSBRNA2T00009011001,GSBRNA2T00069491001,GSBRNA2T00031761001,GSBRNA2T00070283001,GSBRNA2T00032420001,GSBRNA2T00094695001,GSBRNA2T00027986001,GSBRNA2T00005978001,GSBRNA2T00068418001,GSBRNA2T00136125001,GSBRNA2T00110657001,GSBRNA2T00056613001,GSBRNA2T00079740001,GSBRNA2T00156802001…
Biological process	aspartate family amino acid biosynthetic process	GO:0009067	0.004114211122631623	2.3857134260488455	GSBRNA2T00079244001,GSBRNA2T00116708001,GSBRNA2T00000793001,GSBRNA2T00129502001,GSBRNA2T00101443001,GSBRNA2T00135759001,GSBRNA2T00139025001,GSBRNA2T00022021001,GSBRNA2T00104141001,GSBRNA2T00004732001,GSBRNA2T00063250001,GSBRNA2T00045154001,GSBRNA2T00078762001,GSBRNA2T00007691001,GSBRNA2T00124662001,GSBRNA2T00129838001,GSBRNA2T00140237001,GSBRNA2T00129743001,GSBRNA2T00148905001,GSBRNA2T00140873001…
Biological process	serine family amino acid metabolic process	GO:0009069	0.004281923380216578	2.3683611081407996	GSBRNA2T00121296001,GSBRNA2T00099975001,GSBRNA2T00130790001,GSBRNA2T00092701001,GSBRNA2T00045040001,GSBRNA2T00051735001,GSBRNA2T00023757001,GSBRNA2T00035765001,GSBRNA2T00149254001,GSBRNA2T00084232001,GSBRNA2T00097457001,GSBRNA2T00121111001,GSBRNA2T00068732001,GSBRNA2T00082720001,GSBRNA2T00130577001,GSBRNA2T00021914001,GSBRNA2T00075671001,GSBRNA2T00141342001,GSBRNA2T00079426001,GSBRNA2T00050275001…
Biological process	pyrimidine-containing compound biosynthetic process	GO:0072528	0.004339864530347667	2.362523826856318	GSBRNA2T00091961001,GSBRNA2T00074656001,GSBRNA2T00032503001,GSBRNA2T00106722001,GSBRNA2T00107226001,GSBRNA2T00070915001,GSBRNA2T00029319001,GSBRNA2T00144143001,GSBRNA2T00029544001,GSBRNA2T00156878001,GSBRNA2T00096965001,GSBRNA2T00031131001,GSBRNA2T00007561001,GSBRNA2T00043712001,GSBRNA2T00141567001,GSBRNA2T00060446001,GSBRNA2T00071100001,GSBRNA2T00034263001,GSBRNA2T00147417001,GSBRNA2T00113691001…
Biological process	movement of cell or subcellular component	GO:0006928	0.00455540965437442	2.341472562130155	GSBRNA2T00018894001,GSBRNA2T00006525001,GSBRNA2T00069538001,GSBRNA2T00034824001,GSBRNA2T00000407001,GSBRNA2T00089682001,GSBRNA2T00052518001,GSBRNA2T00050774001,GSBRNA2T00110923001,GSBRNA2T00006505001,GSBRNA2T00075534001,GSBRNA2T00010963001,GSBRNA2T00050348001,GSBRNA2T00092984001,GSBRNA2T00087640001,GSBRNA2T00067338001,GSBRNA2T00002594001,GSBRNA2T00070351001,GSBRNA2T00127426001,GSBRNA2T00136818001…
Biological process	monocarboxylic acid biosynthetic process	GO:0072330	0.00464812577353786	2.332722128893449	GSBRNA2T00044685001,GSBRNA2T00032014001,GSBRNA2T00127842001,GSBRNA2T00050352001,GSBRNA2T00090284001,GSBRNA2T00118770001,GSBRNA2T00089755001,GSBRNA2T00125303001,GSBRNA2T00121302001,GSBRNA2T00130798001,GSBRNA2T00074279001,GSBRNA2T00043495001,GSBRNA2T00124362001,GSBRNA2T00022734001,GSBRNA2T00037475001,GSBRNA2T00156301001,GSBRNA2T00022732001,GSBRNA2T00082771001,GSBRNA2T00031884001,GSBRNA2T00067538001…
Biological process	branched-chain amino acid biosynthetic process	GO:0009082	0.004815061131944036	2.3173981947082054	GSBRNA2T00142048001,GSBRNA2T00022859001,GSBRNA2T00047122001,GSBRNA2T00082278001,GSBRNA2T00128305001,GSBRNA2T00047123001,GSBRNA2T00004732001,GSBRNA2T00125154001,GSBRNA2T00110894001,GSBRNA2T00012847001,GSBRNA2T00111741001,GSBRNA2T00018636001,GSBRNA2T00094398001,GSBRNA2T00155699001,GSBRNA2T00081736001,GSBRNA2T00016198001,GSBRNA2T00092626001,GSBRNA2T00068846001,GSBRNA2T00039129001,GSBRNA2T00139808001…
Biological process	nucleobase biosynthetic process	GO:0046112	0.005153755110021806	2.2878762215811896	GSBRNA2T00029544001,GSBRNA2T00038366001,GSBRNA2T00124518001,GSBRNA2T00047136001,GSBRNA2T00096965001,GSBRNA2T00031131001,GSBRNA2T00007561001,GSBRNA2T00043712001,GSBRNA2T00034412001,GSBRNA2T00071100001,GSBRNA2T00147417001,GSBRNA2T00072696001,GSBRNA2T00120469001,GSBRNA2T00073485001,GSBRNA2T00003468001,GSBRNA2T00082685001,GSBRNA2T00121352001,GSBRNA2T00083416001,GSBRNA2T00101929001,GSBRNA2T00079498001…
Biological process	DNA packaging	GO:0006323	0.006748516993757821	2.1707916541600283	GSBRNA2T00156296001,GSBRNA2T00156313001,GSBRNA2T00052887001,GSBRNA2T00100662001,GSBRNA2T00023870001,GSBRNA2T00001495001,GSBRNA2T00147788001,GSBRNA2T00141033001,GSBRNA2T00132561001,GSBRNA2T00050365001,GSBRNA2T00017813001,GSBRNA2T00138857001,GSBRNA2T00025178001,GSBRNA2T00019392001,GSBRNA2T00029765001,GSBRNA2T00046325001,GSBRNA2T00036718001,GSBRNA2T00005430001,GSBRNA2T00116958001,GSBRNA2T00124917001…
Biological process	fatty acid metabolic process	GO:0006631	0.0069171869509402455	2.160070486477667	GSBRNA2T00044685001,GSBRNA2T00032014001,GSBRNA2T00127842001,GSBRNA2T00050352001,GSBRNA2T00118770001,GSBRNA2T00089755001,GSBRNA2T00125303001,GSBRNA2T00121302001,GSBRNA2T00130798001,GSBRNA2T00074279001,GSBRNA2T00043495001,GSBRNA2T00124362001,GSBRNA2T00032013001,GSBRNA2T00009776001,GSBRNA2T00040187001,GSBRNA2T00022734001,GSBRNA2T00037475001,GSBRNA2T00156301001,GSBRNA2T00024637001,GSBRNA2T00022732001…
Biological process	maturation of SSU-rRNA from tricistronic rRNA transcript (SSU-rRNA, 5.8S rRNA, LSU-rRNA)	GO:0000462	0.007013722348852908	2.1540514304630394	GSBRNA2T00120511001,GSBRNA2T00012004001,GSBRNA2T00109037001,GSBRNA2T00028853001,GSBRNA2T00015320001,GSBRNA2T00028704001,GSBRNA2T00029600001,GSBRNA2T00077239001,GSBRNA2T00058134001,GSBRNA2T00081375001,GSBRNA2T00005101001,GSBRNA2T00002992001,GSBRNA2T00000292001,GSBRNA2T00092890001,GSBRNA2T00022482001,GSBRNA2T00025627001,GSBRNA2T00059318001,GSBRNA2T00095176001,GSBRNA2T00035442001,GSBRNA2T00075645001…
Biological process	purine ribonucleoside monophosphate metabolic process	GO:0009167	0.007450587981483799	2.1278094524815674	GSBRNA2T00050271001,GSBRNA2T00038366001,GSBRNA2T00124518001,GSBRNA2T00047136001,GSBRNA2T00108903001,GSBRNA2T00149058001,GSBRNA2T00126945001,GSBRNA2T00034412001,GSBRNA2T00030224001,GSBRNA2T00004899001,GSBRNA2T00017491001,GSBRNA2T00003468001,GSBRNA2T00081839001,GSBRNA2T00131331001,GSBRNA2T00124907001,GSBRNA2T00000003001,GSBRNA2T00083416001,GSBRNA2T00098773001,GSBRNA2T00018625001,GSBRNA2T00054175001…
Biological process	purine nucleoside monophosphate metabolic process	GO:0009126	0.007450587981483799	2.1278094524815674	GSBRNA2T00050271001,GSBRNA2T00038366001,GSBRNA2T00124518001,GSBRNA2T00047136001,GSBRNA2T00108903001,GSBRNA2T00149058001,GSBRNA2T00126945001,GSBRNA2T00034412001,GSBRNA2T00030224001,GSBRNA2T00004899001,GSBRNA2T00017491001,GSBRNA2T00003468001,GSBRNA2T00081839001,GSBRNA2T00131331001,GSBRNA2T00124907001,GSBRNA2T00000003001,GSBRNA2T00083416001,GSBRNA2T00098773001,GSBRNA2T00018625001,GSBRNA2T00054175001…
Biological process	microtubule-based movement	GO:0007018	0.008122955707522892	2.090285914860059	GSBRNA2T00018894001,GSBRNA2T00006525001,GSBRNA2T00069538001,GSBRNA2T00034824001,GSBRNA2T00000407001,GSBRNA2T00110923001,GSBRNA2T00006505001,GSBRNA2T00075534001,GSBRNA2T00010963001,GSBRNA2T00050348001,GSBRNA2T00092984001,GSBRNA2T00087640001,GSBRNA2T00067338001,GSBRNA2T00002594001,GSBRNA2T00070351001,GSBRNA2T00127426001,GSBRNA2T00136818001,GSBRNA2T00127837001,GSBRNA2T00034817001,GSBRNA2T00012989001…
Biological process	cytoplasmic translational initiation	GO:0002183	0.008692916577677946	2.060834488099196	GSBRNA2T00083286001,GSBRNA2T00045334001,GSBRNA2T00028133001,GSBRNA2T00011744001,GSBRNA2T00081285001,GSBRNA2T00116788001,GSBRNA2T00040031001,GSBRNA2T00056119001,GSBRNA2T00029842001,GSBRNA2T00078138001,GSBRNA2T00029637001,GSBRNA2T00076282001,GSBRNA2T00030380001,GSBRNA2T00051526001,GSBRNA2T00038424001,GSBRNA2T00060021001,GSBRNA2T00108267001,GSBRNA2T00147657001,GSBRNA2T00015119001,GSBRNA2T00121996001…
Biological process	ribonucleoside diphosphate metabolic process	GO:0009185	0.00894691499312431	2.0483266889775242	GSBRNA2T00054181001,GSBRNA2T00055023001,GSBRNA2T00056331001,GSBRNA2T00057951001,GSBRNA2T00028055001,GSBRNA2T00102813001,GSBRNA2T00073155001,GSBRNA2T00093745001,GSBRNA2T00134657001,GSBRNA2T00035531001,GSBRNA2T00141638001,GSBRNA2T00028056001,GSBRNA2T00018739001,GSBRNA2T00129708001,GSBRNA2T00157791001,GSBRNA2T00116085001,GSBRNA2T00044584001,GSBRNA2T00103482001,GSBRNA2T00111496001,GSBRNA2T00099205001…
Biological process	pyrimidine-containing compound metabolic process	GO:0072527	0.010238693621091317	1.989755452475885	GSBRNA2T00091961001,GSBRNA2T00074656001,GSBRNA2T00032503001,GSBRNA2T00106722001,GSBRNA2T00125194001,GSBRNA2T00107226001,GSBRNA2T00070915001,GSBRNA2T00029319001,GSBRNA2T00144143001,GSBRNA2T00053305001,GSBRNA2T00029544001,GSBRNA2T00156878001,GSBRNA2T00096965001,GSBRNA2T00031131001,GSBRNA2T00059521001,GSBRNA2T00007561001,GSBRNA2T00043712001,GSBRNA2T00141567001,GSBRNA2T00060446001,GSBRNA2T00071100001…
Biological process	formation of translation preinitiation complex	GO:0001731	0.013458369788392105	1.8710075429934256	GSBRNA2T00045334001,GSBRNA2T00028133001,GSBRNA2T00081285001,GSBRNA2T00116788001,GSBRNA2T00040031001,GSBRNA2T00056119001,GSBRNA2T00029842001,GSBRNA2T00078138001,GSBRNA2T00029637001,GSBRNA2T00076282001,GSBRNA2T00030380001,GSBRNA2T00051526001,GSBRNA2T00038424001,GSBRNA2T00060021001,GSBRNA2T00108267001,GSBRNA2T00147657001,GSBRNA2T00015119001,GSBRNA2T00121996001,GSBRNA2T00082328001,GSBRNA2T00031871001…
Biological process	pre-replicative complex assembly	GO:0036388	0.014119410458533842	1.8501834364252039	GSBRNA2T00059834001,GSBRNA2T00097798001,GSBRNA2T00018389001,GSBRNA2T00079345001,GSBRNA2T00054707001,GSBRNA2T00041200001,GSBRNA2T00084256001,GSBRNA2T00092235001,GSBRNA2T00061980001,GSBRNA2T00020010001,GSBRNA2T00069199001
Biological process	pre-replicative complex assembly involved in nuclear cell cycle DNA replication	GO:0006267	0.014119410458533842	1.8501834364252039	GSBRNA2T00059834001,GSBRNA2T00097798001,GSBRNA2T00018389001,GSBRNA2T00079345001,GSBRNA2T00054707001,GSBRNA2T00041200001,GSBRNA2T00084256001,GSBRNA2T00092235001,GSBRNA2T00061980001,GSBRNA2T00020010001,GSBRNA2T00069199001
Biological process	pre-replicative complex assembly involved in cell cycle DNA replication	GO:1902299	0.014119410458533842	1.8501834364252039	GSBRNA2T00059834001,GSBRNA2T00097798001,GSBRNA2T00018389001,GSBRNA2T00079345001,GSBRNA2T00054707001,GSBRNA2T00041200001,GSBRNA2T00084256001,GSBRNA2T00092235001,GSBRNA2T00061980001,GSBRNA2T00020010001,GSBRNA2T00069199001
Biological process	pyrimidine ribonucleotide biosynthetic process	GO:0009220	0.015420784584327968	1.811893529529166	GSBRNA2T00074656001,GSBRNA2T00032503001,GSBRNA2T00106722001,GSBRNA2T00070915001,GSBRNA2T00029319001,GSBRNA2T00029544001,GSBRNA2T00156878001,GSBRNA2T00096965001,GSBRNA2T00031131001,GSBRNA2T00007561001,GSBRNA2T00043712001,GSBRNA2T00141567001,GSBRNA2T00060446001,GSBRNA2T00071100001,GSBRNA2T00034263001,GSBRNA2T00072696001,GSBRNA2T00073128001,GSBRNA2T00073485001,GSBRNA2T00017933001,GSBRNA2T00082685001…
Biological process	pyrimidine ribonucleotide metabolic process	GO:0009218	0.015420784584327968	1.811893529529166	GSBRNA2T00074656001,GSBRNA2T00032503001,GSBRNA2T00106722001,GSBRNA2T00070915001,GSBRNA2T00029319001,GSBRNA2T00029544001,GSBRNA2T00156878001,GSBRNA2T00096965001,GSBRNA2T00031131001,GSBRNA2T00007561001,GSBRNA2T00043712001,GSBRNA2T00141567001,GSBRNA2T00060446001,GSBRNA2T00071100001,GSBRNA2T00034263001,GSBRNA2T00072696001,GSBRNA2T00073128001,GSBRNA2T00073485001,GSBRNA2T00017933001,GSBRNA2T00082685001…
Biological process	lysine biosynthetic process via diaminopimelate	GO:0009089	0.018134265648146776	1.741500026596644	GSBRNA2T00116708001,GSBRNA2T00129502001,GSBRNA2T00101443001,GSBRNA2T00135759001,GSBRNA2T00139025001,GSBRNA2T00022021001,GSBRNA2T00104141001,GSBRNA2T00004732001,GSBRNA2T00063250001,GSBRNA2T00045154001,GSBRNA2T00007691001,GSBRNA2T00124662001,GSBRNA2T00129838001,GSBRNA2T00140237001,GSBRNA2T00081736001,GSBRNA2T00139808001,GSBRNA2T00025604001,GSBRNA2T00037333001,GSBRNA2T00004195001,GSBRNA2T00013032001
Biological process	diaminopimelate metabolic process	GO:0046451	0.018134265648146776	1.741500026596644	GSBRNA2T00116708001,GSBRNA2T00129502001,GSBRNA2T00101443001,GSBRNA2T00135759001,GSBRNA2T00139025001,GSBRNA2T00022021001,GSBRNA2T00104141001,GSBRNA2T00004732001,GSBRNA2T00063250001,GSBRNA2T00045154001,GSBRNA2T00007691001,GSBRNA2T00124662001,GSBRNA2T00129838001,GSBRNA2T00140237001,GSBRNA2T00081736001,GSBRNA2T00139808001,GSBRNA2T00025604001,GSBRNA2T00037333001,GSBRNA2T00004195001,GSBRNA2T00013032001
Biological process	organelle organization	GO:0006996	0.018946342208505905	1.7224746227405519	GSBRNA2T00036893001,GSBRNA2T00071677001,GSBRNA2T00010836001,GSBRNA2T00044737001,GSBRNA2T00037327001,GSBRNA2T00036830001,GSBRNA2T00016634001,GSBRNA2T00132737001,GSBRNA2T00018500001,GSBRNA2T00004951001,GSBRNA2T00156296001,GSBRNA2T00050280001,GSBRNA2T00156313001,GSBRNA2T00116712001,GSBRNA2T00037048001,GSBRNA2T00075900001,GSBRNA2T00056343001,GSBRNA2T00026069001,GSBRNA2T00050668001,GSBRNA2T00068595001…
Biological process	purine ribonucleoside metabolic process	GO:0046128	0.020675448374090365	1.6845450634304673	GSBRNA2T00074656001,GSBRNA2T00032503001,GSBRNA2T00070915001,GSBRNA2T00029319001,GSBRNA2T00002582001,GSBRNA2T00038366001,GSBRNA2T00141567001,GSBRNA2T00034263001,GSBRNA2T00073128001,GSBRNA2T00081839001,GSBRNA2T00017933001,GSBRNA2T00157208001,GSBRNA2T00000003001,GSBRNA2T00134257001,GSBRNA2T00087145001,GSBRNA2T00145572001,GSBRNA2T00018625001,GSBRNA2T00136468001,GSBRNA2T00054175001,GSBRNA2T00096663001…
Biological process	response to nitrate	GO:0010167	0.021108390761275204	1.675544874704562	GSBRNA2T00090903001,GSBRNA2T00052907001,GSBRNA2T00042474001,GSBRNA2T00035397001,GSBRNA2T00090351001,GSBRNA2T00026128001,GSBRNA2T00044594001,GSBRNA2T00047387001,GSBRNA2T00015198001,GSBRNA2T00019377001,GSBRNA2T00152188001,GSBRNA2T00036756001,GSBRNA2T00077124001,GSBRNA2T00120885001,GSBRNA2T00019376001,GSBRNA2T00057044001,GSBRNA2T00120886001,GSBRNA2T00015247001
Biological process	pyrimidine nucleotide biosynthetic process	GO:0006221	0.02123905026801796	1.672864907203604	GSBRNA2T00074656001,GSBRNA2T00032503001,GSBRNA2T00106722001,GSBRNA2T00107226001,GSBRNA2T00070915001,GSBRNA2T00029319001,GSBRNA2T00144143001,GSBRNA2T00029544001,GSBRNA2T00156878001,GSBRNA2T00096965001,GSBRNA2T00031131001,GSBRNA2T00007561001,GSBRNA2T00043712001,GSBRNA2T00141567001,GSBRNA2T00060446001,GSBRNA2T00071100001,GSBRNA2T00034263001,GSBRNA2T00113691001,GSBRNA2T00072696001,GSBRNA2T00120469001…
Biological process	branched-chain amino acid metabolic process	GO:0009081	0.021303822738261948	1.671542460168203	GSBRNA2T00142048001,GSBRNA2T00022859001,GSBRNA2T00138591001,GSBRNA2T00047122001,GSBRNA2T00082278001,GSBRNA2T00128305001,GSBRNA2T00047123001,GSBRNA2T00004732001,GSBRNA2T00125154001,GSBRNA2T00110894001,GSBRNA2T00012847001,GSBRNA2T00111741001,GSBRNA2T00018636001,GSBRNA2T00094398001,GSBRNA2T00155699001,GSBRNA2T00081736001,GSBRNA2T00016198001,GSBRNA2T00092626001,GSBRNA2T00096214001,GSBRNA2T00068846001…
Biological process	AMP metabolic process	GO:0046033	0.022297387290072038	1.6517460226908824	GSBRNA2T00038366001,GSBRNA2T00149058001,GSBRNA2T00126945001,GSBRNA2T00030224001,GSBRNA2T00004899001,GSBRNA2T00131331001,GSBRNA2T00018625001,GSBRNA2T00121958001,GSBRNA2T00155788001,GSBRNA2T00072862001,GSBRNA2T00055243001,GSBRNA2T00049270001,GSBRNA2T00017961001,GSBRNA2T00040972001,GSBRNA2T00025128001,GSBRNA2T00059596001
Biological process	pyruvate metabolic process	GO:0006090	0.022684485578727737	1.644271064881679	GSBRNA2T00054181001,GSBRNA2T00014923001,GSBRNA2T00055023001,GSBRNA2T00056331001,GSBRNA2T00057951001,GSBRNA2T00021277001,GSBRNA2T00028055001,GSBRNA2T00102813001,GSBRNA2T00073155001,GSBRNA2T00093745001,GSBRNA2T00134657001,GSBRNA2T00035531001,GSBRNA2T00141638001,GSBRNA2T00028056001,GSBRNA2T00018739001,GSBRNA2T00129708001,GSBRNA2T00157791001,GSBRNA2T00116085001,GSBRNA2T00044584001,GSBRNA2T00103482001…
Biological process	dicarboxylic acid metabolic process	GO:0043648	0.023005350088041058	1.6381711533947274	GSBRNA2T00116708001,GSBRNA2T00089674001,GSBRNA2T00129502001,GSBRNA2T00063599001,GSBRNA2T00101443001,GSBRNA2T00135759001,GSBRNA2T00016476001,GSBRNA2T00033737001,GSBRNA2T00139025001,GSBRNA2T00022021001,GSBRNA2T00104141001,GSBRNA2T00078572001,GSBRNA2T00004732001,GSBRNA2T00069052001,GSBRNA2T00101955001,GSBRNA2T00063250001,GSBRNA2T00045154001,GSBRNA2T00084232001,GSBRNA2T00024656001,GSBRNA2T00033534001…
Biological process	nucleosome assembly	GO:0006334	0.026813828844588498	1.5716411670932389	GSBRNA2T00156296001,GSBRNA2T00156313001,GSBRNA2T00052887001,GSBRNA2T00100662001,GSBRNA2T00023870001,GSBRNA2T00001495001,GSBRNA2T00147788001,GSBRNA2T00141033001,GSBRNA2T00132561001,GSBRNA2T00050365001,GSBRNA2T00017813001,GSBRNA2T00138857001,GSBRNA2T00025178001,GSBRNA2T00019392001,GSBRNA2T00029765001,GSBRNA2T00046325001,GSBRNA2T00036718001,GSBRNA2T00005430001,GSBRNA2T00116958001,GSBRNA2T00124917001…
Biological process	pyrimidine nucleotide metabolic process	GO:0006220	0.02820379257212543	1.5496924880494762	GSBRNA2T00074656001,GSBRNA2T00032503001,GSBRNA2T00106722001,GSBRNA2T00107226001,GSBRNA2T00070915001,GSBRNA2T00029319001,GSBRNA2T00144143001,GSBRNA2T00029544001,GSBRNA2T00156878001,GSBRNA2T00096965001,GSBRNA2T00031131001,GSBRNA2T00007561001,GSBRNA2T00043712001,GSBRNA2T00141567001,GSBRNA2T00060446001,GSBRNA2T00071100001,GSBRNA2T00034263001,GSBRNA2T00113691001,GSBRNA2T00072696001,GSBRNA2T00120469001…
Biological process	aspartate family amino acid metabolic process	GO:0009066	0.029071835983098888	1.5365275402230258	GSBRNA2T00079244001,GSBRNA2T00116708001,GSBRNA2T00000793001,GSBRNA2T00129502001,GSBRNA2T00101443001,GSBRNA2T00135759001,GSBRNA2T00139025001,GSBRNA2T00022021001,GSBRNA2T00104141001,GSBRNA2T00004732001,GSBRNA2T00063250001,GSBRNA2T00045154001,GSBRNA2T00078762001,GSBRNA2T00125154001,GSBRNA2T00007691001,GSBRNA2T00124662001,GSBRNA2T00075671001,GSBRNA2T00129838001,GSBRNA2T00140237001,GSBRNA2T00129743001…
Biological process	response to inorganic substance	GO:0010035	0.030227310150851148	1.5196004978310447	GSBRNA2T00074020001,GSBRNA2T00043731001,GSBRNA2T00123240001,GSBRNA2T00010198001,GSBRNA2T00056381001,GSBRNA2T00008189001,GSBRNA2T00078998001,GSBRNA2T00031888001,GSBRNA2T00049014001,GSBRNA2T00037268001,GSBRNA2T00054982001,GSBRNA2T00052681001,GSBRNA2T00008028001,GSBRNA2T00046023001,GSBRNA2T00014149001,GSBRNA2T00037283001,GSBRNA2T00063287001,GSBRNA2T00006075001,GSBRNA2T00087282001,GSBRNA2T00155905001…
Biological process	phospholipid transport	GO:0015914	0.030595046158886134	1.5143488872447661	GSBRNA2T00060609001,GSBRNA2T00095239001,GSBRNA2T00095792001,GSBRNA2T00081924001,GSBRNA2T00103888001,GSBRNA2T00057688001,GSBRNA2T00018767001,GSBRNA2T00049362001,GSBRNA2T00136303001,GSBRNA2T00134341001,GSBRNA2T00057459001,GSBRNA2T00054919001,GSBRNA2T00105361001,GSBRNA2T00136772001,GSBRNA2T00027223001,GSBRNA2T00004193001,GSBRNA2T00026789001,GSBRNA2T00016254001,GSBRNA2T00066288001,GSBRNA2T00103362001…
Biological process	regulation of cell growth	GO:0001558	0.031180345442949682	1.5061190776290305	GSBRNA2T00043731001,GSBRNA2T00123240001,GSBRNA2T00153628001,GSBRNA2T00027526001,GSBRNA2T00112057001,GSBRNA2T00135512001,GSBRNA2T00035234001,GSBRNA2T00136842001,GSBRNA2T00049544001,GSBRNA2T00151742001,GSBRNA2T00143258001,GSBRNA2T00102924001,GSBRNA2T00063605001,GSBRNA2T00043887001,GSBRNA2T00038888001
Biological process	AMP biosynthetic process	GO:0006167	0.031180345442949682	1.5061190776290305	GSBRNA2T00038366001,GSBRNA2T00149058001,GSBRNA2T00126945001,GSBRNA2T00030224001,GSBRNA2T00004899001,GSBRNA2T00131331001,GSBRNA2T00018625001,GSBRNA2T00121958001,GSBRNA2T00155788001,GSBRNA2T00072862001,GSBRNA2T00055243001,GSBRNA2T00049270001,GSBRNA2T00017961001,GSBRNA2T00025128001,GSBRNA2T00059596001
Biological process	catabolic process	GO:0009056	0.0413476730835774	1.3835489261452292	GSBRNA2T00123939001,GSBRNA2T00070283001,GSBRNA2T00005978001,GSBRNA2T00110657001,GSBRNA2T00079740001,GSBRNA2T00059366001,GSBRNA2T00050295001,GSBRNA2T00087922001,GSBRNA2T00002155001,GSBRNA2T00041290001,GSBRNA2T00080668001,GSBRNA2T00036077001,GSBRNA2T00138191001,GSBRNA2T00052751001,GSBRNA2T00080669001,GSBRNA2T00096458001,GSBRNA2T00113099001,GSBRNA2T00073427001,GSBRNA2T00079746001,GSBRNA2T00076521001…
Biological process	cellular response to nitrogen compound	GO:1901699	0.04207828876181257	1.3759419303660487	GSBRNA2T00063605001,GSBRNA2T00043887001,GSBRNA2T00038888001,GSBRNA2T00052907001,GSBRNA2T00026128001,GSBRNA2T00019377001,GSBRNA2T00036756001,GSBRNA2T00077124001,GSBRNA2T00019376001,GSBRNA2T00057044001,GSBRNA2T00015247001
Biological process	endonucleolytic cleavage to generate mature 3'-end of SSU-rRNA from (SSU-rRNA, 5.8S rRNA, LSU-rRNA)	GO:0000461	0.048823067057668146	1.31137494174837	GSBRNA2T00120511001,GSBRNA2T00012004001,GSBRNA2T00109037001,GSBRNA2T00028853001,GSBRNA2T00058134001,GSBRNA2T00025627001,GSBRNA2T00098712001,GSBRNA2T00009467001
Biological process	endonucleolytic cleavage in ITS1 to separate SSU-rRNA from 5.8S rRNA and LSU-rRNA from tricistronic rRNA transcript (SSU-rRNA, 5.8S rRNA, LSU-rRNA)	GO:0000447	0.04958436028895168	1.3046552854308826	GSBRNA2T00120511001,GSBRNA2T00012004001,GSBRNA2T00109037001,GSBRNA2T00028853001,GSBRNA2T00058134001,GSBRNA2T00025627001,GSBRNA2T00098712001,GSBRNA2T00009467001,GSBRNA2T00124884001,GSBRNA2T00005402001

## Sheet: S deprivation
source	name	term_id	adjusted_p_value	-log10(adjPval)	Genes
Biological process	cellular amide metabolic process	GO:0043603	6.10028970148358e-49	48.21464953994527	GSBRNA2T00007416001,GSBRNA2T00145946001,GSBRNA2T00009527001,GSBRNA2T00073860001,GSBRNA2T00021856001,GSBRNA2T00035123001,GSBRNA2T00035260001,GSBRNA2T00048353001,GSBRNA2T00068437001,GSBRNA2T00117296001,GSBRNA2T00036830001,GSBRNA2T00062098001,GSBRNA2T00085071001,GSBRNA2T00033256001,GSBRNA2T00035095001,GSBRNA2T00035094001,GSBRNA2T00089471001,GSBRNA2T00085469001,GSBRNA2T00085072001,GSBRNA2T00026613001…
Biological process	amide biosynthetic process	GO:0043604	1.3260026733064788e-48	47.87745560036482	GSBRNA2T00035123001,GSBRNA2T00035260001,GSBRNA2T00048353001,GSBRNA2T00068437001,GSBRNA2T00117296001,GSBRNA2T00036830001,GSBRNA2T00085071001,GSBRNA2T00035095001,GSBRNA2T00035094001,GSBRNA2T00085469001,GSBRNA2T00085072001,GSBRNA2T00026613001,GSBRNA2T00037048001,GSBRNA2T00144196001,GSBRNA2T00157470001,GSBRNA2T00138828001,GSBRNA2T00155547001,GSBRNA2T00111897001,GSBRNA2T00037097001,GSBRNA2T00150600001…
Biological process	peptide metabolic process	GO:0006518	1.6211460654425374e-48	47.79017785340699	GSBRNA2T00007416001,GSBRNA2T00145946001,GSBRNA2T00009527001,GSBRNA2T00021856001,GSBRNA2T00035123001,GSBRNA2T00035260001,GSBRNA2T00068437001,GSBRNA2T00117296001,GSBRNA2T00036830001,GSBRNA2T00062098001,GSBRNA2T00085071001,GSBRNA2T00033256001,GSBRNA2T00035095001,GSBRNA2T00035094001,GSBRNA2T00085469001,GSBRNA2T00085072001,GSBRNA2T00023030001,GSBRNA2T00037048001,GSBRNA2T00144196001,GSBRNA2T00157470001…
Biological process	translation	GO:0006412	1.9504880635363637e-48	47.709856703109764	GSBRNA2T00035123001,GSBRNA2T00035260001,GSBRNA2T00068437001,GSBRNA2T00117296001,GSBRNA2T00036830001,GSBRNA2T00085071001,GSBRNA2T00035095001,GSBRNA2T00035094001,GSBRNA2T00085469001,GSBRNA2T00085072001,GSBRNA2T00037048001,GSBRNA2T00144196001,GSBRNA2T00157470001,GSBRNA2T00138828001,GSBRNA2T00155547001,GSBRNA2T00111897001,GSBRNA2T00037097001,GSBRNA2T00150600001,GSBRNA2T00086531001,GSBRNA2T00073057001…
Biological process	peptide biosynthetic process	GO:0043043	3.844964304466949e-48	47.4151076877078	GSBRNA2T00035123001,GSBRNA2T00035260001,GSBRNA2T00068437001,GSBRNA2T00117296001,GSBRNA2T00036830001,GSBRNA2T00085071001,GSBRNA2T00035095001,GSBRNA2T00035094001,GSBRNA2T00085469001,GSBRNA2T00085072001,GSBRNA2T00037048001,GSBRNA2T00144196001,GSBRNA2T00157470001,GSBRNA2T00138828001,GSBRNA2T00155547001,GSBRNA2T00111897001,GSBRNA2T00037097001,GSBRNA2T00150600001,GSBRNA2T00086531001,GSBRNA2T00073057001…
Biological process	organonitrogen compound biosynthetic process	GO:1901566	6.778521324890711e-31	30.168865033342144	GSBRNA2T00073860001,GSBRNA2T00136396001,GSBRNA2T00025095001,GSBRNA2T00042088001,GSBRNA2T00124982001,GSBRNA2T00091634001,GSBRNA2T00035123001,GSBRNA2T00153238001,GSBRNA2T00140343001,GSBRNA2T00035260001,GSBRNA2T00048353001,GSBRNA2T00040864001,GSBRNA2T00068437001,GSBRNA2T00017968001,GSBRNA2T00117296001,GSBRNA2T00081853001,GSBRNA2T00036830001,GSBRNA2T00037804001,GSBRNA2T00004951001,GSBRNA2T00085071001…
Biological process	ribosome assembly	GO:0042255	1.35578655694399e-13	12.867808676573492	GSBRNA2T00140340001,GSBRNA2T00068437001,GSBRNA2T00036830001,GSBRNA2T00035095001,GSBRNA2T00085072001,GSBRNA2T00086531001,GSBRNA2T00057897001,GSBRNA2T00083320001,GSBRNA2T00049865001,GSBRNA2T00128536001,GSBRNA2T00067913001,GSBRNA2T00011103001,GSBRNA2T00000251001,GSBRNA2T00008537001,GSBRNA2T00034803001,GSBRNA2T00012237001,GSBRNA2T00016195001,GSBRNA2T00068520001,GSBRNA2T00019935001,GSBRNA2T00067744001…
Biological process	organonitrogen compound metabolic process	GO:1901564	2.37413534776831e-13	12.624494525856003	GSBRNA2T00007416001,GSBRNA2T00110158001,GSBRNA2T00145946001,GSBRNA2T00009527001,GSBRNA2T00070283001,GSBRNA2T00010555001,GSBRNA2T00151601001,GSBRNA2T00021964001,GSBRNA2T00108780001,GSBRNA2T00018978001,GSBRNA2T00077027001,GSBRNA2T00158091001,GSBRNA2T00068418001,GSBRNA2T00073860001,GSBRNA2T00010987001,GSBRNA2T00073586001,GSBRNA2T00049706001,GSBRNA2T00079461001,GSBRNA2T00075186001,GSBRNA2T00093021001…
Biological process	ribosomal large subunit assembly	GO:0000027	6.40831749942418e-11	10.193255979315822	GSBRNA2T00068437001,GSBRNA2T00036830001,GSBRNA2T00035095001,GSBRNA2T00085072001,GSBRNA2T00049865001,GSBRNA2T00128536001,GSBRNA2T00067913001,GSBRNA2T00011103001,GSBRNA2T00008537001,GSBRNA2T00034803001,GSBRNA2T00016195001,GSBRNA2T00019935001,GSBRNA2T00067744001,GSBRNA2T00070688001,GSBRNA2T00036382001,GSBRNA2T00053888001,GSBRNA2T00029736001,GSBRNA2T00096250001,GSBRNA2T00006524001,GSBRNA2T00030377001…
Biological process	organic acid metabolic process	GO:0006082	1.8000453685378112e-10	9.744716548753738	GSBRNA2T00080919001,GSBRNA2T00073860001,GSBRNA2T00036538001,GSBRNA2T00010987001,GSBRNA2T00075186001,GSBRNA2T00136396001,GSBRNA2T00053825001,GSBRNA2T00042088001,GSBRNA2T00124982001,GSBRNA2T00130798001,GSBRNA2T00067008001,GSBRNA2T00055129001,GSBRNA2T00153238001,GSBRNA2T00057289001,GSBRNA2T00056994001,GSBRNA2T00048353001,GSBRNA2T00048873001,GSBRNA2T00080668001,GSBRNA2T00057709001,GSBRNA2T00014923001…
Biological process	cellular protein metabolic process	GO:0044267	9.377746333761113e-10	9.02790151902069	GSBRNA2T00110158001,GSBRNA2T00070283001,GSBRNA2T00151601001,GSBRNA2T00108780001,GSBRNA2T00018978001,GSBRNA2T00077027001,GSBRNA2T00158091001,GSBRNA2T00068418001,GSBRNA2T00073586001,GSBRNA2T00049706001,GSBRNA2T00079461001,GSBRNA2T00049100001,GSBRNA2T00045974001,GSBRNA2T00057491001,GSBRNA2T00015659001,GSBRNA2T00035123001,GSBRNA2T00123176001,GSBRNA2T00035260001,GSBRNA2T00044857001,GSBRNA2T00018495001…
Biological process	oxoacid metabolic process	GO:0043436	2.4406899398631094e-9	8.612487388939815	GSBRNA2T00080919001,GSBRNA2T00073860001,GSBRNA2T00010987001,GSBRNA2T00075186001,GSBRNA2T00136396001,GSBRNA2T00053825001,GSBRNA2T00042088001,GSBRNA2T00124982001,GSBRNA2T00130798001,GSBRNA2T00067008001,GSBRNA2T00055129001,GSBRNA2T00153238001,GSBRNA2T00057289001,GSBRNA2T00056994001,GSBRNA2T00048353001,GSBRNA2T00048873001,GSBRNA2T00080668001,GSBRNA2T00057709001,GSBRNA2T00014923001,GSBRNA2T00118770001…
Biological process	carboxylic acid metabolic process	GO:0019752	6.3200534434768e-9	8.199279249232024	GSBRNA2T00080919001,GSBRNA2T00073860001,GSBRNA2T00136396001,GSBRNA2T00053825001,GSBRNA2T00042088001,GSBRNA2T00124982001,GSBRNA2T00130798001,GSBRNA2T00067008001,GSBRNA2T00055129001,GSBRNA2T00153238001,GSBRNA2T00057289001,GSBRNA2T00056994001,GSBRNA2T00048353001,GSBRNA2T00048873001,GSBRNA2T00057709001,GSBRNA2T00014923001,GSBRNA2T00118770001,GSBRNA2T00025422001,GSBRNA2T00118285001,GSBRNA2T00021277001…
Biological process	ribosomal large subunit biogenesis	GO:0042273	1.731122159595455e-8	7.761672284310466	GSBRNA2T00068437001,GSBRNA2T00036830001,GSBRNA2T00035095001,GSBRNA2T00085072001,GSBRNA2T00015957001,GSBRNA2T00049000001,GSBRNA2T00074139001,GSBRNA2T00049865001,GSBRNA2T00128857001,GSBRNA2T00028761001,GSBRNA2T00128536001,GSBRNA2T00067913001,GSBRNA2T00011103001,GSBRNA2T00008537001,GSBRNA2T00034803001,GSBRNA2T00033445001,GSBRNA2T00016195001,GSBRNA2T00124761001,GSBRNA2T00001906001,GSBRNA2T00019935001…
Biological process	response to oxidative stress	GO:0006979	0.000005230703272132366	5.281439915975368	GSBRNA2T00057827001,GSBRNA2T00045445001,GSBRNA2T00123939001,GSBRNA2T00151601001,GSBRNA2T00007451001,GSBRNA2T00079070001,GSBRNA2T00124793001,GSBRNA2T00114998001,GSBRNA2T00015659001,GSBRNA2T00031827001,GSBRNA2T00007094001,GSBRNA2T00001366001,GSBRNA2T00105728001,GSBRNA2T00016844001,GSBRNA2T00052751001,GSBRNA2T00005043001,GSBRNA2T00086288001,GSBRNA2T00050994001,GSBRNA2T00134373001,GSBRNA2T00130896001…
Biological process	organelle assembly	GO:0070925	0.000009632442023968614	5.016263596251767	GSBRNA2T00140340001,GSBRNA2T00049020001,GSBRNA2T00068437001,GSBRNA2T00036830001,GSBRNA2T00035095001,GSBRNA2T00085072001,GSBRNA2T00086531001,GSBRNA2T00057897001,GSBRNA2T00083320001,GSBRNA2T00049865001,GSBRNA2T00128536001,GSBRNA2T00067913001,GSBRNA2T00011103001,GSBRNA2T00000251001,GSBRNA2T00008537001,GSBRNA2T00034803001,GSBRNA2T00012237001,GSBRNA2T00016195001,GSBRNA2T00068520001,GSBRNA2T00019935001…
Biological process	protein metabolic process	GO:0019538	0.000019627770743932378	4.7071290233030325	GSBRNA2T00110158001,GSBRNA2T00070283001,GSBRNA2T00010555001,GSBRNA2T00151601001,GSBRNA2T00108780001,GSBRNA2T00018978001,GSBRNA2T00077027001,GSBRNA2T00158091001,GSBRNA2T00068418001,GSBRNA2T00073586001,GSBRNA2T00049706001,GSBRNA2T00079461001,GSBRNA2T00093021001,GSBRNA2T00049100001,GSBRNA2T00045974001,GSBRNA2T00057491001,GSBRNA2T00015659001,GSBRNA2T00035123001,GSBRNA2T00123176001,GSBRNA2T00035260001…
Biological process	detoxification	GO:0098754	0.00002516470946068266	4.599208079387672	GSBRNA2T00125442001,GSBRNA2T00120361001,GSBRNA2T00125439001,GSBRNA2T00120297001,GSBRNA2T00007451001,GSBRNA2T00088473001,GSBRNA2T00133546001,GSBRNA2T00062630001,GSBRNA2T00079070001,GSBRNA2T00124793001,GSBRNA2T00031827001,GSBRNA2T00007094001,GSBRNA2T00001366001,GSBRNA2T00016844001,GSBRNA2T00052751001,GSBRNA2T00005043001,GSBRNA2T00086288001,GSBRNA2T00050994001,GSBRNA2T00063018001,GSBRNA2T00045106001…
Biological process	hydrogen peroxide catabolic process	GO:0042744	0.000025464377792852627	4.594066931089296	GSBRNA2T00123939001,GSBRNA2T00007451001,GSBRNA2T00079070001,GSBRNA2T00124793001,GSBRNA2T00114998001,GSBRNA2T00031827001,GSBRNA2T00007094001,GSBRNA2T00105728001,GSBRNA2T00016844001,GSBRNA2T00052751001,GSBRNA2T00086288001,GSBRNA2T00050994001,GSBRNA2T00134373001,GSBRNA2T00130896001,GSBRNA2T00045106001,GSBRNA2T00113830001,GSBRNA2T00021968001,GSBRNA2T00016842001,GSBRNA2T00075318001,GSBRNA2T00154563001…
Biological process	hydrogen peroxide metabolic process	GO:0042743	0.000029019962944894078	4.537303146441298	GSBRNA2T00123939001,GSBRNA2T00007451001,GSBRNA2T00079070001,GSBRNA2T00124793001,GSBRNA2T00114998001,GSBRNA2T00031827001,GSBRNA2T00007094001,GSBRNA2T00105728001,GSBRNA2T00016844001,GSBRNA2T00052751001,GSBRNA2T00086288001,GSBRNA2T00050994001,GSBRNA2T00134373001,GSBRNA2T00130896001,GSBRNA2T00045106001,GSBRNA2T00113830001,GSBRNA2T00021968001,GSBRNA2T00016842001,GSBRNA2T00075318001,GSBRNA2T00154563001…
Biological process	response to toxic substance	GO:0009636	0.000030159992168078676	4.5205687755794735	GSBRNA2T00125442001,GSBRNA2T00120361001,GSBRNA2T00125439001,GSBRNA2T00120297001,GSBRNA2T00007451001,GSBRNA2T00088473001,GSBRNA2T00133546001,GSBRNA2T00062630001,GSBRNA2T00079070001,GSBRNA2T00124793001,GSBRNA2T00002404001,GSBRNA2T00031827001,GSBRNA2T00007094001,GSBRNA2T00001366001,GSBRNA2T00016844001,GSBRNA2T00052751001,GSBRNA2T00005043001,GSBRNA2T00086288001,GSBRNA2T00050994001,GSBRNA2T00063018001…
Biological process	small molecule metabolic process	GO:0044281	0.00004556668405047838	4.341352574467304	GSBRNA2T00080919001,GSBRNA2T00056054001,GSBRNA2T00073860001,GSBRNA2T00036538001,GSBRNA2T00074868001,GSBRNA2T00071296001,GSBRNA2T00010987001,GSBRNA2T00075186001,GSBRNA2T00136396001,GSBRNA2T00053825001,GSBRNA2T00091427001,GSBRNA2T00143532001,GSBRNA2T00042088001,GSBRNA2T00124982001,GSBRNA2T00052149001,GSBRNA2T00130798001,GSBRNA2T00067008001,GSBRNA2T00055129001,GSBRNA2T00153238001,GSBRNA2T00057289001…
Biological process	cellular oxidant detoxification	GO:0098869	0.000046753311616167445	4.330187621888985	GSBRNA2T00125442001,GSBRNA2T00120361001,GSBRNA2T00125439001,GSBRNA2T00120297001,GSBRNA2T00007451001,GSBRNA2T00088473001,GSBRNA2T00133546001,GSBRNA2T00079070001,GSBRNA2T00124793001,GSBRNA2T00031827001,GSBRNA2T00007094001,GSBRNA2T00001366001,GSBRNA2T00016844001,GSBRNA2T00052751001,GSBRNA2T00005043001,GSBRNA2T00086288001,GSBRNA2T00050994001,GSBRNA2T00063018001,GSBRNA2T00045106001,GSBRNA2T00089711001…
Biological process	DNA replication initiation	GO:0006270	0.000054537441558127115	4.263305239391261	GSBRNA2T00083988001,GSBRNA2T00070427001,GSBRNA2T00138868001,GSBRNA2T00097406001,GSBRNA2T00101653001,GSBRNA2T00146776001,GSBRNA2T00090643001,GSBRNA2T00059834001,GSBRNA2T00151710001,GSBRNA2T00048611001,GSBRNA2T00070180001,GSBRNA2T00027145001,GSBRNA2T00153413001,GSBRNA2T00020010001,GSBRNA2T00094554001,GSBRNA2T00036210001,GSBRNA2T00052535001,GSBRNA2T00041200001,GSBRNA2T00054707001,GSBRNA2T00113679001…
Biological process	cellular response to toxic substance	GO:0097237	0.00005774874493066038	4.238457449974548	GSBRNA2T00125442001,GSBRNA2T00120361001,GSBRNA2T00125439001,GSBRNA2T00120297001,GSBRNA2T00007451001,GSBRNA2T00088473001,GSBRNA2T00133546001,GSBRNA2T00079070001,GSBRNA2T00124793001,GSBRNA2T00031827001,GSBRNA2T00007094001,GSBRNA2T00001366001,GSBRNA2T00016844001,GSBRNA2T00052751001,GSBRNA2T00005043001,GSBRNA2T00086288001,GSBRNA2T00050994001,GSBRNA2T00063018001,GSBRNA2T00045106001,GSBRNA2T00089711001…
Biological process	cellular detoxification	GO:1990748	0.00005774874493066038	4.238457449974548	GSBRNA2T00125442001,GSBRNA2T00120361001,GSBRNA2T00125439001,GSBRNA2T00120297001,GSBRNA2T00007451001,GSBRNA2T00088473001,GSBRNA2T00133546001,GSBRNA2T00079070001,GSBRNA2T00124793001,GSBRNA2T00031827001,GSBRNA2T00007094001,GSBRNA2T00001366001,GSBRNA2T00016844001,GSBRNA2T00052751001,GSBRNA2T00005043001,GSBRNA2T00086288001,GSBRNA2T00050994001,GSBRNA2T00063018001,GSBRNA2T00045106001,GSBRNA2T00089711001…
Biological process	sulfate transport	GO:0008272	0.00006860781274941858	4.163626425973104	GSBRNA2T00158266001,GSBRNA2T00036843001,GSBRNA2T00102253001,GSBRNA2T00111517001,GSBRNA2T00135917001,GSBRNA2T00103928001,GSBRNA2T00110668001,GSBRNA2T00036504001,GSBRNA2T00143531001,GSBRNA2T00084411001,GSBRNA2T00068998001,GSBRNA2T00147936001,GSBRNA2T00146476001,GSBRNA2T00146474001,GSBRNA2T00119410001,GSBRNA2T00147937001,GSBRNA2T00140339001,GSBRNA2T00041791001,GSBRNA2T00123837001,GSBRNA2T00104970001
Biological process	carboxylic acid biosynthetic process	GO:0046394	0.00008289599651980077	4.081466443289816	GSBRNA2T00080919001,GSBRNA2T00073860001,GSBRNA2T00136396001,GSBRNA2T00042088001,GSBRNA2T00124982001,GSBRNA2T00130798001,GSBRNA2T00153238001,GSBRNA2T00048353001,GSBRNA2T00057709001,GSBRNA2T00118770001,GSBRNA2T00118285001,GSBRNA2T00057535001,GSBRNA2T00032014001,GSBRNA2T00116809001,GSBRNA2T00075294001,GSBRNA2T00047122001,GSBRNA2T00022315001,GSBRNA2T00025181001,GSBRNA2T00050352001,GSBRNA2T00079244001…
Biological process	nucleoside diphosphate metabolic process	GO:0009132	0.00012309537035596954	3.9097582806727877	GSBRNA2T00028055001,GSBRNA2T00102813001,GSBRNA2T00055023001,GSBRNA2T00006844001,GSBRNA2T00044584001,GSBRNA2T00059752001,GSBRNA2T00018739001,GSBRNA2T00074656001,GSBRNA2T00078103001,GSBRNA2T00070915001,GSBRNA2T00032503001,GSBRNA2T00138056001,GSBRNA2T00009340001,GSBRNA2T00105468001,GSBRNA2T00075637001,GSBRNA2T00090697001,GSBRNA2T00030252001,GSBRNA2T00092896001,GSBRNA2T00049745001,GSBRNA2T00073134001…
Biological process	sulfur compound transport	GO:0072348	0.000144771535109574	3.83931682045986	GSBRNA2T00158266001,GSBRNA2T00036843001,GSBRNA2T00102253001,GSBRNA2T00111517001,GSBRNA2T00135917001,GSBRNA2T00103928001,GSBRNA2T00110668001,GSBRNA2T00036504001,GSBRNA2T00143531001,GSBRNA2T00084411001,GSBRNA2T00068998001,GSBRNA2T00108140001,GSBRNA2T00010952001,GSBRNA2T00147936001,GSBRNA2T00060415001,GSBRNA2T00075048001,GSBRNA2T00146476001,GSBRNA2T00146474001,GSBRNA2T00119410001,GSBRNA2T00147937001…
Biological process	organic acid biosynthetic process	GO:0016053	0.0001839702276007671	3.735252454354001	GSBRNA2T00080919001,GSBRNA2T00073860001,GSBRNA2T00136396001,GSBRNA2T00042088001,GSBRNA2T00124982001,GSBRNA2T00130798001,GSBRNA2T00153238001,GSBRNA2T00048353001,GSBRNA2T00057709001,GSBRNA2T00118770001,GSBRNA2T00118285001,GSBRNA2T00057535001,GSBRNA2T00032014001,GSBRNA2T00116809001,GSBRNA2T00075294001,GSBRNA2T00047122001,GSBRNA2T00022315001,GSBRNA2T00025181001,GSBRNA2T00050352001,GSBRNA2T00079244001…
Biological process	sulfur compound metabolic process	GO:0006790	0.00019439367239493195	3.711317875668434	GSBRNA2T00007416001,GSBRNA2T00145946001,GSBRNA2T00009527001,GSBRNA2T00074868001,GSBRNA2T00010987001,GSBRNA2T00075186001,GSBRNA2T00091427001,GSBRNA2T00042088001,GSBRNA2T00124982001,GSBRNA2T00052149001,GSBRNA2T00021856001,GSBRNA2T00048353001,GSBRNA2T00062098001,GSBRNA2T00080668001,GSBRNA2T00150969001,GSBRNA2T00060639001,GSBRNA2T00033256001,GSBRNA2T00080669001,GSBRNA2T00073278001,GSBRNA2T00089471001…
Biological process	ADP metabolic process	GO:0046031	0.00021362450928849184	3.6703489218770344	GSBRNA2T00028055001,GSBRNA2T00102813001,GSBRNA2T00055023001,GSBRNA2T00044584001,GSBRNA2T00059752001,GSBRNA2T00018739001,GSBRNA2T00138056001,GSBRNA2T00009340001,GSBRNA2T00105468001,GSBRNA2T00075637001,GSBRNA2T00090697001,GSBRNA2T00030252001,GSBRNA2T00092896001,GSBRNA2T00049745001,GSBRNA2T00141638001,GSBRNA2T00109147001,GSBRNA2T00038919001,GSBRNA2T00041222001,GSBRNA2T00060779001,GSBRNA2T00059546001…
Biological process	glycolytic process	GO:0006096	0.00021362450928849184	3.6703489218770344	GSBRNA2T00028055001,GSBRNA2T00102813001,GSBRNA2T00055023001,GSBRNA2T00044584001,GSBRNA2T00059752001,GSBRNA2T00018739001,GSBRNA2T00138056001,GSBRNA2T00009340001,GSBRNA2T00105468001,GSBRNA2T00075637001,GSBRNA2T00090697001,GSBRNA2T00030252001,GSBRNA2T00092896001,GSBRNA2T00049745001,GSBRNA2T00141638001,GSBRNA2T00109147001,GSBRNA2T00038919001,GSBRNA2T00041222001,GSBRNA2T00060779001,GSBRNA2T00059546001…
Biological process	ATP generation from ADP	GO:0006757	0.00021362450928849184	3.6703489218770344	GSBRNA2T00028055001,GSBRNA2T00102813001,GSBRNA2T00055023001,GSBRNA2T00044584001,GSBRNA2T00059752001,GSBRNA2T00018739001,GSBRNA2T00138056001,GSBRNA2T00009340001,GSBRNA2T00105468001,GSBRNA2T00075637001,GSBRNA2T00090697001,GSBRNA2T00030252001,GSBRNA2T00092896001,GSBRNA2T00049745001,GSBRNA2T00141638001,GSBRNA2T00109147001,GSBRNA2T00038919001,GSBRNA2T00041222001,GSBRNA2T00060779001,GSBRNA2T00059546001…
Biological process	purine ribonucleoside diphosphate metabolic process	GO:0009179	0.00028010054780738466	3.5526860418030237	GSBRNA2T00028055001,GSBRNA2T00102813001,GSBRNA2T00055023001,GSBRNA2T00044584001,GSBRNA2T00059752001,GSBRNA2T00018739001,GSBRNA2T00138056001,GSBRNA2T00009340001,GSBRNA2T00105468001,GSBRNA2T00075637001,GSBRNA2T00090697001,GSBRNA2T00030252001,GSBRNA2T00092896001,GSBRNA2T00049745001,GSBRNA2T00141638001,GSBRNA2T00109147001,GSBRNA2T00038919001,GSBRNA2T00041222001,GSBRNA2T00060779001,GSBRNA2T00059546001…
Biological process	purine nucleoside diphosphate metabolic process	GO:0009135	0.00028010054780738466	3.5526860418030237	GSBRNA2T00028055001,GSBRNA2T00102813001,GSBRNA2T00055023001,GSBRNA2T00044584001,GSBRNA2T00059752001,GSBRNA2T00018739001,GSBRNA2T00138056001,GSBRNA2T00009340001,GSBRNA2T00105468001,GSBRNA2T00075637001,GSBRNA2T00090697001,GSBRNA2T00030252001,GSBRNA2T00092896001,GSBRNA2T00049745001,GSBRNA2T00141638001,GSBRNA2T00109147001,GSBRNA2T00038919001,GSBRNA2T00041222001,GSBRNA2T00060779001,GSBRNA2T00059546001…
Biological process	nucleotide phosphorylation	GO:0046939	0.00031173628649445903	3.506212642358738	GSBRNA2T00028055001,GSBRNA2T00102813001,GSBRNA2T00055023001,GSBRNA2T00044584001,GSBRNA2T00059752001,GSBRNA2T00018739001,GSBRNA2T00074656001,GSBRNA2T00070915001,GSBRNA2T00032503001,GSBRNA2T00138056001,GSBRNA2T00009340001,GSBRNA2T00105468001,GSBRNA2T00075637001,GSBRNA2T00090697001,GSBRNA2T00030252001,GSBRNA2T00092896001,GSBRNA2T00049745001,GSBRNA2T00141638001,GSBRNA2T00109147001,GSBRNA2T00038919001…
Biological process	nucleoside diphosphate phosphorylation	GO:0006165	0.00031173628649445903	3.506212642358738	GSBRNA2T00028055001,GSBRNA2T00102813001,GSBRNA2T00055023001,GSBRNA2T00044584001,GSBRNA2T00059752001,GSBRNA2T00018739001,GSBRNA2T00074656001,GSBRNA2T00070915001,GSBRNA2T00032503001,GSBRNA2T00138056001,GSBRNA2T00009340001,GSBRNA2T00105468001,GSBRNA2T00075637001,GSBRNA2T00090697001,GSBRNA2T00030252001,GSBRNA2T00092896001,GSBRNA2T00049745001,GSBRNA2T00141638001,GSBRNA2T00109147001,GSBRNA2T00038919001…
Biological process	cytoplasmic translation	GO:0002181	0.0003513197185952711	3.454297473786725	GSBRNA2T00085469001,GSBRNA2T00083320001,GSBRNA2T00045334001,GSBRNA2T00084781001,GSBRNA2T00083286001,GSBRNA2T00004066001,GSBRNA2T00028133001,GSBRNA2T00073689001,GSBRNA2T00151094001,GSBRNA2T00086663001,GSBRNA2T00124913001,GSBRNA2T00008537001,GSBRNA2T00034803001,GSBRNA2T00012237001,GSBRNA2T00016195001,GSBRNA2T00014609001,GSBRNA2T00045480001,GSBRNA2T00100115001,GSBRNA2T00052824001,GSBRNA2T00148618001…
Biological process	ribonucleoside diphosphate metabolic process	GO:0009185	0.0005405436532525991	3.2671692275179236	GSBRNA2T00028055001,GSBRNA2T00102813001,GSBRNA2T00055023001,GSBRNA2T00044584001,GSBRNA2T00059752001,GSBRNA2T00018739001,GSBRNA2T00138056001,GSBRNA2T00009340001,GSBRNA2T00105468001,GSBRNA2T00075637001,GSBRNA2T00090697001,GSBRNA2T00030252001,GSBRNA2T00092896001,GSBRNA2T00049745001,GSBRNA2T00141638001,GSBRNA2T00109147001,GSBRNA2T00038919001,GSBRNA2T00041222001,GSBRNA2T00060779001,GSBRNA2T00059546001…
Biological process	cellular amino acid metabolic process	GO:0006520	0.0005696630919130068	3.244381917278024	GSBRNA2T00073860001,GSBRNA2T00136396001,GSBRNA2T00042088001,GSBRNA2T00124982001,GSBRNA2T00055129001,GSBRNA2T00153238001,GSBRNA2T00057289001,GSBRNA2T00048353001,GSBRNA2T00048873001,GSBRNA2T00025422001,GSBRNA2T00118285001,GSBRNA2T00116809001,GSBRNA2T00047122001,GSBRNA2T00157143001,GSBRNA2T00016476001,GSBRNA2T00088856001,GSBRNA2T00079244001,GSBRNA2T00121296001,GSBRNA2T00088485001,GSBRNA2T00111451001…
Biological process	ribosome biogenesis	GO:0042254	0.0009183065476772841	3.0370123190806115	GSBRNA2T00140340001,GSBRNA2T00068437001,GSBRNA2T00036830001,GSBRNA2T00035095001,GSBRNA2T00085072001,GSBRNA2T00015957001,GSBRNA2T00049000001,GSBRNA2T00086531001,GSBRNA2T00154473001,GSBRNA2T00074139001,GSBRNA2T00057897001,GSBRNA2T00083320001,GSBRNA2T00109037001,GSBRNA2T00049865001,GSBRNA2T00128857001,GSBRNA2T00109609001,GSBRNA2T00028761001,GSBRNA2T00009840001,GSBRNA2T00035316001,GSBRNA2T00012004001…
Biological process	pyruvate metabolic process	GO:0006090	0.0017449342181453066	2.7582209407592413	GSBRNA2T00014923001,GSBRNA2T00021277001,GSBRNA2T00028055001,GSBRNA2T00102813001,GSBRNA2T00055023001,GSBRNA2T00044584001,GSBRNA2T00059752001,GSBRNA2T00018739001,GSBRNA2T00034979001,GSBRNA2T00138056001,GSBRNA2T00009340001,GSBRNA2T00105468001,GSBRNA2T00075637001,GSBRNA2T00150508001,GSBRNA2T00090697001,GSBRNA2T00030252001,GSBRNA2T00092896001,GSBRNA2T00049745001,GSBRNA2T00141638001,GSBRNA2T00109147001…
Biological process	ribonucleoprotein complex assembly	GO:0022618	0.0018878177140463639	2.7240399430918467	GSBRNA2T00068437001,GSBRNA2T00036830001,GSBRNA2T00054978001,GSBRNA2T00035095001,GSBRNA2T00085072001,GSBRNA2T00086531001,GSBRNA2T00057897001,GSBRNA2T00083320001,GSBRNA2T00045334001,GSBRNA2T00049865001,GSBRNA2T00083286001,GSBRNA2T00018424001,GSBRNA2T00128536001,GSBRNA2T00028133001,GSBRNA2T00067913001,GSBRNA2T00011103001,GSBRNA2T00000251001,GSBRNA2T00008537001,GSBRNA2T00034803001,GSBRNA2T00012237001…
Biological process	ribosomal small subunit assembly	GO:0000028	0.0023036253929279707	2.637588142875368	GSBRNA2T00086531001,GSBRNA2T00057897001,GSBRNA2T00083320001,GSBRNA2T00000251001,GSBRNA2T00012237001,GSBRNA2T00068520001,GSBRNA2T00002744001,GSBRNA2T00077239001,GSBRNA2T00137209001,GSBRNA2T00021559001,GSBRNA2T00094705001,GSBRNA2T00099549001,GSBRNA2T00116990001,GSBRNA2T00086098001,GSBRNA2T00080193001,GSBRNA2T00077298001,GSBRNA2T00103331001,GSBRNA2T00088421001,GSBRNA2T00022482001,GSBRNA2T00005809001…
Biological process	ATP metabolic process	GO:0046034	0.00269810258224928	2.5689415424113804	GSBRNA2T00042162001,GSBRNA2T00028055001,GSBRNA2T00102813001,GSBRNA2T00055023001,GSBRNA2T00121348001,GSBRNA2T00016012001,GSBRNA2T00044584001,GSBRNA2T00059752001,GSBRNA2T00018442001,GSBRNA2T00018739001,GSBRNA2T00146401001,GSBRNA2T00042941001,GSBRNA2T00063442001,GSBRNA2T00148037001,GSBRNA2T00069607001,GSBRNA2T00138056001,GSBRNA2T00141999001,GSBRNA2T00143381001,GSBRNA2T00009340001,GSBRNA2T00105468001…
Biological process	ribonucleoprotein complex subunit organization	GO:0071826	0.0027503672059154853	2.5606093189492176	GSBRNA2T00068437001,GSBRNA2T00036830001,GSBRNA2T00054978001,GSBRNA2T00035095001,GSBRNA2T00085072001,GSBRNA2T00086531001,GSBRNA2T00057897001,GSBRNA2T00083320001,GSBRNA2T00045334001,GSBRNA2T00049865001,GSBRNA2T00083286001,GSBRNA2T00018424001,GSBRNA2T00128536001,GSBRNA2T00028133001,GSBRNA2T00067913001,GSBRNA2T00011103001,GSBRNA2T00000251001,GSBRNA2T00008537001,GSBRNA2T00034803001,GSBRNA2T00012237001…
Biological process	monocarboxylic acid metabolic process	GO:0032787	0.004444860957696175	2.352141819901814	GSBRNA2T00080919001,GSBRNA2T00053825001,GSBRNA2T00130798001,GSBRNA2T00067008001,GSBRNA2T00056994001,GSBRNA2T00048353001,GSBRNA2T00057709001,GSBRNA2T00014923001,GSBRNA2T00118770001,GSBRNA2T00021277001,GSBRNA2T00057535001,GSBRNA2T00032014001,GSBRNA2T00022315001,GSBRNA2T00028055001,GSBRNA2T00025181001,GSBRNA2T00059910001,GSBRNA2T00096392001,GSBRNA2T00050352001,GSBRNA2T00009776001,GSBRNA2T00130052001…
Biological process	reactive oxygen species metabolic process	GO:0072593	0.004785706560382969	2.3200539340371216	GSBRNA2T00123939001,GSBRNA2T00007451001,GSBRNA2T00079070001,GSBRNA2T00124793001,GSBRNA2T00114998001,GSBRNA2T00031827001,GSBRNA2T00007094001,GSBRNA2T00105728001,GSBRNA2T00016844001,GSBRNA2T00052751001,GSBRNA2T00086288001,GSBRNA2T00050994001,GSBRNA2T00134373001,GSBRNA2T00130896001,GSBRNA2T00045106001,GSBRNA2T00113830001,GSBRNA2T00021968001,GSBRNA2T00016842001,GSBRNA2T00075318001,GSBRNA2T00154563001…
Biological process	plant-type cell wall organization	GO:0009664	0.006067778561022222	2.2169702768439303	GSBRNA2T00015224001,GSBRNA2T00102851001,GSBRNA2T00036246001,GSBRNA2T00064408001,GSBRNA2T00134198001,GSBRNA2T00013894001,GSBRNA2T00109521001,GSBRNA2T00076281001,GSBRNA2T00004597001,GSBRNA2T00153455001,GSBRNA2T00108976001,GSBRNA2T00020530001,GSBRNA2T00124586001,GSBRNA2T00105427001,GSBRNA2T00093460001,GSBRNA2T00010559001,GSBRNA2T00092763001,GSBRNA2T00003966001,GSBRNA2T00020628001,GSBRNA2T00032382001…
Biological process	cellular amino acid biosynthetic process	GO:0008652	0.006230553552212856	2.2054733668252893	GSBRNA2T00073860001,GSBRNA2T00136396001,GSBRNA2T00042088001,GSBRNA2T00124982001,GSBRNA2T00153238001,GSBRNA2T00118285001,GSBRNA2T00116809001,GSBRNA2T00047122001,GSBRNA2T00079244001,GSBRNA2T00121296001,GSBRNA2T00031643001,GSBRNA2T00034359001,GSBRNA2T00124740001,GSBRNA2T00111922001,GSBRNA2T00035765001,GSBRNA2T00093575001,GSBRNA2T00012577001,GSBRNA2T00070026001,GSBRNA2T00129963001,GSBRNA2T00101443001…
Biological process	response to salt stress	GO:0009651	0.007205683267236793	2.142324831627056	GSBRNA2T00125442001,GSBRNA2T00010987001,GSBRNA2T00075186001,GSBRNA2T00080668001,GSBRNA2T00080669001,GSBRNA2T00073278001,GSBRNA2T00125110001,GSBRNA2T00002170001,GSBRNA2T00035943001,GSBRNA2T00073279001,GSBRNA2T00009198001,GSBRNA2T00023078001,GSBRNA2T00022381001,GSBRNA2T00155905001,GSBRNA2T00126240001,GSBRNA2T00087282001,GSBRNA2T00034733001,GSBRNA2T00037052001,GSBRNA2T00143123001,GSBRNA2T00010517001…
Biological process	response to chitin	GO:0010200	0.010608288130415635	1.9743546929598341	GSBRNA2T00014964001,GSBRNA2T00011209001,GSBRNA2T00068063001,GSBRNA2T00124720001,GSBRNA2T00028718001,GSBRNA2T00064608001,GSBRNA2T00047920001,GSBRNA2T00045306001,GSBRNA2T00143123001,GSBRNA2T00083347001,GSBRNA2T00074402001,GSBRNA2T00048022001,GSBRNA2T00124660001,GSBRNA2T00001506001
Biological process	alpha-amino acid metabolic process	GO:1901605	0.013101517097951279	1.8826784120449753	GSBRNA2T00073860001,GSBRNA2T00136396001,GSBRNA2T00042088001,GSBRNA2T00124982001,GSBRNA2T00055129001,GSBRNA2T00153238001,GSBRNA2T00116809001,GSBRNA2T00016476001,GSBRNA2T00088856001,GSBRNA2T00079244001,GSBRNA2T00121296001,GSBRNA2T00111451001,GSBRNA2T00031643001,GSBRNA2T00034359001,GSBRNA2T00033737001,GSBRNA2T00124740001,GSBRNA2T00111922001,GSBRNA2T00035765001,GSBRNA2T00093575001,GSBRNA2T00078572001…
Biological process	nucleobase-containing small molecule metabolic process	GO:0055086	0.01637646978116612	1.7857797118427554	GSBRNA2T00089471001,GSBRNA2T00028055001,GSBRNA2T00028297001,GSBRNA2T00001524001,GSBRNA2T00054466001,GSBRNA2T00081657001,GSBRNA2T00064404001,GSBRNA2T00043241001,GSBRNA2T00016394001,GSBRNA2T00050271001,GSBRNA2T00102813001,GSBRNA2T00055023001,GSBRNA2T00000627001,GSBRNA2T00031799001,GSBRNA2T00029544001,GSBRNA2T00006844001,GSBRNA2T00082099001,GSBRNA2T00121352001,GSBRNA2T00076149001,GSBRNA2T00006090001…
Biological process	alpha-amino acid biosynthetic process	GO:1901607	0.02051705524991598	1.6878849720439042	GSBRNA2T00073860001,GSBRNA2T00136396001,GSBRNA2T00042088001,GSBRNA2T00124982001,GSBRNA2T00153238001,GSBRNA2T00116809001,GSBRNA2T00079244001,GSBRNA2T00121296001,GSBRNA2T00031643001,GSBRNA2T00034359001,GSBRNA2T00124740001,GSBRNA2T00111922001,GSBRNA2T00035765001,GSBRNA2T00093575001,GSBRNA2T00012577001,GSBRNA2T00070026001,GSBRNA2T00101443001,GSBRNA2T00098692001,GSBRNA2T00129502001,GSBRNA2T00000793001…
Biological process	response to osmotic stress	GO:0006970	0.022339251353898307	1.650931385308092	GSBRNA2T00125442001,GSBRNA2T00010987001,GSBRNA2T00075186001,GSBRNA2T00080668001,GSBRNA2T00080669001,GSBRNA2T00073278001,GSBRNA2T00125110001,GSBRNA2T00002170001,GSBRNA2T00035943001,GSBRNA2T00073279001,GSBRNA2T00009198001,GSBRNA2T00023078001,GSBRNA2T00074697001,GSBRNA2T00022381001,GSBRNA2T00155905001,GSBRNA2T00126240001,GSBRNA2T00087282001,GSBRNA2T00034733001,GSBRNA2T00037052001,GSBRNA2T00143123001…
Biological process	small molecule biosynthetic process	GO:0044283	0.0287653310373789	1.5411306236590032	GSBRNA2T00080919001,GSBRNA2T00073860001,GSBRNA2T00136396001,GSBRNA2T00143532001,GSBRNA2T00042088001,GSBRNA2T00124982001,GSBRNA2T00130798001,GSBRNA2T00153238001,GSBRNA2T00048353001,GSBRNA2T00068996001,GSBRNA2T00057709001,GSBRNA2T00037804001,GSBRNA2T00118770001,GSBRNA2T00004951001,GSBRNA2T00118285001,GSBRNA2T00057535001,GSBRNA2T00032014001,GSBRNA2T00116809001,GSBRNA2T00075294001,GSBRNA2T00047122001…
Biological process	biosynthetic process	GO:0009058	0.034403225446659406	1.4634008385907182	GSBRNA2T00114439001,GSBRNA2T00136125001,GSBRNA2T00031761001,GSBRNA2T00006296001,GSBRNA2T00091014001,GSBRNA2T00063704001,GSBRNA2T00064615001,GSBRNA2T00080919001,GSBRNA2T00142496001,GSBRNA2T00073860001,GSBRNA2T00136396001,GSBRNA2T00025095001,GSBRNA2T00143532001,GSBRNA2T00042088001,GSBRNA2T00136426001,GSBRNA2T00124982001,GSBRNA2T00130798001,GSBRNA2T00091634001,GSBRNA2T00024301001,GSBRNA2T00027986001…
Biological process	regulation of systemic acquired resistance	GO:0010112	0.04181731940674945	1.3786438099728933	GSBRNA2T00139219001,GSBRNA2T00041671001,GSBRNA2T00072247001,GSBRNA2T00117885001,GSBRNA2T00150459001,GSBRNA2T00085441001,GSBRNA2T00052436001
Biological process	nucleotide-sugar metabolic process	GO:0009225	0.04574685663634104	1.3396387418683886	GSBRNA2T00028297001,GSBRNA2T00081657001,GSBRNA2T00064404001,GSBRNA2T00016394001,GSBRNA2T00082099001,GSBRNA2T00076149001,GSBRNA2T00006090001,GSBRNA2T00148001001,GSBRNA2T00034872001,GSBRNA2T00072742001,GSBRNA2T00006477001,GSBRNA2T00065051001,GSBRNA2T00129245001,GSBRNA2T00006396001,GSBRNA2T00056613001,GSBRNA2T00130169001,GSBRNA2T00140625001,GSBRNA2T00054065001,GSBRNA2T00006348001,GSBRNA2T00006349001…

## Sheet: K deprivation
source	name	term_id	adjusted_p_value	-log10(adjPval)	Genes
Biological process	oxidation-reduction process	GO:0055114	5.356703413745368e-18	17.27110239867839	GSBRNA2T00112737001,GSBRNA2T00114439001,GSBRNA2T00134491001,GSBRNA2T00126311001,GSBRNA2T00007203001,GSBRNA2T00142450001,GSBRNA2T00137685001,GSBRNA2T00021427001,GSBRNA2T00059366001,GSBRNA2T00077077001,GSBRNA2T00150971001,GSBRNA2T00083489001,GSBRNA2T00090594001,GSBRNA2T00036538001,GSBRNA2T00121300001,GSBRNA2T00049375001,GSBRNA2T00035484001,GSBRNA2T00091991001,GSBRNA2T00086459001,GSBRNA2T00079782001…
Biological process	hydrogen peroxide catabolic process	GO:0042744	3.6084945969206436e-9	8.442673940644525	GSBRNA2T00059366001,GSBRNA2T00079070001,GSBRNA2T00059364001,GSBRNA2T00106935001,GSBRNA2T00078663001,GSBRNA2T00050961001,GSBRNA2T00141719001,GSBRNA2T00047520001,GSBRNA2T00068647001,GSBRNA2T00141714001,GSBRNA2T00005375001,GSBRNA2T00119768001,GSBRNA2T00136178001,GSBRNA2T00136273001,GSBRNA2T00077293001,GSBRNA2T00069242001,GSBRNA2T00096589001,GSBRNA2T00114998001,GSBRNA2T00121586001,GSBRNA2T00151857001…
Biological process	hydrogen peroxide metabolic process	GO:0042743	3.94512243506137e-9	8.403939514115793	GSBRNA2T00059366001,GSBRNA2T00079070001,GSBRNA2T00059364001,GSBRNA2T00106935001,GSBRNA2T00078663001,GSBRNA2T00050961001,GSBRNA2T00141719001,GSBRNA2T00047520001,GSBRNA2T00068647001,GSBRNA2T00141714001,GSBRNA2T00005375001,GSBRNA2T00119768001,GSBRNA2T00136178001,GSBRNA2T00136273001,GSBRNA2T00077293001,GSBRNA2T00069242001,GSBRNA2T00096589001,GSBRNA2T00114998001,GSBRNA2T00121586001,GSBRNA2T00151857001…
Biological process	response to toxic substance	GO:0009636	2.079287330859083e-8	7.682085492590486	GSBRNA2T00002404001,GSBRNA2T00059366001,GSBRNA2T00125442001,GSBRNA2T00079070001,GSBRNA2T00059364001,GSBRNA2T00078663001,GSBRNA2T00063018001,GSBRNA2T00096592001,GSBRNA2T00050961001,GSBRNA2T00002403001,GSBRNA2T00047520001,GSBRNA2T00068647001,GSBRNA2T00007125001,GSBRNA2T00005375001,GSBRNA2T00018439001,GSBRNA2T00136178001,GSBRNA2T00124852001,GSBRNA2T00077293001,GSBRNA2T00069242001,GSBRNA2T00096589001…
Biological process	response to oxidative stress	GO:0006979	7.630355760277821e-8	7.117455212880815	GSBRNA2T00059366001,GSBRNA2T00079070001,GSBRNA2T00059364001,GSBRNA2T00106935001,GSBRNA2T00078663001,GSBRNA2T00063018001,GSBRNA2T00050961001,GSBRNA2T00141719001,GSBRNA2T00047520001,GSBRNA2T00068647001,GSBRNA2T00141714001,GSBRNA2T00007125001,GSBRNA2T00005375001,GSBRNA2T00119768001,GSBRNA2T00050256001,GSBRNA2T00136178001,GSBRNA2T00136273001,GSBRNA2T00124852001,GSBRNA2T00077293001,GSBRNA2T00069242001…
Biological process	cellular amino acid metabolic process	GO:0006520	2.161011928302388e-7	6.665342835901762	GSBRNA2T00057289001,GSBRNA2T00029015001,GSBRNA2T00004253001,GSBRNA2T00055129001,GSBRNA2T00107195001,GSBRNA2T00085355001,GSBRNA2T00047122001,GSBRNA2T00053471001,GSBRNA2T00150537001,GSBRNA2T00078572001,GSBRNA2T00100565001,GSBRNA2T00014014001,GSBRNA2T00016476001,GSBRNA2T00022858001,GSBRNA2T00100028001,GSBRNA2T00129641001,GSBRNA2T00136244001,GSBRNA2T00032032001,GSBRNA2T00099975001,GSBRNA2T00092701001…
Biological process	reactive oxygen species metabolic process	GO:0072593	4.822592562137257e-7	6.316719427999337	GSBRNA2T00059366001,GSBRNA2T00079070001,GSBRNA2T00059364001,GSBRNA2T00106935001,GSBRNA2T00078663001,GSBRNA2T00050961001,GSBRNA2T00141719001,GSBRNA2T00047520001,GSBRNA2T00068647001,GSBRNA2T00141714001,GSBRNA2T00005375001,GSBRNA2T00119768001,GSBRNA2T00136178001,GSBRNA2T00136273001,GSBRNA2T00077293001,GSBRNA2T00069242001,GSBRNA2T00096589001,GSBRNA2T00114998001,GSBRNA2T00121586001,GSBRNA2T00151857001…
Biological process	cellular oxidant detoxification	GO:0098869	9.395717669637319e-7	6.027070041741258	GSBRNA2T00059366001,GSBRNA2T00125442001,GSBRNA2T00079070001,GSBRNA2T00059364001,GSBRNA2T00078663001,GSBRNA2T00063018001,GSBRNA2T00050961001,GSBRNA2T00047520001,GSBRNA2T00068647001,GSBRNA2T00007125001,GSBRNA2T00005375001,GSBRNA2T00136178001,GSBRNA2T00124852001,GSBRNA2T00077293001,GSBRNA2T00069242001,GSBRNA2T00096589001,GSBRNA2T00048665001,GSBRNA2T00005376001,GSBRNA2T00000056001,GSBRNA2T00014086001…
Biological process	carboxylic acid metabolic process	GO:0019752	0.000004199293789470962	5.376823740345929	GSBRNA2T00057289001,GSBRNA2T00029015001,GSBRNA2T00004253001,GSBRNA2T00055129001,GSBRNA2T00107195001,GSBRNA2T00014923001,GSBRNA2T00085355001,GSBRNA2T00021277001,GSBRNA2T00047122001,GSBRNA2T00053471001,GSBRNA2T00150537001,GSBRNA2T00078572001,GSBRNA2T00100565001,GSBRNA2T00014014001,GSBRNA2T00016476001,GSBRNA2T00073184001,GSBRNA2T00022858001,GSBRNA2T00100028001,GSBRNA2T00129641001,GSBRNA2T00136244001…
Biological process	oxoacid metabolic process	GO:0043436	0.00000442660363154538	5.353929364025071	GSBRNA2T00057289001,GSBRNA2T00029015001,GSBRNA2T00004253001,GSBRNA2T00002171001,GSBRNA2T00055129001,GSBRNA2T00107195001,GSBRNA2T00014923001,GSBRNA2T00085355001,GSBRNA2T00021277001,GSBRNA2T00047122001,GSBRNA2T00053471001,GSBRNA2T00150537001,GSBRNA2T00078572001,GSBRNA2T00100565001,GSBRNA2T00014014001,GSBRNA2T00016476001,GSBRNA2T00073184001,GSBRNA2T00022858001,GSBRNA2T00100028001,GSBRNA2T00129641001…
Biological process	cellular response to toxic substance	GO:0097237	0.000004711581064254684	5.32683333230648	GSBRNA2T00059366001,GSBRNA2T00125442001,GSBRNA2T00079070001,GSBRNA2T00059364001,GSBRNA2T00078663001,GSBRNA2T00063018001,GSBRNA2T00050961001,GSBRNA2T00047520001,GSBRNA2T00068647001,GSBRNA2T00007125001,GSBRNA2T00005375001,GSBRNA2T00136178001,GSBRNA2T00124852001,GSBRNA2T00077293001,GSBRNA2T00069242001,GSBRNA2T00096589001,GSBRNA2T00048665001,GSBRNA2T00005376001,GSBRNA2T00000056001,GSBRNA2T00014086001…
Biological process	cellular detoxification	GO:1990748	0.000004711581064254684	5.32683333230648	GSBRNA2T00059366001,GSBRNA2T00125442001,GSBRNA2T00079070001,GSBRNA2T00059364001,GSBRNA2T00078663001,GSBRNA2T00063018001,GSBRNA2T00050961001,GSBRNA2T00047520001,GSBRNA2T00068647001,GSBRNA2T00007125001,GSBRNA2T00005375001,GSBRNA2T00136178001,GSBRNA2T00124852001,GSBRNA2T00077293001,GSBRNA2T00069242001,GSBRNA2T00096589001,GSBRNA2T00048665001,GSBRNA2T00005376001,GSBRNA2T00000056001,GSBRNA2T00014086001…
Biological process	organic acid metabolic process	GO:0006082	0.000005213627995974361	5.282859959945452	GSBRNA2T00057289001,GSBRNA2T00029015001,GSBRNA2T00004253001,GSBRNA2T00002171001,GSBRNA2T00055129001,GSBRNA2T00036538001,GSBRNA2T00107195001,GSBRNA2T00014923001,GSBRNA2T00085355001,GSBRNA2T00021277001,GSBRNA2T00047122001,GSBRNA2T00053471001,GSBRNA2T00150537001,GSBRNA2T00078572001,GSBRNA2T00100565001,GSBRNA2T00014014001,GSBRNA2T00016476001,GSBRNA2T00073184001,GSBRNA2T00022858001,GSBRNA2T00100028001…
Biological process	alpha-amino acid metabolic process	GO:1901605	0.000006548204511532036	5.183877765295089	GSBRNA2T00029015001,GSBRNA2T00004253001,GSBRNA2T00055129001,GSBRNA2T00107195001,GSBRNA2T00085355001,GSBRNA2T00053471001,GSBRNA2T00150537001,GSBRNA2T00078572001,GSBRNA2T00014014001,GSBRNA2T00016476001,GSBRNA2T00100028001,GSBRNA2T00136244001,GSBRNA2T00032032001,GSBRNA2T00099975001,GSBRNA2T00092701001,GSBRNA2T00116708001,GSBRNA2T00011337001,GSBRNA2T00121296001,GSBRNA2T00092006001,GSBRNA2T00081792001…
Biological process	detoxification	GO:0098754	0.000007632142557884079	5.117353526206976	GSBRNA2T00059366001,GSBRNA2T00125442001,GSBRNA2T00079070001,GSBRNA2T00059364001,GSBRNA2T00078663001,GSBRNA2T00063018001,GSBRNA2T00050961001,GSBRNA2T00047520001,GSBRNA2T00068647001,GSBRNA2T00007125001,GSBRNA2T00005375001,GSBRNA2T00136178001,GSBRNA2T00124852001,GSBRNA2T00077293001,GSBRNA2T00069242001,GSBRNA2T00096589001,GSBRNA2T00048665001,GSBRNA2T00005376001,GSBRNA2T00000056001,GSBRNA2T00014086001…
Biological process	cellular amino acid biosynthetic process	GO:0008652	0.000023301764377381434	4.632611193551235	GSBRNA2T00029015001,GSBRNA2T00004253001,GSBRNA2T00107195001,GSBRNA2T00085355001,GSBRNA2T00047122001,GSBRNA2T00150537001,GSBRNA2T00014014001,GSBRNA2T00022858001,GSBRNA2T00136244001,GSBRNA2T00099975001,GSBRNA2T00092701001,GSBRNA2T00116708001,GSBRNA2T00011337001,GSBRNA2T00012846001,GSBRNA2T00121296001,GSBRNA2T00092006001,GSBRNA2T00153866001,GSBRNA2T00080405001,GSBRNA2T00101764001,GSBRNA2T00106963001…
Biological process	alpha-amino acid biosynthetic process	GO:1901607	0.00015227180540999314	3.817380503022504	GSBRNA2T00029015001,GSBRNA2T00004253001,GSBRNA2T00107195001,GSBRNA2T00085355001,GSBRNA2T00150537001,GSBRNA2T00014014001,GSBRNA2T00136244001,GSBRNA2T00099975001,GSBRNA2T00092701001,GSBRNA2T00116708001,GSBRNA2T00011337001,GSBRNA2T00121296001,GSBRNA2T00092006001,GSBRNA2T00153866001,GSBRNA2T00080405001,GSBRNA2T00101764001,GSBRNA2T00106963001,GSBRNA2T00123970001,GSBRNA2T00054274001,GSBRNA2T00043605001…
Biological process	amino sugar catabolic process	GO:0046348	0.00022604305185819847	3.6458088378268565	GSBRNA2T00074333001,GSBRNA2T00079746001,GSBRNA2T00079740001,GSBRNA2T00045121001,GSBRNA2T00094264001,GSBRNA2T00132371001,GSBRNA2T00129562001,GSBRNA2T00048186001,GSBRNA2T00000188001,GSBRNA2T00108995001
Biological process	glucosamine-containing compound catabolic process	GO:1901072	0.00022604305185819847	3.6458088378268565	GSBRNA2T00074333001,GSBRNA2T00079746001,GSBRNA2T00079740001,GSBRNA2T00045121001,GSBRNA2T00094264001,GSBRNA2T00132371001,GSBRNA2T00129562001,GSBRNA2T00048186001,GSBRNA2T00000188001,GSBRNA2T00108995001
Biological process	aminoglycan catabolic process	GO:0006026	0.00022604305185819847	3.6458088378268565	GSBRNA2T00074333001,GSBRNA2T00079746001,GSBRNA2T00079740001,GSBRNA2T00045121001,GSBRNA2T00094264001,GSBRNA2T00132371001,GSBRNA2T00129562001,GSBRNA2T00048186001,GSBRNA2T00000188001,GSBRNA2T00108995001
Biological process	chitin metabolic process	GO:0006030	0.00022604305185819847	3.6458088378268565	GSBRNA2T00074333001,GSBRNA2T00079746001,GSBRNA2T00079740001,GSBRNA2T00045121001,GSBRNA2T00094264001,GSBRNA2T00132371001,GSBRNA2T00129562001,GSBRNA2T00048186001,GSBRNA2T00000188001,GSBRNA2T00108995001
Biological process	chitin catabolic process	GO:0006032	0.00022604305185819847	3.6458088378268565	GSBRNA2T00074333001,GSBRNA2T00079746001,GSBRNA2T00079740001,GSBRNA2T00045121001,GSBRNA2T00094264001,GSBRNA2T00132371001,GSBRNA2T00129562001,GSBRNA2T00048186001,GSBRNA2T00000188001,GSBRNA2T00108995001
Biological process	transmembrane transport	GO:0055085	0.0003295802655030437	3.4820388007362064	GSBRNA2T00091659001,GSBRNA2T00029268001,GSBRNA2T00157300001,GSBRNA2T00140781001,GSBRNA2T00132319001,GSBRNA2T00137471001,GSBRNA2T00087846001,GSBRNA2T00061502001,GSBRNA2T00006254001,GSBRNA2T00125172001,GSBRNA2T00116222001,GSBRNA2T00041978001,GSBRNA2T00037110001,GSBRNA2T00147481001,GSBRNA2T00112667001,GSBRNA2T00072992001,GSBRNA2T00152867001,GSBRNA2T00123950001,GSBRNA2T00045378001,GSBRNA2T00102447001…
Biological process	aminoglycan metabolic process	GO:0006022	0.0003631875783619062	3.439869013513101	GSBRNA2T00074333001,GSBRNA2T00079746001,GSBRNA2T00079740001,GSBRNA2T00045121001,GSBRNA2T00094264001,GSBRNA2T00132371001,GSBRNA2T00129562001,GSBRNA2T00048186001,GSBRNA2T00000188001,GSBRNA2T00108995001
Biological process	glucosamine-containing compound metabolic process	GO:1901071	0.001297671767275239	2.886835143966974	GSBRNA2T00074333001,GSBRNA2T00079746001,GSBRNA2T00079740001,GSBRNA2T00045121001,GSBRNA2T00094264001,GSBRNA2T00132371001,GSBRNA2T00129562001,GSBRNA2T00048186001,GSBRNA2T00000188001,GSBRNA2T00108995001
Biological process	organic acid catabolic process	GO:0016054	0.001847778985534454	2.73334997635348	GSBRNA2T00029015001,GSBRNA2T00036538001,GSBRNA2T00078572001,GSBRNA2T00016476001,GSBRNA2T00100028001,GSBRNA2T00043992001,GSBRNA2T00032032001,GSBRNA2T00081792001,GSBRNA2T00031741001,GSBRNA2T00031641001,GSBRNA2T00033460001,GSBRNA2T00004542001,GSBRNA2T00065940001,GSBRNA2T00009021001,GSBRNA2T00022306001,GSBRNA2T00004432001,GSBRNA2T00022585001,GSBRNA2T00065860001,GSBRNA2T00082786001
Biological process	carboxylic acid biosynthetic process	GO:0046394	0.005475953236464737	2.26154026930942	GSBRNA2T00029015001,GSBRNA2T00004253001,GSBRNA2T00107195001,GSBRNA2T00085355001,GSBRNA2T00047122001,GSBRNA2T00150537001,GSBRNA2T00014014001,GSBRNA2T00073184001,GSBRNA2T00022858001,GSBRNA2T00136244001,GSBRNA2T00099975001,GSBRNA2T00092701001,GSBRNA2T00039970001,GSBRNA2T00116708001,GSBRNA2T00011337001,GSBRNA2T00012846001,GSBRNA2T00122639001,GSBRNA2T00121296001,GSBRNA2T00092006001,GSBRNA2T00153866001…
Biological process	small molecule metabolic process	GO:0044281	0.0057300995110424425	2.241837835847382	GSBRNA2T00057289001,GSBRNA2T00029015001,GSBRNA2T00060639001,GSBRNA2T00004253001,GSBRNA2T00002171001,GSBRNA2T00055129001,GSBRNA2T00036538001,GSBRNA2T00107195001,GSBRNA2T00014923001,GSBRNA2T00085355001,GSBRNA2T00021277001,GSBRNA2T00047122001,GSBRNA2T00053471001,GSBRNA2T00150537001,GSBRNA2T00078572001,GSBRNA2T00100565001,GSBRNA2T00014014001,GSBRNA2T00016476001,GSBRNA2T00010214001,GSBRNA2T00073184001…
Biological process	amino sugar metabolic process	GO:0006040	0.007412073067855759	2.1300603080781606	GSBRNA2T00074333001,GSBRNA2T00079746001,GSBRNA2T00079740001,GSBRNA2T00045121001,GSBRNA2T00094264001,GSBRNA2T00132371001,GSBRNA2T00129562001,GSBRNA2T00048186001,GSBRNA2T00000188001,GSBRNA2T00108995001
Biological process	cell wall macromolecule catabolic process	GO:0016998	0.009280213213522138	2.0324420457216115	GSBRNA2T00074333001,GSBRNA2T00079746001,GSBRNA2T00079740001,GSBRNA2T00045121001,GSBRNA2T00132371001,GSBRNA2T00129562001,GSBRNA2T00048186001,GSBRNA2T00000188001,GSBRNA2T00108995001
Biological process	organic acid biosynthetic process	GO:0016053	0.021359551879882685	1.670407862979421	GSBRNA2T00029015001,GSBRNA2T00004253001,GSBRNA2T00107195001,GSBRNA2T00085355001,GSBRNA2T00047122001,GSBRNA2T00150537001,GSBRNA2T00014014001,GSBRNA2T00073184001,GSBRNA2T00022858001,GSBRNA2T00136244001,GSBRNA2T00099975001,GSBRNA2T00092701001,GSBRNA2T00039970001,GSBRNA2T00116708001,GSBRNA2T00011337001,GSBRNA2T00012846001,GSBRNA2T00122639001,GSBRNA2T00121296001,GSBRNA2T00092006001,GSBRNA2T00153866001…
Biological process	glutamine metabolic process	GO:0006541	0.03008457838168644	1.5216560705206754	GSBRNA2T00055129001,GSBRNA2T00053471001,GSBRNA2T00014014001,GSBRNA2T00153866001,GSBRNA2T00101764001,GSBRNA2T00123970001,GSBRNA2T00031131001,GSBRNA2T00059965001,GSBRNA2T00019085001
Biological process	cellular response to chemical stimulus	GO:0070887	0.03210899325020774	1.4933733111489689	GSBRNA2T00059366001,GSBRNA2T00125442001,GSBRNA2T00079070001,GSBRNA2T00123240001,GSBRNA2T00059364001,GSBRNA2T00078663001,GSBRNA2T00063018001,GSBRNA2T00050961001,GSBRNA2T00047520001,GSBRNA2T00068647001,GSBRNA2T00092754001,GSBRNA2T00007125001,GSBRNA2T00104159001,GSBRNA2T00005375001,GSBRNA2T00136178001,GSBRNA2T00124852001,GSBRNA2T00077293001,GSBRNA2T00063796001,GSBRNA2T00069242001,GSBRNA2T00096589001…
Biological process	inorganic anion transport	GO:0015698	0.03767132501754383	1.4239891040418227	GSBRNA2T00140781001,GSBRNA2T00116869001,GSBRNA2T00084411001,GSBRNA2T00074518001,GSBRNA2T00024249001,GSBRNA2T00036504001,GSBRNA2T00065242001,GSBRNA2T00108138001,GSBRNA2T00098585001,GSBRNA2T00093109001,GSBRNA2T00139360001,GSBRNA2T00078110001,GSBRNA2T00090903001,GSBRNA2T00041791001,GSBRNA2T00056154001,GSBRNA2T00069284001,GSBRNA2T00057044001
Biological process	sulfur compound metabolic process	GO:0006790	0.04376272058771021	1.3588956871430178	GSBRNA2T00089390001,GSBRNA2T00060639001,GSBRNA2T00027617001,GSBRNA2T00002171001,GSBRNA2T00150969001,GSBRNA2T00010214001,GSBRNA2T00003273001,GSBRNA2T00017809001,GSBRNA2T00034941001,GSBRNA2T00011337001,GSBRNA2T00000627001,GSBRNA2T00092006001,GSBRNA2T00065031001,GSBRNA2T00131663001,GSBRNA2T00080405001,GSBRNA2T00135480001,GSBRNA2T00091169001,GSBRNA2T00054274001,GSBRNA2T00043605001,GSBRNA2T00043643001…

## Sheet: Ca deprivation
source	name	term_id	adjusted_p_value	-log10(adjPval)	Genes
Biological process	protein phosphorylation	GO:0006468	2.8131796831244544e-25	24.550802527736238	GSBRNA2T00033032001,GSBRNA2T00048835001,GSBRNA2T00112644001,GSBRNA2T00157095001,GSBRNA2T00048837001,GSBRNA2T00110158001,GSBRNA2T00082330001,GSBRNA2T00092318001,GSBRNA2T00106503001,GSBRNA2T00140197001,GSBRNA2T00095301001,GSBRNA2T00062314001,GSBRNA2T00015143001,GSBRNA2T00072707001,GSBRNA2T00060005001,GSBRNA2T00063314001,GSBRNA2T00106664001,GSBRNA2T00072700001,GSBRNA2T00017825001,GSBRNA2T00029576001…
Biological process	reactive oxygen species metabolic process	GO:0072593	1.8687395078489525e-18	17.7284512326973	GSBRNA2T00106935001,GSBRNA2T00136273001,GSBRNA2T00050961001,GSBRNA2T00007451001,GSBRNA2T00059366001,GSBRNA2T00136178001,GSBRNA2T00121483001,GSBRNA2T00119675001,GSBRNA2T00096589001,GSBRNA2T00029037001,GSBRNA2T00138557001,GSBRNA2T00119768001,GSBRNA2T00056381001,GSBRNA2T00029036001,GSBRNA2T00154487001,GSBRNA2T00083709001,GSBRNA2T00005376001,GSBRNA2T00094828001,GSBRNA2T00083277001,GSBRNA2T00052751001…
Biological process	hydrogen peroxide catabolic process	GO:0042744	8.707105599964765e-18	17.060126188375694	GSBRNA2T00106935001,GSBRNA2T00136273001,GSBRNA2T00050961001,GSBRNA2T00007451001,GSBRNA2T00059366001,GSBRNA2T00136178001,GSBRNA2T00121483001,GSBRNA2T00119675001,GSBRNA2T00096589001,GSBRNA2T00029037001,GSBRNA2T00138557001,GSBRNA2T00119768001,GSBRNA2T00029036001,GSBRNA2T00083709001,GSBRNA2T00005376001,GSBRNA2T00083277001,GSBRNA2T00052751001,GSBRNA2T00078663001,GSBRNA2T00121481001,GSBRNA2T00069242001…
Biological process	hydrogen peroxide metabolic process	GO:0042743	1.280842108361242e-17	16.89250440319344	GSBRNA2T00106935001,GSBRNA2T00136273001,GSBRNA2T00050961001,GSBRNA2T00007451001,GSBRNA2T00059366001,GSBRNA2T00136178001,GSBRNA2T00121483001,GSBRNA2T00119675001,GSBRNA2T00096589001,GSBRNA2T00029037001,GSBRNA2T00138557001,GSBRNA2T00119768001,GSBRNA2T00029036001,GSBRNA2T00083709001,GSBRNA2T00005376001,GSBRNA2T00083277001,GSBRNA2T00052751001,GSBRNA2T00078663001,GSBRNA2T00121481001,GSBRNA2T00069242001…
Biological process	peptide biosynthetic process	GO:0043043	2.678054359598302e-17	16.572180611852023	GSBRNA2T00125249001,GSBRNA2T00093146001,GSBRNA2T00117590001,GSBRNA2T00059159001,GSBRNA2T00068437001,GSBRNA2T00086966001,GSBRNA2T00012541001,GSBRNA2T00035260001,GSBRNA2T00117297001,GSBRNA2T00032423001,GSBRNA2T00016810001,GSBRNA2T00117296001,GSBRNA2T00074411001,GSBRNA2T00085072001,GSBRNA2T00085071001,GSBRNA2T00035095001,GSBRNA2T00073690001,GSBRNA2T00133478001,GSBRNA2T00083286001,GSBRNA2T00052507001…
Biological process	phosphorylation	GO:0016310	6.712600201123518e-17	16.173109218391794	GSBRNA2T00033032001,GSBRNA2T00048835001,GSBRNA2T00112644001,GSBRNA2T00157095001,GSBRNA2T00048837001,GSBRNA2T00110158001,GSBRNA2T00082330001,GSBRNA2T00092318001,GSBRNA2T00106503001,GSBRNA2T00140197001,GSBRNA2T00095301001,GSBRNA2T00062314001,GSBRNA2T00015143001,GSBRNA2T00072707001,GSBRNA2T00060005001,GSBRNA2T00063314001,GSBRNA2T00106664001,GSBRNA2T00072700001,GSBRNA2T00017825001,GSBRNA2T00029576001…
Biological process	cellular response to chemical stimulus	GO:0070887	1.5952478270007465e-16	15.797171838288225	GSBRNA2T00020806001,GSBRNA2T00114109001,GSBRNA2T00007125001,GSBRNA2T00084807001,GSBRNA2T00125442001,GSBRNA2T00018801001,GSBRNA2T00035171001,GSBRNA2T00050961001,GSBRNA2T00007451001,GSBRNA2T00059366001,GSBRNA2T00136178001,GSBRNA2T00019165001,GSBRNA2T00032595001,GSBRNA2T00088473001,GSBRNA2T00096589001,GSBRNA2T00124852001,GSBRNA2T00084711001,GSBRNA2T00029037001,GSBRNA2T00088594001,GSBRNA2T00123240001…
Biological process	translation	GO:0006412	1.7827810733176955e-16	15.748901985196877	GSBRNA2T00125249001,GSBRNA2T00093146001,GSBRNA2T00117590001,GSBRNA2T00059159001,GSBRNA2T00068437001,GSBRNA2T00086966001,GSBRNA2T00012541001,GSBRNA2T00035260001,GSBRNA2T00117297001,GSBRNA2T00032423001,GSBRNA2T00016810001,GSBRNA2T00117296001,GSBRNA2T00074411001,GSBRNA2T00085072001,GSBRNA2T00085071001,GSBRNA2T00035095001,GSBRNA2T00073690001,GSBRNA2T00133478001,GSBRNA2T00083286001,GSBRNA2T00155547001…
Biological process	response to toxic substance	GO:0009636	6.322575938264506e-16	15.19910594579199	GSBRNA2T00002404001,GSBRNA2T00002403001,GSBRNA2T00062630001,GSBRNA2T00007125001,GSBRNA2T00125442001,GSBRNA2T00096593001,GSBRNA2T00050961001,GSBRNA2T00007451001,GSBRNA2T00059366001,GSBRNA2T00136178001,GSBRNA2T00088473001,GSBRNA2T00096589001,GSBRNA2T00124852001,GSBRNA2T00029037001,GSBRNA2T00056381001,GSBRNA2T00029036001,GSBRNA2T00133546001,GSBRNA2T00083709001,GSBRNA2T00005376001,GSBRNA2T00083277001…
Biological process	peptide metabolic process	GO:0006518	1.2579845769774323e-15	14.90032468335391	GSBRNA2T00082066001,GSBRNA2T00069292001,GSBRNA2T00065032001,GSBRNA2T00125249001,GSBRNA2T00017809001,GSBRNA2T00089390001,GSBRNA2T00093146001,GSBRNA2T00051097001,GSBRNA2T00017810001,GSBRNA2T00065031001,GSBRNA2T00016269001,GSBRNA2T00117590001,GSBRNA2T00059159001,GSBRNA2T00068437001,GSBRNA2T00086966001,GSBRNA2T00012541001,GSBRNA2T00035260001,GSBRNA2T00117297001,GSBRNA2T00032423001,GSBRNA2T00016810001…
Biological process	amide biosynthetic process	GO:0043604	5.718862195450888e-15	14.242690368303181	GSBRNA2T00125249001,GSBRNA2T00093146001,GSBRNA2T00117590001,GSBRNA2T00059159001,GSBRNA2T00068437001,GSBRNA2T00086966001,GSBRNA2T00048353001,GSBRNA2T00012541001,GSBRNA2T00035260001,GSBRNA2T00117297001,GSBRNA2T00032423001,GSBRNA2T00016810001,GSBRNA2T00117296001,GSBRNA2T00074411001,GSBRNA2T00085072001,GSBRNA2T00085071001,GSBRNA2T00035095001,GSBRNA2T00073690001,GSBRNA2T00133478001,GSBRNA2T00083286001…
Biological process	response to oxidative stress	GO:0006979	1.2707081144723326e-14	13.895954196756746	GSBRNA2T00106935001,GSBRNA2T00007125001,GSBRNA2T00136273001,GSBRNA2T00050961001,GSBRNA2T00007451001,GSBRNA2T00059366001,GSBRNA2T00136178001,GSBRNA2T00121483001,GSBRNA2T00119675001,GSBRNA2T00096589001,GSBRNA2T00124852001,GSBRNA2T00029037001,GSBRNA2T00106932001,GSBRNA2T00045445001,GSBRNA2T00138557001,GSBRNA2T00119768001,GSBRNA2T00056381001,GSBRNA2T00029036001,GSBRNA2T00083709001,GSBRNA2T00005376001…
Biological process	detoxification	GO:0098754	6.447382045926131e-14	13.190616594482307	GSBRNA2T00062630001,GSBRNA2T00007125001,GSBRNA2T00125442001,GSBRNA2T00050961001,GSBRNA2T00007451001,GSBRNA2T00059366001,GSBRNA2T00136178001,GSBRNA2T00088473001,GSBRNA2T00096589001,GSBRNA2T00124852001,GSBRNA2T00029037001,GSBRNA2T00056381001,GSBRNA2T00029036001,GSBRNA2T00133546001,GSBRNA2T00083709001,GSBRNA2T00005376001,GSBRNA2T00083277001,GSBRNA2T00052751001,GSBRNA2T00078663001,GSBRNA2T00049014001…
Biological process	cellular response to toxic substance	GO:0097237	3.267862460020066e-13	12.485736230631467	GSBRNA2T00007125001,GSBRNA2T00125442001,GSBRNA2T00050961001,GSBRNA2T00007451001,GSBRNA2T00059366001,GSBRNA2T00136178001,GSBRNA2T00088473001,GSBRNA2T00096589001,GSBRNA2T00124852001,GSBRNA2T00029037001,GSBRNA2T00056381001,GSBRNA2T00029036001,GSBRNA2T00133546001,GSBRNA2T00083709001,GSBRNA2T00005376001,GSBRNA2T00083277001,GSBRNA2T00052751001,GSBRNA2T00078663001,GSBRNA2T00049014001,GSBRNA2T00069242001…
Biological process	cellular detoxification	GO:1990748	3.267862460020066e-13	12.485736230631467	GSBRNA2T00007125001,GSBRNA2T00125442001,GSBRNA2T00050961001,GSBRNA2T00007451001,GSBRNA2T00059366001,GSBRNA2T00136178001,GSBRNA2T00088473001,GSBRNA2T00096589001,GSBRNA2T00124852001,GSBRNA2T00029037001,GSBRNA2T00056381001,GSBRNA2T00029036001,GSBRNA2T00133546001,GSBRNA2T00083709001,GSBRNA2T00005376001,GSBRNA2T00083277001,GSBRNA2T00052751001,GSBRNA2T00078663001,GSBRNA2T00049014001,GSBRNA2T00069242001…
Biological process	cellular amide metabolic process	GO:0043603	5.471613215393847e-13	12.261884610183616	GSBRNA2T00082066001,GSBRNA2T00069292001,GSBRNA2T00065032001,GSBRNA2T00125249001,GSBRNA2T00017809001,GSBRNA2T00089390001,GSBRNA2T00093146001,GSBRNA2T00051097001,GSBRNA2T00017810001,GSBRNA2T00065031001,GSBRNA2T00059096001,GSBRNA2T00016269001,GSBRNA2T00117590001,GSBRNA2T00059159001,GSBRNA2T00068437001,GSBRNA2T00086966001,GSBRNA2T00000627001,GSBRNA2T00048353001,GSBRNA2T00012541001,GSBRNA2T00035260001…
Biological process	cellular oxidant detoxification	GO:0098869	6.608816365412932e-13	12.179876315400842	GSBRNA2T00007125001,GSBRNA2T00125442001,GSBRNA2T00050961001,GSBRNA2T00007451001,GSBRNA2T00059366001,GSBRNA2T00136178001,GSBRNA2T00088473001,GSBRNA2T00096589001,GSBRNA2T00124852001,GSBRNA2T00029037001,GSBRNA2T00056381001,GSBRNA2T00029036001,GSBRNA2T00133546001,GSBRNA2T00083709001,GSBRNA2T00005376001,GSBRNA2T00083277001,GSBRNA2T00052751001,GSBRNA2T00078663001,GSBRNA2T00049014001,GSBRNA2T00069242001…
Biological process	phosphate-containing compound metabolic process	GO:0006796	5.146629174584049e-12	11.288477122449978	GSBRNA2T00033032001,GSBRNA2T00048835001,GSBRNA2T00112644001,GSBRNA2T00157095001,GSBRNA2T00048837001,GSBRNA2T00110158001,GSBRNA2T00082330001,GSBRNA2T00092318001,GSBRNA2T00106503001,GSBRNA2T00140197001,GSBRNA2T00095301001,GSBRNA2T00062314001,GSBRNA2T00015143001,GSBRNA2T00072707001,GSBRNA2T00060005001,GSBRNA2T00063314001,GSBRNA2T00106664001,GSBRNA2T00072700001,GSBRNA2T00017825001,GSBRNA2T00034857001…
Biological process	phosphorus metabolic process	GO:0006793	6.523171552630907e-12	11.185541199833905	GSBRNA2T00033032001,GSBRNA2T00048835001,GSBRNA2T00112644001,GSBRNA2T00157095001,GSBRNA2T00048837001,GSBRNA2T00110158001,GSBRNA2T00082330001,GSBRNA2T00092318001,GSBRNA2T00106503001,GSBRNA2T00140197001,GSBRNA2T00095301001,GSBRNA2T00062314001,GSBRNA2T00015143001,GSBRNA2T00072707001,GSBRNA2T00060005001,GSBRNA2T00063314001,GSBRNA2T00106664001,GSBRNA2T00072700001,GSBRNA2T00017825001,GSBRNA2T00034857001…
Biological process	response to chemical	GO:0042221	2.8194501939128838e-11	10.54983557289682	GSBRNA2T00002404001,GSBRNA2T00020806001,GSBRNA2T00002403001,GSBRNA2T00062630001,GSBRNA2T00114109001,GSBRNA2T00154199001,GSBRNA2T00007125001,GSBRNA2T00084807001,GSBRNA2T00125442001,GSBRNA2T00096593001,GSBRNA2T00094363001,GSBRNA2T00018801001,GSBRNA2T00035171001,GSBRNA2T00050961001,GSBRNA2T00043731001,GSBRNA2T00086704001,GSBRNA2T00007451001,GSBRNA2T00113672001,GSBRNA2T00059366001,GSBRNA2T00009810001…
Biological process	cellular response to auxin stimulus	GO:0071365	1.0601234699911194e-9	8.974643550571955	GSBRNA2T00114109001,GSBRNA2T00084807001,GSBRNA2T00018801001,GSBRNA2T00032595001,GSBRNA2T00053724001,GSBRNA2T00090256001,GSBRNA2T00024594001,GSBRNA2T00067176001,GSBRNA2T00012403001,GSBRNA2T00101979001,GSBRNA2T00016516001,GSBRNA2T00062938001,GSBRNA2T00150266001,GSBRNA2T00097254001,GSBRNA2T00062939001,GSBRNA2T00081486001,GSBRNA2T00158418001,GSBRNA2T00099075001,GSBRNA2T00139470001,GSBRNA2T00092749001…
Biological process	auxin-activated signaling pathway	GO:0009734	1.0601234699911194e-9	8.974643550571955	GSBRNA2T00114109001,GSBRNA2T00084807001,GSBRNA2T00018801001,GSBRNA2T00032595001,GSBRNA2T00053724001,GSBRNA2T00090256001,GSBRNA2T00024594001,GSBRNA2T00067176001,GSBRNA2T00012403001,GSBRNA2T00101979001,GSBRNA2T00016516001,GSBRNA2T00062938001,GSBRNA2T00150266001,GSBRNA2T00097254001,GSBRNA2T00062939001,GSBRNA2T00081486001,GSBRNA2T00158418001,GSBRNA2T00099075001,GSBRNA2T00139470001,GSBRNA2T00092749001…
Biological process	ribosome assembly	GO:0042255	1.3137668292855038e-9	8.881481707638095	GSBRNA2T00068437001,GSBRNA2T00085072001,GSBRNA2T00035095001,GSBRNA2T00049865001,GSBRNA2T00011103001,GSBRNA2T00067913001,GSBRNA2T00063267001,GSBRNA2T00081667001,GSBRNA2T00083320001,GSBRNA2T00009783001,GSBRNA2T00057897001,GSBRNA2T00021588001,GSBRNA2T00128536001,GSBRNA2T00022482001,GSBRNA2T00064170001,GSBRNA2T00002744001,GSBRNA2T00076297001,GSBRNA2T00054735001,GSBRNA2T00066548001,GSBRNA2T00006766001…
Biological process	signaling	GO:0023052	5.705741448504744e-9	8.24368791196947	GSBRNA2T00091659001,GSBRNA2T00065542001,GSBRNA2T00048820001,GSBRNA2T00020806001,GSBRNA2T00095301001,GSBRNA2T00027910001,GSBRNA2T00000670001,GSBRNA2T00114109001,GSBRNA2T00084807001,GSBRNA2T00062193001,GSBRNA2T00043134001,GSBRNA2T00018801001,GSBRNA2T00035171001,GSBRNA2T00093797001,GSBRNA2T00009810001,GSBRNA2T00019165001,GSBRNA2T00042785001,GSBRNA2T00015318001,GSBRNA2T00137769001,GSBRNA2T00032595001…
Biological process	signal transduction	GO:0007165	7.46122591100451e-9	8.127189810242632	GSBRNA2T00091659001,GSBRNA2T00065542001,GSBRNA2T00048820001,GSBRNA2T00020806001,GSBRNA2T00095301001,GSBRNA2T00000670001,GSBRNA2T00114109001,GSBRNA2T00084807001,GSBRNA2T00062193001,GSBRNA2T00043134001,GSBRNA2T00018801001,GSBRNA2T00035171001,GSBRNA2T00093797001,GSBRNA2T00009810001,GSBRNA2T00019165001,GSBRNA2T00042785001,GSBRNA2T00015318001,GSBRNA2T00137769001,GSBRNA2T00032595001,GSBRNA2T00094489001…
Biological process	response to stimulus	GO:0050896	7.463805453338952e-8	7.127039689149351	GSBRNA2T00150001001,GSBRNA2T00105102001,GSBRNA2T00155060001,GSBRNA2T00091659001,GSBRNA2T00072343001,GSBRNA2T00045179001,GSBRNA2T00158091001,GSBRNA2T00143754001,GSBRNA2T00035570001,GSBRNA2T00002404001,GSBRNA2T00071552001,GSBRNA2T00111932001,GSBRNA2T00072673001,GSBRNA2T00065542001,GSBRNA2T00086156001,GSBRNA2T00048820001,GSBRNA2T00020806001,GSBRNA2T00095301001,GSBRNA2T00002403001,GSBRNA2T00065747001…
Biological process	cellular protein metabolic process	GO:0044267	9.852352624068105e-8	7.006460052786408	GSBRNA2T00033032001,GSBRNA2T00048835001,GSBRNA2T00112644001,GSBRNA2T00070283001,GSBRNA2T00158091001,GSBRNA2T00157095001,GSBRNA2T00048837001,GSBRNA2T00110158001,GSBRNA2T00082330001,GSBRNA2T00092318001,GSBRNA2T00068418001,GSBRNA2T00106503001,GSBRNA2T00140197001,GSBRNA2T00027621001,GSBRNA2T00095301001,GSBRNA2T00062314001,GSBRNA2T00049100001,GSBRNA2T00015143001,GSBRNA2T00087425001,GSBRNA2T00072707001…
Biological process	movement of cell or subcellular component	GO:0006928	1.7552323620187398e-7	6.755665382410319	GSBRNA2T00103293001,GSBRNA2T00002594001,GSBRNA2T00154023001,GSBRNA2T00100325001,GSBRNA2T00078174001,GSBRNA2T00050348001,GSBRNA2T00137222001,GSBRNA2T00127426001,GSBRNA2T00036391001,GSBRNA2T00067338001,GSBRNA2T00150825001,GSBRNA2T00069538001,GSBRNA2T00127837001,GSBRNA2T00102542001,GSBRNA2T00000407001,GSBRNA2T00010963001,GSBRNA2T00110923001,GSBRNA2T00155367001,GSBRNA2T00034824001,GSBRNA2T00006525001…
Biological process	metal ion transport	GO:0030001	2.2520594252625957e-7	6.647420153908112	GSBRNA2T00105102001,GSBRNA2T00006270001,GSBRNA2T00044310001,GSBRNA2T00127844001,GSBRNA2T00050356001,GSBRNA2T00083044001,GSBRNA2T00008189001,GSBRNA2T00005676001,GSBRNA2T00015788001,GSBRNA2T00024388001,GSBRNA2T00106939001,GSBRNA2T00158304001,GSBRNA2T00074682001,GSBRNA2T00007735001,GSBRNA2T00007734001,GSBRNA2T00074368001,GSBRNA2T00057425001,GSBRNA2T00024387001,GSBRNA2T00017889001,GSBRNA2T00009974001…
Biological process	transmembrane transport	GO:0055085	7.481501707927266e-7	6.126011220583691	GSBRNA2T00091659001,GSBRNA2T00154286001,GSBRNA2T00006270001,GSBRNA2T00124922001,GSBRNA2T00044154001,GSBRNA2T00157066001,GSBRNA2T00086698001,GSBRNA2T00146526001,GSBRNA2T00132319001,GSBRNA2T00084777001,GSBRNA2T00061502001,GSBRNA2T00131619001,GSBRNA2T00102447001,GSBRNA2T00034306001,GSBRNA2T00091657001,GSBRNA2T00108948001,GSBRNA2T00156938001,GSBRNA2T00131392001,GSBRNA2T00137471001,GSBRNA2T00044310001…
Biological process	microtubule-based movement	GO:0007018	0.0000010471868713216625	5.979975811213124	GSBRNA2T00103293001,GSBRNA2T00002594001,GSBRNA2T00154023001,GSBRNA2T00100325001,GSBRNA2T00078174001,GSBRNA2T00050348001,GSBRNA2T00137222001,GSBRNA2T00127426001,GSBRNA2T00036391001,GSBRNA2T00067338001,GSBRNA2T00150825001,GSBRNA2T00069538001,GSBRNA2T00127837001,GSBRNA2T00102542001,GSBRNA2T00000407001,GSBRNA2T00010963001,GSBRNA2T00110923001,GSBRNA2T00155367001,GSBRNA2T00034824001,GSBRNA2T00006525001…
Biological process	mitotic cell cycle	GO:0000278	0.000002360138633494856	5.627062486015698	GSBRNA2T00055643001,GSBRNA2T00044737001,GSBRNA2T00116712001,GSBRNA2T00092693001,GSBRNA2T00051133001,GSBRNA2T00059771001,GSBRNA2T00067257001,GSBRNA2T00037327001,GSBRNA2T00079482001,GSBRNA2T00018504001,GSBRNA2T00009256001,GSBRNA2T00038571001,GSBRNA2T00123679001,GSBRNA2T00063254001,GSBRNA2T00018281001,GSBRNA2T00000737001,GSBRNA2T00060337001,GSBRNA2T00085461001,GSBRNA2T00039497001,GSBRNA2T00032949001…
Biological process	cellular response to stimulus	GO:0051716	0.000004449911664345791	5.351648610157935	GSBRNA2T00091659001,GSBRNA2T00065542001,GSBRNA2T00048820001,GSBRNA2T00020806001,GSBRNA2T00095301001,GSBRNA2T00065747001,GSBRNA2T00000670001,GSBRNA2T00114109001,GSBRNA2T00007125001,GSBRNA2T00084807001,GSBRNA2T00062193001,GSBRNA2T00043134001,GSBRNA2T00125442001,GSBRNA2T00018801001,GSBRNA2T00035171001,GSBRNA2T00093797001,GSBRNA2T00050961001,GSBRNA2T00007451001,GSBRNA2T00059366001,GSBRNA2T00009810001…
Biological process	ribosomal small subunit assembly	GO:0000028	0.00000447605588420643	5.34910449988029	GSBRNA2T00063267001,GSBRNA2T00081667001,GSBRNA2T00083320001,GSBRNA2T00009783001,GSBRNA2T00057897001,GSBRNA2T00022482001,GSBRNA2T00064170001,GSBRNA2T00002744001,GSBRNA2T00076297001,GSBRNA2T00006766001,GSBRNA2T00096118001,GSBRNA2T00155471001,GSBRNA2T00000292001,GSBRNA2T00077298001,GSBRNA2T00005809001,GSBRNA2T00082909001,GSBRNA2T00094705001,GSBRNA2T00012237001,GSBRNA2T00021559001,GSBRNA2T00077239001…
Biological process	glutamine metabolic process	GO:0006541	0.000021590505233860728	4.665737194733372	GSBRNA2T00055129001,GSBRNA2T00014014001,GSBRNA2T00048134001,GSBRNA2T00123970001,GSBRNA2T00097123001,GSBRNA2T00053471001,GSBRNA2T00079244001,GSBRNA2T00070026001,GSBRNA2T00068167001,GSBRNA2T00031131001,GSBRNA2T00137462001,GSBRNA2T00109126001,GSBRNA2T00153866001,GSBRNA2T00071300001,GSBRNA2T00101764001,GSBRNA2T00098692001,GSBRNA2T00000793001,GSBRNA2T00045396001,GSBRNA2T00101929001,GSBRNA2T00017126001…
Biological process	cellular response to endogenous stimulus	GO:0071495	0.00002253898535936235	4.647065638544942	GSBRNA2T00020806001,GSBRNA2T00114109001,GSBRNA2T00084807001,GSBRNA2T00018801001,GSBRNA2T00035171001,GSBRNA2T00019165001,GSBRNA2T00032595001,GSBRNA2T00084711001,GSBRNA2T00088594001,GSBRNA2T00123240001,GSBRNA2T00053724001,GSBRNA2T00090256001,GSBRNA2T00098228001,GSBRNA2T00024594001,GSBRNA2T00094828001,GSBRNA2T00029596001,GSBRNA2T00067176001,GSBRNA2T00012403001,GSBRNA2T00060268001,GSBRNA2T00136887001…
Biological process	mitotic cell cycle process	GO:1903047	0.000027218867549962187	4.565129947723184	GSBRNA2T00055643001,GSBRNA2T00044737001,GSBRNA2T00092693001,GSBRNA2T00051133001,GSBRNA2T00059771001,GSBRNA2T00037327001,GSBRNA2T00079482001,GSBRNA2T00018504001,GSBRNA2T00009256001,GSBRNA2T00038571001,GSBRNA2T00063254001,GSBRNA2T00018281001,GSBRNA2T00000737001,GSBRNA2T00060337001,GSBRNA2T00085461001,GSBRNA2T00039497001,GSBRNA2T00032949001,GSBRNA2T00043323001,GSBRNA2T00067371001,GSBRNA2T00052495001…
Biological process	hormone-mediated signaling pathway	GO:0009755	0.000038192913945307364	4.4180172056725056	GSBRNA2T00020806001,GSBRNA2T00114109001,GSBRNA2T00084807001,GSBRNA2T00018801001,GSBRNA2T00035171001,GSBRNA2T00019165001,GSBRNA2T00032595001,GSBRNA2T00084711001,GSBRNA2T00088594001,GSBRNA2T00123240001,GSBRNA2T00053724001,GSBRNA2T00090256001,GSBRNA2T00098228001,GSBRNA2T00024594001,GSBRNA2T00094828001,GSBRNA2T00029596001,GSBRNA2T00067176001,GSBRNA2T00012403001,GSBRNA2T00060268001,GSBRNA2T00136887001…
Biological process	cellular response to hormone stimulus	GO:0032870	0.000038192913945307364	4.4180172056725056	GSBRNA2T00020806001,GSBRNA2T00114109001,GSBRNA2T00084807001,GSBRNA2T00018801001,GSBRNA2T00035171001,GSBRNA2T00019165001,GSBRNA2T00032595001,GSBRNA2T00084711001,GSBRNA2T00088594001,GSBRNA2T00123240001,GSBRNA2T00053724001,GSBRNA2T00090256001,GSBRNA2T00098228001,GSBRNA2T00024594001,GSBRNA2T00094828001,GSBRNA2T00029596001,GSBRNA2T00067176001,GSBRNA2T00012403001,GSBRNA2T00060268001,GSBRNA2T00136887001…
Biological process	cell wall organization or biogenesis	GO:0071554	0.000050922571753373275	4.293089671198765	GSBRNA2T00036077001,GSBRNA2T00079736001,GSBRNA2T00139059001,GSBRNA2T00079740001,GSBRNA2T00139054001,GSBRNA2T00052214001,GSBRNA2T00079492001,GSBRNA2T00110657001,GSBRNA2T00073427001,GSBRNA2T00129144001,GSBRNA2T00139050001,GSBRNA2T00150456001,GSBRNA2T00062756001,GSBRNA2T00064379001,GSBRNA2T00036246001,GSBRNA2T00135956001,GSBRNA2T00074333001,GSBRNA2T00090635001,GSBRNA2T00025836001,GSBRNA2T00132649001…
Biological process	divalent metal ion transport	GO:0070838	0.00006556235467434582	4.183345457119368	GSBRNA2T00005676001,GSBRNA2T00024388001,GSBRNA2T00074682001,GSBRNA2T00007735001,GSBRNA2T00007734001,GSBRNA2T00074368001,GSBRNA2T00057425001,GSBRNA2T00024387001,GSBRNA2T00039930001,GSBRNA2T00037471001,GSBRNA2T00032474001,GSBRNA2T00088467001,GSBRNA2T00012136001,GSBRNA2T00044756001,GSBRNA2T00057125001,GSBRNA2T00000160001,GSBRNA2T00157509001,GSBRNA2T00022220001,GSBRNA2T00070478001,GSBRNA2T00043751001…
Biological process	protein autophosphorylation	GO:0046777	0.00007628922805953517	4.117536779536144	GSBRNA2T00048835001,GSBRNA2T00048837001,GSBRNA2T00082330001,GSBRNA2T00072707001,GSBRNA2T00060005001,GSBRNA2T00072700001,GSBRNA2T00068023001,GSBRNA2T00008899001,GSBRNA2T00086726001,GSBRNA2T00058228001,GSBRNA2T00072099001,GSBRNA2T00065974001,GSBRNA2T00076181001,GSBRNA2T00006975001,GSBRNA2T00094489001,GSBRNA2T00072671001,GSBRNA2T00064851001,GSBRNA2T00059679001,GSBRNA2T00072697001,GSBRNA2T00066610001…
Biological process	ribosomal large subunit assembly	GO:0000027	0.00007912424881590985	4.101690400028666	GSBRNA2T00068437001,GSBRNA2T00085072001,GSBRNA2T00035095001,GSBRNA2T00049865001,GSBRNA2T00011103001,GSBRNA2T00067913001,GSBRNA2T00021588001,GSBRNA2T00128536001,GSBRNA2T00054735001,GSBRNA2T00066548001,GSBRNA2T00053888001,GSBRNA2T00036382001,GSBRNA2T00034803001,GSBRNA2T00069355001,GSBRNA2T00054738001,GSBRNA2T00109132001,GSBRNA2T00128690001,GSBRNA2T00125104001,GSBRNA2T00029736001,GSBRNA2T00071316001…
Biological process	cellular response to organic substance	GO:0071310	0.000129978170305346	3.8861295808624443	GSBRNA2T00020806001,GSBRNA2T00114109001,GSBRNA2T00084807001,GSBRNA2T00018801001,GSBRNA2T00035171001,GSBRNA2T00019165001,GSBRNA2T00032595001,GSBRNA2T00084711001,GSBRNA2T00088594001,GSBRNA2T00123240001,GSBRNA2T00053724001,GSBRNA2T00019355001,GSBRNA2T00090256001,GSBRNA2T00098228001,GSBRNA2T00024594001,GSBRNA2T00094828001,GSBRNA2T00049965001,GSBRNA2T00029596001,GSBRNA2T00067176001,GSBRNA2T00012403001…
Biological process	cell communication	GO:0007154	0.00013057196481998544	3.8841500606642585	GSBRNA2T00091659001,GSBRNA2T00065542001,GSBRNA2T00048820001,GSBRNA2T00020806001,GSBRNA2T00095301001,GSBRNA2T00015143001,GSBRNA2T00027910001,GSBRNA2T00000670001,GSBRNA2T00114109001,GSBRNA2T00084807001,GSBRNA2T00062193001,GSBRNA2T00008899001,GSBRNA2T00043134001,GSBRNA2T00125442001,GSBRNA2T00018801001,GSBRNA2T00008887001,GSBRNA2T00035171001,GSBRNA2T00093797001,GSBRNA2T00009810001,GSBRNA2T00101510001…
Biological process	cell cycle process	GO:0022402	0.00017130145284954902	3.7662389536610714	GSBRNA2T00030879001,GSBRNA2T00072421001,GSBRNA2T00026069001,GSBRNA2T00081717001,GSBRNA2T00055643001,GSBRNA2T00044737001,GSBRNA2T00116712001,GSBRNA2T00116393001,GSBRNA2T00092693001,GSBRNA2T00122363001,GSBRNA2T00089769001,GSBRNA2T00090117001,GSBRNA2T00051133001,GSBRNA2T00059771001,GSBRNA2T00127879001,GSBRNA2T00037327001,GSBRNA2T00079482001,GSBRNA2T00008913001,GSBRNA2T00018504001,GSBRNA2T00009256001…
Biological process	divalent inorganic cation transport	GO:0072511	0.0001758177064489406	3.7549373896385907	GSBRNA2T00005676001,GSBRNA2T00024388001,GSBRNA2T00074682001,GSBRNA2T00007735001,GSBRNA2T00007734001,GSBRNA2T00074368001,GSBRNA2T00057425001,GSBRNA2T00024387001,GSBRNA2T00039930001,GSBRNA2T00037471001,GSBRNA2T00092418001,GSBRNA2T00032474001,GSBRNA2T00088467001,GSBRNA2T00012136001,GSBRNA2T00044756001,GSBRNA2T00057125001,GSBRNA2T00000160001,GSBRNA2T00157509001,GSBRNA2T00022220001,GSBRNA2T00070478001…
Biological process	calcium ion transport	GO:0006816	0.00019747651595228424	3.7044845435754823	GSBRNA2T00005676001,GSBRNA2T00024388001,GSBRNA2T00007735001,GSBRNA2T00007734001,GSBRNA2T00024387001,GSBRNA2T00037471001,GSBRNA2T00012136001,GSBRNA2T00157509001,GSBRNA2T00137707001,GSBRNA2T00026630001,GSBRNA2T00123609001,GSBRNA2T00100202001,GSBRNA2T00076422001,GSBRNA2T00044002001,GSBRNA2T00064537001,GSBRNA2T00155838001,GSBRNA2T00091304001,GSBRNA2T00044775001,GSBRNA2T00023791001,GSBRNA2T00151274001…
Biological process	cell wall macromolecule metabolic process	GO:0044036	0.0002551340856156396	3.5932315162788977	GSBRNA2T00036077001,GSBRNA2T00079736001,GSBRNA2T00139059001,GSBRNA2T00079740001,GSBRNA2T00139054001,GSBRNA2T00110657001,GSBRNA2T00073427001,GSBRNA2T00139050001,GSBRNA2T00074333001,GSBRNA2T00025836001,GSBRNA2T00132649001,GSBRNA2T00096946001,GSBRNA2T00050295001,GSBRNA2T00096458001,GSBRNA2T00045121001,GSBRNA2T00079751001,GSBRNA2T00123467001,GSBRNA2T00076281001,GSBRNA2T00018360001,GSBRNA2T00000188001…
Biological process	plant-type cell wall organization or biogenesis	GO:0071669	0.0003650382338557053	3.4376616454532813	GSBRNA2T00052214001,GSBRNA2T00079492001,GSBRNA2T00036246001,GSBRNA2T00090635001,GSBRNA2T00101934001,GSBRNA2T00071995001,GSBRNA2T00116828001,GSBRNA2T00131164001,GSBRNA2T00012555001,GSBRNA2T00030801001,GSBRNA2T00041195001,GSBRNA2T00124694001,GSBRNA2T00123338001,GSBRNA2T00076281001,GSBRNA2T00028678001,GSBRNA2T00028749001,GSBRNA2T00088390001,GSBRNA2T00089235001,GSBRNA2T00085461001,GSBRNA2T00076279001…
Biological process	phospholipid transport	GO:0015914	0.0006929697649337627	3.159285713741557	GSBRNA2T00088752001,GSBRNA2T00008930001,GSBRNA2T00081924001,GSBRNA2T00144614001,GSBRNA2T00015698001,GSBRNA2T00037202001,GSBRNA2T00055363001,GSBRNA2T00057459001,GSBRNA2T00027223001,GSBRNA2T00124338001,GSBRNA2T00049362001,GSBRNA2T00026789001,GSBRNA2T00054919001,GSBRNA2T00103362001,GSBRNA2T00136303001,GSBRNA2T00102595001,GSBRNA2T00134341001,GSBRNA2T00084259001,GSBRNA2T00034772001,GSBRNA2T00136772001…
Biological process	glutamine family amino acid metabolic process	GO:0009064	0.0007136268802752617	3.146528799697862	GSBRNA2T00055129001,GSBRNA2T00014014001,GSBRNA2T00155189001,GSBRNA2T00078572001,GSBRNA2T00048134001,GSBRNA2T00016476001,GSBRNA2T00123970001,GSBRNA2T00097123001,GSBRNA2T00053471001,GSBRNA2T00079244001,GSBRNA2T00070026001,GSBRNA2T00068167001,GSBRNA2T00031131001,GSBRNA2T00137462001,GSBRNA2T00116809001,GSBRNA2T00109126001,GSBRNA2T00153866001,GSBRNA2T00012577001,GSBRNA2T00031643001,GSBRNA2T00033737001…
Biological process	plant-type cell wall organization	GO:0009664	0.0008557635826051059	3.0676461990511616	GSBRNA2T00052214001,GSBRNA2T00079492001,GSBRNA2T00036246001,GSBRNA2T00090635001,GSBRNA2T00101934001,GSBRNA2T00071995001,GSBRNA2T00116828001,GSBRNA2T00131164001,GSBRNA2T00012555001,GSBRNA2T00030801001,GSBRNA2T00041195001,GSBRNA2T00124694001,GSBRNA2T00123338001,GSBRNA2T00076281001,GSBRNA2T00028678001,GSBRNA2T00028749001,GSBRNA2T00088390001,GSBRNA2T00089235001,GSBRNA2T00124750001,GSBRNA2T00034549001…
Biological process	response to inorganic substance	GO:0010035	0.0008754669476799875	3.057760245595567	GSBRNA2T00043731001,GSBRNA2T00007451001,GSBRNA2T00008189001,GSBRNA2T00106932001,GSBRNA2T00123240001,GSBRNA2T00056381001,GSBRNA2T00026766001,GSBRNA2T00049014001,GSBRNA2T00056344001,GSBRNA2T00068633001,GSBRNA2T00052507001,GSBRNA2T00054982001,GSBRNA2T00010198001,GSBRNA2T00078998001,GSBRNA2T00050618001,GSBRNA2T00005544001,GSBRNA2T00071487001,GSBRNA2T00052681001,GSBRNA2T00126240001,GSBRNA2T00087039001…
Biological process	cell cycle phase transition	GO:0044770	0.0014014133929229626	2.853433736389506	GSBRNA2T00044737001,GSBRNA2T00092693001,GSBRNA2T00051133001,GSBRNA2T00059771001,GSBRNA2T00079482001,GSBRNA2T00018504001,GSBRNA2T00018281001,GSBRNA2T00000737001,GSBRNA2T00060337001,GSBRNA2T00032949001,GSBRNA2T00043323001,GSBRNA2T00067371001,GSBRNA2T00124833001,GSBRNA2T00062265001,GSBRNA2T00036272001,GSBRNA2T00117887001,GSBRNA2T00079303001,GSBRNA2T00063366001,GSBRNA2T00064226001,GSBRNA2T00106948001…
Biological process	mitotic cell cycle phase transition	GO:0044772	0.0014014133929229626	2.853433736389506	GSBRNA2T00044737001,GSBRNA2T00092693001,GSBRNA2T00051133001,GSBRNA2T00059771001,GSBRNA2T00079482001,GSBRNA2T00018504001,GSBRNA2T00018281001,GSBRNA2T00000737001,GSBRNA2T00060337001,GSBRNA2T00032949001,GSBRNA2T00043323001,GSBRNA2T00067371001,GSBRNA2T00124833001,GSBRNA2T00062265001,GSBRNA2T00036272001,GSBRNA2T00117887001,GSBRNA2T00079303001,GSBRNA2T00063366001,GSBRNA2T00064226001,GSBRNA2T00106948001…
Biological process	microtubule-based process	GO:0007017	0.00198541479706236	2.7021487456988806	GSBRNA2T00116712001,GSBRNA2T00119381001,GSBRNA2T00007720001,GSBRNA2T00037327001,GSBRNA2T00015815001,GSBRNA2T00063254001,GSBRNA2T00119538001,GSBRNA2T00037514001,GSBRNA2T00103293001,GSBRNA2T00094151001,GSBRNA2T00052495001,GSBRNA2T00063988001,GSBRNA2T00002594001,GSBRNA2T00002218001,GSBRNA2T00006131001,GSBRNA2T00154023001,GSBRNA2T00005711001,GSBRNA2T00100325001,GSBRNA2T00078174001,GSBRNA2T00050348001…
Biological process	organonitrogen compound biosynthetic process	GO:1901566	0.0026060981427272617	2.5840092332733517	GSBRNA2T00074636001,GSBRNA2T00107195001,GSBRNA2T00004253001,GSBRNA2T00029015001,GSBRNA2T00014014001,GSBRNA2T00125249001,GSBRNA2T00111741001,GSBRNA2T00093146001,GSBRNA2T00155189001,GSBRNA2T00091963001,GSBRNA2T00067093001,GSBRNA2T00136244001,GSBRNA2T00109483001,GSBRNA2T00091634001,GSBRNA2T00118285001,GSBRNA2T00047122001,GSBRNA2T00150537001,GSBRNA2T00112717001,GSBRNA2T00024207001,GSBRNA2T00117590001…
Biological process	glucosamine-containing compound catabolic process	GO:1901072	0.0031868225211123358	2.4966421223586566	GSBRNA2T00036077001,GSBRNA2T00079736001,GSBRNA2T00139059001,GSBRNA2T00079740001,GSBRNA2T00139054001,GSBRNA2T00110657001,GSBRNA2T00073427001,GSBRNA2T00139050001,GSBRNA2T00074333001,GSBRNA2T00094264001,GSBRNA2T00025836001,GSBRNA2T00025603001,GSBRNA2T00004496001,GSBRNA2T00132649001,GSBRNA2T00096946001,GSBRNA2T00050295001,GSBRNA2T00096458001,GSBRNA2T00045121001,GSBRNA2T00079751001,GSBRNA2T00123467001…
Biological process	amino sugar catabolic process	GO:0046348	0.0031868225211123358	2.4966421223586566	GSBRNA2T00036077001,GSBRNA2T00079736001,GSBRNA2T00139059001,GSBRNA2T00079740001,GSBRNA2T00139054001,GSBRNA2T00110657001,GSBRNA2T00073427001,GSBRNA2T00139050001,GSBRNA2T00074333001,GSBRNA2T00094264001,GSBRNA2T00025836001,GSBRNA2T00025603001,GSBRNA2T00004496001,GSBRNA2T00132649001,GSBRNA2T00096946001,GSBRNA2T00050295001,GSBRNA2T00096458001,GSBRNA2T00045121001,GSBRNA2T00079751001,GSBRNA2T00123467001…
Biological process	chitin catabolic process	GO:0006032	0.0031868225211123358	2.4966421223586566	GSBRNA2T00036077001,GSBRNA2T00079736001,GSBRNA2T00139059001,GSBRNA2T00079740001,GSBRNA2T00139054001,GSBRNA2T00110657001,GSBRNA2T00073427001,GSBRNA2T00139050001,GSBRNA2T00074333001,GSBRNA2T00094264001,GSBRNA2T00025836001,GSBRNA2T00025603001,GSBRNA2T00004496001,GSBRNA2T00132649001,GSBRNA2T00096946001,GSBRNA2T00050295001,GSBRNA2T00096458001,GSBRNA2T00045121001,GSBRNA2T00079751001,GSBRNA2T00123467001…
Biological process	aminoglycan catabolic process	GO:0006026	0.0031868225211123358	2.4966421223586566	GSBRNA2T00036077001,GSBRNA2T00079736001,GSBRNA2T00139059001,GSBRNA2T00079740001,GSBRNA2T00139054001,GSBRNA2T00110657001,GSBRNA2T00073427001,GSBRNA2T00139050001,GSBRNA2T00074333001,GSBRNA2T00094264001,GSBRNA2T00025836001,GSBRNA2T00025603001,GSBRNA2T00004496001,GSBRNA2T00132649001,GSBRNA2T00096946001,GSBRNA2T00050295001,GSBRNA2T00096458001,GSBRNA2T00045121001,GSBRNA2T00079751001,GSBRNA2T00123467001…
Biological process	chitin metabolic process	GO:0006030	0.0031868225211123358	2.4966421223586566	GSBRNA2T00036077001,GSBRNA2T00079736001,GSBRNA2T00139059001,GSBRNA2T00079740001,GSBRNA2T00139054001,GSBRNA2T00110657001,GSBRNA2T00073427001,GSBRNA2T00139050001,GSBRNA2T00074333001,GSBRNA2T00094264001,GSBRNA2T00025836001,GSBRNA2T00025603001,GSBRNA2T00004496001,GSBRNA2T00132649001,GSBRNA2T00096946001,GSBRNA2T00050295001,GSBRNA2T00096458001,GSBRNA2T00045121001,GSBRNA2T00079751001,GSBRNA2T00123467001…
Biological process	carbohydrate derivative catabolic process	GO:1901136	0.0068319385713473115	2.165456047214372	GSBRNA2T00036077001,GSBRNA2T00045179001,GSBRNA2T00079736001,GSBRNA2T00139059001,GSBRNA2T00079740001,GSBRNA2T00139054001,GSBRNA2T00094059001,GSBRNA2T00010987001,GSBRNA2T00075186001,GSBRNA2T00110657001,GSBRNA2T00073427001,GSBRNA2T00139050001,GSBRNA2T00022047001,GSBRNA2T00008244001,GSBRNA2T00074333001,GSBRNA2T00094264001,GSBRNA2T00025836001,GSBRNA2T00025603001,GSBRNA2T00004496001,GSBRNA2T00132649001…
Biological process	DNA replication initiation	GO:0006270	0.008608235276127937	2.0650858715884994	GSBRNA2T00146776001,GSBRNA2T00070427001,GSBRNA2T00090643001,GSBRNA2T00059834001,GSBRNA2T00020010001,GSBRNA2T00151710001,GSBRNA2T00052535001,GSBRNA2T00085720001,GSBRNA2T00113679001,GSBRNA2T00054707001,GSBRNA2T00138868001,GSBRNA2T00001916001,GSBRNA2T00071130001,GSBRNA2T00024454001,GSBRNA2T00153413001,GSBRNA2T00061980001,GSBRNA2T00097798001,GSBRNA2T00097406001,GSBRNA2T00069199001,GSBRNA2T00027145001…
Biological process	glutamine biosynthetic process	GO:0006542	0.008828908217829171	2.054092997927302	GSBRNA2T00123970001,GSBRNA2T00070026001,GSBRNA2T00137462001,GSBRNA2T00109126001,GSBRNA2T00153866001,GSBRNA2T00071300001,GSBRNA2T00101764001,GSBRNA2T00098692001,GSBRNA2T00092908001,GSBRNA2T00055061001,GSBRNA2T00135415001,GSBRNA2T00114639001,GSBRNA2T00112825001,GSBRNA2T00065379001,GSBRNA2T00143205001,GSBRNA2T00114519001
Biological process	aminoglycan metabolic process	GO:0006022	0.010208523079115921	1.991037085042045	GSBRNA2T00036077001,GSBRNA2T00079736001,GSBRNA2T00139059001,GSBRNA2T00079740001,GSBRNA2T00139054001,GSBRNA2T00110657001,GSBRNA2T00073427001,GSBRNA2T00139050001,GSBRNA2T00074333001,GSBRNA2T00094264001,GSBRNA2T00025836001,GSBRNA2T00025603001,GSBRNA2T00004496001,GSBRNA2T00132649001,GSBRNA2T00096946001,GSBRNA2T00050295001,GSBRNA2T00096458001,GSBRNA2T00045121001,GSBRNA2T00079751001,GSBRNA2T00123467001…
Biological process	calcium ion transmembrane transport	GO:0070588	0.01028717870436101	1.9877037157264152	GSBRNA2T00005676001,GSBRNA2T00024388001,GSBRNA2T00007735001,GSBRNA2T00007734001,GSBRNA2T00024387001,GSBRNA2T00037471001,GSBRNA2T00012136001,GSBRNA2T00157509001,GSBRNA2T00026630001,GSBRNA2T00100202001,GSBRNA2T00076422001,GSBRNA2T00044002001,GSBRNA2T00064537001,GSBRNA2T00155838001,GSBRNA2T00091304001,GSBRNA2T00044775001,GSBRNA2T00023791001,GSBRNA2T00130232001,GSBRNA2T00018310001,GSBRNA2T00033087001…
Biological process	organonitrogen compound metabolic process	GO:1901564	0.011333911187552587	1.9456201948096592	GSBRNA2T00082056001,GSBRNA2T00013834001,GSBRNA2T00033032001,GSBRNA2T00048835001,GSBRNA2T00112644001,GSBRNA2T00070283001,GSBRNA2T00036077001,GSBRNA2T00045179001,GSBRNA2T00158091001,GSBRNA2T00157095001,GSBRNA2T00048837001,GSBRNA2T00110158001,GSBRNA2T00082330001,GSBRNA2T00079736001,GSBRNA2T00082066001,GSBRNA2T00139059001,GSBRNA2T00092318001,GSBRNA2T00068418001,GSBRNA2T00106503001,GSBRNA2T00140197001…
Biological process	nucleosome assembly	GO:0006334	0.011381252797213418	1.9438099301227991	GSBRNA2T00156296001,GSBRNA2T00036718001,GSBRNA2T00156313001,GSBRNA2T00016027001,GSBRNA2T00147788001,GSBRNA2T00141033001,GSBRNA2T00046325001,GSBRNA2T00148767001,GSBRNA2T00017813001,GSBRNA2T00025178001,GSBRNA2T00116958001,GSBRNA2T00052887001,GSBRNA2T00100662001,GSBRNA2T00060160001,GSBRNA2T00124917001,GSBRNA2T00029765001,GSBRNA2T00132561001,GSBRNA2T00122827001,GSBRNA2T00124447001,GSBRNA2T00026011001…
Biological process	cation transport	GO:0006812	0.011651975124379639	1.9336004512119114	GSBRNA2T00105102001,GSBRNA2T00006270001,GSBRNA2T00044310001,GSBRNA2T00127844001,GSBRNA2T00050356001,GSBRNA2T00046657001,GSBRNA2T00083044001,GSBRNA2T00008189001,GSBRNA2T00005676001,GSBRNA2T00015788001,GSBRNA2T00090295001,GSBRNA2T00024388001,GSBRNA2T00146278001,GSBRNA2T00106939001,GSBRNA2T00158304001,GSBRNA2T00074682001,GSBRNA2T00007735001,GSBRNA2T00007734001,GSBRNA2T00074368001,GSBRNA2T00057425001…
Biological process	cell wall organization	GO:0071555	0.012944967842676356	1.88789902408315	GSBRNA2T00052214001,GSBRNA2T00079492001,GSBRNA2T00129144001,GSBRNA2T00150456001,GSBRNA2T00062756001,GSBRNA2T00064379001,GSBRNA2T00036246001,GSBRNA2T00135956001,GSBRNA2T00090635001,GSBRNA2T00101934001,GSBRNA2T00059534001,GSBRNA2T00071995001,GSBRNA2T00123813001,GSBRNA2T00116828001,GSBRNA2T00055753001,GSBRNA2T00038931001,GSBRNA2T00131164001,GSBRNA2T00012555001,GSBRNA2T00060508001,GSBRNA2T00023634001…
Biological process	nuclear DNA replication	GO:0033260	0.013709929592054032	1.8629647755431593	GSBRNA2T00066365001,GSBRNA2T00070427001,GSBRNA2T00059834001,GSBRNA2T00020010001,GSBRNA2T00085720001,GSBRNA2T00064207001,GSBRNA2T00054707001,GSBRNA2T00071130001,GSBRNA2T00024454001,GSBRNA2T00061980001,GSBRNA2T00097798001,GSBRNA2T00069199001,GSBRNA2T00027145001,GSBRNA2T00140863001,GSBRNA2T00092235001,GSBRNA2T00079345001,GSBRNA2T00048611001,GSBRNA2T00070428001,GSBRNA2T00084256001,GSBRNA2T00014982001
Biological process	external encapsulating structure organization	GO:0045229	0.017618060700307154	1.754041898052662	GSBRNA2T00052214001,GSBRNA2T00079492001,GSBRNA2T00129144001,GSBRNA2T00150456001,GSBRNA2T00062756001,GSBRNA2T00064379001,GSBRNA2T00036246001,GSBRNA2T00135956001,GSBRNA2T00090635001,GSBRNA2T00101934001,GSBRNA2T00059534001,GSBRNA2T00071995001,GSBRNA2T00123813001,GSBRNA2T00116828001,GSBRNA2T00055753001,GSBRNA2T00038931001,GSBRNA2T00131164001,GSBRNA2T00012555001,GSBRNA2T00060508001,GSBRNA2T00023634001…
Biological process	lipid transport	GO:0006869	0.01961425884928043	1.7074280976159635	GSBRNA2T00141082001,GSBRNA2T00040803001,GSBRNA2T00123995001,GSBRNA2T00005367001,GSBRNA2T00148743001,GSBRNA2T00005366001,GSBRNA2T00155289001,GSBRNA2T00004526001,GSBRNA2T00148744001,GSBRNA2T00068648001,GSBRNA2T00155291001,GSBRNA2T00151289001,GSBRNA2T00066706001,GSBRNA2T00075382001,GSBRNA2T00026716001,GSBRNA2T00052690001,GSBRNA2T00052689001,GSBRNA2T00086562001,GSBRNA2T00153936001,GSBRNA2T00110483001…
Biological process	glucosamine-containing compound metabolic process	GO:1901071	0.02359642109303765	1.6271538621744097	GSBRNA2T00036077001,GSBRNA2T00079736001,GSBRNA2T00139059001,GSBRNA2T00079740001,GSBRNA2T00139054001,GSBRNA2T00110657001,GSBRNA2T00073427001,GSBRNA2T00139050001,GSBRNA2T00074333001,GSBRNA2T00094264001,GSBRNA2T00025836001,GSBRNA2T00025603001,GSBRNA2T00004496001,GSBRNA2T00132649001,GSBRNA2T00096946001,GSBRNA2T00050295001,GSBRNA2T00096458001,GSBRNA2T00045121001,GSBRNA2T00079751001,GSBRNA2T00123467001…
Biological process	cellular carbohydrate metabolic process	GO:0044262	0.042437127193670536	1.3722540235964629	GSBRNA2T00070104001,GSBRNA2T00106836001,GSBRNA2T00047527001,GSBRNA2T00066333001,GSBRNA2T00068655001,GSBRNA2T00034142001,GSBRNA2T00055753001,GSBRNA2T00137995001,GSBRNA2T00157013001,GSBRNA2T00053825001,GSBRNA2T00041316001,GSBRNA2T00076281001,GSBRNA2T00088322001,GSBRNA2T00150430001,GSBRNA2T00085461001,GSBRNA2T00103416001,GSBRNA2T00102645001,GSBRNA2T00074572001,GSBRNA2T00058567001,GSBRNA2T00055158001…
Biological process	organelle assembly	GO:0070925	0.04273101103824252	1.3692568314249016	GSBRNA2T00068437001,GSBRNA2T00085072001,GSBRNA2T00035095001,GSBRNA2T00052495001,GSBRNA2T00063988001,GSBRNA2T00002218001,GSBRNA2T00005711001,GSBRNA2T00049865001,GSBRNA2T00011103001,GSBRNA2T00067913001,GSBRNA2T00063267001,GSBRNA2T00081667001,GSBRNA2T00083320001,GSBRNA2T00002709001,GSBRNA2T00009783001,GSBRNA2T00057897001,GSBRNA2T00021588001,GSBRNA2T00128536001,GSBRNA2T00022482001,GSBRNA2T00073470001…
Biological process	cell wall biogenesis	GO:0042546	0.04574104329126118	1.3396939339472314	GSBRNA2T00076281001,GSBRNA2T00085461001,GSBRNA2T00076279001,GSBRNA2T00074588001,GSBRNA2T00055158001,GSBRNA2T00075915001,GSBRNA2T00029634001,GSBRNA2T00103204001,GSBRNA2T00144678001,GSBRNA2T00097879001,GSBRNA2T00136583001,GSBRNA2T00070766001,GSBRNA2T00102787001,GSBRNA2T00050322001,GSBRNA2T00055710001,GSBRNA2T00077028001,GSBRNA2T00057825001,GSBRNA2T00144483001,GSBRNA2T00057528001,GSBRNA2T00096223001…
