# Supplementary material for: Comparative Omics Analysis of Brassica napus Roots Subjected to Six Individual Macronutrient Deprivations Reveals Deficiency-Specific Genes and Metabolomic Profiles
Source: Int J Mol Sci. 2021 Oct 28;22(21):11679. doi: 10.3390/ijms222111679 (PMC8584284; doi:10.3390/ijms222111679)
Supplement: Supplementary file 1 [file ijms-22-11679-s001.zip › Supplementary data 4B.xlsx]

## Sheet: Legend
GO terms enrichment for “Biological Processes” determined by g:Profiler with DEGs specific of a macronutrient deprivation from Brassica napus roots subjected to six single macronutrient deprivations during 10 days.

## Sheet: N deprivation
source	name	term_id	adjusted_p_value	-log10(adjPval)	Genes
Biological process	transmembrane transport	GO:0055085	0.0007139359739265802	3.1463407341862646	GSBRNA2T00124800001,GSBRNA2T00147775001,GSBRNA2T00007892001,GSBRNA2T00115750001,GSBRNA2T00086197001,GSBRNA2T00073927001,GSBRNA2T00152868001,GSBRNA2T00152813001,GSBRNA2T00103767001,GSBRNA2T00016149001,GSBRNA2T00084783001,GSBRNA2T00047598001,GSBRNA2T00121867001,GSBRNA2T00068198001,GSBRNA2T00011176001,GSBRNA2T00014095001,GSBRNA2T00083087001,GSBRNA2T00038597001,GSBRNA2T00067997001,GSBRNA2T00054704001…
Biological process	sulfur compound metabolic process	GO:0006790	0.002075632462099851	2.682849545723983	GSBRNA2T00081552001,GSBRNA2T00035614001,GSBRNA2T00022921001,GSBRNA2T00081550001,GSBRNA2T00033046001,GSBRNA2T00046492001,GSBRNA2T00024146001,GSBRNA2T00145386001,GSBRNA2T00126773001,GSBRNA2T00095540001,GSBRNA2T00084257001,GSBRNA2T00071116001,GSBRNA2T00142728001,GSBRNA2T00112226001,GSBRNA2T00128326001,GSBRNA2T00108967001,GSBRNA2T00072672001,GSBRNA2T00080925001,GSBRNA2T00082751001,GSBRNA2T00031449001…
Biological process	response to nitrate	GO:0010167	0.0021405571228753635	2.6694731780989813	GSBRNA2T00120885001,GSBRNA2T00120886001,GSBRNA2T00066326001,GSBRNA2T00015198001,GSBRNA2T00047387001,GSBRNA2T00083058001,GSBRNA2T00014725001,GSBRNA2T00052907001,GSBRNA2T00026128001
Biological process	cadmium ion transmembrane transport	GO:0070574	0.0034733446100537768	2.459252125753418	GSBRNA2T00057920001,GSBRNA2T00040757001,GSBRNA2T00098157001,GSBRNA2T00092809001,GSBRNA2T00039930001,GSBRNA2T00044756001,GSBRNA2T00036232001,GSBRNA2T00088467001
Biological process	cadmium ion transport	GO:0015691	0.0034733446100537768	2.459252125753418	GSBRNA2T00057920001,GSBRNA2T00040757001,GSBRNA2T00098157001,GSBRNA2T00092809001,GSBRNA2T00039930001,GSBRNA2T00044756001,GSBRNA2T00036232001,GSBRNA2T00088467001
Biological process	sulfate reduction	GO:0019419	0.004680495320105429	2.3297081846596908	GSBRNA2T00124039001,GSBRNA2T00028621001,GSBRNA2T00131663001,GSBRNA2T00106793001,GSBRNA2T00094497001
Biological process	glutathione metabolic process	GO:0006749	0.013648329801705654	1.8649204916476587	GSBRNA2T00081552001,GSBRNA2T00081550001,GSBRNA2T00033046001,GSBRNA2T00071116001,GSBRNA2T00142728001,GSBRNA2T00128326001,GSBRNA2T00108967001,GSBRNA2T00072672001,GSBRNA2T00109460001,GSBRNA2T00084508001,GSBRNA2T00088380001,GSBRNA2T00021856001,GSBRNA2T00075149001,GSBRNA2T00090678001,GSBRNA2T00022180001,GSBRNA2T00069459001,GSBRNA2T00033244001
Biological process	glucose metabolic process	GO:0006006	0.024922519548861558	1.6034080546751854	GSBRNA2T00056717001,GSBRNA2T00075963001,GSBRNA2T00078894001,GSBRNA2T00117390001,GSBRNA2T00089953001,GSBRNA2T00129907001,GSBRNA2T00132002001,GSBRNA2T00154458001,GSBRNA2T00051559001,GSBRNA2T00076479001,GSBRNA2T00063071001,GSBRNA2T00007236001,GSBRNA2T00082353001,GSBRNA2T00000695001,GSBRNA2T00064792001
Biological process	disaccharide metabolic process	GO:0005984	0.03429067509856043	1.4648239646169483	GSBRNA2T00129795001,GSBRNA2T00037540001,GSBRNA2T00015751001,GSBRNA2T00151059001,GSBRNA2T00146970001,GSBRNA2T00124389001,GSBRNA2T00037834001,GSBRNA2T00072498001,GSBRNA2T00157325001,GSBRNA2T00153227001,GSBRNA2T00126449001,GSBRNA2T00015756001,GSBRNA2T00003564001,GSBRNA2T00116587001,GSBRNA2T00044972001,GSBRNA2T00146462001,GSBRNA2T00075794001,GSBRNA2T00020794001

## Sheet: Mg deprivation
source	name	term_id	adjusted_p_value	-log10(adjPval)	Genes
Biological process	carbohydrate metabolic process	GO:0005975	3.5992586462803896e-10	9.443786943395375	GSBRNA2T00139307001,GSBRNA2T00016785001,GSBRNA2T00112085001,GSBRNA2T00122896001,GSBRNA2T00039889001,GSBRNA2T00126879001,GSBRNA2T00153227001,GSBRNA2T00035545001,GSBRNA2T00023864001,GSBRNA2T00153590001,GSBRNA2T00056666001,GSBRNA2T00030898001,GSBRNA2T00084824001,GSBRNA2T00139319001,GSBRNA2T00109516001,GSBRNA2T00019727001,GSBRNA2T00003358001,GSBRNA2T00110527001,GSBRNA2T00101093001,GSBRNA2T00060236001…
Biological process	transmembrane transport	GO:0055085	0.000001090368192596816	5.962426825901526	GSBRNA2T00028638001,GSBRNA2T00036831001,GSBRNA2T00072373001,GSBRNA2T00112012001,GSBRNA2T00153674001,GSBRNA2T00069243001,GSBRNA2T00090351001,GSBRNA2T00081637001,GSBRNA2T00041632001,GSBRNA2T00012518001,GSBRNA2T00032495001,GSBRNA2T00007518001,GSBRNA2T00138398001,GSBRNA2T00146063001,GSBRNA2T00124702001,GSBRNA2T00151775001,GSBRNA2T00117000001,GSBRNA2T00006075001,GSBRNA2T00045986001,GSBRNA2T00019055001…
Biological process	hydrogen sulfide biosynthetic process	GO:0070814	0.000006778616416098595	5.1688589409666506	GSBRNA2T00062167001,GSBRNA2T00000648001,GSBRNA2T00155065001,GSBRNA2T00046596001,GSBRNA2T00131229001,GSBRNA2T00097688001,GSBRNA2T00039722001
Biological process	fluid transport	GO:0042044	0.00001562653885970903	4.806137203720087	GSBRNA2T00041632001,GSBRNA2T00025856001,GSBRNA2T00019931001,GSBRNA2T00086082001,GSBRNA2T00071282001,GSBRNA2T00055488001,GSBRNA2T00037283001,GSBRNA2T00078057001,GSBRNA2T00004012001,GSBRNA2T00063287001,GSBRNA2T00007450001
Biological process	water transport	GO:0006833	0.00001562653885970903	4.806137203720087	GSBRNA2T00041632001,GSBRNA2T00025856001,GSBRNA2T00019931001,GSBRNA2T00086082001,GSBRNA2T00071282001,GSBRNA2T00055488001,GSBRNA2T00037283001,GSBRNA2T00078057001,GSBRNA2T00004012001,GSBRNA2T00063287001,GSBRNA2T00007450001
Biological process	hydrogen sulfide metabolic process	GO:0070813	0.00004236210154675099	4.373022503061291	GSBRNA2T00062167001,GSBRNA2T00000648001,GSBRNA2T00155065001,GSBRNA2T00046596001,GSBRNA2T00131229001,GSBRNA2T00097688001,GSBRNA2T00039722001
Biological process	serine family amino acid metabolic process	GO:0009069	0.00004967957331176518	4.303822142886663	GSBRNA2T00063691001,GSBRNA2T00121621001,GSBRNA2T00131189001,GSBRNA2T00122027001,GSBRNA2T00007174001,GSBRNA2T00036599001,GSBRNA2T00151757001,GSBRNA2T00076304001,GSBRNA2T00112077001,GSBRNA2T00045040001,GSBRNA2T00027283001,GSBRNA2T00111262001,GSBRNA2T00096661001,GSBRNA2T00087147001,GSBRNA2T00073304001,GSBRNA2T00092701001,GSBRNA2T00099975001,GSBRNA2T00130790001
Biological process	cellular carbohydrate metabolic process	GO:0044262	0.0025753508793628327	2.589163592024827	GSBRNA2T00039889001,GSBRNA2T00153227001,GSBRNA2T00056666001,GSBRNA2T00030898001,GSBRNA2T00084824001,GSBRNA2T00116244001,GSBRNA2T00040833001,GSBRNA2T00037183001,GSBRNA2T00025155001,GSBRNA2T00026823001,GSBRNA2T00075794001,GSBRNA2T00116587001,GSBRNA2T00045223001,GSBRNA2T00094365001,GSBRNA2T00117906001,GSBRNA2T00124389001,GSBRNA2T00125593001,GSBRNA2T00014856001,GSBRNA2T00032073001,GSBRNA2T00068863001…
Biological process	blue light signaling pathway	GO:0009785	0.0030714572552583397	2.5126555242755937	GSBRNA2T00002759001,GSBRNA2T00118877001,GSBRNA2T00014520001,GSBRNA2T00089673001,GSBRNA2T00145300001
Biological process	intracellular receptor signaling pathway	GO:0030522	0.0030714572552583397	2.5126555242755937	GSBRNA2T00002759001,GSBRNA2T00118877001,GSBRNA2T00014520001,GSBRNA2T00089673001,GSBRNA2T00145300001
Biological process	polysaccharide metabolic process	GO:0005976	0.0031313514433705582	2.5042681871415966	GSBRNA2T00039889001,GSBRNA2T00056666001,GSBRNA2T00030898001,GSBRNA2T00084824001,GSBRNA2T00019727001,GSBRNA2T00110527001,GSBRNA2T00116244001,GSBRNA2T00037183001,GSBRNA2T00045223001,GSBRNA2T00068965001,GSBRNA2T00128335001,GSBRNA2T00125593001,GSBRNA2T00000908001,GSBRNA2T00154951001,GSBRNA2T00151945001,GSBRNA2T00150430001,GSBRNA2T00040030001,GSBRNA2T00098340001,GSBRNA2T00017186001,GSBRNA2T00109234001…
Biological process	L-serine metabolic process	GO:0006563	0.0036279398571369644	2.4403399211516454	GSBRNA2T00121621001,GSBRNA2T00131189001,GSBRNA2T00007174001,GSBRNA2T00045040001,GSBRNA2T00027283001,GSBRNA2T00111262001,GSBRNA2T00096661001,GSBRNA2T00087147001,GSBRNA2T00073304001,GSBRNA2T00092701001,GSBRNA2T00099975001,GSBRNA2T00130790001
Biological process	sulfate assimilation	GO:0000103	0.004198571665905134	2.3768984293921713	GSBRNA2T00062167001,GSBRNA2T00000648001,GSBRNA2T00077276001,GSBRNA2T00155065001,GSBRNA2T00046596001,GSBRNA2T00131229001,GSBRNA2T00097688001,GSBRNA2T00039722001
Biological process	serine family amino acid biosynthetic process	GO:0009070	0.005002716166336639	2.300794136511065	GSBRNA2T00063691001,GSBRNA2T00121621001,GSBRNA2T00131189001,GSBRNA2T00007174001,GSBRNA2T00045040001,GSBRNA2T00027283001,GSBRNA2T00111262001,GSBRNA2T00096661001,GSBRNA2T00087147001,GSBRNA2T00073304001,GSBRNA2T00092701001,GSBRNA2T00099975001,GSBRNA2T00130790001
Biological process	cellular response to blue light	GO:0071483	0.0051583997466059335	2.287485005544701	GSBRNA2T00002759001,GSBRNA2T00118877001,GSBRNA2T00014520001,GSBRNA2T00089673001,GSBRNA2T00145300001
Biological process	L-serine biosynthetic process	GO:0006564	0.005306354207681047	2.2752037635306595	GSBRNA2T00045040001,GSBRNA2T00027283001,GSBRNA2T00073304001,GSBRNA2T00092701001,GSBRNA2T00099975001,GSBRNA2T00130790001
Biological process	alpha-amino acid metabolic process	GO:1901605	0.007890111326416586	2.1029168690203233	GSBRNA2T00063691001,GSBRNA2T00121621001,GSBRNA2T00131189001,GSBRNA2T00122027001,GSBRNA2T00007174001,GSBRNA2T00036599001,GSBRNA2T00110925001,GSBRNA2T00151757001,GSBRNA2T00019599001,GSBRNA2T00076304001,GSBRNA2T00126340001,GSBRNA2T00112077001,GSBRNA2T00056898001,GSBRNA2T00108969001,GSBRNA2T00129587001,GSBRNA2T00045040001,GSBRNA2T00027283001,GSBRNA2T00111978001,GSBRNA2T00111262001,GSBRNA2T00096661001…
Biological process	polysaccharide catabolic process	GO:0000272	0.009448771497864885	2.0246246535416272	GSBRNA2T00019727001,GSBRNA2T00110527001,GSBRNA2T00068965001,GSBRNA2T00128335001,GSBRNA2T00040030001,GSBRNA2T00098340001,GSBRNA2T00008984001,GSBRNA2T00056494001,GSBRNA2T00129455001,GSBRNA2T00088322001,GSBRNA2T00053906001,GSBRNA2T00020360001,GSBRNA2T00027328001,GSBRNA2T00004258001,GSBRNA2T00030617001,GSBRNA2T00150250001,GSBRNA2T00109123001,GSBRNA2T00116067001,GSBRNA2T00007837001,GSBRNA2T00088929001…
Biological process	trehalose metabolic process	GO:0005991	0.019271532271288302	1.715083753403214	GSBRNA2T00153227001,GSBRNA2T00026823001,GSBRNA2T00075794001,GSBRNA2T00116587001,GSBRNA2T00117906001,GSBRNA2T00124389001,GSBRNA2T00014856001,GSBRNA2T00112497001,GSBRNA2T00116170001
Biological process	response to light stimulus	GO:0009416	0.02552783506400889	1.5929860147931658	GSBRNA2T00107175001,GSBRNA2T00036038001,GSBRNA2T00040958001,GSBRNA2T00097538001,GSBRNA2T00080643001,GSBRNA2T00002759001,GSBRNA2T00156455001,GSBRNA2T00016420001,GSBRNA2T00155341001,GSBRNA2T00118877001,GSBRNA2T00083426001,GSBRNA2T00014520001,GSBRNA2T00061090001,GSBRNA2T00150109001,GSBRNA2T00121454001,GSBRNA2T00089673001,GSBRNA2T00028150001,GSBRNA2T00145300001,GSBRNA2T00156454001,GSBRNA2T00119477001…
Biological process	rhythmic process	GO:0048511	0.04267350201908779	1.3698417151168614	GSBRNA2T00002759001,GSBRNA2T00016420001,GSBRNA2T00014520001,GSBRNA2T00089673001,GSBRNA2T00098748001,GSBRNA2T00107144001,GSBRNA2T00124590001,GSBRNA2T00077301001,GSBRNA2T00032340001,GSBRNA2T00109234001
Biological process	reticulophagy	GO:0061709	0.04922464421649123	1.3078174141512053	GSBRNA2T00067466001,GSBRNA2T00039941001,GSBRNA2T00062125001

## Sheet: P deprivation
source	name	term_id	adjusted_p_value	-log10(adjPval)	Genes
Biological process	organonitrogen compound biosynthetic process	GO:1901566	1.908582107782418e-57	56.71928915183236	GSBRNA2T00019295001,GSBRNA2T00135737001,GSBRNA2T00142048001,GSBRNA2T00091961001,GSBRNA2T00104163001,GSBRNA2T00088075001,GSBRNA2T00130790001,GSBRNA2T00157078001,GSBRNA2T00098103001,GSBRNA2T00033384001,GSBRNA2T00031817001,GSBRNA2T00125303001,GSBRNA2T00018500001,GSBRNA2T00038080001,GSBRNA2T00120662001,GSBRNA2T00139741001,GSBRNA2T00153987001,GSBRNA2T00150424001,GSBRNA2T00047833001,GSBRNA2T00122796001…
Biological process	translation	GO:0006412	2.3705427561287076e-45	44.62515220715232	GSBRNA2T00019295001,GSBRNA2T00135737001,GSBRNA2T00104163001,GSBRNA2T00088075001,GSBRNA2T00153987001,GSBRNA2T00150424001,GSBRNA2T00047833001,GSBRNA2T00122796001,GSBRNA2T00016133001,GSBRNA2T00145764001,GSBRNA2T00123386001,GSBRNA2T00028853001,GSBRNA2T00124616001,GSBRNA2T00153663001,GSBRNA2T00041407001,GSBRNA2T00132453001,GSBRNA2T00036549001,GSBRNA2T00088059001,GSBRNA2T00048189001,GSBRNA2T00014603001…
Biological process	amide biosynthetic process	GO:0043604	2.44693544623128e-45	44.61137748782653	GSBRNA2T00019295001,GSBRNA2T00135737001,GSBRNA2T00104163001,GSBRNA2T00088075001,GSBRNA2T00157078001,GSBRNA2T00038080001,GSBRNA2T00153987001,GSBRNA2T00150424001,GSBRNA2T00047833001,GSBRNA2T00122796001,GSBRNA2T00016133001,GSBRNA2T00145764001,GSBRNA2T00123386001,GSBRNA2T00028853001,GSBRNA2T00124616001,GSBRNA2T00153663001,GSBRNA2T00041407001,GSBRNA2T00132453001,GSBRNA2T00036549001,GSBRNA2T00088059001…
Biological process	peptide biosynthetic process	GO:0043043	3.560277576262349e-45	44.448516141032854	GSBRNA2T00019295001,GSBRNA2T00135737001,GSBRNA2T00104163001,GSBRNA2T00088075001,GSBRNA2T00157078001,GSBRNA2T00038080001,GSBRNA2T00153987001,GSBRNA2T00150424001,GSBRNA2T00047833001,GSBRNA2T00122796001,GSBRNA2T00016133001,GSBRNA2T00145764001,GSBRNA2T00123386001,GSBRNA2T00028853001,GSBRNA2T00124616001,GSBRNA2T00153663001,GSBRNA2T00041407001,GSBRNA2T00132453001,GSBRNA2T00036549001,GSBRNA2T00088059001…
Biological process	peptide metabolic process	GO:0006518	3.440500849813519e-41	40.4633783305456	GSBRNA2T00019295001,GSBRNA2T00135737001,GSBRNA2T00104163001,GSBRNA2T00088075001,GSBRNA2T00157078001,GSBRNA2T00038080001,GSBRNA2T00153987001,GSBRNA2T00150424001,GSBRNA2T00047833001,GSBRNA2T00122796001,GSBRNA2T00016133001,GSBRNA2T00145764001,GSBRNA2T00123386001,GSBRNA2T00028853001,GSBRNA2T00124616001,GSBRNA2T00153663001,GSBRNA2T00041407001,GSBRNA2T00132453001,GSBRNA2T00036549001,GSBRNA2T00088059001…
Biological process	cellular amide metabolic process	GO:0043603	3.8797023017574907e-41	40.41120159751512	GSBRNA2T00019295001,GSBRNA2T00135737001,GSBRNA2T00104163001,GSBRNA2T00088075001,GSBRNA2T00157078001,GSBRNA2T00038080001,GSBRNA2T00153987001,GSBRNA2T00150424001,GSBRNA2T00047833001,GSBRNA2T00122796001,GSBRNA2T00016133001,GSBRNA2T00145764001,GSBRNA2T00123386001,GSBRNA2T00028853001,GSBRNA2T00124616001,GSBRNA2T00153663001,GSBRNA2T00041407001,GSBRNA2T00132453001,GSBRNA2T00036549001,GSBRNA2T00088059001…
Biological process	organic substance biosynthetic process	GO:1901576	3.105855113186395e-25	24.50781880778689	GSBRNA2T00019295001,GSBRNA2T00069492001,GSBRNA2T00009011001,GSBRNA2T00069491001,GSBRNA2T00032420001,GSBRNA2T00005978001,GSBRNA2T00056613001,GSBRNA2T00135015001,GSBRNA2T00081377001,GSBRNA2T00135737001,GSBRNA2T00142048001,GSBRNA2T00091961001,GSBRNA2T00063678001,GSBRNA2T00092596001,GSBRNA2T00104163001,GSBRNA2T00099623001,GSBRNA2T00032489001,GSBRNA2T00088075001,GSBRNA2T00130790001,GSBRNA2T00069645001…
Biological process	biosynthetic process	GO:0009058	7.485093750444554e-25	24.125802755769055	GSBRNA2T00019295001,GSBRNA2T00069492001,GSBRNA2T00009011001,GSBRNA2T00069491001,GSBRNA2T00032420001,GSBRNA2T00005978001,GSBRNA2T00056613001,GSBRNA2T00135015001,GSBRNA2T00081377001,GSBRNA2T00135737001,GSBRNA2T00142048001,GSBRNA2T00091961001,GSBRNA2T00063678001,GSBRNA2T00092596001,GSBRNA2T00104163001,GSBRNA2T00099623001,GSBRNA2T00032489001,GSBRNA2T00088075001,GSBRNA2T00130790001,GSBRNA2T00069645001…
Biological process	cellular biosynthetic process	GO:0044249	3.811203445282087e-24	23.41893786760015	GSBRNA2T00019295001,GSBRNA2T00069492001,GSBRNA2T00009011001,GSBRNA2T00069491001,GSBRNA2T00032420001,GSBRNA2T00005978001,GSBRNA2T00056613001,GSBRNA2T00135015001,GSBRNA2T00081377001,GSBRNA2T00135737001,GSBRNA2T00142048001,GSBRNA2T00091961001,GSBRNA2T00063678001,GSBRNA2T00092596001,GSBRNA2T00104163001,GSBRNA2T00099623001,GSBRNA2T00032489001,GSBRNA2T00088075001,GSBRNA2T00130790001,GSBRNA2T00069645001…
Biological process	cellular nitrogen compound metabolic process	GO:0034641	1.27370148500967e-23	22.894932344845266	GSBRNA2T00019295001,GSBRNA2T00056613001,GSBRNA2T00135737001,GSBRNA2T00091961001,GSBRNA2T00092596001,GSBRNA2T00138191001,GSBRNA2T00104163001,GSBRNA2T00099623001,GSBRNA2T00032489001,GSBRNA2T00088075001,GSBRNA2T00023515001,GSBRNA2T00011783001,GSBRNA2T00126838001,GSBRNA2T00086710001,GSBRNA2T00106315001,GSBRNA2T00057115001,GSBRNA2T00157078001,GSBRNA2T00002713001,GSBRNA2T00102203001,GSBRNA2T00037385001…
Biological process	cellular nitrogen compound biosynthetic process	GO:0044271	4.3282480004663335e-19	18.36368786293191	GSBRNA2T00019295001,GSBRNA2T00056613001,GSBRNA2T00135737001,GSBRNA2T00091961001,GSBRNA2T00092596001,GSBRNA2T00104163001,GSBRNA2T00099623001,GSBRNA2T00032489001,GSBRNA2T00088075001,GSBRNA2T00023515001,GSBRNA2T00011783001,GSBRNA2T00106315001,GSBRNA2T00157078001,GSBRNA2T00002713001,GSBRNA2T00102203001,GSBRNA2T00037385001,GSBRNA2T00098103001,GSBRNA2T00036630001,GSBRNA2T00048031001,GSBRNA2T00018500001…
Biological process	nucleobase-containing small molecule metabolic process	GO:0055086	4.441841890480484e-19	18.35243690443544	GSBRNA2T00056613001,GSBRNA2T00054181001,GSBRNA2T00080032001,GSBRNA2T00056331001,GSBRNA2T00033282001,GSBRNA2T00057951001,GSBRNA2T00086094001,GSBRNA2T00144143001,GSBRNA2T00093745001,GSBRNA2T00002582001,GSBRNA2T00036546001,GSBRNA2T00047136001,GSBRNA2T00049611001,GSBRNA2T00096965001,GSBRNA2T00061849001,GSBRNA2T00108903001,GSBRNA2T00129708001,GSBRNA2T00024586001,GSBRNA2T00157791001,GSBRNA2T00116085001…
Biological process	nucleotide metabolic process	GO:0009117	2.8638625494224774e-18	17.543047829750996	GSBRNA2T00054181001,GSBRNA2T00080032001,GSBRNA2T00056331001,GSBRNA2T00057951001,GSBRNA2T00086094001,GSBRNA2T00144143001,GSBRNA2T00093745001,GSBRNA2T00036546001,GSBRNA2T00047136001,GSBRNA2T00096965001,GSBRNA2T00061849001,GSBRNA2T00108903001,GSBRNA2T00129708001,GSBRNA2T00024586001,GSBRNA2T00157791001,GSBRNA2T00116085001,GSBRNA2T00149058001,GSBRNA2T00007561001,GSBRNA2T00079112001,GSBRNA2T00043712001…
Biological process	nucleoside phosphate metabolic process	GO:0006753	3.182429101482691e-18	17.497241262828375	GSBRNA2T00054181001,GSBRNA2T00080032001,GSBRNA2T00056331001,GSBRNA2T00057951001,GSBRNA2T00086094001,GSBRNA2T00144143001,GSBRNA2T00093745001,GSBRNA2T00036546001,GSBRNA2T00047136001,GSBRNA2T00096965001,GSBRNA2T00061849001,GSBRNA2T00108903001,GSBRNA2T00129708001,GSBRNA2T00024586001,GSBRNA2T00157791001,GSBRNA2T00116085001,GSBRNA2T00059521001,GSBRNA2T00149058001,GSBRNA2T00007561001,GSBRNA2T00079112001…
Biological process	nucleotide biosynthetic process	GO:0009165	2.3309081336857146e-16	15.632474842661136	GSBRNA2T00080032001,GSBRNA2T00086094001,GSBRNA2T00144143001,GSBRNA2T00036546001,GSBRNA2T00047136001,GSBRNA2T00096965001,GSBRNA2T00061849001,GSBRNA2T00108903001,GSBRNA2T00024586001,GSBRNA2T00149058001,GSBRNA2T00007561001,GSBRNA2T00043712001,GSBRNA2T00141567001,GSBRNA2T00040398001,GSBRNA2T00126945001,GSBRNA2T00077509001,GSBRNA2T00030224001,GSBRNA2T00071100001,GSBRNA2T00034263001,GSBRNA2T00004899001…
Biological process	nucleoside phosphate biosynthetic process	GO:1901293	2.5933259229394657e-16	15.586142898718828	GSBRNA2T00080032001,GSBRNA2T00086094001,GSBRNA2T00144143001,GSBRNA2T00036546001,GSBRNA2T00047136001,GSBRNA2T00096965001,GSBRNA2T00061849001,GSBRNA2T00108903001,GSBRNA2T00024586001,GSBRNA2T00059521001,GSBRNA2T00149058001,GSBRNA2T00007561001,GSBRNA2T00043712001,GSBRNA2T00141567001,GSBRNA2T00040398001,GSBRNA2T00126945001,GSBRNA2T00077509001,GSBRNA2T00030224001,GSBRNA2T00071100001,GSBRNA2T00034263001…
Biological process	small molecule metabolic process	GO:0044281	6.448672644222237e-16	15.190529668715676	GSBRNA2T00009011001,GSBRNA2T00056613001,GSBRNA2T00040075001,GSBRNA2T00002155001,GSBRNA2T00041290001,GSBRNA2T00142048001,GSBRNA2T00091961001,GSBRNA2T00130790001,GSBRNA2T00041354001,GSBRNA2T00098103001,GSBRNA2T00042769001,GSBRNA2T00125303001,GSBRNA2T00054181001,GSBRNA2T00043495001,GSBRNA2T00050427001,GSBRNA2T00032013001,GSBRNA2T00022734001,GSBRNA2T00080032001,GSBRNA2T00037475001,GSBRNA2T00104230001…
Biological process	ribose phosphate metabolic process	GO:0019693	1.4263917657370213e-15	14.845761176917177	GSBRNA2T00054181001,GSBRNA2T00056331001,GSBRNA2T00057951001,GSBRNA2T00093745001,GSBRNA2T00047136001,GSBRNA2T00096965001,GSBRNA2T00061849001,GSBRNA2T00108903001,GSBRNA2T00129708001,GSBRNA2T00157791001,GSBRNA2T00116085001,GSBRNA2T00149058001,GSBRNA2T00007561001,GSBRNA2T00043712001,GSBRNA2T00141567001,GSBRNA2T00111496001,GSBRNA2T00126945001,GSBRNA2T00099205001,GSBRNA2T00077509001,GSBRNA2T00136016001…
Biological process	purine nucleotide metabolic process	GO:0006163	1.5890612805599475e-15	14.798859354337077	GSBRNA2T00054181001,GSBRNA2T00056331001,GSBRNA2T00057951001,GSBRNA2T00086094001,GSBRNA2T00093745001,GSBRNA2T00047136001,GSBRNA2T00061849001,GSBRNA2T00108903001,GSBRNA2T00129708001,GSBRNA2T00157791001,GSBRNA2T00116085001,GSBRNA2T00149058001,GSBRNA2T00141567001,GSBRNA2T00111496001,GSBRNA2T00126945001,GSBRNA2T00099205001,GSBRNA2T00077509001,GSBRNA2T00136016001,GSBRNA2T00030224001,GSBRNA2T00034263001…
Biological process	ribose phosphate biosynthetic process	GO:0046390	3.171707134843407e-15	14.498706920847944	GSBRNA2T00047136001,GSBRNA2T00096965001,GSBRNA2T00061849001,GSBRNA2T00108903001,GSBRNA2T00149058001,GSBRNA2T00007561001,GSBRNA2T00043712001,GSBRNA2T00141567001,GSBRNA2T00126945001,GSBRNA2T00077509001,GSBRNA2T00030224001,GSBRNA2T00071100001,GSBRNA2T00034263001,GSBRNA2T00004899001,GSBRNA2T00044825001,GSBRNA2T00009902001,GSBRNA2T00018158001,GSBRNA2T00073128001,GSBRNA2T00073485001,GSBRNA2T00134567001…
Biological process	ribonucleotide metabolic process	GO:0009259	9.93009773726167e-15	14.00304647692813	GSBRNA2T00054181001,GSBRNA2T00056331001,GSBRNA2T00057951001,GSBRNA2T00093745001,GSBRNA2T00047136001,GSBRNA2T00096965001,GSBRNA2T00061849001,GSBRNA2T00108903001,GSBRNA2T00129708001,GSBRNA2T00157791001,GSBRNA2T00116085001,GSBRNA2T00149058001,GSBRNA2T00007561001,GSBRNA2T00043712001,GSBRNA2T00141567001,GSBRNA2T00111496001,GSBRNA2T00126945001,GSBRNA2T00099205001,GSBRNA2T00077509001,GSBRNA2T00136016001…
Biological process	purine-containing compound metabolic process	GO:0072521	1.3321126106428922e-14	13.875459060365715	GSBRNA2T00054181001,GSBRNA2T00056331001,GSBRNA2T00057951001,GSBRNA2T00086094001,GSBRNA2T00093745001,GSBRNA2T00002582001,GSBRNA2T00047136001,GSBRNA2T00061849001,GSBRNA2T00108903001,GSBRNA2T00129708001,GSBRNA2T00157791001,GSBRNA2T00116085001,GSBRNA2T00149058001,GSBRNA2T00141567001,GSBRNA2T00111496001,GSBRNA2T00126945001,GSBRNA2T00099205001,GSBRNA2T00077509001,GSBRNA2T00136016001,GSBRNA2T00030224001…
Biological process	ribonucleotide biosynthetic process	GO:0009260	3.182928313869537e-14	13.497173142479053	GSBRNA2T00047136001,GSBRNA2T00096965001,GSBRNA2T00061849001,GSBRNA2T00108903001,GSBRNA2T00149058001,GSBRNA2T00007561001,GSBRNA2T00043712001,GSBRNA2T00141567001,GSBRNA2T00126945001,GSBRNA2T00077509001,GSBRNA2T00030224001,GSBRNA2T00071100001,GSBRNA2T00034263001,GSBRNA2T00004899001,GSBRNA2T00044825001,GSBRNA2T00009902001,GSBRNA2T00018158001,GSBRNA2T00073128001,GSBRNA2T00073485001,GSBRNA2T00134567001…
Biological process	cellular metabolic process	GO:0044237	3.309809214918166e-14	13.480197039244299	GSBRNA2T00019295001,GSBRNA2T00094697001,GSBRNA2T00146154001,GSBRNA2T00016236001,GSBRNA2T00069492001,GSBRNA2T00009011001,GSBRNA2T00069491001,GSBRNA2T00153861001,GSBRNA2T00052469001,GSBRNA2T00032420001,GSBRNA2T00005978001,GSBRNA2T00056613001,GSBRNA2T00135015001,GSBRNA2T00075387001,GSBRNA2T00040075001,GSBRNA2T00021526001,GSBRNA2T00002155001,GSBRNA2T00041290001,GSBRNA2T00081377001,GSBRNA2T00088994001…
Biological process	cellular process	GO:0009987	3.4517580723366916e-14	13.461959650827952	GSBRNA2T00084779001,GSBRNA2T00040254001,GSBRNA2T00053156001,GSBRNA2T00019295001,GSBRNA2T00094697001,GSBRNA2T00053148001,GSBRNA2T00146154001,GSBRNA2T00103763001,GSBRNA2T00039903001,GSBRNA2T00103761001,GSBRNA2T00016236001,GSBRNA2T00069492001,GSBRNA2T00009011001,GSBRNA2T00053154001,GSBRNA2T00053146001,GSBRNA2T00076930001,GSBRNA2T00053153001,GSBRNA2T00076935001,GSBRNA2T00018833001,GSBRNA2T00069491001…
Biological process	purine nucleotide biosynthetic process	GO:0006164	8.949591811650126e-14	13.0481967722808	GSBRNA2T00047136001,GSBRNA2T00061849001,GSBRNA2T00108903001,GSBRNA2T00149058001,GSBRNA2T00141567001,GSBRNA2T00126945001,GSBRNA2T00077509001,GSBRNA2T00030224001,GSBRNA2T00034263001,GSBRNA2T00004899001,GSBRNA2T00044825001,GSBRNA2T00009902001,GSBRNA2T00018158001,GSBRNA2T00073128001,GSBRNA2T00134567001,GSBRNA2T00003468001,GSBRNA2T00081839001,GSBRNA2T00038215001,GSBRNA2T00131331001,GSBRNA2T00088058001…
Biological process	purine ribonucleotide metabolic process	GO:0009150	2.3133216042729927e-13	12.635763986229835	GSBRNA2T00054181001,GSBRNA2T00056331001,GSBRNA2T00057951001,GSBRNA2T00093745001,GSBRNA2T00047136001,GSBRNA2T00061849001,GSBRNA2T00108903001,GSBRNA2T00129708001,GSBRNA2T00157791001,GSBRNA2T00116085001,GSBRNA2T00149058001,GSBRNA2T00141567001,GSBRNA2T00111496001,GSBRNA2T00126945001,GSBRNA2T00099205001,GSBRNA2T00077509001,GSBRNA2T00136016001,GSBRNA2T00030224001,GSBRNA2T00034263001,GSBRNA2T00004899001…
Biological process	purine ribonucleotide biosynthetic process	GO:0009152	4.3367809199112436e-13	12.362832516444001	GSBRNA2T00047136001,GSBRNA2T00061849001,GSBRNA2T00108903001,GSBRNA2T00149058001,GSBRNA2T00141567001,GSBRNA2T00126945001,GSBRNA2T00077509001,GSBRNA2T00030224001,GSBRNA2T00034263001,GSBRNA2T00004899001,GSBRNA2T00044825001,GSBRNA2T00009902001,GSBRNA2T00018158001,GSBRNA2T00073128001,GSBRNA2T00134567001,GSBRNA2T00003468001,GSBRNA2T00081839001,GSBRNA2T00038215001,GSBRNA2T00131331001,GSBRNA2T00088058001…
Biological process	ATP metabolic process	GO:0046034	5.19875881899918e-13	12.284100329903868	GSBRNA2T00054181001,GSBRNA2T00056331001,GSBRNA2T00057951001,GSBRNA2T00062143001,GSBRNA2T00093745001,GSBRNA2T00061849001,GSBRNA2T00129708001,GSBRNA2T00157791001,GSBRNA2T00116085001,GSBRNA2T00111496001,GSBRNA2T00099205001,GSBRNA2T00077509001,GSBRNA2T00136016001,GSBRNA2T00044825001,GSBRNA2T00009902001,GSBRNA2T00034922001,GSBRNA2T00018158001,GSBRNA2T00147946001,GSBRNA2T00020569001,GSBRNA2T00134567001…
Biological process	purine-containing compound biosynthetic process	GO:0072522	9.811199403594387e-13	12.008277897561737	GSBRNA2T00047136001,GSBRNA2T00061849001,GSBRNA2T00108903001,GSBRNA2T00149058001,GSBRNA2T00141567001,GSBRNA2T00126945001,GSBRNA2T00077509001,GSBRNA2T00030224001,GSBRNA2T00034263001,GSBRNA2T00004899001,GSBRNA2T00044825001,GSBRNA2T00009902001,GSBRNA2T00018158001,GSBRNA2T00073128001,GSBRNA2T00134567001,GSBRNA2T00003468001,GSBRNA2T00081839001,GSBRNA2T00038215001,GSBRNA2T00131331001,GSBRNA2T00088058001…
Biological process	organonitrogen compound metabolic process	GO:1901564	6.639814372717725e-12	11.177844061901752	GSBRNA2T00019295001,GSBRNA2T00094697001,GSBRNA2T00146154001,GSBRNA2T00075387001,GSBRNA2T00021526001,GSBRNA2T00067331001,GSBRNA2T00135737001,GSBRNA2T00113531001,GSBRNA2T00142048001,GSBRNA2T00091961001,GSBRNA2T00011694001,GSBRNA2T00056386001,GSBRNA2T00003945001,GSBRNA2T00104163001,GSBRNA2T00057808001,GSBRNA2T00014154001,GSBRNA2T00088075001,GSBRNA2T00029353001,GSBRNA2T00130790001,GSBRNA2T00045874001…
Biological process	purine nucleoside triphosphate biosynthetic process	GO:0009145	5.196921902060382e-11	10.284253809588353	GSBRNA2T00061849001,GSBRNA2T00141567001,GSBRNA2T00077509001,GSBRNA2T00034263001,GSBRNA2T00044825001,GSBRNA2T00009902001,GSBRNA2T00018158001,GSBRNA2T00073128001,GSBRNA2T00134567001,GSBRNA2T00038215001,GSBRNA2T00088058001,GSBRNA2T00134568001,GSBRNA2T00140333001,GSBRNA2T00128740001,GSBRNA2T00132227001,GSBRNA2T00129714001,GSBRNA2T00146987001,GSBRNA2T00129373001,GSBRNA2T00080784001,GSBRNA2T00145572001…
Biological process	purine ribonucleoside triphosphate metabolic process	GO:0009205	5.196921902060382e-11	10.284253809588353	GSBRNA2T00061849001,GSBRNA2T00141567001,GSBRNA2T00077509001,GSBRNA2T00034263001,GSBRNA2T00044825001,GSBRNA2T00009902001,GSBRNA2T00018158001,GSBRNA2T00073128001,GSBRNA2T00134567001,GSBRNA2T00038215001,GSBRNA2T00088058001,GSBRNA2T00134568001,GSBRNA2T00140333001,GSBRNA2T00128740001,GSBRNA2T00132227001,GSBRNA2T00129714001,GSBRNA2T00146987001,GSBRNA2T00129373001,GSBRNA2T00080784001,GSBRNA2T00145572001…
Biological process	purine ribonucleoside triphosphate biosynthetic process	GO:0009206	5.196921902060382e-11	10.284253809588353	GSBRNA2T00061849001,GSBRNA2T00141567001,GSBRNA2T00077509001,GSBRNA2T00034263001,GSBRNA2T00044825001,GSBRNA2T00009902001,GSBRNA2T00018158001,GSBRNA2T00073128001,GSBRNA2T00134567001,GSBRNA2T00038215001,GSBRNA2T00088058001,GSBRNA2T00134568001,GSBRNA2T00140333001,GSBRNA2T00128740001,GSBRNA2T00132227001,GSBRNA2T00129714001,GSBRNA2T00146987001,GSBRNA2T00129373001,GSBRNA2T00080784001,GSBRNA2T00145572001…
Biological process	purine nucleoside triphosphate metabolic process	GO:0009144	1.1320729644046776e-10	9.946125581083148	GSBRNA2T00061849001,GSBRNA2T00141567001,GSBRNA2T00077509001,GSBRNA2T00034263001,GSBRNA2T00044825001,GSBRNA2T00009902001,GSBRNA2T00018158001,GSBRNA2T00073128001,GSBRNA2T00134567001,GSBRNA2T00038215001,GSBRNA2T00088058001,GSBRNA2T00134568001,GSBRNA2T00140333001,GSBRNA2T00128740001,GSBRNA2T00132227001,GSBRNA2T00129714001,GSBRNA2T00146987001,GSBRNA2T00129373001,GSBRNA2T00080784001,GSBRNA2T00145572001…
Biological process	gene expression	GO:0010467	1.4255024036492435e-10	9.846032046056575	GSBRNA2T00019295001,GSBRNA2T00135737001,GSBRNA2T00092596001,GSBRNA2T00104163001,GSBRNA2T00099623001,GSBRNA2T00032489001,GSBRNA2T00088075001,GSBRNA2T00023515001,GSBRNA2T00011783001,GSBRNA2T00106315001,GSBRNA2T00002713001,GSBRNA2T00102203001,GSBRNA2T00037385001,GSBRNA2T00036630001,GSBRNA2T00048031001,GSBRNA2T00132835001,GSBRNA2T00040094001,GSBRNA2T00041155001,GSBRNA2T00153987001,GSBRNA2T00150424001…
Biological process	protein folding	GO:0006457	1.5695101885117507e-10	9.804235860722097	GSBRNA2T00139803001,GSBRNA2T00018906001,GSBRNA2T00132268001,GSBRNA2T00004728001,GSBRNA2T00085247001,GSBRNA2T00023156001,GSBRNA2T00062196001,GSBRNA2T00101557001,GSBRNA2T00075620001,GSBRNA2T00119401001,GSBRNA2T00055134001,GSBRNA2T00125571001,GSBRNA2T00000930001,GSBRNA2T00056306001,GSBRNA2T00059891001,GSBRNA2T00081342001,GSBRNA2T00116141001,GSBRNA2T00060762001,GSBRNA2T00153867001,GSBRNA2T00123655001…
Biological process	nucleoside triphosphate metabolic process	GO:0009141	1.7818421841720073e-10	9.749130763586662	GSBRNA2T00144143001,GSBRNA2T00096965001,GSBRNA2T00061849001,GSBRNA2T00007561001,GSBRNA2T00141567001,GSBRNA2T00077509001,GSBRNA2T00034263001,GSBRNA2T00044825001,GSBRNA2T00009902001,GSBRNA2T00018158001,GSBRNA2T00073128001,GSBRNA2T00073485001,GSBRNA2T00134567001,GSBRNA2T00038215001,GSBRNA2T00088058001,GSBRNA2T00134568001,GSBRNA2T00140333001,GSBRNA2T00128740001,GSBRNA2T00132227001,GSBRNA2T00129714001…
Biological process	organophosphate biosynthetic process	GO:0090407	2.612254943453245e-10	9.582984440286753	GSBRNA2T00005978001,GSBRNA2T00091961001,GSBRNA2T00098103001,GSBRNA2T00031817001,GSBRNA2T00139741001,GSBRNA2T00080032001,GSBRNA2T00101739001,GSBRNA2T00078770001,GSBRNA2T00086094001,GSBRNA2T00144143001,GSBRNA2T00036546001,GSBRNA2T00155282001,GSBRNA2T00047136001,GSBRNA2T00153883001,GSBRNA2T00096965001,GSBRNA2T00061849001,GSBRNA2T00108903001,GSBRNA2T00086648001,GSBRNA2T00024586001,GSBRNA2T00059521001…
Biological process	organophosphate metabolic process	GO:0019637	3.321413432085969e-10	9.478677062342502	GSBRNA2T00009011001,GSBRNA2T00005978001,GSBRNA2T00040075001,GSBRNA2T00002155001,GSBRNA2T00041290001,GSBRNA2T00091961001,GSBRNA2T00055560001,GSBRNA2T00041354001,GSBRNA2T00098103001,GSBRNA2T00031817001,GSBRNA2T00054181001,GSBRNA2T00139741001,GSBRNA2T00080032001,GSBRNA2T00101739001,GSBRNA2T00056331001,GSBRNA2T00057951001,GSBRNA2T00078770001,GSBRNA2T00055563001,GSBRNA2T00049947001,GSBRNA2T00015416001…
Biological process	ribonucleoside triphosphate biosynthetic process	GO:0009201	3.737822082912887e-10	9.427381374505634	GSBRNA2T00096965001,GSBRNA2T00061849001,GSBRNA2T00007561001,GSBRNA2T00141567001,GSBRNA2T00077509001,GSBRNA2T00034263001,GSBRNA2T00044825001,GSBRNA2T00009902001,GSBRNA2T00018158001,GSBRNA2T00073128001,GSBRNA2T00073485001,GSBRNA2T00134567001,GSBRNA2T00038215001,GSBRNA2T00088058001,GSBRNA2T00134568001,GSBRNA2T00140333001,GSBRNA2T00128740001,GSBRNA2T00132227001,GSBRNA2T00129714001,GSBRNA2T00146987001…
Biological process	ribonucleoside triphosphate metabolic process	GO:0009199	3.737822082912887e-10	9.427381374505634	GSBRNA2T00096965001,GSBRNA2T00061849001,GSBRNA2T00007561001,GSBRNA2T00141567001,GSBRNA2T00077509001,GSBRNA2T00034263001,GSBRNA2T00044825001,GSBRNA2T00009902001,GSBRNA2T00018158001,GSBRNA2T00073128001,GSBRNA2T00073485001,GSBRNA2T00134567001,GSBRNA2T00038215001,GSBRNA2T00088058001,GSBRNA2T00134568001,GSBRNA2T00140333001,GSBRNA2T00128740001,GSBRNA2T00132227001,GSBRNA2T00129714001,GSBRNA2T00146987001…
Biological process	nucleoside triphosphate biosynthetic process	GO:0009142	4.2027137237899015e-10	9.376470191820088	GSBRNA2T00096965001,GSBRNA2T00061849001,GSBRNA2T00007561001,GSBRNA2T00141567001,GSBRNA2T00077509001,GSBRNA2T00034263001,GSBRNA2T00044825001,GSBRNA2T00009902001,GSBRNA2T00018158001,GSBRNA2T00073128001,GSBRNA2T00073485001,GSBRNA2T00134567001,GSBRNA2T00038215001,GSBRNA2T00088058001,GSBRNA2T00134568001,GSBRNA2T00140333001,GSBRNA2T00128740001,GSBRNA2T00132227001,GSBRNA2T00129714001,GSBRNA2T00146987001…
Biological process	ATP biosynthetic process	GO:0006754	6.863489750043559e-10	9.163455010558154	GSBRNA2T00061849001,GSBRNA2T00077509001,GSBRNA2T00044825001,GSBRNA2T00009902001,GSBRNA2T00018158001,GSBRNA2T00134567001,GSBRNA2T00038215001,GSBRNA2T00088058001,GSBRNA2T00134568001,GSBRNA2T00140333001,GSBRNA2T00128740001,GSBRNA2T00132227001,GSBRNA2T00129714001,GSBRNA2T00146987001,GSBRNA2T00129373001,GSBRNA2T00080784001,GSBRNA2T00136003001,GSBRNA2T00071631001,GSBRNA2T00076791001,GSBRNA2T00076983001…
Biological process	energy coupled proton transport, down electrochemical gradient	GO:0015985	6.863489750043559e-10	9.163455010558154	GSBRNA2T00061849001,GSBRNA2T00077509001,GSBRNA2T00044825001,GSBRNA2T00009902001,GSBRNA2T00018158001,GSBRNA2T00134567001,GSBRNA2T00038215001,GSBRNA2T00088058001,GSBRNA2T00134568001,GSBRNA2T00140333001,GSBRNA2T00128740001,GSBRNA2T00132227001,GSBRNA2T00129714001,GSBRNA2T00146987001,GSBRNA2T00129373001,GSBRNA2T00080784001,GSBRNA2T00136003001,GSBRNA2T00071631001,GSBRNA2T00076791001,GSBRNA2T00076983001…
Biological process	ATP synthesis coupled proton transport	GO:0015986	6.863489750043559e-10	9.163455010558154	GSBRNA2T00061849001,GSBRNA2T00077509001,GSBRNA2T00044825001,GSBRNA2T00009902001,GSBRNA2T00018158001,GSBRNA2T00134567001,GSBRNA2T00038215001,GSBRNA2T00088058001,GSBRNA2T00134568001,GSBRNA2T00140333001,GSBRNA2T00128740001,GSBRNA2T00132227001,GSBRNA2T00129714001,GSBRNA2T00146987001,GSBRNA2T00129373001,GSBRNA2T00080784001,GSBRNA2T00136003001,GSBRNA2T00071631001,GSBRNA2T00076791001,GSBRNA2T00076983001…
Biological process	primary metabolic process	GO:0044238	8.809395730720937e-9	8.055053880443097	GSBRNA2T00019295001,GSBRNA2T00094697001,GSBRNA2T00146154001,GSBRNA2T00097541001,GSBRNA2T00069492001,GSBRNA2T00009011001,GSBRNA2T00069491001,GSBRNA2T00032420001,GSBRNA2T00005978001,GSBRNA2T00056613001,GSBRNA2T00156802001,GSBRNA2T00135015001,GSBRNA2T00075387001,GSBRNA2T00040075001,GSBRNA2T00021526001,GSBRNA2T00002155001,GSBRNA2T00041290001,GSBRNA2T00081377001,GSBRNA2T00067331001,GSBRNA2T00135737001…
Biological process	carbohydrate derivative biosynthetic process	GO:1901137	1.788285257525876e-8	7.7475632037234945	GSBRNA2T00069492001,GSBRNA2T00069491001,GSBRNA2T00032420001,GSBRNA2T00005978001,GSBRNA2T00056613001,GSBRNA2T00135015001,GSBRNA2T00091961001,GSBRNA2T00063678001,GSBRNA2T00049228001,GSBRNA2T00077829001,GSBRNA2T00033384001,GSBRNA2T00139741001,GSBRNA2T00033282001,GSBRNA2T00078770001,GSBRNA2T00135590001,GSBRNA2T00144143001,GSBRNA2T00123752001,GSBRNA2T00036395001,GSBRNA2T00047136001,GSBRNA2T00049611001…
Biological process	carbohydrate derivative metabolic process	GO:1901135	3.527263424031883e-8	7.452562105024492	GSBRNA2T00069492001,GSBRNA2T00009011001,GSBRNA2T00069491001,GSBRNA2T00032420001,GSBRNA2T00005978001,GSBRNA2T00056613001,GSBRNA2T00135015001,GSBRNA2T00091961001,GSBRNA2T00063678001,GSBRNA2T00055560001,GSBRNA2T00049228001,GSBRNA2T00077829001,GSBRNA2T00033384001,GSBRNA2T00054181001,GSBRNA2T00139741001,GSBRNA2T00050427001,GSBRNA2T00056331001,GSBRNA2T00033282001,GSBRNA2T00057951001,GSBRNA2T00078770001…
Biological process	nitrogen compound metabolic process	GO:0006807	4.2564623325002446e-8	7.370951205537128	GSBRNA2T00019295001,GSBRNA2T00094697001,GSBRNA2T00146154001,GSBRNA2T00056613001,GSBRNA2T00075387001,GSBRNA2T00021526001,GSBRNA2T00067331001,GSBRNA2T00135737001,GSBRNA2T00113531001,GSBRNA2T00142048001,GSBRNA2T00091961001,GSBRNA2T00092596001,GSBRNA2T00011694001,GSBRNA2T00056386001,GSBRNA2T00138191001,GSBRNA2T00003945001,GSBRNA2T00104163001,GSBRNA2T00099623001,GSBRNA2T00032489001,GSBRNA2T00057808001…
Biological process	nucleoside monophosphate metabolic process	GO:0009123	8.038739294772768e-8	7.094812055760811	GSBRNA2T00086094001,GSBRNA2T00144143001,GSBRNA2T00047136001,GSBRNA2T00108903001,GSBRNA2T00059521001,GSBRNA2T00149058001,GSBRNA2T00043712001,GSBRNA2T00126945001,GSBRNA2T00030224001,GSBRNA2T00071100001,GSBRNA2T00004899001,GSBRNA2T00003468001,GSBRNA2T00081839001,GSBRNA2T00082685001,GSBRNA2T00131331001,GSBRNA2T00138732001,GSBRNA2T00000003001,GSBRNA2T00096286001,GSBRNA2T00098773001,GSBRNA2T00055904001…
Biological process	small molecule biosynthetic process	GO:0044283	8.800382446612883e-8	7.055498453890231	GSBRNA2T00009011001,GSBRNA2T00142048001,GSBRNA2T00091961001,GSBRNA2T00130790001,GSBRNA2T00041354001,GSBRNA2T00098103001,GSBRNA2T00125303001,GSBRNA2T00043495001,GSBRNA2T00022734001,GSBRNA2T00037475001,GSBRNA2T00024032001,GSBRNA2T00056331001,GSBRNA2T00022859001,GSBRNA2T00135518001,GSBRNA2T00022021001,GSBRNA2T00045040001,GSBRNA2T00144143001,GSBRNA2T00093745001,GSBRNA2T00048994001,GSBRNA2T00047123001…
Biological process	carboxylic acid metabolic process	GO:0019752	3.558282452751424e-7	6.448759581040571	GSBRNA2T00130790001,GSBRNA2T00042769001,GSBRNA2T00125303001,GSBRNA2T00054181001,GSBRNA2T00043495001,GSBRNA2T00032013001,GSBRNA2T00022734001,GSBRNA2T00037475001,GSBRNA2T00024032001,GSBRNA2T00056331001,GSBRNA2T00153663001,GSBRNA2T00057951001,GSBRNA2T00022859001,GSBRNA2T00135518001,GSBRNA2T00022021001,GSBRNA2T00045040001,GSBRNA2T00027811001,GSBRNA2T00093745001,GSBRNA2T00154176001,GSBRNA2T00048994001…
Biological process	organic substance metabolic process	GO:0071704	5.893613086723152e-7	6.229618378804499	GSBRNA2T00019295001,GSBRNA2T00094697001,GSBRNA2T00146154001,GSBRNA2T00097541001,GSBRNA2T00069492001,GSBRNA2T00009011001,GSBRNA2T00069491001,GSBRNA2T00032420001,GSBRNA2T00005978001,GSBRNA2T00056613001,GSBRNA2T00156802001,GSBRNA2T00135015001,GSBRNA2T00075387001,GSBRNA2T00040075001,GSBRNA2T00021526001,GSBRNA2T00002155001,GSBRNA2T00041290001,GSBRNA2T00081377001,GSBRNA2T00067331001,GSBRNA2T00135737001…
Biological process	nucleoside monophosphate biosynthetic process	GO:0009124	0.0000010521569012670495	5.977919491861468	GSBRNA2T00144143001,GSBRNA2T00047136001,GSBRNA2T00108903001,GSBRNA2T00059521001,GSBRNA2T00149058001,GSBRNA2T00043712001,GSBRNA2T00126945001,GSBRNA2T00030224001,GSBRNA2T00071100001,GSBRNA2T00004899001,GSBRNA2T00003468001,GSBRNA2T00081839001,GSBRNA2T00082685001,GSBRNA2T00131331001,GSBRNA2T00138732001,GSBRNA2T00000003001,GSBRNA2T00098773001,GSBRNA2T00018625001,GSBRNA2T00157057001,GSBRNA2T00054175001…
Biological process	oxoacid metabolic process	GO:0043436	0.0000015563403931362714	5.807895410756833	GSBRNA2T00130790001,GSBRNA2T00042769001,GSBRNA2T00125303001,GSBRNA2T00054181001,GSBRNA2T00043495001,GSBRNA2T00050427001,GSBRNA2T00032013001,GSBRNA2T00022734001,GSBRNA2T00037475001,GSBRNA2T00024032001,GSBRNA2T00056331001,GSBRNA2T00153663001,GSBRNA2T00057951001,GSBRNA2T00022859001,GSBRNA2T00135518001,GSBRNA2T00022021001,GSBRNA2T00045040001,GSBRNA2T00027811001,GSBRNA2T00093745001,GSBRNA2T00154176001…
Biological process	translational elongation	GO:0006414	0.000002139692812403587	5.669648572190131	GSBRNA2T00135737001,GSBRNA2T00104163001,GSBRNA2T00059565001,GSBRNA2T00069472001,GSBRNA2T00047299001,GSBRNA2T00122301001,GSBRNA2T00062853001,GSBRNA2T00034513001,GSBRNA2T00091481001,GSBRNA2T00148978001,GSBRNA2T00121041001,GSBRNA2T00156163001,GSBRNA2T00122211001,GSBRNA2T00136130001,GSBRNA2T00019298001,GSBRNA2T00125385001,GSBRNA2T00002353001,GSBRNA2T00036483001,GSBRNA2T00097720001,GSBRNA2T00085387001…
Biological process	cellular macromolecule biosynthetic process	GO:0034645	0.0000032826385049213665	5.483776940591401	GSBRNA2T00019295001,GSBRNA2T00135737001,GSBRNA2T00092596001,GSBRNA2T00104163001,GSBRNA2T00099623001,GSBRNA2T00032489001,GSBRNA2T00088075001,GSBRNA2T00023515001,GSBRNA2T00011783001,GSBRNA2T00106315001,GSBRNA2T00002713001,GSBRNA2T00102203001,GSBRNA2T00037385001,GSBRNA2T00036630001,GSBRNA2T00033384001,GSBRNA2T00048031001,GSBRNA2T00132835001,GSBRNA2T00122870001,GSBRNA2T00139741001,GSBRNA2T00040094001…
Biological process	organic acid metabolic process	GO:0006082	0.000005153649825575837	5.287885093737509	GSBRNA2T00142048001,GSBRNA2T00130790001,GSBRNA2T00042769001,GSBRNA2T00125303001,GSBRNA2T00054181001,GSBRNA2T00043495001,GSBRNA2T00050427001,GSBRNA2T00032013001,GSBRNA2T00022734001,GSBRNA2T00037475001,GSBRNA2T00024032001,GSBRNA2T00056331001,GSBRNA2T00153663001,GSBRNA2T00057951001,GSBRNA2T00022859001,GSBRNA2T00135518001,GSBRNA2T00022021001,GSBRNA2T00045040001,GSBRNA2T00027811001,GSBRNA2T00093745001…
Biological process	ribonucleoside monophosphate biosynthetic process	GO:0009156	0.000005726264961781053	5.242128560474893	GSBRNA2T00047136001,GSBRNA2T00108903001,GSBRNA2T00149058001,GSBRNA2T00043712001,GSBRNA2T00126945001,GSBRNA2T00030224001,GSBRNA2T00071100001,GSBRNA2T00004899001,GSBRNA2T00003468001,GSBRNA2T00081839001,GSBRNA2T00082685001,GSBRNA2T00131331001,GSBRNA2T00000003001,GSBRNA2T00098773001,GSBRNA2T00018625001,GSBRNA2T00157057001,GSBRNA2T00054175001,GSBRNA2T00121958001,GSBRNA2T00155788001,GSBRNA2T00099452001…
Biological process	organic acid biosynthetic process	GO:0016053	0.0000061969362654626	5.2078229704793735	GSBRNA2T00142048001,GSBRNA2T00130790001,GSBRNA2T00125303001,GSBRNA2T00043495001,GSBRNA2T00022734001,GSBRNA2T00037475001,GSBRNA2T00024032001,GSBRNA2T00022859001,GSBRNA2T00135518001,GSBRNA2T00022021001,GSBRNA2T00045040001,GSBRNA2T00048994001,GSBRNA2T00047123001,GSBRNA2T00101955001,GSBRNA2T00063250001,GSBRNA2T00045154001,GSBRNA2T00152883001,GSBRNA2T00048486001,GSBRNA2T00124438001,GSBRNA2T00016150001…
Biological process	ribonucleoprotein complex biogenesis	GO:0022613	0.000008819282726577713	5.054566734659162	GSBRNA2T00047833001,GSBRNA2T00151657001,GSBRNA2T00038955001,GSBRNA2T00028853001,GSBRNA2T00154376001,GSBRNA2T00001368001,GSBRNA2T00031522001,GSBRNA2T00029600001,GSBRNA2T00045105001,GSBRNA2T00073922001,GSBRNA2T00058134001,GSBRNA2T00022319001,GSBRNA2T00089680001,GSBRNA2T00116048001,GSBRNA2T00028726001,GSBRNA2T00077036001,GSBRNA2T00045160001,GSBRNA2T00116417001,GSBRNA2T00071658001,GSBRNA2T00055123001…
Biological process	ribonucleoside monophosphate metabolic process	GO:0009161	0.000009028165233341645	5.044400501070591	GSBRNA2T00047136001,GSBRNA2T00108903001,GSBRNA2T00149058001,GSBRNA2T00043712001,GSBRNA2T00126945001,GSBRNA2T00030224001,GSBRNA2T00071100001,GSBRNA2T00004899001,GSBRNA2T00003468001,GSBRNA2T00081839001,GSBRNA2T00082685001,GSBRNA2T00131331001,GSBRNA2T00000003001,GSBRNA2T00098773001,GSBRNA2T00018625001,GSBRNA2T00157057001,GSBRNA2T00054175001,GSBRNA2T00121958001,GSBRNA2T00155788001,GSBRNA2T00099452001…
Biological process	carboxylic acid biosynthetic process	GO:0046394	0.000010223135040304217	4.990415902447989	GSBRNA2T00130790001,GSBRNA2T00125303001,GSBRNA2T00043495001,GSBRNA2T00022734001,GSBRNA2T00037475001,GSBRNA2T00024032001,GSBRNA2T00022859001,GSBRNA2T00135518001,GSBRNA2T00022021001,GSBRNA2T00045040001,GSBRNA2T00048994001,GSBRNA2T00047123001,GSBRNA2T00063250001,GSBRNA2T00045154001,GSBRNA2T00152883001,GSBRNA2T00048486001,GSBRNA2T00124438001,GSBRNA2T00016150001,GSBRNA2T00140460001,GSBRNA2T00012847001…
Biological process	macromolecule biosynthetic process	GO:0009059	0.000010997915201679772	4.958689633225201	GSBRNA2T00019295001,GSBRNA2T00135737001,GSBRNA2T00092596001,GSBRNA2T00104163001,GSBRNA2T00099623001,GSBRNA2T00032489001,GSBRNA2T00088075001,GSBRNA2T00023515001,GSBRNA2T00011783001,GSBRNA2T00106315001,GSBRNA2T00002713001,GSBRNA2T00102203001,GSBRNA2T00037385001,GSBRNA2T00036630001,GSBRNA2T00033384001,GSBRNA2T00048031001,GSBRNA2T00132835001,GSBRNA2T00122870001,GSBRNA2T00139741001,GSBRNA2T00040094001…
Biological process	purine ribonucleoside monophosphate biosynthetic process	GO:0009168	0.00003053701302369129	4.515173445693825	GSBRNA2T00047136001,GSBRNA2T00108903001,GSBRNA2T00149058001,GSBRNA2T00126945001,GSBRNA2T00030224001,GSBRNA2T00004899001,GSBRNA2T00003468001,GSBRNA2T00081839001,GSBRNA2T00131331001,GSBRNA2T00000003001,GSBRNA2T00098773001,GSBRNA2T00018625001,GSBRNA2T00054175001,GSBRNA2T00121958001,GSBRNA2T00155788001,GSBRNA2T00099452001,GSBRNA2T00072862001,GSBRNA2T00055243001,GSBRNA2T00063838001,GSBRNA2T00017961001…
Biological process	purine nucleoside monophosphate biosynthetic process	GO:0009127	0.00003053701302369129	4.515173445693825	GSBRNA2T00047136001,GSBRNA2T00108903001,GSBRNA2T00149058001,GSBRNA2T00126945001,GSBRNA2T00030224001,GSBRNA2T00004899001,GSBRNA2T00003468001,GSBRNA2T00081839001,GSBRNA2T00131331001,GSBRNA2T00000003001,GSBRNA2T00098773001,GSBRNA2T00018625001,GSBRNA2T00054175001,GSBRNA2T00121958001,GSBRNA2T00155788001,GSBRNA2T00099452001,GSBRNA2T00072862001,GSBRNA2T00055243001,GSBRNA2T00063838001,GSBRNA2T00017961001…
Biological process	oxidative phosphorylation	GO:0006119	0.000044387347190726805	4.352740809803556	GSBRNA2T00062143001,GSBRNA2T00093745001,GSBRNA2T00009902001,GSBRNA2T00034922001,GSBRNA2T00018158001,GSBRNA2T00020569001,GSBRNA2T00086888001,GSBRNA2T00011541001,GSBRNA2T00089257001,GSBRNA2T00080784001,GSBRNA2T00136003001,GSBRNA2T00071631001,GSBRNA2T00076129001,GSBRNA2T00068176001,GSBRNA2T00013610001,GSBRNA2T00057992001,GSBRNA2T00095653001,GSBRNA2T00021782001,GSBRNA2T00109175001,GSBRNA2T00018219001…
Biological process	purine nucleoside monophosphate metabolic process	GO:0009126	0.00005308600140056901	4.275019985811008	GSBRNA2T00047136001,GSBRNA2T00108903001,GSBRNA2T00149058001,GSBRNA2T00126945001,GSBRNA2T00030224001,GSBRNA2T00004899001,GSBRNA2T00003468001,GSBRNA2T00081839001,GSBRNA2T00131331001,GSBRNA2T00000003001,GSBRNA2T00098773001,GSBRNA2T00018625001,GSBRNA2T00054175001,GSBRNA2T00121958001,GSBRNA2T00155788001,GSBRNA2T00099452001,GSBRNA2T00072862001,GSBRNA2T00055243001,GSBRNA2T00063838001,GSBRNA2T00017961001…
Biological process	purine ribonucleoside monophosphate metabolic process	GO:0009167	0.00005308600140056901	4.275019985811008	GSBRNA2T00047136001,GSBRNA2T00108903001,GSBRNA2T00149058001,GSBRNA2T00126945001,GSBRNA2T00030224001,GSBRNA2T00004899001,GSBRNA2T00003468001,GSBRNA2T00081839001,GSBRNA2T00131331001,GSBRNA2T00000003001,GSBRNA2T00098773001,GSBRNA2T00018625001,GSBRNA2T00054175001,GSBRNA2T00121958001,GSBRNA2T00155788001,GSBRNA2T00099452001,GSBRNA2T00072862001,GSBRNA2T00055243001,GSBRNA2T00063838001,GSBRNA2T00017961001…
Biological process	mitochondrial ATP synthesis coupled electron transport	GO:0042775	0.00008372972710985748	4.077120324232721	GSBRNA2T00062143001,GSBRNA2T00009902001,GSBRNA2T00034922001,GSBRNA2T00018158001,GSBRNA2T00020569001,GSBRNA2T00086888001,GSBRNA2T00011541001,GSBRNA2T00089257001,GSBRNA2T00076129001,GSBRNA2T00068176001,GSBRNA2T00013610001,GSBRNA2T00057992001,GSBRNA2T00095653001,GSBRNA2T00021782001,GSBRNA2T00109175001,GSBRNA2T00018219001,GSBRNA2T00077095001,GSBRNA2T00101065001,GSBRNA2T00126665001,GSBRNA2T00015769001…
Biological process	cellular amino acid biosynthetic process	GO:0008652	0.0001315293695427936	3.8809772615756457	GSBRNA2T00130790001,GSBRNA2T00024032001,GSBRNA2T00022859001,GSBRNA2T00022021001,GSBRNA2T00045040001,GSBRNA2T00048994001,GSBRNA2T00047123001,GSBRNA2T00063250001,GSBRNA2T00045154001,GSBRNA2T00012847001,GSBRNA2T00121111001,GSBRNA2T00065209001,GSBRNA2T00130577001,GSBRNA2T00129838001,GSBRNA2T00140237001,GSBRNA2T00018636001,GSBRNA2T00154608001,GSBRNA2T00140873001,GSBRNA2T00094398001,GSBRNA2T00135851001…
Biological process	respiratory electron transport chain	GO:0022904	0.00015840432994043485	3.8002329512595523	GSBRNA2T00062143001,GSBRNA2T00009902001,GSBRNA2T00034922001,GSBRNA2T00018158001,GSBRNA2T00020569001,GSBRNA2T00086888001,GSBRNA2T00004302001,GSBRNA2T00011541001,GSBRNA2T00089257001,GSBRNA2T00076129001,GSBRNA2T00068176001,GSBRNA2T00017890001,GSBRNA2T00013610001,GSBRNA2T00057992001,GSBRNA2T00056127001,GSBRNA2T00036857001,GSBRNA2T00095653001,GSBRNA2T00021782001,GSBRNA2T00109175001,GSBRNA2T00018219001…
Biological process	ribosomal large subunit biogenesis	GO:0042273	0.00020258436515000576	3.6933940752200227	GSBRNA2T00047833001,GSBRNA2T00154376001,GSBRNA2T00001368001,GSBRNA2T00073922001,GSBRNA2T00028726001,GSBRNA2T00045160001,GSBRNA2T00071658001,GSBRNA2T00055123001,GSBRNA2T00046913001,GSBRNA2T00022028001,GSBRNA2T00098471001,GSBRNA2T00031425001,GSBRNA2T00011037001,GSBRNA2T00038600001,GSBRNA2T00032356001,GSBRNA2T00101507001,GSBRNA2T00026305001,GSBRNA2T00065989001,GSBRNA2T00028757001,GSBRNA2T00110344001…
Biological process	AMP metabolic process	GO:0046033	0.00026500863197918096	3.5767399797995263	GSBRNA2T00149058001,GSBRNA2T00126945001,GSBRNA2T00030224001,GSBRNA2T00004899001,GSBRNA2T00131331001,GSBRNA2T00018625001,GSBRNA2T00121958001,GSBRNA2T00155788001,GSBRNA2T00072862001,GSBRNA2T00055243001,GSBRNA2T00017961001,GSBRNA2T00040972001
Biological process	metabolic process	GO:0008152	0.0005355405448936921	3.2712076438666156	GSBRNA2T00019295001,GSBRNA2T00094697001,GSBRNA2T00146154001,GSBRNA2T00097541001,GSBRNA2T00016236001,GSBRNA2T00069492001,GSBRNA2T00009011001,GSBRNA2T00069491001,GSBRNA2T00153861001,GSBRNA2T00052469001,GSBRNA2T00032420001,GSBRNA2T00005978001,GSBRNA2T00056613001,GSBRNA2T00156802001,GSBRNA2T00135015001,GSBRNA2T00075387001,GSBRNA2T00040075001,GSBRNA2T00021526001,GSBRNA2T00002155001,GSBRNA2T00018951001…
Biological process	proteasomal ubiquitin-independent protein catabolic process	GO:0010499	0.00057170125527171	3.242830854213962	GSBRNA2T00062922001,GSBRNA2T00039990001,GSBRNA2T00089005001,GSBRNA2T00048424001,GSBRNA2T00090452001,GSBRNA2T00006807001,GSBRNA2T00118631001,GSBRNA2T00077700001,GSBRNA2T00021863001,GSBRNA2T00056120001,GSBRNA2T00008950001,GSBRNA2T00125483001,GSBRNA2T00002484001,GSBRNA2T00054275001,GSBRNA2T00052362001,GSBRNA2T00041741001,GSBRNA2T00066809001,GSBRNA2T00033024001,GSBRNA2T00078136001
Biological process	'de novo' AMP biosynthetic process	GO:0044208	0.0007036497192345341	3.1526434812863195	GSBRNA2T00149058001,GSBRNA2T00126945001,GSBRNA2T00030224001,GSBRNA2T00004899001,GSBRNA2T00131331001,GSBRNA2T00121958001,GSBRNA2T00155788001,GSBRNA2T00055243001
Biological process	cellular protein metabolic process	GO:0044267	0.0007081244080348438	3.149890435846096	GSBRNA2T00019295001,GSBRNA2T00094697001,GSBRNA2T00146154001,GSBRNA2T00075387001,GSBRNA2T00021526001,GSBRNA2T00067331001,GSBRNA2T00135737001,GSBRNA2T00113531001,GSBRNA2T00011694001,GSBRNA2T00056386001,GSBRNA2T00003945001,GSBRNA2T00104163001,GSBRNA2T00057808001,GSBRNA2T00014154001,GSBRNA2T00088075001,GSBRNA2T00029353001,GSBRNA2T00045874001,GSBRNA2T00061194001,GSBRNA2T00094537001,GSBRNA2T00003575001…
Biological process	AMP biosynthetic process	GO:0006167	0.0009251292361474073	3.0337975941526505	GSBRNA2T00149058001,GSBRNA2T00126945001,GSBRNA2T00030224001,GSBRNA2T00004899001,GSBRNA2T00131331001,GSBRNA2T00018625001,GSBRNA2T00121958001,GSBRNA2T00155788001,GSBRNA2T00072862001,GSBRNA2T00055243001,GSBRNA2T00017961001
Biological process	mitochondrion organization	GO:0007005	0.0010930162878124874	2.961373366271358	GSBRNA2T00018500001,GSBRNA2T00016205001,GSBRNA2T00093696001,GSBRNA2T00060844001,GSBRNA2T00050537001,GSBRNA2T00065497001,GSBRNA2T00128189001,GSBRNA2T00042700001,GSBRNA2T00029490001,GSBRNA2T00089934001,GSBRNA2T00022087001,GSBRNA2T00137369001,GSBRNA2T00022086001,GSBRNA2T00034922001,GSBRNA2T00030831001,GSBRNA2T00157394001,GSBRNA2T00026902001,GSBRNA2T00117412001,GSBRNA2T00002318001,GSBRNA2T00059895001…
Biological process	ribosome biogenesis	GO:0042254	0.0011715327763283463	2.931245556508407	GSBRNA2T00047833001,GSBRNA2T00038955001,GSBRNA2T00028853001,GSBRNA2T00154376001,GSBRNA2T00001368001,GSBRNA2T00031522001,GSBRNA2T00029600001,GSBRNA2T00073922001,GSBRNA2T00058134001,GSBRNA2T00022319001,GSBRNA2T00116048001,GSBRNA2T00028726001,GSBRNA2T00077036001,GSBRNA2T00045160001,GSBRNA2T00116417001,GSBRNA2T00071658001,GSBRNA2T00055123001,GSBRNA2T00046913001,GSBRNA2T00057219001,GSBRNA2T00022028001…
Biological process	maturation of LSU-rRNA	GO:0000470	0.0013512855294570932	2.8692528739494163	GSBRNA2T00001368001,GSBRNA2T00045160001,GSBRNA2T00071658001,GSBRNA2T00055123001,GSBRNA2T00046913001,GSBRNA2T00022028001,GSBRNA2T00032356001,GSBRNA2T00101507001,GSBRNA2T00026305001,GSBRNA2T00065989001,GSBRNA2T00157769001,GSBRNA2T00128368001,GSBRNA2T00078623001,GSBRNA2T00002609001,GSBRNA2T00069132001,GSBRNA2T00132049001,GSBRNA2T00054786001,GSBRNA2T00080758001,GSBRNA2T00009775001,GSBRNA2T00022916001…
Biological process	cellular amino acid metabolic process	GO:0006520	0.0018648904956276916	2.729346664413397	GSBRNA2T00130790001,GSBRNA2T00042769001,GSBRNA2T00024032001,GSBRNA2T00153663001,GSBRNA2T00022859001,GSBRNA2T00022021001,GSBRNA2T00045040001,GSBRNA2T00027811001,GSBRNA2T00154176001,GSBRNA2T00048994001,GSBRNA2T00002582001,GSBRNA2T00047123001,GSBRNA2T00063250001,GSBRNA2T00045154001,GSBRNA2T00096965001,GSBRNA2T00142982001,GSBRNA2T00007561001,GSBRNA2T00108969001,GSBRNA2T00012847001,GSBRNA2T00121111001…
Biological process	monocarboxylic acid metabolic process	GO:0032787	0.001933098929726999	2.7137459196211533	GSBRNA2T00125303001,GSBRNA2T00054181001,GSBRNA2T00043495001,GSBRNA2T00032013001,GSBRNA2T00022734001,GSBRNA2T00037475001,GSBRNA2T00056331001,GSBRNA2T00057951001,GSBRNA2T00135518001,GSBRNA2T00093745001,GSBRNA2T00152883001,GSBRNA2T00049126001,GSBRNA2T00129708001,GSBRNA2T00157791001,GSBRNA2T00048486001,GSBRNA2T00124438001,GSBRNA2T00116085001,GSBRNA2T00016150001,GSBRNA2T00140460001,GSBRNA2T00081405001…
Biological process	pyrimidine nucleobase metabolic process	GO:0006206	0.0035056045610720025	2.4552370747311354	GSBRNA2T00096965001,GSBRNA2T00007561001,GSBRNA2T00043712001,GSBRNA2T00071100001,GSBRNA2T00147417001,GSBRNA2T00120469001,GSBRNA2T00073485001,GSBRNA2T00082685001,GSBRNA2T00079498001,GSBRNA2T00157057001,GSBRNA2T00040513001,GSBRNA2T00126435001,GSBRNA2T00106862001,GSBRNA2T00098747001,GSBRNA2T00086342001
Biological process	energy derivation by oxidation of organic compounds	GO:0015980	0.005457185648269496	2.263031271680004	GSBRNA2T00062143001,GSBRNA2T00077208001,GSBRNA2T00110776001,GSBRNA2T00142427001,GSBRNA2T00034567001,GSBRNA2T00009902001,GSBRNA2T00034922001,GSBRNA2T00076110001,GSBRNA2T00018158001,GSBRNA2T00020569001,GSBRNA2T00053160001,GSBRNA2T00086888001,GSBRNA2T00050760001,GSBRNA2T00014452001,GSBRNA2T00141135001,GSBRNA2T00082920001,GSBRNA2T00004302001,GSBRNA2T00011541001,GSBRNA2T00144434001,GSBRNA2T00089257001…
Biological process	organic cyclic compound metabolic process	GO:1901360	0.005838253642809849	2.2337170410232696	GSBRNA2T00056613001,GSBRNA2T00091961001,GSBRNA2T00092596001,GSBRNA2T00138191001,GSBRNA2T00099623001,GSBRNA2T00032489001,GSBRNA2T00023515001,GSBRNA2T00079794001,GSBRNA2T00011783001,GSBRNA2T00126838001,GSBRNA2T00086710001,GSBRNA2T00106315001,GSBRNA2T00057115001,GSBRNA2T00002713001,GSBRNA2T00102203001,GSBRNA2T00037385001,GSBRNA2T00098103001,GSBRNA2T00036630001,GSBRNA2T00048031001,GSBRNA2T00018500001…
Biological process	ATP synthesis coupled electron transport	GO:0042773	0.0065654501066886965	2.182735494684889	GSBRNA2T00062143001,GSBRNA2T00009902001,GSBRNA2T00034922001,GSBRNA2T00018158001,GSBRNA2T00020569001,GSBRNA2T00086888001,GSBRNA2T00011541001,GSBRNA2T00089257001,GSBRNA2T00076129001,GSBRNA2T00068176001,GSBRNA2T00013610001,GSBRNA2T00057992001,GSBRNA2T00095653001,GSBRNA2T00021782001,GSBRNA2T00109175001,GSBRNA2T00018219001,GSBRNA2T00077095001,GSBRNA2T00101065001,GSBRNA2T00126665001,GSBRNA2T00015769001…
Biological process	pyrimidine nucleobase biosynthetic process	GO:0019856	0.007860425503217403	2.1045539439481744	GSBRNA2T00096965001,GSBRNA2T00007561001,GSBRNA2T00043712001,GSBRNA2T00071100001,GSBRNA2T00147417001,GSBRNA2T00120469001,GSBRNA2T00073485001,GSBRNA2T00082685001,GSBRNA2T00079498001,GSBRNA2T00157057001,GSBRNA2T00040513001,GSBRNA2T00126435001,GSBRNA2T00106862001,GSBRNA2T00098747001
Biological process	ribonucleoprotein complex assembly	GO:0022618	0.00924971166818095	2.0338718048684963	GSBRNA2T00047833001,GSBRNA2T00151657001,GSBRNA2T00154376001,GSBRNA2T00029600001,GSBRNA2T00045105001,GSBRNA2T00073922001,GSBRNA2T00089680001,GSBRNA2T00028726001,GSBRNA2T00116417001,GSBRNA2T00057219001,GSBRNA2T00098471001,GSBRNA2T00011037001,GSBRNA2T00038600001,GSBRNA2T00113572001,GSBRNA2T00068270001,GSBRNA2T00028757001,GSBRNA2T00110344001,GSBRNA2T00017352001,GSBRNA2T00140745001,GSBRNA2T00081285001…
Biological process	ribonucleoprotein complex subunit organization	GO:0071826	0.012923160596084811	1.888631258664881	GSBRNA2T00047833001,GSBRNA2T00151657001,GSBRNA2T00154376001,GSBRNA2T00029600001,GSBRNA2T00045105001,GSBRNA2T00073922001,GSBRNA2T00089680001,GSBRNA2T00028726001,GSBRNA2T00116417001,GSBRNA2T00057219001,GSBRNA2T00098471001,GSBRNA2T00011037001,GSBRNA2T00038600001,GSBRNA2T00113572001,GSBRNA2T00068270001,GSBRNA2T00028757001,GSBRNA2T00110344001,GSBRNA2T00017352001,GSBRNA2T00140745001,GSBRNA2T00081285001…
Biological process	purine ribonucleoside metabolic process	GO:0046128	0.01658875125337286	1.7801863050052429	GSBRNA2T00002582001,GSBRNA2T00141567001,GSBRNA2T00034263001,GSBRNA2T00073128001,GSBRNA2T00081839001,GSBRNA2T00000003001,GSBRNA2T00134257001,GSBRNA2T00145572001,GSBRNA2T00018625001,GSBRNA2T00136468001,GSBRNA2T00054175001,GSBRNA2T00072862001,GSBRNA2T00017961001,GSBRNA2T00035283001,GSBRNA2T00102492001,GSBRNA2T00003330001,GSBRNA2T00113128001,GSBRNA2T00053733001,GSBRNA2T00034790001
Biological process	sulfolipid biosynthetic process	GO:0046506	0.020412870260262336	1.690095924703264	GSBRNA2T00069492001,GSBRNA2T00069491001,GSBRNA2T00032420001,GSBRNA2T00049228001,GSBRNA2T00077829001
Biological process	sulfolipid metabolic process	GO:0046505	0.020412870260262336	1.690095924703264	GSBRNA2T00069492001,GSBRNA2T00069491001,GSBRNA2T00032420001,GSBRNA2T00049228001,GSBRNA2T00077829001
Biological process	alpha-amino acid biosynthetic process	GO:1901607	0.026023160352579757	1.5846399621810194	GSBRNA2T00130790001,GSBRNA2T00022021001,GSBRNA2T00045040001,GSBRNA2T00048994001,GSBRNA2T00063250001,GSBRNA2T00045154001,GSBRNA2T00121111001,GSBRNA2T00065209001,GSBRNA2T00130577001,GSBRNA2T00129838001,GSBRNA2T00140237001,GSBRNA2T00018636001,GSBRNA2T00154608001,GSBRNA2T00140873001,GSBRNA2T00094398001,GSBRNA2T00135851001,GSBRNA2T00081736001,GSBRNA2T00126626001,GSBRNA2T00026653001,GSBRNA2T00139808001…
Biological process	(1->3)-beta-D-glucan biosynthetic process	GO:0006075	0.026049793667784038	1.584195712260722	GSBRNA2T00104218001,GSBRNA2T00094459001,GSBRNA2T00135706001,GSBRNA2T00117034001,GSBRNA2T00027017001,GSBRNA2T00053930001,GSBRNA2T00105901001,GSBRNA2T00098970001,GSBRNA2T00061282001,GSBRNA2T00074125001,GSBRNA2T00018309001
Biological process	(1->3)-beta-D-glucan metabolic process	GO:0006074	0.026049793667784038	1.584195712260722	GSBRNA2T00104218001,GSBRNA2T00094459001,GSBRNA2T00135706001,GSBRNA2T00117034001,GSBRNA2T00027017001,GSBRNA2T00053930001,GSBRNA2T00105901001,GSBRNA2T00098970001,GSBRNA2T00061282001,GSBRNA2T00074125001,GSBRNA2T00018309001
Biological process	nucleoside diphosphate metabolic process	GO:0009132	0.028833705127453483	1.5400995472400356	GSBRNA2T00054181001,GSBRNA2T00056331001,GSBRNA2T00057951001,GSBRNA2T00086094001,GSBRNA2T00093745001,GSBRNA2T00129708001,GSBRNA2T00157791001,GSBRNA2T00116085001,GSBRNA2T00141567001,GSBRNA2T00040398001,GSBRNA2T00111496001,GSBRNA2T00099205001,GSBRNA2T00136016001,GSBRNA2T00034263001,GSBRNA2T00147946001,GSBRNA2T00073128001,GSBRNA2T00078283001,GSBRNA2T00102690001,GSBRNA2T00134563001,GSBRNA2T00090276001…
Biological process	posttranslational protein targeting to membrane, translocation	GO:0031204	0.029686833525905808	1.5274361229012214	GSBRNA2T00047860001,GSBRNA2T00037344001,GSBRNA2T00090894001,GSBRNA2T00034012001,GSBRNA2T00006173001,GSBRNA2T00154472001,GSBRNA2T00152941001,GSBRNA2T00095305001,GSBRNA2T00077040001,GSBRNA2T00056363001,GSBRNA2T00064558001,GSBRNA2T00005194001
Biological process	ncRNA metabolic process	GO:0034660	0.033667360876086676	1.4727909258416125	GSBRNA2T00037098001,GSBRNA2T00038955001,GSBRNA2T00028853001,GSBRNA2T00153663001,GSBRNA2T00011184001,GSBRNA2T00068398001,GSBRNA2T00001368001,GSBRNA2T00029600001,GSBRNA2T00058134001,GSBRNA2T00022319001,GSBRNA2T00027811001,GSBRNA2T00077036001,GSBRNA2T00045160001,GSBRNA2T00065892001,GSBRNA2T00071658001,GSBRNA2T00055123001,GSBRNA2T00046913001,GSBRNA2T00022028001,GSBRNA2T00076255001,GSBRNA2T00092890001…
Biological process	purine nucleoside metabolic process	GO:0042278	0.03458057473848111	1.4611677929106615	GSBRNA2T00002582001,GSBRNA2T00141567001,GSBRNA2T00034263001,GSBRNA2T00073128001,GSBRNA2T00081839001,GSBRNA2T00000003001,GSBRNA2T00134257001,GSBRNA2T00145572001,GSBRNA2T00018625001,GSBRNA2T00136468001,GSBRNA2T00054175001,GSBRNA2T00072862001,GSBRNA2T00017961001,GSBRNA2T00035283001,GSBRNA2T00102492001,GSBRNA2T00003330001,GSBRNA2T00113128001,GSBRNA2T00053733001,GSBRNA2T00034790001
Biological process	posttranslational protein targeting to endoplasmic reticulum membrane	GO:0006620	0.038364909209464976	1.4160658252196678	GSBRNA2T00001423001,GSBRNA2T00047860001,GSBRNA2T00037344001,GSBRNA2T00090894001,GSBRNA2T00034012001,GSBRNA2T00006173001,GSBRNA2T00154472001,GSBRNA2T00152941001,GSBRNA2T00095305001,GSBRNA2T00077040001,GSBRNA2T00056363001,GSBRNA2T00064558001,GSBRNA2T00005194001,GSBRNA2T00065097001
Biological process	termination of RNA polymerase I transcription	GO:0006363	0.04520378566382228	1.3448251929748385	GSBRNA2T00076630001,GSBRNA2T00022400001,GSBRNA2T00079686001,GSBRNA2T00042954001
Biological process	protein localization to organelle	GO:0033365	0.047817950454138995	1.3204090423050032	GSBRNA2T00079652001,GSBRNA2T00001423001,GSBRNA2T00063081001,GSBRNA2T00025209001,GSBRNA2T00047860001,GSBRNA2T00037344001,GSBRNA2T00016205001,GSBRNA2T00060844001,GSBRNA2T00065497001,GSBRNA2T00128189001,GSBRNA2T00029490001,GSBRNA2T00089934001,GSBRNA2T00137369001,GSBRNA2T00071591001,GSBRNA2T00090894001,GSBRNA2T00024771001,GSBRNA2T00034012001,GSBRNA2T00157394001,GSBRNA2T00026902001,GSBRNA2T00125385001…
Biological process	protein N-linked glycosylation via asparagine	GO:0018279	0.04889007707012714	1.3107792781154946	GSBRNA2T00060208001,GSBRNA2T00001865001,GSBRNA2T00030914001,GSBRNA2T00046179001,GSBRNA2T00134949001,GSBRNA2T00081691001,GSBRNA2T00005679001
Biological process	peptidyl-asparagine modification	GO:0018196	0.04889007707012714	1.3107792781154946	GSBRNA2T00060208001,GSBRNA2T00001865001,GSBRNA2T00030914001,GSBRNA2T00046179001,GSBRNA2T00134949001,GSBRNA2T00081691001,GSBRNA2T00005679001
Biological process	cellular respiration	GO:0045333	0.04981253964009435	1.3026613156544447	GSBRNA2T00062143001,GSBRNA2T00142427001,GSBRNA2T00034567001,GSBRNA2T00009902001,GSBRNA2T00034922001,GSBRNA2T00018158001,GSBRNA2T00020569001,GSBRNA2T00053160001,GSBRNA2T00086888001,GSBRNA2T00050760001,GSBRNA2T00082920001,GSBRNA2T00004302001,GSBRNA2T00011541001,GSBRNA2T00089257001,GSBRNA2T00134930001,GSBRNA2T00033072001,GSBRNA2T00076129001,GSBRNA2T00068176001,GSBRNA2T00076925001,GSBRNA2T00017890001…
Biological process	heterocycle metabolic process	GO:0046483	0.04999710305442546	1.3010551589425026	GSBRNA2T00056613001,GSBRNA2T00091961001,GSBRNA2T00092596001,GSBRNA2T00138191001,GSBRNA2T00099623001,GSBRNA2T00032489001,GSBRNA2T00023515001,GSBRNA2T00011783001,GSBRNA2T00126838001,GSBRNA2T00086710001,GSBRNA2T00106315001,GSBRNA2T00057115001,GSBRNA2T00002713001,GSBRNA2T00102203001,GSBRNA2T00037385001,GSBRNA2T00098103001,GSBRNA2T00036630001,GSBRNA2T00048031001,GSBRNA2T00018500001,GSBRNA2T00054181001…

## Sheet: S deprivation
source	name	term_id	adjusted_p_value	-log10(adjPval)	Genes
Biological process	transmembrane transport	GO:0055085	5.105379929347604e-9	8.291971933287249	GSBRNA2T00158266001,GSBRNA2T00036843001,GSBRNA2T00149685001,GSBRNA2T00157644001,GSBRNA2T00027221001,GSBRNA2T00102253001,GSBRNA2T00038577001,GSBRNA2T00135917001,GSBRNA2T00103928001,GSBRNA2T00090304001,GSBRNA2T00033628001,GSBRNA2T00129565001,GSBRNA2T00026600001,GSBRNA2T00125365001,GSBRNA2T00129940001,GSBRNA2T00037005001,GSBRNA2T00103050001,GSBRNA2T00137537001,GSBRNA2T00015280001,GSBRNA2T00147936001…
Biological process	sulfur compound transport	GO:0072348	7.722634593434791e-7	6.112234513887418	GSBRNA2T00158266001,GSBRNA2T00036843001,GSBRNA2T00102253001,GSBRNA2T00135917001,GSBRNA2T00103928001,GSBRNA2T00147936001,GSBRNA2T00060415001,GSBRNA2T00075048001,GSBRNA2T00146476001,GSBRNA2T00146474001,GSBRNA2T00119410001,GSBRNA2T00147937001,GSBRNA2T00140339001,GSBRNA2T00123837001
Biological process	sulfate transport	GO:0008272	0.0000011179136983836463	5.951591722176288	GSBRNA2T00158266001,GSBRNA2T00036843001,GSBRNA2T00102253001,GSBRNA2T00135917001,GSBRNA2T00103928001,GSBRNA2T00147936001,GSBRNA2T00146476001,GSBRNA2T00146474001,GSBRNA2T00119410001,GSBRNA2T00147937001,GSBRNA2T00140339001,GSBRNA2T00123837001
Biological process	cell wall polysaccharide metabolic process	GO:0010383	0.0000029862224837504126	5.524877838986868	GSBRNA2T00031564001,GSBRNA2T00021790001,GSBRNA2T00117033001,GSBRNA2T00036734001,GSBRNA2T00140355001,GSBRNA2T00116241001,GSBRNA2T00073448001,GSBRNA2T00047201001,GSBRNA2T00096117001,GSBRNA2T00105320001,GSBRNA2T00154553001,GSBRNA2T00063666001,GSBRNA2T00015103001,GSBRNA2T00156477001,GSBRNA2T00123135001,GSBRNA2T00112429001,GSBRNA2T00070450001,GSBRNA2T00077282001,GSBRNA2T00051478001,GSBRNA2T00069680001…
Biological process	cell wall macromolecule metabolic process	GO:0044036	0.000011210570720576517	4.950372277281227	GSBRNA2T00031564001,GSBRNA2T00021790001,GSBRNA2T00117033001,GSBRNA2T00036734001,GSBRNA2T00140355001,GSBRNA2T00116241001,GSBRNA2T00073448001,GSBRNA2T00047201001,GSBRNA2T00096117001,GSBRNA2T00105320001,GSBRNA2T00154553001,GSBRNA2T00063666001,GSBRNA2T00015103001,GSBRNA2T00156477001,GSBRNA2T00123135001,GSBRNA2T00112429001,GSBRNA2T00070450001,GSBRNA2T00077282001,GSBRNA2T00051478001,GSBRNA2T00069680001…
Biological process	hemicellulose metabolic process	GO:0010410	0.000012198896734618187	4.913679445041112	GSBRNA2T00031564001,GSBRNA2T00021790001,GSBRNA2T00117033001,GSBRNA2T00036734001,GSBRNA2T00140355001,GSBRNA2T00116241001,GSBRNA2T00073448001,GSBRNA2T00047201001,GSBRNA2T00096117001,GSBRNA2T00105320001,GSBRNA2T00154553001,GSBRNA2T00063666001,GSBRNA2T00015103001,GSBRNA2T00156477001,GSBRNA2T00123135001,GSBRNA2T00112429001,GSBRNA2T00070450001,GSBRNA2T00077282001,GSBRNA2T00098393001,GSBRNA2T00001843001
Biological process	inorganic anion transport	GO:0015698	0.000029942115058694776	4.5237175251059725	GSBRNA2T00158266001,GSBRNA2T00036843001,GSBRNA2T00102253001,GSBRNA2T00135917001,GSBRNA2T00103928001,GSBRNA2T00093911001,GSBRNA2T00147936001,GSBRNA2T00146476001,GSBRNA2T00146474001,GSBRNA2T00119410001,GSBRNA2T00147937001,GSBRNA2T00140339001,GSBRNA2T00016699001,GSBRNA2T00062166001,GSBRNA2T00005732001,GSBRNA2T00000647001,GSBRNA2T00058837001,GSBRNA2T00125304001,GSBRNA2T00132977001,GSBRNA2T00123837001…
Biological process	cell wall organization or biogenesis	GO:0071554	0.00003918558688717053	4.406873644367516	GSBRNA2T00087067001,GSBRNA2T00102851001,GSBRNA2T00064408001,GSBRNA2T00002251001,GSBRNA2T00049367001,GSBRNA2T00031564001,GSBRNA2T00021790001,GSBRNA2T00013894001,GSBRNA2T00031944001,GSBRNA2T00027872001,GSBRNA2T00002720001,GSBRNA2T00117033001,GSBRNA2T00018889001,GSBRNA2T00036734001,GSBRNA2T00140355001,GSBRNA2T00116241001,GSBRNA2T00106906001,GSBRNA2T00031624001,GSBRNA2T00073448001,GSBRNA2T00047201001…
Biological process	transport	GO:0006810	0.0000426827969617631	4.369747129424238	GSBRNA2T00024299001,GSBRNA2T00158266001,GSBRNA2T00036843001,GSBRNA2T00149685001,GSBRNA2T00157644001,GSBRNA2T00027221001,GSBRNA2T00102253001,GSBRNA2T00038577001,GSBRNA2T00135917001,GSBRNA2T00103928001,GSBRNA2T00090304001,GSBRNA2T00033628001,GSBRNA2T00093911001,GSBRNA2T00069521001,GSBRNA2T00129565001,GSBRNA2T00023382001,GSBRNA2T00104247001,GSBRNA2T00026600001,GSBRNA2T00112185001,GSBRNA2T00125365001…
Biological process	establishment of localization	GO:0051234	0.000059568027748603514	4.224986778818025	GSBRNA2T00024299001,GSBRNA2T00158266001,GSBRNA2T00036843001,GSBRNA2T00149685001,GSBRNA2T00157644001,GSBRNA2T00027221001,GSBRNA2T00102253001,GSBRNA2T00038577001,GSBRNA2T00135917001,GSBRNA2T00103928001,GSBRNA2T00090304001,GSBRNA2T00033628001,GSBRNA2T00093911001,GSBRNA2T00069521001,GSBRNA2T00129565001,GSBRNA2T00023382001,GSBRNA2T00104247001,GSBRNA2T00026600001,GSBRNA2T00112185001,GSBRNA2T00125365001…
Biological process	localization	GO:0051179	0.00023377924942531047	3.631194040051958	GSBRNA2T00024299001,GSBRNA2T00158266001,GSBRNA2T00036843001,GSBRNA2T00149685001,GSBRNA2T00157644001,GSBRNA2T00027221001,GSBRNA2T00102253001,GSBRNA2T00038577001,GSBRNA2T00135917001,GSBRNA2T00103928001,GSBRNA2T00090304001,GSBRNA2T00033628001,GSBRNA2T00093911001,GSBRNA2T00069521001,GSBRNA2T00129565001,GSBRNA2T00023382001,GSBRNA2T00104247001,GSBRNA2T00026600001,GSBRNA2T00112185001,GSBRNA2T00125365001…
Biological process	sulfur compound metabolic process	GO:0006790	0.0006701938320782988	3.1737995733773303	GSBRNA2T00007416001,GSBRNA2T00145946001,GSBRNA2T00009527001,GSBRNA2T00074868001,GSBRNA2T00042088001,GSBRNA2T00124982001,GSBRNA2T00062098001,GSBRNA2T00023030001,GSBRNA2T00138265001,GSBRNA2T00106793001,GSBRNA2T00135048001,GSBRNA2T00063703001,GSBRNA2T00025111001,GSBRNA2T00080925001,GSBRNA2T00137491001,GSBRNA2T00094497001,GSBRNA2T00061438001,GSBRNA2T00025157001,GSBRNA2T00156974001,GSBRNA2T00034979001…
Biological process	cell wall biogenesis	GO:0042546	0.0009183103604947422	3.037010515889565	GSBRNA2T00031564001,GSBRNA2T00021790001,GSBRNA2T00002720001,GSBRNA2T00117033001,GSBRNA2T00036734001,GSBRNA2T00140355001,GSBRNA2T00116241001,GSBRNA2T00073448001,GSBRNA2T00047201001,GSBRNA2T00096117001,GSBRNA2T00105320001,GSBRNA2T00154553001,GSBRNA2T00063666001,GSBRNA2T00015103001,GSBRNA2T00156477001,GSBRNA2T00123135001,GSBRNA2T00112429001,GSBRNA2T00070450001,GSBRNA2T00077282001,GSBRNA2T00051478001…
Biological process	polysaccharide metabolic process	GO:0005976	0.0011884452990553755	2.9250208028841533	GSBRNA2T00049367001,GSBRNA2T00031564001,GSBRNA2T00021790001,GSBRNA2T00046941001,GSBRNA2T00027872001,GSBRNA2T00019898001,GSBRNA2T00117033001,GSBRNA2T00044578001,GSBRNA2T00018889001,GSBRNA2T00036734001,GSBRNA2T00140355001,GSBRNA2T00116241001,GSBRNA2T00027031001,GSBRNA2T00106906001,GSBRNA2T00073448001,GSBRNA2T00047201001,GSBRNA2T00096117001,GSBRNA2T00105320001,GSBRNA2T00154553001,GSBRNA2T00063666001…
Biological process	cellular polysaccharide metabolic process	GO:0044264	0.0013503234068587382	2.8695622041025914	GSBRNA2T00031564001,GSBRNA2T00021790001,GSBRNA2T00027872001,GSBRNA2T00117033001,GSBRNA2T00018889001,GSBRNA2T00036734001,GSBRNA2T00140355001,GSBRNA2T00116241001,GSBRNA2T00073448001,GSBRNA2T00047201001,GSBRNA2T00096117001,GSBRNA2T00105320001,GSBRNA2T00154553001,GSBRNA2T00063666001,GSBRNA2T00015103001,GSBRNA2T00039598001,GSBRNA2T00156477001,GSBRNA2T00123135001,GSBRNA2T00112429001,GSBRNA2T00070450001…
Biological process	cellular modified amino acid metabolic process	GO:0006575	0.0016544650412507432	2.7813424050241022	GSBRNA2T00007416001,GSBRNA2T00145946001,GSBRNA2T00009527001,GSBRNA2T00073860001,GSBRNA2T00153238001,GSBRNA2T00062098001,GSBRNA2T00023030001,GSBRNA2T00061438001,GSBRNA2T00025157001,GSBRNA2T00105985001,GSBRNA2T00155584001,GSBRNA2T00099017001,GSBRNA2T00091169001,GSBRNA2T00033046001,GSBRNA2T00034941001,GSBRNA2T00003272001,GSBRNA2T00034940001,GSBRNA2T00091168001
Biological process	cell wall organization	GO:0071555	0.0018422731777566752	2.7346459708841473	GSBRNA2T00087067001,GSBRNA2T00102851001,GSBRNA2T00064408001,GSBRNA2T00002251001,GSBRNA2T00049367001,GSBRNA2T00031564001,GSBRNA2T00021790001,GSBRNA2T00013894001,GSBRNA2T00031944001,GSBRNA2T00027872001,GSBRNA2T00117033001,GSBRNA2T00018889001,GSBRNA2T00140355001,GSBRNA2T00116241001,GSBRNA2T00106906001,GSBRNA2T00031624001,GSBRNA2T00096117001,GSBRNA2T00105320001,GSBRNA2T00154553001,GSBRNA2T00063666001…
Biological process	external encapsulating structure organization	GO:0045229	0.002043064409053434	2.689717941710401	GSBRNA2T00087067001,GSBRNA2T00102851001,GSBRNA2T00064408001,GSBRNA2T00002251001,GSBRNA2T00049367001,GSBRNA2T00031564001,GSBRNA2T00021790001,GSBRNA2T00013894001,GSBRNA2T00031944001,GSBRNA2T00027872001,GSBRNA2T00117033001,GSBRNA2T00018889001,GSBRNA2T00140355001,GSBRNA2T00116241001,GSBRNA2T00106906001,GSBRNA2T00031624001,GSBRNA2T00096117001,GSBRNA2T00105320001,GSBRNA2T00154553001,GSBRNA2T00063666001…
Biological process	regulation of systemic acquired resistance	GO:0010112	0.0025422548205006573	2.5947809205047414	GSBRNA2T00139219001,GSBRNA2T00072247001,GSBRNA2T00150459001,GSBRNA2T00085441001,GSBRNA2T00052436001
Biological process	xyloglucan metabolic process	GO:0010411	0.0030288720172264453	2.518719077075401	GSBRNA2T00031564001,GSBRNA2T00021790001,GSBRNA2T00117033001,GSBRNA2T00140355001,GSBRNA2T00116241001,GSBRNA2T00096117001,GSBRNA2T00105320001,GSBRNA2T00154553001,GSBRNA2T00063666001,GSBRNA2T00015103001,GSBRNA2T00123135001,GSBRNA2T00077282001,GSBRNA2T00001843001
Biological process	cellular carbohydrate metabolic process	GO:0044262	0.0032355780635805694	2.4900481176550024	GSBRNA2T00074868001,GSBRNA2T00031564001,GSBRNA2T00021790001,GSBRNA2T00027872001,GSBRNA2T00117033001,GSBRNA2T00018889001,GSBRNA2T00036734001,GSBRNA2T00140355001,GSBRNA2T00116241001,GSBRNA2T00075294001,GSBRNA2T00073448001,GSBRNA2T00047201001,GSBRNA2T00096117001,GSBRNA2T00105320001,GSBRNA2T00154553001,GSBRNA2T00063666001,GSBRNA2T00015103001,GSBRNA2T00039598001,GSBRNA2T00156477001,GSBRNA2T00095497001…
Biological process	glutathione metabolic process	GO:0006749	0.0069212888870497265	2.1598130234029043	GSBRNA2T00007416001,GSBRNA2T00145946001,GSBRNA2T00009527001,GSBRNA2T00062098001,GSBRNA2T00023030001,GSBRNA2T00061438001,GSBRNA2T00091169001,GSBRNA2T00033046001,GSBRNA2T00034941001,GSBRNA2T00003272001,GSBRNA2T00034940001,GSBRNA2T00091168001
Biological process	sulfate reduction	GO:0019419	0.007596571543824416	2.119382367659182	GSBRNA2T00138265001,GSBRNA2T00106793001,GSBRNA2T00094497001,GSBRNA2T00156974001
Biological process	carbohydrate metabolic process	GO:0005975	0.04418031877697761	1.354771154861531	GSBRNA2T00074868001,GSBRNA2T00087067001,GSBRNA2T00121376001,GSBRNA2T00100320001,GSBRNA2T00002251001,GSBRNA2T00049367001,GSBRNA2T00150787001,GSBRNA2T00031564001,GSBRNA2T00021790001,GSBRNA2T00031944001,GSBRNA2T00105460001,GSBRNA2T00046941001,GSBRNA2T00027872001,GSBRNA2T00019898001,GSBRNA2T00117033001,GSBRNA2T00044578001,GSBRNA2T00018889001,GSBRNA2T00039669001,GSBRNA2T00036734001,GSBRNA2T00140355001…

## Sheet: K deprivation
source	name	term_id	adjusted_p_value	-log10(adjPval)	Genes
Biological process	metal ion transport	GO:0030001	0.00044598463793139306	3.3506801004280575	GSBRNA2T00112667001,GSBRNA2T00045378001,GSBRNA2T00045380001,GSBRNA2T00096852001,GSBRNA2T00025608001,GSBRNA2T00097859001,GSBRNA2T00018006001,GSBRNA2T00020836001,GSBRNA2T00125507001,GSBRNA2T00098758001,GSBRNA2T00127385001,GSBRNA2T00112679001,GSBRNA2T00119157001,GSBRNA2T00008323001,GSBRNA2T00042339001,GSBRNA2T00076820001,GSBRNA2T00143299001,GSBRNA2T00091553001
Biological process	zinc ion transmembrane transport	GO:0071577	0.005329322806333338	2.2733279729917135	GSBRNA2T00112667001,GSBRNA2T00045378001,GSBRNA2T00045380001,GSBRNA2T00096852001,GSBRNA2T00025608001,GSBRNA2T00091553001
Biological process	zinc ion transport	GO:0006829	0.005329322806333338	2.2733279729917135	GSBRNA2T00112667001,GSBRNA2T00045378001,GSBRNA2T00045380001,GSBRNA2T00096852001,GSBRNA2T00025608001,GSBRNA2T00091553001
Biological process	inorganic cation transmembrane transport	GO:0098662	0.008435484591925172	2.0738899635130355	GSBRNA2T00112667001,GSBRNA2T00045378001,GSBRNA2T00045380001,GSBRNA2T00096852001,GSBRNA2T00025608001,GSBRNA2T00097859001,GSBRNA2T00018006001,GSBRNA2T00020836001,GSBRNA2T00125507001,GSBRNA2T00098758001,GSBRNA2T00112679001,GSBRNA2T00119157001,GSBRNA2T00008323001,GSBRNA2T00042339001,GSBRNA2T00076820001,GSBRNA2T00143299001,GSBRNA2T00091553001
Biological process	oxidation-reduction process	GO:0055114	0.01374841261433462	1.8617474423887799	GSBRNA2T00137685001,GSBRNA2T00042138001,GSBRNA2T00013261001,GSBRNA2T00059364001,GSBRNA2T00123593001,GSBRNA2T00109344001,GSBRNA2T00141719001,GSBRNA2T00047520001,GSBRNA2T00068647001,GSBRNA2T00141714001,GSBRNA2T00150294001,GSBRNA2T00021899001,GSBRNA2T00043992001,GSBRNA2T00045589001,GSBRNA2T00015259001,GSBRNA2T00071288001,GSBRNA2T00065071001,GSBRNA2T00025070001,GSBRNA2T00000146001,GSBRNA2T00052392001…
Biological process	divalent metal ion transport	GO:0070838	0.019211676218244298	1.716434741303051	GSBRNA2T00112667001,GSBRNA2T00045378001,GSBRNA2T00045380001,GSBRNA2T00096852001,GSBRNA2T00025608001,GSBRNA2T00097859001,GSBRNA2T00020836001,GSBRNA2T00076820001,GSBRNA2T00091553001
Biological process	sulfur amino acid biosynthetic process	GO:0000097	0.023179842317018567	1.634889522690009	GSBRNA2T00011337001,GSBRNA2T00092006001,GSBRNA2T00080405001,GSBRNA2T00054274001,GSBRNA2T00043605001,GSBRNA2T00098221001
Biological process	transition metal ion transport	GO:0000041	0.023363385079335545	1.631464232845192	GSBRNA2T00112667001,GSBRNA2T00045378001,GSBRNA2T00045380001,GSBRNA2T00096852001,GSBRNA2T00025608001,GSBRNA2T00018006001,GSBRNA2T00119157001,GSBRNA2T00091553001
Biological process	divalent inorganic cation transport	GO:0072511	0.024776434044279583	1.605961199426198	GSBRNA2T00112667001,GSBRNA2T00045378001,GSBRNA2T00045380001,GSBRNA2T00096852001,GSBRNA2T00025608001,GSBRNA2T00097859001,GSBRNA2T00020836001,GSBRNA2T00076820001,GSBRNA2T00091553001
Biological process	L-methionine salvage from methylthioadenosine	GO:0019509	0.026547846230886463	1.575970706521591	GSBRNA2T00054274001,GSBRNA2T00043605001,GSBRNA2T00098221001
Biological process	amino acid salvage	GO:0043102	0.026547846230886463	1.575970706521591	GSBRNA2T00054274001,GSBRNA2T00043605001,GSBRNA2T00098221001
Biological process	L-methionine salvage	GO:0071267	0.026547846230886463	1.575970706521591	GSBRNA2T00054274001,GSBRNA2T00043605001,GSBRNA2T00098221001
Biological process	cation transmembrane transport	GO:0098655	0.02714527476829896	1.566305757996067	GSBRNA2T00112667001,GSBRNA2T00045378001,GSBRNA2T00045380001,GSBRNA2T00096852001,GSBRNA2T00025608001,GSBRNA2T00097859001,GSBRNA2T00018006001,GSBRNA2T00020836001,GSBRNA2T00125507001,GSBRNA2T00098758001,GSBRNA2T00112679001,GSBRNA2T00119157001,GSBRNA2T00008323001,GSBRNA2T00042339001,GSBRNA2T00076820001,GSBRNA2T00143299001,GSBRNA2T00091553001
Biological process	inorganic ion transmembrane transport	GO:0098660	0.03328738023486583	1.4777203831044246	GSBRNA2T00112667001,GSBRNA2T00045378001,GSBRNA2T00045380001,GSBRNA2T00096852001,GSBRNA2T00025608001,GSBRNA2T00097859001,GSBRNA2T00018006001,GSBRNA2T00020836001,GSBRNA2T00125507001,GSBRNA2T00098758001,GSBRNA2T00112679001,GSBRNA2T00119157001,GSBRNA2T00008323001,GSBRNA2T00042339001,GSBRNA2T00076820001,GSBRNA2T00143299001,GSBRNA2T00091553001
Biological process	S-adenosylmethionine cycle	GO:0033353	0.034367418534289304	1.4638530881251532	GSBRNA2T00010214001,GSBRNA2T00054274001,GSBRNA2T00098221001
Biological process	sulfur amino acid metabolic process	GO:0000096	0.0486560960005	1.3128627403180317	GSBRNA2T00011337001,GSBRNA2T00092006001,GSBRNA2T00080405001,GSBRNA2T00054274001,GSBRNA2T00043605001,GSBRNA2T00098221001

## Sheet: Ca deprivation
source	name	term_id	adjusted_p_value	-log10(adjPval)	Genes
Biological process	cellular response to chemical stimulus	GO:0070887	3.166342582937768e-14	13.499442098371187	GSBRNA2T00019165001,GSBRNA2T00032595001,GSBRNA2T00084711001,GSBRNA2T00029037001,GSBRNA2T00088594001,GSBRNA2T00019355001,GSBRNA2T00029036001,GSBRNA2T00090256001,GSBRNA2T00083709001,GSBRNA2T00024594001,GSBRNA2T00083277001,GSBRNA2T00029596001,GSBRNA2T00060268001,GSBRNA2T00136887001,GSBRNA2T00101979001,GSBRNA2T00065871001,GSBRNA2T00077294001,GSBRNA2T00125390001,GSBRNA2T00016516001,GSBRNA2T00046521001…
Biological process	protein phosphorylation	GO:0006468	5.945887684905579e-13	12.225783298677404	GSBRNA2T00048837001,GSBRNA2T00095301001,GSBRNA2T00062314001,GSBRNA2T00063314001,GSBRNA2T00106664001,GSBRNA2T00017825001,GSBRNA2T00068023001,GSBRNA2T00043134001,GSBRNA2T00058228001,GSBRNA2T00072099001,GSBRNA2T00065974001,GSBRNA2T00157088001,GSBRNA2T00006975001,GSBRNA2T00064851001,GSBRNA2T00042786001,GSBRNA2T00072697001,GSBRNA2T00027282001,GSBRNA2T00066610001,GSBRNA2T00147998001,GSBRNA2T00063091001…
Biological process	hydrogen peroxide catabolic process	GO:0042744	1.498035943997902e-10	9.824477766013944	GSBRNA2T00119675001,GSBRNA2T00029037001,GSBRNA2T00138557001,GSBRNA2T00029036001,GSBRNA2T00083709001,GSBRNA2T00083277001,GSBRNA2T00077294001,GSBRNA2T00131028001,GSBRNA2T00125390001,GSBRNA2T00107065001,GSBRNA2T00141720001,GSBRNA2T00099895001,GSBRNA2T00086080001,GSBRNA2T00052070001,GSBRNA2T00143338001,GSBRNA2T00053839001,GSBRNA2T00050618001,GSBRNA2T00127459001,GSBRNA2T00005722001,GSBRNA2T00061996001…
Biological process	hydrogen peroxide metabolic process	GO:0042743	1.7525962977273378e-10	9.756318110067367	GSBRNA2T00119675001,GSBRNA2T00029037001,GSBRNA2T00138557001,GSBRNA2T00029036001,GSBRNA2T00083709001,GSBRNA2T00083277001,GSBRNA2T00077294001,GSBRNA2T00131028001,GSBRNA2T00125390001,GSBRNA2T00107065001,GSBRNA2T00141720001,GSBRNA2T00099895001,GSBRNA2T00086080001,GSBRNA2T00052070001,GSBRNA2T00143338001,GSBRNA2T00053839001,GSBRNA2T00050618001,GSBRNA2T00127459001,GSBRNA2T00005722001,GSBRNA2T00061996001…
Biological process	reactive oxygen species metabolic process	GO:0072593	2.047473040584194e-10	9.688781807957094	GSBRNA2T00119675001,GSBRNA2T00029037001,GSBRNA2T00138557001,GSBRNA2T00029036001,GSBRNA2T00083709001,GSBRNA2T00083277001,GSBRNA2T00115784001,GSBRNA2T00065871001,GSBRNA2T00077294001,GSBRNA2T00131028001,GSBRNA2T00125390001,GSBRNA2T00107065001,GSBRNA2T00141720001,GSBRNA2T00099895001,GSBRNA2T00068633001,GSBRNA2T00086080001,GSBRNA2T00052070001,GSBRNA2T00143338001,GSBRNA2T00053839001,GSBRNA2T00050618001…
Biological process	auxin-activated signaling pathway	GO:0009734	2.9363696260851125e-10	9.532189276935368	GSBRNA2T00032595001,GSBRNA2T00090256001,GSBRNA2T00024594001,GSBRNA2T00101979001,GSBRNA2T00016516001,GSBRNA2T00062938001,GSBRNA2T00081486001,GSBRNA2T00099075001,GSBRNA2T00092749001,GSBRNA2T00061807001,GSBRNA2T00102427001,GSBRNA2T00154850001,GSBRNA2T00033160001,GSBRNA2T00088024001,GSBRNA2T00147858001,GSBRNA2T00132272001,GSBRNA2T00137077001,GSBRNA2T00070008001,GSBRNA2T00071783001,GSBRNA2T00043619001…
Biological process	cellular response to auxin stimulus	GO:0071365	2.9363696260851125e-10	9.532189276935368	GSBRNA2T00032595001,GSBRNA2T00090256001,GSBRNA2T00024594001,GSBRNA2T00101979001,GSBRNA2T00016516001,GSBRNA2T00062938001,GSBRNA2T00081486001,GSBRNA2T00099075001,GSBRNA2T00092749001,GSBRNA2T00061807001,GSBRNA2T00102427001,GSBRNA2T00154850001,GSBRNA2T00033160001,GSBRNA2T00088024001,GSBRNA2T00147858001,GSBRNA2T00132272001,GSBRNA2T00137077001,GSBRNA2T00070008001,GSBRNA2T00071783001,GSBRNA2T00043619001…
Biological process	signaling	GO:0023052	3.435772778475038e-10	9.463975565538547	GSBRNA2T00048820001,GSBRNA2T00095301001,GSBRNA2T00027910001,GSBRNA2T00043134001,GSBRNA2T00019165001,GSBRNA2T00015318001,GSBRNA2T00137769001,GSBRNA2T00032595001,GSBRNA2T00084711001,GSBRNA2T00022454001,GSBRNA2T00088594001,GSBRNA2T00048823001,GSBRNA2T00048816001,GSBRNA2T00042786001,GSBRNA2T00120663001,GSBRNA2T00019355001,GSBRNA2T00090256001,GSBRNA2T00136787001,GSBRNA2T00109591001,GSBRNA2T00024594001…
Biological process	hormone-mediated signaling pathway	GO:0009755	8.301023383996323e-10	9.080868362729403	GSBRNA2T00019165001,GSBRNA2T00032595001,GSBRNA2T00084711001,GSBRNA2T00088594001,GSBRNA2T00090256001,GSBRNA2T00024594001,GSBRNA2T00029596001,GSBRNA2T00060268001,GSBRNA2T00136887001,GSBRNA2T00101979001,GSBRNA2T00065871001,GSBRNA2T00016516001,GSBRNA2T00046521001,GSBRNA2T00062938001,GSBRNA2T00081486001,GSBRNA2T00005307001,GSBRNA2T00058558001,GSBRNA2T00099075001,GSBRNA2T00092749001,GSBRNA2T00006140001…
Biological process	cellular response to hormone stimulus	GO:0032870	8.301023383996323e-10	9.080868362729403	GSBRNA2T00019165001,GSBRNA2T00032595001,GSBRNA2T00084711001,GSBRNA2T00088594001,GSBRNA2T00090256001,GSBRNA2T00024594001,GSBRNA2T00029596001,GSBRNA2T00060268001,GSBRNA2T00136887001,GSBRNA2T00101979001,GSBRNA2T00065871001,GSBRNA2T00016516001,GSBRNA2T00046521001,GSBRNA2T00062938001,GSBRNA2T00081486001,GSBRNA2T00005307001,GSBRNA2T00058558001,GSBRNA2T00099075001,GSBRNA2T00092749001,GSBRNA2T00006140001…
Biological process	signal transduction	GO:0007165	1.1125047634551112e-9	8.953698120807399	GSBRNA2T00048820001,GSBRNA2T00095301001,GSBRNA2T00043134001,GSBRNA2T00019165001,GSBRNA2T00015318001,GSBRNA2T00137769001,GSBRNA2T00032595001,GSBRNA2T00084711001,GSBRNA2T00022454001,GSBRNA2T00088594001,GSBRNA2T00048823001,GSBRNA2T00048816001,GSBRNA2T00042786001,GSBRNA2T00120663001,GSBRNA2T00019355001,GSBRNA2T00090256001,GSBRNA2T00136787001,GSBRNA2T00109591001,GSBRNA2T00024594001,GSBRNA2T00029596001…
Biological process	cellular response to endogenous stimulus	GO:0071495	1.189144768159788e-9	8.92476527054049	GSBRNA2T00019165001,GSBRNA2T00032595001,GSBRNA2T00084711001,GSBRNA2T00088594001,GSBRNA2T00090256001,GSBRNA2T00024594001,GSBRNA2T00029596001,GSBRNA2T00060268001,GSBRNA2T00136887001,GSBRNA2T00101979001,GSBRNA2T00065871001,GSBRNA2T00016516001,GSBRNA2T00046521001,GSBRNA2T00062938001,GSBRNA2T00081486001,GSBRNA2T00005307001,GSBRNA2T00058558001,GSBRNA2T00099075001,GSBRNA2T00092749001,GSBRNA2T00006140001…
Biological process	response to oxidative stress	GO:0006979	3.561877693853894e-9	8.448320997224346	GSBRNA2T00119675001,GSBRNA2T00029037001,GSBRNA2T00106932001,GSBRNA2T00138557001,GSBRNA2T00029036001,GSBRNA2T00083709001,GSBRNA2T00083277001,GSBRNA2T00077294001,GSBRNA2T00131028001,GSBRNA2T00125390001,GSBRNA2T00107065001,GSBRNA2T00141720001,GSBRNA2T00099895001,GSBRNA2T00034173001,GSBRNA2T00068633001,GSBRNA2T00086080001,GSBRNA2T00052070001,GSBRNA2T00121443001,GSBRNA2T00143338001,GSBRNA2T00053839001…
Biological process	cellular carbohydrate metabolic process	GO:0044262	8.057461417705533e-9	8.093801765383446	GSBRNA2T00106836001,GSBRNA2T00047527001,GSBRNA2T00034142001,GSBRNA2T00137995001,GSBRNA2T00157013001,GSBRNA2T00102645001,GSBRNA2T00058567001,GSBRNA2T00056494001,GSBRNA2T00029940001,GSBRNA2T00015814001,GSBRNA2T00153858001,GSBRNA2T00071149001,GSBRNA2T00003564001,GSBRNA2T00089784001,GSBRNA2T00049086001,GSBRNA2T00098970001,GSBRNA2T00099500001,GSBRNA2T00144678001,GSBRNA2T00049032001,GSBRNA2T00036780001…
Biological process	phosphorylation	GO:0016310	1.2660659168374836e-8	7.897543682491223	GSBRNA2T00048837001,GSBRNA2T00095301001,GSBRNA2T00062314001,GSBRNA2T00063314001,GSBRNA2T00106664001,GSBRNA2T00017825001,GSBRNA2T00068023001,GSBRNA2T00043134001,GSBRNA2T00058228001,GSBRNA2T00072099001,GSBRNA2T00065974001,GSBRNA2T00047527001,GSBRNA2T00157088001,GSBRNA2T00006975001,GSBRNA2T00064851001,GSBRNA2T00042786001,GSBRNA2T00072697001,GSBRNA2T00027282001,GSBRNA2T00066610001,GSBRNA2T00147998001…
Biological process	response to chemical	GO:0042221	2.932408943494795e-8	7.5327754646179645	GSBRNA2T00096593001,GSBRNA2T00113672001,GSBRNA2T00019165001,GSBRNA2T00032595001,GSBRNA2T00150152001,GSBRNA2T00084711001,GSBRNA2T00029037001,GSBRNA2T00088594001,GSBRNA2T00106932001,GSBRNA2T00019355001,GSBRNA2T00029036001,GSBRNA2T00090256001,GSBRNA2T00026766001,GSBRNA2T00083709001,GSBRNA2T00024594001,GSBRNA2T00083277001,GSBRNA2T00029596001,GSBRNA2T00010344001,GSBRNA2T00060268001,GSBRNA2T00136887001…
Biological process	phosphate-containing compound metabolic process	GO:0006796	1.3775083366826432e-7	6.860905764117329	GSBRNA2T00048837001,GSBRNA2T00095301001,GSBRNA2T00062314001,GSBRNA2T00063314001,GSBRNA2T00106664001,GSBRNA2T00017825001,GSBRNA2T00068023001,GSBRNA2T00043134001,GSBRNA2T00058228001,GSBRNA2T00072099001,GSBRNA2T00065974001,GSBRNA2T00047527001,GSBRNA2T00121312001,GSBRNA2T00157088001,GSBRNA2T00006975001,GSBRNA2T00059096001,GSBRNA2T00064851001,GSBRNA2T00042786001,GSBRNA2T00130809001,GSBRNA2T00072697001…
Biological process	cellular oxidant detoxification	GO:0098869	1.4121388471400516e-7	6.850122599614131	GSBRNA2T00029037001,GSBRNA2T00029036001,GSBRNA2T00083709001,GSBRNA2T00083277001,GSBRNA2T00077294001,GSBRNA2T00125390001,GSBRNA2T00034173001,GSBRNA2T00068633001,GSBRNA2T00086080001,GSBRNA2T00052070001,GSBRNA2T00053839001,GSBRNA2T00005743001,GSBRNA2T00050618001,GSBRNA2T00071487001,GSBRNA2T00080479001,GSBRNA2T00050776001,GSBRNA2T00094320001,GSBRNA2T00045217001,GSBRNA2T00056399001,GSBRNA2T00061704001…
Biological process	phosphorus metabolic process	GO:0006793	1.466370821994679e-7	6.8337561895984695	GSBRNA2T00048837001,GSBRNA2T00095301001,GSBRNA2T00062314001,GSBRNA2T00063314001,GSBRNA2T00106664001,GSBRNA2T00017825001,GSBRNA2T00068023001,GSBRNA2T00043134001,GSBRNA2T00058228001,GSBRNA2T00072099001,GSBRNA2T00065974001,GSBRNA2T00047527001,GSBRNA2T00121312001,GSBRNA2T00157088001,GSBRNA2T00006975001,GSBRNA2T00059096001,GSBRNA2T00064851001,GSBRNA2T00042786001,GSBRNA2T00130809001,GSBRNA2T00072697001…
Biological process	cellular response to organic substance	GO:0071310	1.7282895759828875e-7	6.762383489452505	GSBRNA2T00019165001,GSBRNA2T00032595001,GSBRNA2T00084711001,GSBRNA2T00088594001,GSBRNA2T00019355001,GSBRNA2T00090256001,GSBRNA2T00024594001,GSBRNA2T00029596001,GSBRNA2T00060268001,GSBRNA2T00136887001,GSBRNA2T00101979001,GSBRNA2T00065871001,GSBRNA2T00016516001,GSBRNA2T00046521001,GSBRNA2T00062938001,GSBRNA2T00081486001,GSBRNA2T00005307001,GSBRNA2T00058558001,GSBRNA2T00099075001,GSBRNA2T00092749001…
Biological process	cellular response to toxic substance	GO:0097237	2.8077846045227407e-7	6.551636211590381	GSBRNA2T00029037001,GSBRNA2T00029036001,GSBRNA2T00083709001,GSBRNA2T00083277001,GSBRNA2T00077294001,GSBRNA2T00125390001,GSBRNA2T00034173001,GSBRNA2T00068633001,GSBRNA2T00052507001,GSBRNA2T00086080001,GSBRNA2T00052070001,GSBRNA2T00053839001,GSBRNA2T00005743001,GSBRNA2T00050618001,GSBRNA2T00071487001,GSBRNA2T00080479001,GSBRNA2T00050776001,GSBRNA2T00094320001,GSBRNA2T00045217001,GSBRNA2T00067884001…
Biological process	cellular detoxification	GO:1990748	2.8077846045227407e-7	6.551636211590381	GSBRNA2T00029037001,GSBRNA2T00029036001,GSBRNA2T00083709001,GSBRNA2T00083277001,GSBRNA2T00077294001,GSBRNA2T00125390001,GSBRNA2T00034173001,GSBRNA2T00068633001,GSBRNA2T00052507001,GSBRNA2T00086080001,GSBRNA2T00052070001,GSBRNA2T00053839001,GSBRNA2T00005743001,GSBRNA2T00050618001,GSBRNA2T00071487001,GSBRNA2T00080479001,GSBRNA2T00050776001,GSBRNA2T00094320001,GSBRNA2T00045217001,GSBRNA2T00067884001…
Biological process	response to toxic substance	GO:0009636	4.217393720154084e-7	6.374955852978837	GSBRNA2T00096593001,GSBRNA2T00029037001,GSBRNA2T00029036001,GSBRNA2T00083709001,GSBRNA2T00083277001,GSBRNA2T00077294001,GSBRNA2T00125390001,GSBRNA2T00034173001,GSBRNA2T00068633001,GSBRNA2T00052507001,GSBRNA2T00086080001,GSBRNA2T00125011001,GSBRNA2T00052070001,GSBRNA2T00053839001,GSBRNA2T00005743001,GSBRNA2T00050618001,GSBRNA2T00071487001,GSBRNA2T00052462001,GSBRNA2T00080479001,GSBRNA2T00050776001…
Biological process	detoxification	GO:0098754	6.727535296656125e-7	6.172144014990774	GSBRNA2T00029037001,GSBRNA2T00029036001,GSBRNA2T00083709001,GSBRNA2T00083277001,GSBRNA2T00077294001,GSBRNA2T00125390001,GSBRNA2T00034173001,GSBRNA2T00068633001,GSBRNA2T00052507001,GSBRNA2T00086080001,GSBRNA2T00052070001,GSBRNA2T00053839001,GSBRNA2T00005743001,GSBRNA2T00050618001,GSBRNA2T00071487001,GSBRNA2T00080479001,GSBRNA2T00050776001,GSBRNA2T00094320001,GSBRNA2T00045217001,GSBRNA2T00067884001…
Biological process	response to stimulus	GO:0050896	0.0000013381517095869434	5.873494646731533	GSBRNA2T00155060001,GSBRNA2T00045179001,GSBRNA2T00048820001,GSBRNA2T00095301001,GSBRNA2T00094059001,GSBRNA2T00022047001,GSBRNA2T00027174001,GSBRNA2T00008244001,GSBRNA2T00043134001,GSBRNA2T00096593001,GSBRNA2T00054681001,GSBRNA2T00113672001,GSBRNA2T00019165001,GSBRNA2T00015318001,GSBRNA2T00137769001,GSBRNA2T00119675001,GSBRNA2T00032595001,GSBRNA2T00150152001,GSBRNA2T00084711001,GSBRNA2T00022454001…
Biological process	regulation of cellular process	GO:0050794	0.0000017538150382253965	5.756016210350659	GSBRNA2T00123239001,GSBRNA2T00084613001,GSBRNA2T00048820001,GSBRNA2T00095301001,GSBRNA2T00134310001,GSBRNA2T00087295001,GSBRNA2T00020849001,GSBRNA2T00056691001,GSBRNA2T00127094001,GSBRNA2T00043134001,GSBRNA2T00126205001,GSBRNA2T00001377001,GSBRNA2T00128635001,GSBRNA2T00131304001,GSBRNA2T00125249001,GSBRNA2T00134757001,GSBRNA2T00090639001,GSBRNA2T00001362001,GSBRNA2T00026353001,GSBRNA2T00097410001…
Biological process	regulation of transcription, DNA-templated	GO:0006355	0.00000732831082646138	5.134996118576805	GSBRNA2T00123239001,GSBRNA2T00084613001,GSBRNA2T00134310001,GSBRNA2T00087295001,GSBRNA2T00020849001,GSBRNA2T00056691001,GSBRNA2T00127094001,GSBRNA2T00126205001,GSBRNA2T00001377001,GSBRNA2T00128635001,GSBRNA2T00131304001,GSBRNA2T00134757001,GSBRNA2T00090639001,GSBRNA2T00001362001,GSBRNA2T00026353001,GSBRNA2T00097410001,GSBRNA2T00019165001,GSBRNA2T00008067001,GSBRNA2T00005771001,GSBRNA2T00151919001…
Biological process	cellular polysaccharide metabolic process	GO:0044264	0.000007693588017371705	5.11387107336746	GSBRNA2T00056494001,GSBRNA2T00015814001,GSBRNA2T00098970001,GSBRNA2T00144678001,GSBRNA2T00084195001,GSBRNA2T00085686001,GSBRNA2T00122806001,GSBRNA2T00102787001,GSBRNA2T00122125001,GSBRNA2T00105901001,GSBRNA2T00079679001,GSBRNA2T00050322001,GSBRNA2T00055710001,GSBRNA2T00077028001,GSBRNA2T00147519001,GSBRNA2T00057825001,GSBRNA2T00132385001,GSBRNA2T00077890001,GSBRNA2T00096223001,GSBRNA2T00099850001…
Biological process	response to hormone	GO:0009725	0.000008685179397438439	5.061221206518791	GSBRNA2T00113672001,GSBRNA2T00019165001,GSBRNA2T00032595001,GSBRNA2T00150152001,GSBRNA2T00084711001,GSBRNA2T00088594001,GSBRNA2T00090256001,GSBRNA2T00026766001,GSBRNA2T00024594001,GSBRNA2T00029596001,GSBRNA2T00010344001,GSBRNA2T00060268001,GSBRNA2T00136887001,GSBRNA2T00101979001,GSBRNA2T00065871001,GSBRNA2T00016516001,GSBRNA2T00046521001,GSBRNA2T00062938001,GSBRNA2T00032295001,GSBRNA2T00081486001…
Biological process	regulation of nucleic acid-templated transcription	GO:1903506	0.000010290338477566145	4.9875703398613185	GSBRNA2T00123239001,GSBRNA2T00084613001,GSBRNA2T00134310001,GSBRNA2T00087295001,GSBRNA2T00020849001,GSBRNA2T00056691001,GSBRNA2T00127094001,GSBRNA2T00126205001,GSBRNA2T00001377001,GSBRNA2T00128635001,GSBRNA2T00131304001,GSBRNA2T00134757001,GSBRNA2T00090639001,GSBRNA2T00001362001,GSBRNA2T00026353001,GSBRNA2T00097410001,GSBRNA2T00019165001,GSBRNA2T00008067001,GSBRNA2T00005771001,GSBRNA2T00151919001…
Biological process	regulation of RNA biosynthetic process	GO:2001141	0.000010290338477566145	4.9875703398613185	GSBRNA2T00123239001,GSBRNA2T00084613001,GSBRNA2T00134310001,GSBRNA2T00087295001,GSBRNA2T00020849001,GSBRNA2T00056691001,GSBRNA2T00127094001,GSBRNA2T00126205001,GSBRNA2T00001377001,GSBRNA2T00128635001,GSBRNA2T00131304001,GSBRNA2T00134757001,GSBRNA2T00090639001,GSBRNA2T00001362001,GSBRNA2T00026353001,GSBRNA2T00097410001,GSBRNA2T00019165001,GSBRNA2T00008067001,GSBRNA2T00005771001,GSBRNA2T00151919001…
Biological process	response to endogenous stimulus	GO:0009719	0.000010711532730231358	4.970148380834386	GSBRNA2T00113672001,GSBRNA2T00019165001,GSBRNA2T00032595001,GSBRNA2T00150152001,GSBRNA2T00084711001,GSBRNA2T00088594001,GSBRNA2T00090256001,GSBRNA2T00026766001,GSBRNA2T00024594001,GSBRNA2T00029596001,GSBRNA2T00010344001,GSBRNA2T00060268001,GSBRNA2T00136887001,GSBRNA2T00101979001,GSBRNA2T00065871001,GSBRNA2T00016516001,GSBRNA2T00046521001,GSBRNA2T00062938001,GSBRNA2T00032295001,GSBRNA2T00081486001…
Biological process	cell communication	GO:0007154	0.000013513713449296128	4.869225294283982	GSBRNA2T00048820001,GSBRNA2T00095301001,GSBRNA2T00027910001,GSBRNA2T00043134001,GSBRNA2T00019165001,GSBRNA2T00015318001,GSBRNA2T00137769001,GSBRNA2T00032595001,GSBRNA2T00084711001,GSBRNA2T00022454001,GSBRNA2T00088594001,GSBRNA2T00048823001,GSBRNA2T00048816001,GSBRNA2T00042786001,GSBRNA2T00120663001,GSBRNA2T00019355001,GSBRNA2T00090256001,GSBRNA2T00136787001,GSBRNA2T00109591001,GSBRNA2T00024594001…
Biological process	cell wall polysaccharide metabolic process	GO:0010383	0.00002603557700929749	4.584432792899868	GSBRNA2T00144678001,GSBRNA2T00102787001,GSBRNA2T00050322001,GSBRNA2T00055710001,GSBRNA2T00077028001,GSBRNA2T00057825001,GSBRNA2T00096223001,GSBRNA2T00093808001,GSBRNA2T00092733001,GSBRNA2T00142223001,GSBRNA2T00036065001,GSBRNA2T00096441001,GSBRNA2T00150043001,GSBRNA2T00001997001,GSBRNA2T00038393001,GSBRNA2T00149628001,GSBRNA2T00105320001,GSBRNA2T00056362001,GSBRNA2T00080347001,GSBRNA2T00067402001…
Biological process	hemicellulose metabolic process	GO:0010410	0.000038115039479407106	4.41890362605321	GSBRNA2T00144678001,GSBRNA2T00102787001,GSBRNA2T00055710001,GSBRNA2T00077028001,GSBRNA2T00057825001,GSBRNA2T00096223001,GSBRNA2T00093808001,GSBRNA2T00092733001,GSBRNA2T00142223001,GSBRNA2T00036065001,GSBRNA2T00096441001,GSBRNA2T00150043001,GSBRNA2T00001997001,GSBRNA2T00038393001,GSBRNA2T00149628001,GSBRNA2T00105320001,GSBRNA2T00056362001,GSBRNA2T00067402001,GSBRNA2T00099690001,GSBRNA2T00097726001…
Biological process	regulation of RNA metabolic process	GO:0051252	0.00004015029567858768	4.39631125210121	GSBRNA2T00123239001,GSBRNA2T00084613001,GSBRNA2T00134310001,GSBRNA2T00087295001,GSBRNA2T00020849001,GSBRNA2T00056691001,GSBRNA2T00127094001,GSBRNA2T00126205001,GSBRNA2T00001377001,GSBRNA2T00128635001,GSBRNA2T00131304001,GSBRNA2T00134757001,GSBRNA2T00090639001,GSBRNA2T00001362001,GSBRNA2T00026353001,GSBRNA2T00097410001,GSBRNA2T00019165001,GSBRNA2T00008067001,GSBRNA2T00005771001,GSBRNA2T00151919001…
Biological process	cellular response to stimulus	GO:0051716	0.00004706536703507147	4.327298550155925	GSBRNA2T00048820001,GSBRNA2T00095301001,GSBRNA2T00043134001,GSBRNA2T00019165001,GSBRNA2T00015318001,GSBRNA2T00137769001,GSBRNA2T00032595001,GSBRNA2T00084711001,GSBRNA2T00022454001,GSBRNA2T00029037001,GSBRNA2T00088594001,GSBRNA2T00048823001,GSBRNA2T00048816001,GSBRNA2T00042786001,GSBRNA2T00120663001,GSBRNA2T00019355001,GSBRNA2T00029036001,GSBRNA2T00090256001,GSBRNA2T00136787001,GSBRNA2T00109591001…
Biological process	cell wall biogenesis	GO:0042546	0.00008115115218238106	4.0907053096899	GSBRNA2T00075915001,GSBRNA2T00144678001,GSBRNA2T00102787001,GSBRNA2T00050322001,GSBRNA2T00055710001,GSBRNA2T00077028001,GSBRNA2T00057825001,GSBRNA2T00096223001,GSBRNA2T00093808001,GSBRNA2T00092733001,GSBRNA2T00000824001,GSBRNA2T00047474001,GSBRNA2T00142223001,GSBRNA2T00036065001,GSBRNA2T00130062001,GSBRNA2T00022088001,GSBRNA2T00096441001,GSBRNA2T00099445001,GSBRNA2T00150043001,GSBRNA2T00001997001…
Biological process	cell wall organization or biogenesis	GO:0071554	0.0000903736430754319	4.043958210408631	GSBRNA2T00090635001,GSBRNA2T00132649001,GSBRNA2T00123813001,GSBRNA2T00116828001,GSBRNA2T00023634001,GSBRNA2T00079751001,GSBRNA2T00124694001,GSBRNA2T00028678001,GSBRNA2T00028749001,GSBRNA2T00088390001,GSBRNA2T00089235001,GSBRNA2T00124750001,GSBRNA2T00046955001,GSBRNA2T00075915001,GSBRNA2T00085443001,GSBRNA2T00056494001,GSBRNA2T00015814001,GSBRNA2T00087833001,GSBRNA2T00119996001,GSBRNA2T00013772001…
Biological process	regulation of nucleobase-containing compound metabolic process	GO:0019219	0.00010917870326777455	3.9618620681816825	GSBRNA2T00123239001,GSBRNA2T00084613001,GSBRNA2T00134310001,GSBRNA2T00087295001,GSBRNA2T00020849001,GSBRNA2T00056691001,GSBRNA2T00127094001,GSBRNA2T00126205001,GSBRNA2T00001377001,GSBRNA2T00128635001,GSBRNA2T00131304001,GSBRNA2T00134757001,GSBRNA2T00090639001,GSBRNA2T00001362001,GSBRNA2T00026353001,GSBRNA2T00097410001,GSBRNA2T00019165001,GSBRNA2T00008067001,GSBRNA2T00005771001,GSBRNA2T00151919001…
Biological process	regulation of cellular macromolecule biosynthetic process	GO:2000112	0.0001570042834023721	3.804088498975238	GSBRNA2T00123239001,GSBRNA2T00084613001,GSBRNA2T00134310001,GSBRNA2T00087295001,GSBRNA2T00020849001,GSBRNA2T00056691001,GSBRNA2T00127094001,GSBRNA2T00126205001,GSBRNA2T00001377001,GSBRNA2T00128635001,GSBRNA2T00131304001,GSBRNA2T00125249001,GSBRNA2T00134757001,GSBRNA2T00090639001,GSBRNA2T00001362001,GSBRNA2T00026353001,GSBRNA2T00097410001,GSBRNA2T00019165001,GSBRNA2T00008067001,GSBRNA2T00005771001…
Biological process	regulation of biological process	GO:0050789	0.0002146468046696797	3.668275572242334	GSBRNA2T00123239001,GSBRNA2T00084613001,GSBRNA2T00048820001,GSBRNA2T00095301001,GSBRNA2T00134310001,GSBRNA2T00087295001,GSBRNA2T00020849001,GSBRNA2T00056691001,GSBRNA2T00127094001,GSBRNA2T00043134001,GSBRNA2T00126205001,GSBRNA2T00001377001,GSBRNA2T00128635001,GSBRNA2T00131304001,GSBRNA2T00125249001,GSBRNA2T00134757001,GSBRNA2T00090639001,GSBRNA2T00001362001,GSBRNA2T00026353001,GSBRNA2T00097410001…
Biological process	regulation of macromolecule biosynthetic process	GO:0010556	0.00023715608094361512	3.624965735079584	GSBRNA2T00123239001,GSBRNA2T00084613001,GSBRNA2T00134310001,GSBRNA2T00087295001,GSBRNA2T00020849001,GSBRNA2T00056691001,GSBRNA2T00127094001,GSBRNA2T00126205001,GSBRNA2T00001377001,GSBRNA2T00128635001,GSBRNA2T00131304001,GSBRNA2T00125249001,GSBRNA2T00134757001,GSBRNA2T00090639001,GSBRNA2T00001362001,GSBRNA2T00026353001,GSBRNA2T00097410001,GSBRNA2T00019165001,GSBRNA2T00008067001,GSBRNA2T00005771001…
Biological process	transcription, DNA-templated	GO:0006351	0.0002625806409327443	3.580737295938863	GSBRNA2T00123239001,GSBRNA2T00084613001,GSBRNA2T00134310001,GSBRNA2T00087295001,GSBRNA2T00020849001,GSBRNA2T00056691001,GSBRNA2T00027174001,GSBRNA2T00127094001,GSBRNA2T00126205001,GSBRNA2T00001377001,GSBRNA2T00128635001,GSBRNA2T00131304001,GSBRNA2T00134757001,GSBRNA2T00090639001,GSBRNA2T00001362001,GSBRNA2T00026353001,GSBRNA2T00097410001,GSBRNA2T00019165001,GSBRNA2T00008067001,GSBRNA2T00005771001…
Biological process	regulation of cellular biosynthetic process	GO:0031326	0.0002699742990557898	3.568677577728129	GSBRNA2T00123239001,GSBRNA2T00084613001,GSBRNA2T00134310001,GSBRNA2T00087295001,GSBRNA2T00020849001,GSBRNA2T00056691001,GSBRNA2T00127094001,GSBRNA2T00126205001,GSBRNA2T00001377001,GSBRNA2T00128635001,GSBRNA2T00131304001,GSBRNA2T00125249001,GSBRNA2T00134757001,GSBRNA2T00090639001,GSBRNA2T00001362001,GSBRNA2T00026353001,GSBRNA2T00097410001,GSBRNA2T00019165001,GSBRNA2T00008067001,GSBRNA2T00005771001…
Biological process	regulation of biosynthetic process	GO:0009889	0.0003038624486578198	3.517322966745817	GSBRNA2T00123239001,GSBRNA2T00084613001,GSBRNA2T00134310001,GSBRNA2T00087295001,GSBRNA2T00020849001,GSBRNA2T00056691001,GSBRNA2T00127094001,GSBRNA2T00126205001,GSBRNA2T00001377001,GSBRNA2T00128635001,GSBRNA2T00131304001,GSBRNA2T00125249001,GSBRNA2T00134757001,GSBRNA2T00090639001,GSBRNA2T00001362001,GSBRNA2T00026353001,GSBRNA2T00097410001,GSBRNA2T00019165001,GSBRNA2T00008067001,GSBRNA2T00005771001…
Biological process	nucleic acid-templated transcription	GO:0097659	0.00034893578832790364	3.4572544851915086	GSBRNA2T00123239001,GSBRNA2T00084613001,GSBRNA2T00134310001,GSBRNA2T00087295001,GSBRNA2T00020849001,GSBRNA2T00056691001,GSBRNA2T00027174001,GSBRNA2T00127094001,GSBRNA2T00126205001,GSBRNA2T00001377001,GSBRNA2T00128635001,GSBRNA2T00131304001,GSBRNA2T00134757001,GSBRNA2T00090639001,GSBRNA2T00001362001,GSBRNA2T00026353001,GSBRNA2T00097410001,GSBRNA2T00019165001,GSBRNA2T00008067001,GSBRNA2T00005771001…
Biological process	RNA biosynthetic process	GO:0032774	0.00035239378661434056	3.4529717576461847	GSBRNA2T00123239001,GSBRNA2T00084613001,GSBRNA2T00134310001,GSBRNA2T00087295001,GSBRNA2T00020849001,GSBRNA2T00056691001,GSBRNA2T00027174001,GSBRNA2T00127094001,GSBRNA2T00126205001,GSBRNA2T00001377001,GSBRNA2T00128635001,GSBRNA2T00131304001,GSBRNA2T00134757001,GSBRNA2T00090639001,GSBRNA2T00001362001,GSBRNA2T00026353001,GSBRNA2T00097410001,GSBRNA2T00019165001,GSBRNA2T00008067001,GSBRNA2T00005771001…
Biological process	biological regulation	GO:0065007	0.0004684968460260008	3.3292933284861594	GSBRNA2T00149411001,GSBRNA2T00123239001,GSBRNA2T00084613001,GSBRNA2T00006270001,GSBRNA2T00048820001,GSBRNA2T00095301001,GSBRNA2T00134310001,GSBRNA2T00087295001,GSBRNA2T00020849001,GSBRNA2T00056691001,GSBRNA2T00127094001,GSBRNA2T00043134001,GSBRNA2T00126205001,GSBRNA2T00044310001,GSBRNA2T00001377001,GSBRNA2T00128635001,GSBRNA2T00131304001,GSBRNA2T00125249001,GSBRNA2T00134757001,GSBRNA2T00090639001…
Biological process	xylan biosynthetic process	GO:0045492	0.0005324833653681488	3.2736939549158226	GSBRNA2T00102787001,GSBRNA2T00055710001,GSBRNA2T00077028001,GSBRNA2T00057825001,GSBRNA2T00096223001,GSBRNA2T00142223001,GSBRNA2T00096441001,GSBRNA2T00150043001,GSBRNA2T00001997001,GSBRNA2T00038393001,GSBRNA2T00056362001,GSBRNA2T00097726001,GSBRNA2T00091722001,GSBRNA2T00085525001,GSBRNA2T00156477001,GSBRNA2T00073448001,GSBRNA2T00047201001,GSBRNA2T00116053001
Biological process	plant-type cell wall organization or biogenesis	GO:0071669	0.000611339636972442	3.213717445269684	GSBRNA2T00090635001,GSBRNA2T00116828001,GSBRNA2T00124694001,GSBRNA2T00028678001,GSBRNA2T00028749001,GSBRNA2T00088390001,GSBRNA2T00089235001,GSBRNA2T00124750001,GSBRNA2T00075915001,GSBRNA2T00102787001,GSBRNA2T00050322001,GSBRNA2T00055710001,GSBRNA2T00077028001,GSBRNA2T00057825001,GSBRNA2T00096223001,GSBRNA2T00135421001,GSBRNA2T00000824001,GSBRNA2T00047474001,GSBRNA2T00142223001,GSBRNA2T00130062001…
Biological process	cell wall macromolecule metabolic process	GO:0044036	0.0022232537127457775	2.653010973757083	GSBRNA2T00132649001,GSBRNA2T00079751001,GSBRNA2T00144678001,GSBRNA2T00102787001,GSBRNA2T00050322001,GSBRNA2T00055710001,GSBRNA2T00077028001,GSBRNA2T00057825001,GSBRNA2T00096223001,GSBRNA2T00093808001,GSBRNA2T00092733001,GSBRNA2T00142223001,GSBRNA2T00036065001,GSBRNA2T00096441001,GSBRNA2T00150043001,GSBRNA2T00001997001,GSBRNA2T00038393001,GSBRNA2T00149628001,GSBRNA2T00105320001,GSBRNA2T00056362001…
Biological process	regulation of cellular metabolic process	GO:0031323	0.002910944255125198	2.535966111264497	GSBRNA2T00123239001,GSBRNA2T00084613001,GSBRNA2T00134310001,GSBRNA2T00087295001,GSBRNA2T00020849001,GSBRNA2T00056691001,GSBRNA2T00127094001,GSBRNA2T00126205001,GSBRNA2T00001377001,GSBRNA2T00128635001,GSBRNA2T00131304001,GSBRNA2T00125249001,GSBRNA2T00134757001,GSBRNA2T00090639001,GSBRNA2T00001362001,GSBRNA2T00026353001,GSBRNA2T00097410001,GSBRNA2T00019165001,GSBRNA2T00008067001,GSBRNA2T00005771001…
Biological process	regulation of nitrogen compound metabolic process	GO:0051171	0.0032649677725965667	2.4861211011431346	GSBRNA2T00123239001,GSBRNA2T00084613001,GSBRNA2T00134310001,GSBRNA2T00087295001,GSBRNA2T00020849001,GSBRNA2T00056691001,GSBRNA2T00127094001,GSBRNA2T00126205001,GSBRNA2T00001377001,GSBRNA2T00128635001,GSBRNA2T00131304001,GSBRNA2T00125249001,GSBRNA2T00134757001,GSBRNA2T00090639001,GSBRNA2T00001362001,GSBRNA2T00026353001,GSBRNA2T00097410001,GSBRNA2T00019165001,GSBRNA2T00008067001,GSBRNA2T00005771001…
Biological process	response to auxin	GO:0009733	0.0035049100209549934	2.4553231268854345	GSBRNA2T00113672001,GSBRNA2T00032595001,GSBRNA2T00150152001,GSBRNA2T00090256001,GSBRNA2T00024594001,GSBRNA2T00010344001,GSBRNA2T00101979001,GSBRNA2T00016516001,GSBRNA2T00062938001,GSBRNA2T00032295001,GSBRNA2T00081486001,GSBRNA2T00099075001,GSBRNA2T00092749001,GSBRNA2T00061807001,GSBRNA2T00102427001,GSBRNA2T00154850001,GSBRNA2T00033160001,GSBRNA2T00088024001,GSBRNA2T00147858001,GSBRNA2T00132272001…
Biological process	regulation of primary metabolic process	GO:0080090	0.004156202501951135	2.3813033005428097	GSBRNA2T00123239001,GSBRNA2T00084613001,GSBRNA2T00134310001,GSBRNA2T00087295001,GSBRNA2T00020849001,GSBRNA2T00056691001,GSBRNA2T00127094001,GSBRNA2T00126205001,GSBRNA2T00001377001,GSBRNA2T00128635001,GSBRNA2T00131304001,GSBRNA2T00125249001,GSBRNA2T00134757001,GSBRNA2T00090639001,GSBRNA2T00001362001,GSBRNA2T00026353001,GSBRNA2T00097410001,GSBRNA2T00019165001,GSBRNA2T00008067001,GSBRNA2T00005771001…
Biological process	cell wall organization	GO:0071555	0.004358009804456644	2.3607117970322533	GSBRNA2T00090635001,GSBRNA2T00123813001,GSBRNA2T00116828001,GSBRNA2T00023634001,GSBRNA2T00124694001,GSBRNA2T00028678001,GSBRNA2T00028749001,GSBRNA2T00088390001,GSBRNA2T00089235001,GSBRNA2T00124750001,GSBRNA2T00046955001,GSBRNA2T00075915001,GSBRNA2T00085443001,GSBRNA2T00056494001,GSBRNA2T00015814001,GSBRNA2T00087833001,GSBRNA2T00119996001,GSBRNA2T00013772001,GSBRNA2T00144678001,GSBRNA2T00084195001…
Biological process	response to organic substance	GO:0010033	0.005169639237269852	2.286539763043331	GSBRNA2T00113672001,GSBRNA2T00019165001,GSBRNA2T00032595001,GSBRNA2T00150152001,GSBRNA2T00084711001,GSBRNA2T00088594001,GSBRNA2T00019355001,GSBRNA2T00090256001,GSBRNA2T00026766001,GSBRNA2T00024594001,GSBRNA2T00029596001,GSBRNA2T00010344001,GSBRNA2T00060268001,GSBRNA2T00136887001,GSBRNA2T00101979001,GSBRNA2T00065871001,GSBRNA2T00016516001,GSBRNA2T00046521001,GSBRNA2T00062938001,GSBRNA2T00032295001…
Biological process	external encapsulating structure organization	GO:0045229	0.005184233989292294	2.2853154049065356	GSBRNA2T00090635001,GSBRNA2T00123813001,GSBRNA2T00116828001,GSBRNA2T00023634001,GSBRNA2T00124694001,GSBRNA2T00028678001,GSBRNA2T00028749001,GSBRNA2T00088390001,GSBRNA2T00089235001,GSBRNA2T00124750001,GSBRNA2T00046955001,GSBRNA2T00075915001,GSBRNA2T00085443001,GSBRNA2T00056494001,GSBRNA2T00015814001,GSBRNA2T00087833001,GSBRNA2T00119996001,GSBRNA2T00013772001,GSBRNA2T00144678001,GSBRNA2T00084195001…
Biological process	cellular carbohydrate biosynthetic process	GO:0034637	0.006450701147601279	2.1903930779252216	GSBRNA2T00106836001,GSBRNA2T00157013001,GSBRNA2T00003564001,GSBRNA2T00098970001,GSBRNA2T00072498001,GSBRNA2T00085686001,GSBRNA2T00122806001,GSBRNA2T00102787001,GSBRNA2T00122125001,GSBRNA2T00105901001,GSBRNA2T00050322001,GSBRNA2T00055710001,GSBRNA2T00077028001,GSBRNA2T00147519001,GSBRNA2T00057825001,GSBRNA2T00132385001,GSBRNA2T00096223001,GSBRNA2T00099850001,GSBRNA2T00149699001,GSBRNA2T00000824001…
Biological process	cell wall polysaccharide biosynthetic process	GO:0070592	0.00786985148574273	2.104033463261139	GSBRNA2T00102787001,GSBRNA2T00050322001,GSBRNA2T00055710001,GSBRNA2T00077028001,GSBRNA2T00057825001,GSBRNA2T00096223001,GSBRNA2T00142223001,GSBRNA2T00036065001,GSBRNA2T00096441001,GSBRNA2T00150043001,GSBRNA2T00001997001,GSBRNA2T00038393001,GSBRNA2T00056362001,GSBRNA2T00080347001,GSBRNA2T00097726001,GSBRNA2T00091722001,GSBRNA2T00085525001,GSBRNA2T00089067001,GSBRNA2T00156477001,GSBRNA2T00080348001…
Biological process	polysaccharide metabolic process	GO:0005976	0.0089982301495014	2.0458429029930563	GSBRNA2T00046955001,GSBRNA2T00056494001,GSBRNA2T00015814001,GSBRNA2T00119996001,GSBRNA2T00129455001,GSBRNA2T00098970001,GSBRNA2T00144678001,GSBRNA2T00140729001,GSBRNA2T00084195001,GSBRNA2T00085686001,GSBRNA2T00122806001,GSBRNA2T00082283001,GSBRNA2T00102787001,GSBRNA2T00122125001,GSBRNA2T00105901001,GSBRNA2T00079679001,GSBRNA2T00050322001,GSBRNA2T00055710001,GSBRNA2T00077028001,GSBRNA2T00147519001…
Biological process	xylan metabolic process	GO:0045491	0.010586353302413275	1.975253616227224	GSBRNA2T00102787001,GSBRNA2T00055710001,GSBRNA2T00077028001,GSBRNA2T00057825001,GSBRNA2T00096223001,GSBRNA2T00142223001,GSBRNA2T00096441001,GSBRNA2T00150043001,GSBRNA2T00001997001,GSBRNA2T00038393001,GSBRNA2T00056362001,GSBRNA2T00097726001,GSBRNA2T00091722001,GSBRNA2T00085525001,GSBRNA2T00156477001,GSBRNA2T00073448001,GSBRNA2T00047201001,GSBRNA2T00116053001
Biological process	carbohydrate metabolic process	GO:0005975	0.013379494464234537	1.8735602958014617	GSBRNA2T00045179001,GSBRNA2T00055288001,GSBRNA2T00094059001,GSBRNA2T00022047001,GSBRNA2T00149035001,GSBRNA2T00008244001,GSBRNA2T00106836001,GSBRNA2T00025603001,GSBRNA2T00132649001,GSBRNA2T00047527001,GSBRNA2T00000694001,GSBRNA2T00034142001,GSBRNA2T00034985001,GSBRNA2T00123813001,GSBRNA2T00043601001,GSBRNA2T00137995001,GSBRNA2T00008939001,GSBRNA2T00138579001,GSBRNA2T00023634001,GSBRNA2T00079751001…
Biological process	intracellular pH reduction	GO:0051452	0.015062244413118585	1.822110309436343	GSBRNA2T00090255001,GSBRNA2T00086971001,GSBRNA2T00117594001,GSBRNA2T00073949001,GSBRNA2T00083785001,GSBRNA2T00078260001,GSBRNA2T00075109001,GSBRNA2T00009851001
Biological process	pH reduction	GO:0045851	0.015062244413118585	1.822110309436343	GSBRNA2T00090255001,GSBRNA2T00086971001,GSBRNA2T00117594001,GSBRNA2T00073949001,GSBRNA2T00083785001,GSBRNA2T00078260001,GSBRNA2T00075109001,GSBRNA2T00009851001
Biological process	vacuolar acidification	GO:0007035	0.015062244413118585	1.822110309436343	GSBRNA2T00090255001,GSBRNA2T00086971001,GSBRNA2T00117594001,GSBRNA2T00073949001,GSBRNA2T00083785001,GSBRNA2T00078260001,GSBRNA2T00075109001,GSBRNA2T00009851001
Biological process	cellular component macromolecule biosynthetic process	GO:0070589	0.021194757823190028	1.6737715414290038	GSBRNA2T00102787001,GSBRNA2T00050322001,GSBRNA2T00055710001,GSBRNA2T00077028001,GSBRNA2T00057825001,GSBRNA2T00096223001,GSBRNA2T00142223001,GSBRNA2T00036065001,GSBRNA2T00096441001,GSBRNA2T00150043001,GSBRNA2T00001997001,GSBRNA2T00038393001,GSBRNA2T00056362001,GSBRNA2T00080347001,GSBRNA2T00097726001,GSBRNA2T00091722001,GSBRNA2T00085525001,GSBRNA2T00089067001,GSBRNA2T00156477001,GSBRNA2T00080348001…
Biological process	cell wall macromolecule biosynthetic process	GO:0044038	0.021194757823190028	1.6737715414290038	GSBRNA2T00102787001,GSBRNA2T00050322001,GSBRNA2T00055710001,GSBRNA2T00077028001,GSBRNA2T00057825001,GSBRNA2T00096223001,GSBRNA2T00142223001,GSBRNA2T00036065001,GSBRNA2T00096441001,GSBRNA2T00150043001,GSBRNA2T00001997001,GSBRNA2T00038393001,GSBRNA2T00056362001,GSBRNA2T00080347001,GSBRNA2T00097726001,GSBRNA2T00091722001,GSBRNA2T00085525001,GSBRNA2T00089067001,GSBRNA2T00156477001,GSBRNA2T00080348001…
Biological process	plant-type cell wall organization	GO:0009664	0.028838210444417287	1.5400316932670512	GSBRNA2T00090635001,GSBRNA2T00116828001,GSBRNA2T00124694001,GSBRNA2T00028678001,GSBRNA2T00028749001,GSBRNA2T00088390001,GSBRNA2T00089235001,GSBRNA2T00124750001,GSBRNA2T00075915001,GSBRNA2T00050322001,GSBRNA2T00130062001,GSBRNA2T00080347001,GSBRNA2T00013894001,GSBRNA2T00033999001,GSBRNA2T00109521001,GSBRNA2T00093460001,GSBRNA2T00043814001,GSBRNA2T00080348001,GSBRNA2T00020628001,GSBRNA2T00023116001…
Biological process	regulation of gene expression	GO:0010468	0.031138054589523016	1.506708524312132	GSBRNA2T00123239001,GSBRNA2T00084613001,GSBRNA2T00134310001,GSBRNA2T00087295001,GSBRNA2T00020849001,GSBRNA2T00056691001,GSBRNA2T00127094001,GSBRNA2T00126205001,GSBRNA2T00001377001,GSBRNA2T00128635001,GSBRNA2T00131304001,GSBRNA2T00125249001,GSBRNA2T00134757001,GSBRNA2T00090639001,GSBRNA2T00001362001,GSBRNA2T00026353001,GSBRNA2T00097410001,GSBRNA2T00019165001,GSBRNA2T00008067001,GSBRNA2T00005771001…
Biological process	cellular glucan metabolic process	GO:0006073	0.03149850769937478	1.5017100212351313	GSBRNA2T00056494001,GSBRNA2T00015814001,GSBRNA2T00098970001,GSBRNA2T00144678001,GSBRNA2T00084195001,GSBRNA2T00085686001,GSBRNA2T00122806001,GSBRNA2T00122125001,GSBRNA2T00105901001,GSBRNA2T00079679001,GSBRNA2T00055710001,GSBRNA2T00077028001,GSBRNA2T00147519001,GSBRNA2T00132385001,GSBRNA2T00077890001,GSBRNA2T00099850001,GSBRNA2T00005768001,GSBRNA2T00093808001,GSBRNA2T00092733001,GSBRNA2T00000824001…
Biological process	nucleobase-containing compound biosynthetic process	GO:0034654	0.04317288549580725	1.3647889239397972	GSBRNA2T00123239001,GSBRNA2T00084613001,GSBRNA2T00134310001,GSBRNA2T00087295001,GSBRNA2T00020849001,GSBRNA2T00056691001,GSBRNA2T00027174001,GSBRNA2T00127094001,GSBRNA2T00126205001,GSBRNA2T00001377001,GSBRNA2T00128635001,GSBRNA2T00131304001,GSBRNA2T00134757001,GSBRNA2T00090639001,GSBRNA2T00001362001,GSBRNA2T00026353001,GSBRNA2T00097410001,GSBRNA2T00019165001,GSBRNA2T00008067001,GSBRNA2T00005771001…
Biological process	glucan metabolic process	GO:0044042	0.04783502688178489	1.3202539776414126	GSBRNA2T00056494001,GSBRNA2T00015814001,GSBRNA2T00098970001,GSBRNA2T00144678001,GSBRNA2T00084195001,GSBRNA2T00085686001,GSBRNA2T00122806001,GSBRNA2T00122125001,GSBRNA2T00105901001,GSBRNA2T00079679001,GSBRNA2T00055710001,GSBRNA2T00077028001,GSBRNA2T00147519001,GSBRNA2T00132385001,GSBRNA2T00077890001,GSBRNA2T00099850001,GSBRNA2T00005768001,GSBRNA2T00093808001,GSBRNA2T00092733001,GSBRNA2T00000824001…
