# Supplementary material for: Comparative Omics Analysis of Brassica napus Roots Subjected to Six Individual Macronutrient Deprivations Reveals Deficiency-Specific Genes and Metabolomic Profiles
Source: Int J Mol Sci. 2021 Oct 28;22(21):11679. doi: 10.3390/ijms222111679 (PMC8584284; doi:10.3390/ijms222111679)
Supplement: Supplementary file 1 [file ijms-22-11679-s001.zip › Supplementary data 5.xlsx]

## Sheet: Legend
Brassica napus DEGs with the “transport” term in the annotation V5 from Genoscope or associated with GO term “ion transport” (GO:0006811) extracted from Amigo2 and unambiguously related to the transport of known elements (B, Ca, Cd, Cl, Co, Cu, F, Fe, K, Mg, Mn, N, Na, Ni, P, S, and Zn).

## Sheet: DEGs of ion transporters
ID gene	GO terme	Transporters	Annotation	log2FoldChange (N/Ctrl)	adjusted,PValue (N/Ctrl)	log2FoldChange (Mg/Ctrl)	adjusted,PValue (Mg/Ctrl)	log2FoldChange (P/Ctrl)	adjusted,PValue (P/Ctrl)	log2FoldChange (S/Ctrl)	adjusted,PValue (S/Ctrl)	log2FoldChange (K/Ctrl)	adjusted,PValue (K/Ctrl)	log2FoldChange (Ca/Ctrl)	adjusted,PValue (Ca/Ctrl)	specifically up-regulated	specifically down-regulated
BnaA04g26910D	GO:0046715	B	Bicarbonate transporter, eukaryotic;Bicarbonate transporter, C-terminal	-0.860689	0.000282613												-N
BnaAnng18280D	GO:0005262	Ca	Coiled-coil domain containing protein 109, C-terminal	1.7078	0.00702121									1.47858	0.018372
BnaA10g11420D	GO:0008553	Ca	Cation-transporting P-type ATPase;Cation-transporting P-type ATPase, N-terminal;H+ transporting P-type ATPase, subfamily IIIA;P-type ATPase, A domain;P-type ATPase, phosphorylation site;HAD-like domain;P-type ATPase, transmembrane domain;P-type ATPase, cytoplasmic domain N	1.60951	0.000154598											-N
BnaC09g32850D	GO:0008553	Ca	Cation-transporting P-type ATPase;Cation-transporting P-type ATPase, N-terminal;H+ transporting P-type ATPase, subfamily IIIA;P-type ATPase, A domain;P-type ATPase, phosphorylation site;HAD-like domain;P-type ATPase, transmembrane domain;P-type ATPase, cytoplasmic domain N	1.30219	0.00911722											-N
BnaA04g21850D	GO:0015369	Ca	Calcium/proton exchanger;Calcium/proton exchanger CAX;Sodium/calcium exchanger membrane region	1.19818	0.0056797	1.34169	0.00608764	-1.62234	0.000137725					-2.0126	1.83712e-06
BnaA07g12410D	GO:1990246	Ca	Coiled-coil domain containing protein 109, C-terminal	0.611584	0.0245199											-N
BnaA09g01640D	GO:0005245	Ca	Calcium-binding EF-hand;Ion transport domain;EF-hand-like domain	-0.452111	0.00724359									-0.758767	6.31227e-07
BnaC03g69500D	GO:0006874	Ca	Calcium-binding EF-hand;Sodium/calcium exchanger membrane region;EF-hand-like domain;EF-Hand 1, calcium-binding site	-0.637583	0.00195326			-0.53936	0.00758799					-0.948156	6.1007e-07
BnaA05g26020D	GO:0070588	Ca	Calcium/proton exchanger;Calcium/proton exchanger CAX;Sodium/calcium exchanger membrane region	-0.796372	3.11523e-05			-0.667711	0.00041238					-0.969507	1.01934e-07
BnaAnng10900D	GO:0008553	Ca	Cation-transporting P-type ATPase;Cation-transporting P-type ATPase, N-terminal;H+ transporting P-type ATPase, subfamily IIIA;P-type ATPase, A domain;P-type ATPase, phosphorylation site;HAD-like domain;P-type ATPase, transmembrane domain;P-type ATPase, cytoplasmic domain N	-1.00745	0.0137719	-0.97705	0.0475004	-5.36983	4.24799e-33					-2.8259	1.1779e-13
BnaA10g11120D	GO:0005388	Ca	Cation-transporting P-type ATPase;Cation-transporting P-type ATPase, N-terminal;Cation-transporting P-type ATPase, C-terminal;Calcium-transporting P-type ATPase, subfamily IIB;P-type ATPase, A domain;P-type ATPase, phosphorylation site;HAD-like domain;P-type ATPase, transmembrane domain;P-type ATPase, cytoplasmic domain N;Calcium-transporting P-type ATPase, N-terminal autoinhibitory domain	-1.02205	0.0019589			-1.39625	8.15033e-06	-0.936205	0.0106426			-1.30497	2.8195e-05
BnaC03g41960D	GO:0019829	Ca	Cation-transporting P-type ATPase;Cation-transporting P-type ATPase, N-terminal;Cation-transporting P-type ATPase, C-terminal;Calcium-transporting P-type ATPase, subfamily IIB;P-type ATPase, A domain;P-type ATPase, phosphorylation site;HAD-like domain;P-type ATPase, transmembrane domain;P-type ATPase, cytoplasmic domain N;Calcium-transporting P-type ATPase, N-terminal autoinhibitory domain	-1.04027	0.000567587					0.810872	0.0112196			-2.46642	1.7462e-16	-S
BnaC02g11860D	GO:0019829	Ca	Cation-transporting P-type ATPase;Cation-transporting P-type ATPase, N-terminal;Cation-transporting P-type ATPase, C-terminal;Calcium-transporting P-type ATPase, subfamily IIB;P-type ATPase, A domain;Coatomer, beta subunit, C-terminal;P-type ATPase, phosphorylation site;HAD-like domain;P-type ATPase, transmembrane domain;P-type ATPase, cytoplasmic domain N;Calcium-transporting P-type ATPase, N-te…	-1.04258	1.02279e-05			-0.968574	3.0126e-05	-0.693446	0.0113478			-0.986782	1.87675e-05
BnaC01g31340D	GO:0019829	Ca	Cation-transporting P-type ATPase;Cation-transporting P-type ATPase, N-terminal;Cation-transporting P-type ATPase, C-terminal;Calcium-transporting P-type ATPase, subfamily IIB;P-type ATPase, A domain;P-type ATPase, phosphorylation site;HAD-like domain;P-type ATPase, transmembrane domain;P-type ATPase, cytoplasmic domain N	-1.86502	0.0207466					-2.02669	0.0208411
BnaC03g70750D	GO:0015369	Ca	Calcium/proton exchanger;Calcium/proton exchanger CAX;Sodium/calcium exchanger membrane region	-1.97337	0.00106677	1.77384	0.000241376	-2.31881	0.000148033					-2.80533	6.16165e-06	-Mg
BnaA01g24360D	GO:0019829	Ca	Cation-transporting P-type ATPase;Cation-transporting P-type ATPase, N-terminal;Cation-transporting P-type ATPase, C-terminal;Calcium-transporting P-type ATPase, subfamily IIB;P-type ATPase, A domain;P-type ATPase, phosphorylation site;HAD-like domain;P-type ATPase, transmembrane domain;P-type ATPase, cytoplasmic domain N	-2.0109	0.0110123			-1.84839	0.0149955	-2.05145	0.0177769			-1.68754	0.0290392
BnaC05g29600D	GO:0019829	Ca	Cation-transporting P-type ATPase;Cation-transporting P-type ATPase, N-terminal;Cation-transporting P-type ATPase, C-terminal;Calcium-transporting P-type ATPase, subfamily IIB;P-type ATPase, A domain;P-type ATPase, phosphorylation site;HAD-like domain;P-type ATPase, transmembrane domain;P-type ATPase, cytoplasmic domain N	-2.07761	0.00349593			-2.72404	0.000307999	-1.50937	0.046051
BnaA01g25310D	GO:0019829	Ca	Cation-transporting P-type ATPase;Cation-transporting P-type ATPase, N-terminal;Cation-transporting P-type ATPase, C-terminal;Calcium-transporting P-type ATPase, subfamily IIB;P-type ATPase, A domain;P-type ATPase, phosphorylation site;HAD-like domain;P-type ATPase, transmembrane domain;P-type ATPase, cytoplasmic domain N;Calcium-transporting P-type ATPase, N-terminal autoinhibitory domain	-2.34796	9.0641e-06									-1.37192	0.0058539
BnaC01g32200D	GO:0005388	Ca	Cation-transporting P-type ATPase;Cation-transporting P-type ATPase, N-terminal;Cation-transporting P-type ATPase, C-terminal;Calcium-transporting P-type ATPase, subfamily IIB;P-type ATPase, A domain;P-type ATPase, phosphorylation site;HAD-like domain;P-type ATPase, transmembrane domain;P-type ATPase, cytoplasmic domain N;Calcium-transporting P-type ATPase, N-terminal autoinhibitory domain	-2.67011	0.000552947			-1.76626	0.0161714					-3.76293	1.59509e-06
BnaA05g16820D	GO:0005388	Ca	Cation-transporting P-type ATPase;Cation-transporting P-type ATPase, N-terminal;Cation-transporting P-type ATPase, C-terminal;Calcium-transporting P-type ATPase, subfamily IIB;P-type ATPase, A domain;P-type ATPase, phosphorylation site;HAD-like domain;P-type ATPase, transmembrane domain;P-type ATPase, cytoplasmic domain N	-3.30002	0.0055644			-3.15955	0.00565774	-3.08505	0.0187955
BnaA08g00350D	GO:0070588	Ca	Calcium/proton exchanger;Calcium/proton exchanger CAX;Sodium/calcium exchanger membrane region	-4.2278	8.41181e-09			-3.673	1.43795e-07					-3.66523	6.7195e-08
BnaC02g29540D	GO:0005262	Ca	Coiled-coil domain containing protein 109, C-terminal			2.63872	0.00260624							1.7516	0.0308069
BnaC02g29530D	GO:0005262	Ca	no data			2.57758	0.00038093							2.11315	0.00180685
BnaAnng35090D	GO:1990246	Ca	Coiled-coil domain containing protein 109, C-terminal			1.9498	0.00706166							1.87862	0.00202834
BnaAnng35100D	GO:0015292	Ca	no data			1.90258	0.0023447							1.95787	0.000243254
BnaC06g06210D	GO:0070588	Ca	Calcium-binding EF-hand;Sodium/calcium exchanger membrane region;EF-hand-like domain;EF-Hand 1, calcium-binding site			0.717289	0.00212221									-Mg
BnaA10g27650D	GO:0009705	Ca	Calcium/proton exchanger;Calcium/proton exchanger CAX;Sodium/calcium exchanger membrane region			0.716992	0.00138728	-1.1026	1.45811e-08	-0.614925	0.00779121			-1.96209	2.63692e-24	-Mg
BnaCnng03980D	GO:0015369	Ca	Calcium/proton exchanger CAX;Sodium/calcium exchanger membrane region			0.676377	0.00458166	-1.5761	1.61683e-14	-0.651456	0.00709938			-1.68919	9.03325e-17	-Mg
BnaC02g11560D	GO:0008553	Ca	Cation-transporting P-type ATPase;Cation-transporting P-type ATPase, N-terminal;H+ transporting P-type ATPase, subfamily IIIA;P-type ATPase, A domain;P-type ATPase, phosphorylation site;HAD-like domain;P-type ATPase, transmembrane domain;P-type ATPase, cytoplasmic domain N			-0.557929	0.0449534							0.515615	0.0173975	-Ca	-Mg
BnaA03g54160D	GO:0005388	Ca	Cation-transporting P-type ATPase;Cation-transporting P-type ATPase, N-terminal;Cation-transporting P-type ATPase, C-terminal;Calcium-transporting P-type ATPase, subfamily IIB;P-type ATPase, A domain;P-type ATPase, phosphorylation site;HAD-like domain;P-type ATPase, transmembrane domain;P-type ATPase, cytoplasmic domain N;Calcium-transporting P-type ATPase, N-terminal autoinhibitory domain			-0.594373	0.0123476										-Mg
BnaA09g52060D	GO:0008553	Ca	Cation-transporting P-type ATPase;Cation-transporting P-type ATPase, N-terminal;Cation-transporting P-type ATPase, C-terminal;P-type ATPase, A domain;P-type ATPase, phosphorylation site;HAD-like domain;P-type ATPase, transmembrane domain;P-type ATPase, cytoplasmic domain N			-0.597567	0.0120004										-Mg
BnaAnng10910D	GO:0008553	Ca	Cation-transporting P-type ATPase;Cation-transporting P-type ATPase, N-terminal;H+ transporting P-type ATPase, subfamily IIIA;P-type ATPase, A domain;P-type ATPase, phosphorylation site;HAD-like domain;P-type ATPase, transmembrane domain;P-type ATPase, cytoplasmic domain N			-1.12325	0.0499905	-3.37303	6.61303e-14					-2.29624	1.38409e-07
BnaA08g13170D	GO:0008553	Ca	Cation-transporting P-type ATPase;Cation-transporting P-type ATPase, N-terminal;H+ transporting P-type ATPase, subfamily IIIA;P-type ATPase, A domain;P-type ATPase, phosphorylation site;HAD-like domain;P-type ATPase, transmembrane domain;P-type ATPase, cytoplasmic domain N					1.93592	1.52732e-07	1.82943	9.09467e-06			0.964375	0.0196042
BnaC04g47760D	GO:0005388	Ca	Cation-transporting P-type ATPase;Cation-transporting P-type ATPase, N-terminal;Cation-transporting P-type ATPase, C-terminal;Calcium-transporting P-type ATPase, subfamily IIB;P-type ATPase, A domain;P-type ATPase, phosphorylation site;HAD-like domain;P-type ATPase, transmembrane domain;P-type ATPase, cytoplasmic domain N					1.34717	6.89216e-07							-P
BnaCnng71900D	GO:0005262	Ca	Coiled-coil domain containing protein 109, C-terminal					1.03946	0.00903889					1.21378	0.00155096
BnaCnng26490D	GO:0005262	Ca	Coiled-coil domain containing protein 109, C-terminal					0.956544	0.00554139							-P
BnaC08g11450D	GO:0008553	Ca	Cation-transporting P-type ATPase;P-type ATPase, transmembrane domain					-0.647851	0.0265244								-P
BnaC05g40050D	GO:0009705	Ca	Calcium/proton exchanger;Calcium/proton exchanger CAX;Sodium/calcium exchanger membrane region					-0.690039	0.00775177					-0.829589	0.00107956
BnaC09g00810D	GO:0005245	Ca	Calcium-binding EF-hand;Ion transport domain;EF-hand-like domain					-0.695992	2.82605e-05					-0.926313	8.87006e-09
BnaA03g49860D	GO:0005388	Ca	Cation-transporting P-type ATPase;Cation-transporting P-type ATPase, N-terminal;Cation-transporting P-type ATPase, C-terminal;Calcium-transporting P-type ATPase, subfamily IIB;P-type ATPase, A domain;P-type ATPase, phosphorylation site;HAD-like domain;P-type ATPase, transmembrane domain;P-type ATPase, cytoplasmic domain N;Calcium-transporting P-type ATPase, N-terminal autoinhibitory domain					-0.817883	0.00192899	-0.618765	0.0481415			-0.760556	0.00437873
BnaAnng23670D	GO:0008553	Ca	Cation-transporting P-type ATPase;Cation-transporting P-type ATPase, N-terminal;H+ transporting P-type ATPase, subfamily IIIA;P-type ATPase, A domain;P-type ATPase, phosphorylation site;HAD-like domain;P-type ATPase, transmembrane domain;P-type ATPase, cytoplasmic domain N					-0.84196	0.0132183								-P
BnaC03g15290D	GO:0019829	Ca	Cation-transporting P-type ATPase;Cation-transporting P-type ATPase, N-terminal;Cation-transporting P-type ATPase, C-terminal;Calcium-transporting P-type ATPase, subfamily IIB;P-type ATPase, A domain;HAD-like domain;P-type ATPase, transmembrane domain;P-type ATPase, cytoplasmic domain N					-0.923221	0.00105955								-P
BnaC07g42210D	GO:0019829	Ca	Cation-transporting P-type ATPase;Cation-transporting P-type ATPase, N-terminal;Cation-transporting P-type ATPase, C-terminal;Calcium-transporting P-type ATPase, subfamily IIB;P-type ATPase, A domain;P-type ATPase, phosphorylation site;HAD-like domain;P-type ATPase, transmembrane domain;P-type ATPase, cytoplasmic domain N;Calcium-transporting P-type ATPase, N-terminal autoinhibitory domain					-0.935256	0.0334703					-1.05505	0.0159896
BnaC03g15370D	GO:0005388	Ca	Cation-transporting P-type ATPase;HAD-like domain;P-type ATPase, cytoplasmic domain N					-1.16689	0.0319828	-1.44717	0.0198188
BnaA09g38390D	GO:0008553	Ca	Cation-transporting P-type ATPase;Cation-transporting P-type ATPase, N-terminal;H+ transporting P-type ATPase, subfamily IIIA;P-type ATPase, A domain;P-type ATPase, phosphorylation site;HAD-like domain;P-type ATPase, transmembrane domain;P-type ATPase, cytoplasmic domain N							1.28062	0.0129743			-3.43389	3.12995e-11	-S	-Ca
BnaCnng16060D	GO:0005245	Ca	Calcium-binding EF-hand;Ion transport domain;EF-hand-like domain							0.593397	0.0352271			-1.51386	2.01968e-10	-S	-Ca
BnaA01g29870D	GO:0009705	Ca	Calcium/proton exchanger;Calcium/proton exchanger CAX;Sodium/calcium exchanger membrane region							-0.506822	0.0284624			-0.57844	0.00366819
BnaC07g32560D	GO:0009705	Ca	Calcium/proton exchanger;Calcium/proton exchanger CAX;Sodium/calcium exchanger membrane region							-0.684481	0.00829574			-1.761	4.89497e-16
BnaC02g48870D	GO:1990246	Ca	Coiled-coil domain containing protein 109, C-terminal									1.23876	0.0281749			-K
BnaAnng39050D	GO:1990246	Ca	Coiled-coil domain containing protein 109, C-terminal									1.16103	0.022534			-K
BnaA01g07100D	GO:0005388	Ca	Cation-transporting P-type ATPase;Cation-transporting P-type ATPase, N-terminal;Cation-transporting P-type ATPase, C-terminal;Calcium-transporting P-type ATPase, subfamily IIB;P-type ATPase, A domain;P-type ATPase, phosphorylation site;HAD-like domain;P-type ATPase, transmembrane domain;P-type ATPase, cytoplasmic domain N;Calcium-transporting P-type ATPase, N-terminal autoinhibitory domain									0.579734	0.0122508			-K
BnaA09g07780D	GO:0005262	Ca	Coiled-coil domain containing protein 109, C-terminal											2.27418	0.0178386	-Ca
BnaA03g57170D	GO:0005245	Ca	Calcium-binding EF-hand;Ion transport domain;EF-hand-like domain											-1.36961	4.13128e-09		-Ca
BnaA05g14600D	GO:0015369	Ca	Calcium-binding EF-hand;Sodium/calcium exchanger membrane region;EF-hand-like domain;EF-Hand 1, calcium-binding site											-2.54235	1.23367e-06		-Ca
BnaA06g01060D	GO:0070588	Ca	Calcium-binding EF-hand;Sodium/calcium exchanger membrane region;EF-hand-like domain;EF-Hand 1, calcium-binding site											-2.68547	9.35711e-07		-Ca
BnaCnng29300D	GO:0070588	Ca	Calcium-binding EF-hand;Sodium/calcium exchanger membrane region;EF-hand-like domain;EF-Hand 1, calcium-binding site											-3.33447	1.81428e-06		-Ca
BnaC01g27440D	GO:0005262	Ca	Coiled-coil domain containing protein 109, C-terminal											-3.76582	0.0322765		-Ca
BnaA06g10630D	GO:0015086	Cd-Cd/Zn	Natural resistance-associated macrophage protein	1.21187	0.0359688											-N
BnaA02g36240D	GO:0015086	Cd-Cd/Zn	Natural resistance-associated macrophage protein	0.927264	3.46035e-06			0.614217	0.00294085					0.661502	0.00119166
BnaC02g46600D	GO:0015086	Cd-Cd/Zn	Natural resistance-associated macrophage protein	0.748081	0.0201873											-N
BnaAnng31630D	GO:0005385	Cd-Cd/Zn	Cation-transporting P-type ATPase;P-type ATPase, A domain;P-type ATPase, phosphorylation site;HAD-like domain;P-type ATPase, cytoplasmic domain N;Cation-transporting P-type ATPase, subfamily IB;Divalent cations-transporting P-type ATPase	-0.800937	0.00864819	1.06435	0.000744561									-Mg	-N
BnaA01g06430D	GO:0005385	Cd-Cd/Zn	Cation-transporting P-type ATPase;P-type ATPase, A domain;HAD-like domain;P-type ATPase, cytoplasmic domain N;Divalent cations-transporting P-type ATPase	-1.64993	0.0221776									1.56624	0.00798707	-Ca	-N
BnaAnng30640D	GO:0015086	Cd-Cd/Zn	Cation-transporting P-type ATPase;P-type ATPase, A domain;P-type ATPase, phosphorylation site;HAD-like domain;P-type ATPase, cytoplasmic domain N;Cation-transporting P-type ATPase, subfamily IB;Divalent cations-transporting P-type ATPase	-2.07461	0.000232518									1.29139	0.0195875	-Ca	-N
BnaA09g42150D	GO:0015086	Cd-Cd/Zn	Natural resistance-associated macrophage protein	-3.35758	9.13033e-05			-3.35873	7.17566e-05					-1.91884	0.0148311
BnaC07g15960D	GO:0015086	Cd-Cd/Zn	Natural resistance-associated macrophage protein			0.676592	0.012118							0.959992	6.93498e-06
BnaC03g48480D	GO:0015086	Cd-Cd/Zn	Cation-transporting P-type ATPase;Heavy metal-associated domain, HMA;P-type ATPase, A domain;P-type ATPase, phosphorylation site;HAD-like domain;P-type ATPase, cytoplasmic domain N;Cation-transporting P-type ATPase, subfamily IB;Divalent cations-transporting P-type ATPase			-1.11207	0.000919894										-Mg
BnaA08g07280D	GO:0015108	Cl	Cystathionine beta-synthase, core;Chloride channel, voltage gated;Chloride channel ClC-plant;Chloride channel, core	-0.620519	0.00113856			-0.497076	0.00827149					-0.491062	0.00915048
BnaA04g11860D	GO:0009671	Cl	Cystathionine beta-synthase, core;Chloride channel, voltage gated;Chloride channel ClC-plant;Chloride channel, core					1.2555	0.00029396					2.12465	1.49341e-10
BnaC07g49590D	GO:0015108	Cl	Cystathionine beta-synthase, core;Chloride channel, voltage gated;Chloride channel ClC-plant;Chloride channel, core					-0.482385	0.0311104								-P
BnaC06g43830D	GO:0005254	Cl	Anoctamin/TMEM 16					-0.56313	0.000342201								-P
BnaA02g11800D	GO:0015108	Cl	Cystathionine beta-synthase, core;Chloride channel, voltage gated;Chloride channel ClC-plant;Chloride channel, core					-0.592106	0.0359937					-0.696055	0.0126559
BnaC08g08120D	GO:0015108	Cl	Cystathionine beta-synthase, core;Chloride channel, voltage gated;Chloride channel ClC-plant;Chloride channel, core					-0.733977	0.00325155								-P
BnaC02g36720D	GO:0009671	Cl	Cystathionine beta-synthase, core;Chloride channel, voltage gated;Chloride channel ClC-plant;Chloride channel, core					-1.28801	0.0249703								-P
BnaA02g28670D	GO:0009671	Cl	Cystathionine beta-synthase, core;Chloride channel, voltage gated;Chloride channel ClC-plant;Chloride channel, core					-1.48806	1.32047e-05			-1.27856	0.00231213	-1.74394	2.22569e-07
BnaA06g32380D	GO:0009671	Cl	Cystathionine beta-synthase, core;Chloride channel, voltage gated;Chloride channel ClC-plant;Chloride channel, core					-2.02126	5.01926e-12			-1.02203	0.00722214	-1.22415	3.70049e-05
BnaA10g14850D		Cu	Ctr copper transporter	-0.536427	0.0190646			-0.691434	0.00121502
BnaA09g10950D	GO:0043682	Cu	Cation-transporting P-type ATPase;Heavy metal-associated domain, HMA;Heavy metal-associated domain, copper ion-binding;P-type ATPase, A domain;Heavy-metal-associated, conserved site;P-type ATPase, phosphorylation site;HAD-like domain;P-type ATPase, cytoplasmic domain N;Copper-transporting P-type ATPase;Cation-transporting P-type ATPase, subfamily IB	-1.10898	6.70601e-06			-0.724639	0.00370392	-1.10897	3.94167e-05
BnaC09g34470D		Cu	Ctr copper transporter	-1.35923	0.00539755												-N
BnaC09g11230D	GO:0043682	Cu	Cation-transporting P-type ATPase;Heavy metal-associated domain, HMA;Heavy metal-associated domain, copper ion-binding;P-type ATPase, A domain;Heavy-metal-associated, conserved site;P-type ATPase, phosphorylation site;HAD-like domain;P-type ATPase, cytoplasmic domain N;Copper-transporting P-type ATPase;Cation-transporting P-type ATPase, subfamily IB	-1.52519	1.47252e-06			-1.22911	9.18225e-05	-1.21439	0.000692344
BnaA06g17790D		Cu	Ctr copper transporter	-4.073	6.82616e-06									1.43094	0.00952068	-Ca	-N
BnaC01g24930D		Cu	Ctr copper transporter	-4.77718	1.06208e-06			-3.07404	0.000186594
BnaC09g37220D	GO:0005886	Cu	Ctr copper transporter					-0.601671	0.00240001								-P
BnaA10g06240D	GO:0043682	Cu	Cation-transporting P-type ATPase;Heavy metal-associated domain, HMA;Heavy metal-associated domain, copper ion-binding;P-type ATPase, A domain;Heavy-metal-associated, conserved site;P-type ATPase, phosphorylation site;HAD-like domain;P-type ATPase, cytoplasmic domain N;Copper-transporting P-type ATPase;Cation-transporting P-type ATPase, subfamily IB											1.46921	0.00194079	-Ca
BnaC04g02030D	GO:1903425	F	Camphor resistance CrcB protein	3.55659	3.02019e-27			-1.52042	0.00884532			1.53512	0.00110642	-2.19945	0.000246535
BnaC04g47810D	GO:1903425	F	Camphor resistance CrcB protein	-1.56088	0.0390525												-N
BnaC04g06820D		Fe	Ferroporti-1;Major facilitator superfamily domain, general substrate transporter	2.14288	1.31889e-05											-N
BnaC05g04850D	GO:0005381	Fe	Mitochondrial carrier protein;Mitochondrial substrate/solute carrier;Mitochondrial carrier domain	0.601553	0.0182739			0.6438	0.00794929
BnaC03g01300D		Fe	Ferroporti-1;Major facilitator superfamily domain, general substrate transporter	-1.78478	5.28282e-14	0.661355	0.00830934	-2.07557	1.58889e-17	-0.702843	0.00816676			-1.82485	4.98854e-15	-Mg
BnaA03g00950D		Fe	Ferroporti-1;Major facilitator superfamily domain, general substrate transporter	-2.58347	6.57142e-08			-1.97222	1.72684e-05					-1.65468	0.000216735
BnaA06g14970D	GO:0005384	Fe/Mn	Domain of unknown function DUF125, transmembrane	-1.13353	4.0128e-05	-1.24692	2.23016e-05	-0.805524	0.00320198					-1.37042	2.74399e-07
BnaCnng74920D	GO:0016020	Fe/Mn	Domain of unknown function DUF125, transmembrane	-2.25485	7.05748e-08	1.0979	0.02671									-Mg	-N
BnaC02g24280D	GO:0005384	Fe/Mn	Domain of unknown function DUF125, transmembrane	-3.33338	7.28097e-05			-1.59693	0.0302204
BnaC03g44680D	GO:0016020	Fe/Mn	Domain of unknown function DUF125, transmembrane	-4.72279	3.11693e-21			-4.0418	3.22881e-17					-2.55788	1.43146e-08
BnaA03g57720D	GO:0006880	Fe/Mn	Domain of unknown function DUF125, transmembrane	-5.29492	4.82951e-18			-4.54306	7.31218e-15					-2.91045	7.78519e-08
BnaA02g17720D	GO:0030026	Fe/Mn	Domain of unknown function DUF125, transmembrane	-5.94465	9.74251e-09			-5.06108	8.81069e-08					-2.88487	0.000147193
BnaC01g20470D	GO:0005783	Fe/Mn	no data											4.77505	1.05527e-09	-Ca
BnaA03g48860D	GO:0010168	Fe/Mn	Domain of unknown function DUF125, transmembrane											3.0501	0.00107387	-Ca
BnaC04g01430D	GO:0006813	K	K+ potassium transporter;Mini-chromosome maintenance complex-binding protein	1.26973	0.000940375			1.0014	0.00942508					0.9652	0.0130819
BnaC09g54760D	GO:0022821	K	Major facilitator superfamily;Major facilitator superfamily domain, general substrate transporter;Major facilitator superfamily domain	1.24851	0.00190874									1.29801	0.000703265
BnaA10g29810D	GO:0022821	K	Tetracycline resistance protein, TetA/multidrug resistance protein MdtG;Major facilitator superfamily;Major facilitator superfamily domain, general substrate transporter;Major facilitator superfamily domain	0.857253	0.0499166											-N
BnaC06g31400D	GO:0015079	K	K+ potassium transporter	0.715474	0.0018693	0.855954	0.000566601
BnaA07g38760D	GO:0006813	K	K+ potassium transporter	0.660017	0.0284559											-N
BnaA04g23330D		K	K+ potassium transporter	0.480511	0.00888788									0.59646	0.000474476
BnaA02g14820D		K	K+ potassium transporter	-0.514497	0.0415255												-N
BnaC02g19780D	GO:0005886	K	K+ potassium transporter	-0.576408	0.0292424			0.498264	0.041701							-P	-N
BnaC09g32260D	GO:0022841	K	Two pore domain potassium channel;Ion transport 2;EF-Hand 1, calcium-binding site	-0.683291	0.0034361			-0.86644	0.000102252					-1.37969	2.69258e-10
BnaC04g10260D		K	K+ potassium transporter	-0.712473	0.00877936			0.544357	0.0341873					-0.856484	0.000842983	-P
BnaC01g04660D		K	K+ potassium transporter	-0.742047	0.0450101												-N
BnaC01g41320D	GO:0015079	K	K+ potassium transporter	-0.961766	9.49965e-05			-1.06525	7.28243e-06					-1.07364	5.34694e-06
BnaC03g71700D	GO:0022841	K	Two pore domain potassium channel;Ion transport 2;EF-Hand 1, calcium-binding site	-1.1139	0.00193103	0.911564	0.0159769									-Mg	-N
BnaA01g10310D		K	K+ potassium transporter	-1.17841	1.37957e-08			-1.17934	9.41172e-09	-0.506303	0.0446551			-0.790733	0.000154226
BnaA03g44320D		K	K+ potassium transporter	-1.37908	1.81884e-05			-0.663945	0.0382291					-1.45239	2.99763e-06
BnaC07g36130D		K	K+ potassium transporter	-2.03683	4.28801e-11			-1.1368	0.000264112			0.974467	0.0149609	-1.87972	5.23471e-10	-K
BnaC03g16580D	GO:0006813	K	K+ potassium transporter	-2.61081	6.75047e-06			-1.10497	0.0323688					-1.61841	0.00175207
BnaA09g35750D	GO:0009658	K	no data			1.80578	6.42148e-09									-Mg
BnaC02g05800D		K	NHL repeat;K+ potassium transporter;Six-bladed beta-propeller, TolB-like;NHL repeat, subgroup			1.16397	0.000282522									-Mg
BnaA02g02340D		K	NHL repeat;K+ potassium transporter;Six-bladed beta-propeller, TolB-like;NHL repeat, subgroup			0.809253	0.0179775					-0.792013	0.0406018			-Mg	-K
BnaC01g43090D	GO:0015079	K	K+ potassium transporter					-0.625856	0.0242667					-0.656657	0.0172546
BnaA10g09810D	GO:0022841	K	Two pore domain potassium channel;Ion transport 2;EF-Hand 1, calcium-binding site					-0.626328	0.0489077					-0.939581	0.00237293
BnaC05g00280D	GO:0015386	K	Regulator of K+ conductance, N-terminal;K+/H+ exchanger;Cation/H+ exchanger;NAD(P)-binding domain					-0.684497	0.0257633								-P
BnaC03g76940D	GO:0016020	K	K+ potassium transporter					-0.762873	0.00137887			0.822755	0.00346734	-1.79383	5.11122e-15	-K
BnaA08g30510D	GO:0016020	K	K+ potassium transporter					-1.15098	2.7571e-06			0.718332	0.0291205	-2.50097	5.06891e-24	-K
BnaC06g15440D	GO:0006813	K	K+ potassium transporter					-2.2668	1.80824e-17					-5.22197	3.3016e-70
BnaA07g16500D		K	K+ potassium transporter					-4.01801	1.26382e-25	-0.982336	0.0269612	1.15784	0.0204423	-8.92436	2.55196e-71	-K
BnaC01g15360D	GO:0016020	K	K+ potassium transporter											-0.53913	0.0285719		-Ca
BnaC07g36080D		K	K+ potassium transporter											-0.802692	0.0453067		-Ca
BnaA01g22220D	GO:0016020	K	K+ potassium transporter											-1.25097	4.15451e-05		-Ca
BnaCnng46720D	GO:0016020	K	K+ potassium transporter											-1.70122	0.00233397		-Ca
BnaA08g02870D	GO:0015079	K	K+ potassium transporter											-2.40448	0.000294486		-Ca
BnaAnng21200D		Mg	Magnesium transporter NIPA;Protein of unknown function DUF3511	-0.551904	0.0404083			-0.703183	0.00502617
BnaA10g20650D		Mg	Magnesium transporter NIPA	-0.682486	0.00988355			-0.64108	0.0120593	-0.689857	0.0173769
BnaA03g37130D		Mg	Magnesium transporter NIPA	-1.84653	0.0252754									-1.66784	0.0320098
BnaC03g43390D		Mg	Magnesium transporter NIPA	-1.9604	0.0154059					1.41068	0.0268086					-S	-N
BnaC01g29910D		Mg	Magnesium transporter protein 1;Oligosaccharyl transferase complex, subunit OST3/OST6					0.980826	0.00106441	0.857765	0.0137523
BnaC04g19040D		Mg	Magnesium transporter protein 1;Oligosaccharyl transferase complex, subunit OST3/OST6					0.90869	1.77898e-06					0.430929	0.0420273
BnaA01g36480D		Mg	Magnesium transporter protein 1;Oligosaccharyl transferase complex, subunit OST3/OST6					0.663123	0.0203361					0.63866	0.0275308
BnaAnng23300D	GO:0022890	Mg	Magnesium transporter					0.539591	0.0181118							-P
BnaC02g04130D		Mg	Magnesium transporter NIPA;Protein of unknown function DUF3511					-0.495794	0.0246127								-P
BnaC07g07650D		Mg	Magnesium transporter NIPA					-0.586404	0.0202119					-1.29425	7.52168e-08
BnaA06g32730D		Mg	Magnesium transporter NIPA							0.51271	0.0260234			-0.521652	0.0142051	-S	-Ca
BnaA08g16930D		Mg	Magnesium transporter NIPA											-0.51022	0.0312637		-Ca
BnaC07g23760D		Mg	Magnesium transporter NIPA											-0.58199	0.00373817		-Ca
BnaA09g43410D	GO:0016020	Mg	Magnesium transporter NIPA											-0.600953	0.00195922		-Ca
BnaC02g36250D		Mg	Magnesium transporter NIPA											-0.643125	0.00702633		-Ca
BnaA07g06160D		Mg	Magnesium transporter NIPA											-0.977863	0.000661271		-Ca
BnaA04g24710D		Mg/Zn	Mg2+ transporter protein, CorA-like/Zinc transport protein ZntB	0.622262	0.0196843											-N
BnaC03g59500D		Mg/Zn	Mg2+ transporter protein, CorA-like/Zinc transport protein ZntB	0.609928	0.00482308											-N
BnaCnng00560D		Mg/Zn	Mg2+ transporter protein, CorA-like/Zinc transport protein ZntB	-0.49748	0.0332482									-0.927252	1.1281e-05
BnaA07g04620D		Mg/Zn	Mg2+ transporter protein, CorA-like/Zinc transport protein ZntB	-0.656505	0.00365665									-0.590904	0.00701801
BnaA01g25990D	GO:0015095	Mg/Zn	Mg2+ transporter protein, CorA-like/Zinc transport protein ZntB;Magnesium transporter MRS2/LPE10	-0.809117	0.0363556			-1.03418	0.004524	-0.911873	0.030302
BnaC09g36230D	GO:0015095	Mg/Zn	Mg2+ transporter protein, CorA-like/Zinc transport protein ZntB;Magnesium transporter MRS2/LPE10			0.958733	0.0109775									-Mg
BnaC09g06390D		Mg/Zn	Mg2+ transporter protein, CorA-like/Zinc transport protein ZntB;Magnesium transporter MRS2/LPE10			0.5508	0.0343383	-0.480968	0.036645							-Mg	-P
BnaA09g06890D	GO:0015095	Mg/Zn	Mg2+ transporter protein, CorA-like/Zinc transport protein ZntB;Magnesium transporter MRS2/LPE10					-0.826146	0.00109483								-P
BnaC01g33220D		Mg/Zn	Mg2+ transporter protein, CorA-like/Zinc transport protein ZntB;Magnesium transporter MRS2/LPE10					-0.973857	7.25114e-05								-P
BnaA09g55390D	GO:0015095	Mg/Zn	Mg2+ transporter protein, CorA-like/Zinc transport protein ZntB;Magnesium transporter MRS2/LPE10							-0.495023	0.0137942			-0.419492	0.0185308
BnaA06g10710D	GO:0015095	Mg/Zn	Mg2+ transporter protein, CorA-like/Zinc transport protein ZntB;Magnesium transporter MRS2/LPE10							-0.513574	0.0231393						-S
BnaA10g13720D		Mg/Zn	Mg2+ transporter protein, CorA-like/Zinc transport protein ZntB;Magnesium transporter MRS2/LPE10											0.557644	0.0151417	-Ca
BnaA06g23540D	GO:0015095	Mg/Zn	Mg2+ transporter protein, CorA-like/Zinc transport protein ZntB;Magnesium transporter MRS2/LPE10											-0.489811	0.0156008		-Ca
BnaCnng30470D	GO:0015095	Mg/Zn	Mg2+ transporter protein, CorA-like/Zinc transport protein ZntB;Magnesium transporter MRS2/LPE10											-0.523105	0.00251561		-Ca
BnaC04g48600D		Mg/Zn	Mg2+ transporter protein, CorA-like/Zinc transport protein ZntB											-0.909897	0.0145115		-Ca
BnaA02g00130D		Mg/Zn	Mg2+ transporter protein, CorA-like/Zinc transport protein ZntB;Magnesium transporter MRS2/LPE10											-0.957046	8.32778e-06		-Ca
BnaCnng45320D	GO:0015095	Mg/Zn	Mg2+ transporter protein, CorA-like/Zinc transport protein ZntB;Magnesium transporter MRS2/LPE10											-1.94853	2.07741e-10		-Ca
BnaAnng14550D	GO:0005384	Mn	Natural resistance-associated macrophage protein	0.48432	0.0470628									0.967801	4.21885e-06
BnaC04g29970D	GO:0005384	Mn	Uncharacterised protein family UPF0016	-0.44518	0.0234813									-0.61106	0.000738263
BnaCnng31720D	GO:0005384	Mn	Cation efflux protein	-3.76698	5.53216e-15			-5.07407	5.67845e-22					-3.94926	2.0875e-16
BnaA09g28600D	GO:0005384	Mn	Uncharacterised protein family UPF0016					-0.539584	0.0248587								-p
BnaCnng04610D	GO:0005384	Mn	Uncharacterised protein family UPF0016					-0.609023	0.000832891					-0.465617	0.0135332
BnaA01g14080D	GO:0005886	N	no data	1.14309	0.021764									1.56504	0.000538229
BnaC08g02430D	GO:0009705	N	Major facilitator superfamily;Major facilitator superfamily domain, general substrate transporter	1.11059	0.0305656			-1.04051	0.0350441					-1.47308	0.0021347	-N
BnaAnng40490D	GO:0071249	N	Major facilitator superfamily domain, general substrate transporter	1.00382	0.0391996			-1.61127	0.000309803					-2.11324	1.54276e-06	-N
BnaC06g11810D		N	Ammonium transporter;Ammonium transporter, conserved site;Ammonium transporter AmtB-like domain	-0.646643	0.0442454			-2.83147	4.01388e-23					-1.95712	3.01074e-12
BnaCnng01740D		N	Ammonium transporter;Ammonium transporter, conserved site;Ammonium transporter AmtB-like domain	-1.24241	0.000871393	1.09567	0.00790999									-Mg	-N
BnaA07g05760D		N	Ammonium transporter;Ammonium transporter, conserved site;Ammonium transporter AmtB-like domain	-1.5428	6.65277e-06			-1.94432	5.92708e-09					-2.85639	2.05342e-17
BnaA09g00320D	GO:0072488	N	Ammonium transporter;Ammonium transporter, conserved site;Ammonium transporter AmtB-like domain	-1.67809	1.76085e-10	0.831755	0.00825804									-Mg	-N
BnaA08g24500D	GO:0009705	N	Major facilitator superfamily;Major facilitator superfamily domain, general substrate transporter	-1.87206	0.00358811			-10.837	6.19903e-33					-9.54082	8.66423e-31
BnaA01g23190D	GO:0008519	N	Ammonium transporter;Ammonium transporter AmtB-like domain	-1.9365	0.000958945			-1.56257	0.00549754					-2.02435	0.000360431
BnaC03g56990D	GO:0005886	N	Major facilitator superfamily;Major facilitator superfamily domain, general substrate transporter	-2.29927	7.15733e-11	-1.20562	0.00447217	-7.04498	3.93534e-63	-1.0207	0.0141865	-1.33163	0.0020789	-7.7066	2.73308e-70
BnaAnng28170D	GO:0015706	N	Major facilitator superfamily domain, general substrate transporter			-2.24119	0.017629	-3.19706	0.000109521					-3.75822	9.05492e-06
BnaA02g11760D	GO:0010167	N	Transporter, high affinity nitrate, Nar2					-0.869627	0.0134005			-1.19097	0.00504584	-1.64676	7.26477e-07
BnaA03g57010D	GO:0015112	N	Transporter, high affinity nitrate, Nar2					-1.22829	0.00133668					-1.74805	2.73835e-06
BnaA05g35560D	GO:0005887	N	Ammonium transporter;Ammonium transporter, conserved site;Ammonium transporter AmtB-like domain					-1.71328	1.60435e-12					-1.86675	8.59989e-15
BnaC08g43380D	GO:0015112	N	Major facilitator superfamily;Major facilitator superfamily domain, general substrate transporter					-2.32835	2.25726e-06					-1.1412	0.0278831
BnaC09g26540D		N	Transporter, high affinity nitrate, Nar2					-2.38721	5.74329e-07					-1.33795	0.00582947
BnaC09g35990D	GO:0009705	N	Major facilitator superfamily domain, general substrate transporter					-3.1786	1.83787e-07					-4.965	3.62955e-13
BnaC03g74280D	GO:0072488	N	Ammonium transporter;Ammonium transporter, conserved site;Ammonium transporter AmtB-like domain					-4.33566	4.36142e-39					-3.23075	5.90753e-29
BnaC08g43370D	GO:0015706	N	Major facilitator superfamily;Major facilitator superfamily domain, general substrate transporter					-5.57589	1.73209e-05					-4.06334	0.000681782
BnaA03g37270D		N	Ammonium transporter;Ammonium transporter, conserved site;Ammonium transporter AmtB-like domain					-6.15048	4.17262e-05					-3.05529	0.00396643
BnaC04g07090D		N	Ammonium transporter;Blood group Rhesus C/E/D polypeptide;Ammonium transporter, conserved site;Ammonium transporter AmtB-like domain											-1.10726	0.00350396		-Ca
BnaC02g16150D		N	Transporter, high affinity nitrate, Nar2											-1.1564	0.0153618		-Ca
BnaC03g27680D	GO:0015112	N	Transporter, high affinity nitrate, Nar2											-1.48929	0.000298511		-Ca
BnaA05g06450D		N	Ammonium transporter;Blood group Rhesus C/E/D polypeptide;Ammonium transporter, conserved site;Ammonium transporter AmtB-like domain											-2.2649	2.86125e-08		-Ca
BnaC02g39630D	GO:0015385	Na	Na+/H+ exchanger;Cation/H+ exchanger;Cation/H+ exchanger, CPA1 family					-1.1431	2.9712e-08					-1.1566	1.21589e-08
BnaA09g03600D	GO:0015385	Na	Na+/H+ exchanger;Cation/H+ exchanger;Cation/H+ exchanger, CPA1 family					-1.20193	2.90764e-11					-0.688223	0.000205034
BnaCnng75720D	GO:0008324	Na symport	Sodium/calcium exchanger membrane region	1.6277	0.0420077											-N
BnaC04g51860D	GO:0015491	Na symport	Sodium/calcium exchanger membrane region	1.27505	0.0024333											-N
BnaC02g42990D	GO:0005215	Na symport	Sodium/sulphate symporter	0.92063	0.0408757									1.06576	0.011044
BnaA10g30010D	GO:0005215	Na symport	Sodium/sulphate symporter	0.915136	0.00192721			-0.763556	0.00936125							-N	-P
BnaA09g06780D	GO:0005215	Na symport	Sodium/sulphate symporter	-0.722242	0.012579			-1.08616	5.13495e-05					-1.22211	3.72389e-06
BnaA02g22130D	GO:0015081	Na symport	Cation transporter			1.99493	0.0143658	-7.12536	8.07051e-17			4.53971	9.03933e-10	-6.02881	1.66139e-14
BnaC02g46970D	GO:0015204	Na symport	Sodium/solute symporter			1.08819	0.0404024							1.18987	0.00462083
BnaA09g17630D	GO:0015204	Na symport	Sodium/solute symporter;Sodium/solute symporter, subgroup			-0.725119	0.0121138	-5.19833	4.85722e-86	-0.56188	0.0469887	-0.77941	0.00995724	-4.93672	2.29734e-81
BnaC09g18770D	GO:0015204	Na symport	Sodium/solute symporter;Sodium/solute symporter, subgroup			-0.926895	0.00063041	-5.69095	1.35546e-95			-1.16975	5.86236e-06	-5.12519	5.77425e-85
BnaC03g59720D	GO:0015379	Na symport	BTB/POZ-like;Amino acid permease domain;Na/K/Cl co-transporter superfamily;BTB/POZ fold;NPH3 domain					0.404178	0.0133734					0.418647	0.0102071
BnaC02g39600D	GO:0015386	Na symport	Na+/H+ exchanger;Cation/H+ exchanger;Cation/H+ exchanger, CPA1 family					-1.00627	2.37831e-06					-1.27356	1.04549e-09
BnaA06g23410D	GO:0005215	Na symport	Sodium/sulphate symporter							0.830446	0.0401074					-S
BnaA10g16950D	GO:0008324	Na symport	Sodium/calcium exchanger membrane region							-0.76994	0.0161193						-S
BnaA02g23880D	GO:0015204	Na symport	Sodium/solute symporter									-1.17478	0.0226935				-K
BnaAnng11650D		Ni/Co	Nickel/cobalt transporter, high-affinity	0.685734	0.0220521			0.876848	0.00156395					0.95095	0.000538229
BnaA03g18250D		P	Phosphate permease;General substrate transporter;Major facilitator superfamily domain, general substrate transporter;Major facilitator superfamily domain	8.29207	1.56263e-16											-N
BnaA05g06230D		P	Phosphate permease;General substrate transporter;Major facilitator superfamily domain, general substrate transporter;Major facilitator superfamily domain	2.64543	1.40365e-15			2.27601	5.91708e-12			1.81425	7.7755e-07	2.50063	2.22327e-14
BnaA05g06210D		P	Phosphate permease;General substrate transporter;Major facilitator superfamily domain, general substrate transporter;Major facilitator superfamily domain	2.44251	5.0544e-05			3.42769	2.25239e-09					3.01401	1.3309e-07
BnaC04g06470D		P	Phosphate permease;General substrate transporter;Major facilitator superfamily domain, general substrate transporter;Major facilitator superfamily domain	2.22666	2.12921e-06											-N
BnaA02g22250D		P	Phosphate permease;General substrate transporter;Major facilitator superfamily domain, general substrate transporter;Major facilitator superfamily domain	1.98427	0.00259418			-5.18003	0.00078131							-N	-P
BnaC04g46050D		P	Phosphate permease;General substrate transporter;Major facilitator superfamily domain, general substrate transporter;Major facilitator superfamily domain	1.579	1.12568e-06			2.41912	7.67904e-15					1.25741	9.90945e-05
BnaC08g48150D	GO:0055062	P	Major facilitator superfamily;Major facilitator superfamily domain, general substrate transporter;Major facilitator superfamily domain	0.572639	0.00835188			-1.88631	2.11751e-19					-1.4146	4.27132e-12	-N
BnaA06g33780D	GO:0015114	P	SPX, N-terminal;EXS, C-terminal	-0.942427	0.0469911												-N
BnaC03g75450D	GO:0055062	P	Major facilitator superfamily;Major facilitator superfamily domain, general substrate transporter;Major facilitator superfamily domain	-1.18126	0.0203062			1.75857	0.000180038							-P	-N
BnaCnng37050D		P	Phosphate permease;General substrate transporter;Major facilitator superfamily domain, general substrate transporter;Major facilitator superfamily domain	-1.61059	3.42634e-07			0.87938	0.00574113	0.773007	0.036992			-1.8992	5.94466e-10
BnaC05g10300D	GO:0015114	P	SPX, N-terminal;EXS, C-terminal	-1.61237	0.0320721												-N
BnaA08g19850D	GO:0015114	P	SPX, N-terminal;EXS, C-terminal	-2.3967	0.00738525									-4.02531	1.62837e-05
BnaA06g36740D		P	Phosphate permease;General substrate transporter;Major facilitator superfamily domain, general substrate transporter;Major facilitator superfamily domain	-3.29816	1.18203e-18			1.49554	1.22864e-05	0.94488	0.0207192						-N
BnaA09g34510D		P	Phosphate permease;General substrate transporter;Major facilitator superfamily domain, general substrate transporter;Major facilitator superfamily domain	-4.66545	7.93365e-05			-2.92184	0.00269007
BnaC01g30800D	GO:0015114	P	SPX, N-terminal;EXS, C-terminal			0.805828	0.00275475	0.777565	0.00075935
BnaA01g23840D	GO:0015114	P	SPX, N-terminal;EXS, C-terminal			0.76606	0.00695006	0.871581	0.000202179					0.600148	0.0148311
BnaA06g19110D	GO:0005315	P	Mitochondrial substrate/solute carrier;Mitochondrial carrier domain			-1.51922	0.0341915			-2.12203	0.00146676
BnaC06g30650D	GO:0015114	P	SPX, N-terminal;EXS, C-terminal			-1.55823	0.0493847										-Mg
BnaA07g24450D	GO:0015114	P	SPX, N-terminal;EXS, C-terminal					4.29955	7.63935e-07							-P
BnaA02g35630D	GO:0015114	P	SPX, N-terminal;EXS, C-terminal					4.08162	1.03008e-14					1.69167	0.0289327
BnaA04g22280D		P	Phosphate permease;General substrate transporter;Major facilitator superfamily domain, general substrate transporter;Major facilitator superfamily domain					3.62986	2.34469e-15							-P
BnaC06g30370D	GO:0015114	P	SPX, N-terminal;EXS, C-terminal					1.71497	3.56088e-06							-P
BnaC09g43140D	GO:0005315	P	Mitochondrial substrate/solute carrier;Mitochondrial carrier domain					1.23042	4.18441e-11							-P
BnaC03g18410D		P	Phosphate permease;General substrate transporter;Major facilitator superfamily domain, general substrate transporter;Major facilitator superfamily domain					-3.78031	0.00189195					-2.48545	0.0399151
BnaC07g34420D	GO:0055062	P	Major facilitator superfamily;Major facilitator superfamily domain, general substrate transporter;Major facilitator superfamily domain					-4.01954	1.26585e-11					-4.16642	1.34433e-12
BnaC08g39940D	GO:0015114	P	SPX, N-terminal;EXS, C-terminal							-1.37734	0.0395334						-S
BnaC03g09670D		S	Sulphate anion transporter;STAS domain;Sulphate transporter;Sulphate anion transporter, conserved site	2.21082	0.000381758			1.94285	0.00150557			3.55229	1.88538e-08
BnaC05g37350D	GO:0015301	S	Sulphate anion transporter;STAS domain;Sulphate transporter;Sulphate anion transporter, conserved site	1.77511	0.000178087			1.1851	0.0129369					2.17055	1.56241e-06
BnaC02g08870D	GO:0005887	S	Sulphate anion transporter;STAS domain;Sulphate transporter	1.70203	0.000690044	1.33633	0.0297743	1.6586	0.000641833			1.67324	0.00580159	2.3301	7.35066e-07
BnaC08g23200D		S	Sulphate anion transporter;STAS domain;Sulphate transporter;Sulphate anion transporter, conserved site	1.66326	0.0395213											-N
BnaC01g35550D	GO:0005887	S	STAS domain;Sulphate transporter;Sulphate anion transporter, conserved site	1.2279	0.000123599	-0.853153	0.0422564	1.86282	6.36875e-10					1.29972	2.37556e-05		-Mg
BnaC06g40650D		S	Sulphate transporter	0.943738	0.00509746											-N
BnaA02g18690D	GO:0005887	S	Sulphate anion transporter;STAS domain;Sulphate transporter;Sulphate anion transporter, conserved site	-0.982733	0.00253505					2.94806	3.7291e-22	1.38659	5.10349e-05				-N
BnaA03g04410D		S	Sulphate anion transporter;STAS domain;Sulphate transporter;Sulphate anion transporter, conserved site	-1.68407	4.01162e-10			-1.57589	3.64978e-09					-0.584641	0.0463246
BnaA02g00410D		S	Sulphate anion transporter;STAS domain;Sulphate transporter;Sulphate anion transporter, conserved site	-2.00032	0.000206701	-3.43175	5.67366e-09			2.51099	1.30556e-06			1.0909	0.0319176
BnaC06g38470D		S	Sulphate anion transporter;STAS domain;Sulphate transporter;Sulphate anion transporter, conserved site	-2.00721	1.08108e-14			-0.861299	0.000981118	1.61819	6.62997e-11					-S
BnaC03g05940D		S	Sulphate anion transporter;STAS domain;Sulphate transporter;Sulphate anion transporter, conserved site	-2.50711	1.72858e-21			-1.49178	1.05547e-08	0.72891	0.0186874					-S
BnaA07g33850D		S	Sulphate anion transporter;STAS domain;Sulphate transporter;Sulphate anion transporter, conserved site	-2.52247	1.80315e-14			-1.57275	5.171e-07	1.45833	1.33718e-06					-S
BnaC03g37650D		S	Sulphate anion transporter;STAS domain;Sulphate transporter;Sulphate anion transporter, conserved site	-2.7024	7.3951e-12	-1.39897	0.000459096	-1.14397	0.00132059	3.55787	1.77344e-38			1.10258	0.000242399
BnaC06g38480D		S	Sulphate anion transporter;STAS domain;Sulphate transporter;Sulphate anion transporter, conserved site	-5.30729	4.99425e-40			-1.42595	0.00010283	0.886138	0.0434511			-1.13469	0.00244351	-S
BnaC02g14670D		S	Sulphate anion transporter;STAS domain;Sulphate transporter;Sulphate anion transporter, conserved site	-5.56554	9.95644e-24			-2.32643	2.0658e-09	5.14995	2.52669e-68			-0.752159	0.0414546	-S
BnaA02g10510D	GO:0015301	S	Sulphate anion transporter;STAS domain;Sulphate transporter;Sulphate anion transporter, conserved site	-5.6198	6.11881e-21			-3.87607	1.62008e-15	6.14721	1.18673e-111					-S
BnaA07g33860D		S	Sulphate anion transporter;STAS domain;Sulphate transporter;Sulphate anion transporter, conserved site	-6.37935	9.89911e-33			-1.17624	0.0102812	1.27017	0.0138864			-0.953035	0.0445059	-S
BnaA02g04350D	GO:0005887	S	Sulphate anion transporter;STAS domain;Sulphate transporter			1.86263	7.44944e-06	2.05412	4.65328e-08					2.02808	5.10092e-08
BnaA07g35730D		S	Sulphate transporter			0.825499	0.0437852									-Mg
BnaA05g23640D		S	Sulphate anion transporter;STAS domain;Sulphate transporter;Sulphate anion transporter, conserved site			-1.31166	0.0489468	2.28518	9.39463e-07	-1.22455	0.0497512			1.6189	0.000700491
BnaA03g32290D		S	Sulphate anion transporter;STAS domain;Sulphate transporter;Sulphate anion transporter, conserved site			-1.57942	0.0491771			5.09774	4.1311e-42			1.2575	0.00770784		-Mg
BnaC07g32580D	GO:0005887	S	Ribonucleoprotein LSM domain;Sulphate anion transporter;STAS domain;Ribonucleoprotein LSM domain, eukaryotic/archaea-type;Like-Sm (LSM) domain;Sulphate transporter;Sulphate anion transporter, conserved site			-2.17394	2.78416e-10	-2.0861	1.59249e-10	-1.02858	0.00657039	-1.25137	0.00154341
BnaC02g00440D	GO:0005887	S	Sulphate anion transporter;STAS domain;Sulphate transporter;Sulphate anion transporter, conserved site			-4.16217	3.0029e-13			2.27476	1.12662e-05			2.13915	4.05205e-06		-Mg
BnaA03g07660D		S	Sulphate anion transporter;STAS domain;Sulphate transporter;Sulphate anion transporter, conserved site					2.38197	0.00112624							-P
BnaA03g34000D		S	Sulphate anion transporter;STAS domain;Sulphate transporter;Sulphate anion transporter, conserved site					1.92405	0.0115314							-P
BnaA01g28310D	GO:0005887	S	Sulphate anion transporter;STAS domain;Sulphate transporter;Sulphate anion transporter, conserved site					1.36288	0.00151046					1.22329	0.00503001
BnaC03g39450D		S	Sulphate anion transporter;STAS domain;Sulphate transporter;Sulphate anion transporter, conserved site					1.04725	0.0158536	-1.0578	0.0422839					-P	-S
BnaC07g13290D	GO:0015301	S	Sulphate transporter;Sulphate anion transporter, conserved site					-1.37093	0.0366289					-2.48405	0.000489857
BnaC05g18450D		S	Sulphate anion transporter;STAS domain;Sulphate transporter;Sulphate anion transporter, conserved site					-1.62725	0.00737118	1.23774	0.0339618			-1.31494	0.0280102	-S
BnaC07g13300D	GO:0015301	S	STAS domain					-1.63402	0.0160176					-2.14678	0.00191265
BnaC09g00110D	GO:0015301	S	Sulphate transporter					-1.76825	0.0108907					-1.92329	0.0053502
BnaC07g18000D		S	Sulphate anion transporter;STAS domain;Sulphate transporter							7.70111	1.28592e-14					-S
BnaA10g22050D		S	Sulphate anion transporter;STAS domain;Sulphate transporter;Sulphate anion transporter, conserved site							3.89653	5.37475e-12					-S
BnaC09g46440D		S	Sulphate anion transporter;STAS domain;Sulphate transporter;Sulphate anion transporter, conserved site							3.77024	0.000399					-S
BnaC02g24710D	GO:0005887	S	Sulphate anion transporter;STAS domain;Sulphate transporter;Sulphate anion transporter, conserved site							2.37599	2.4245e-13	1.6944	1.17203e-06
BnaA10g19810D		S	Sulphate anion transporter;STAS domain;Sulphate transporter;Sulphate anion transporter, conserved site											0.831731	0.000373992	-Ca
BnaC09g43540D	GO:0005887	S	Sulphate anion transporter;STAS domain;Sulphate transporter;Sulphate anion transporter, conserved site											0.630461	0.0101092	-Ca
BnaA07g10140D	GO:0005887	S	Sulphate anion transporter;STAS domain;Sulphate transporter;Sulphate anion transporter, conserved site											-1.43438	0.0343412		-Ca
BnaA04g26760D	GO:0005773	zn	Cation efflux protein	0.391271	0.030233									-0.522732	0.00289994	-N	-Ca
BnaC04g51630D	GO:0005886	Zn	Signal transduction response regulator, receiver domain;Cation efflux protein;CCT domain;CheY-like superfamily	0.383721	0.0449649	0.44414	0.0477457
BnaA07g36130D	GO:0005385	zn	Cation-transporting P-type ATPase;Heavy metal-associated domain, HMA;P-type ATPase, A domain;P-type ATPase, phosphorylation site;HAD-like domain;P-type ATPase, cytoplasmic domain N;Cation-transporting P-type ATPase, subfamily IB;Divalent cations-transporting P-type ATPase	-0.602692	0.029091	1.28106	1.23262e-06									-Mg	-N
BnaC02g06740D	GO:0005773	zn	Cation efflux protein	-1.47732	0.00160147			-4.19858	3.70227e-16					-1.88217	2.61613e-05
BnaA03g50000D	GO:0005385	zn	Cation-transporting P-type ATPase;Heavy metal-associated domain, HMA;P-type ATPase, A domain;P-type ATPase, phosphorylation site;HAD-like domain;P-type ATPase, cytoplasmic domain N;Cation-transporting P-type ATPase, subfamily IB;Divalent cations-transporting P-type ATPase	-1.90035	0.00866653					1.76024	0.00220906			1.19918	0.0279917		-N
BnaC07g50890D	GO:0005385	zn	Cation-transporting P-type ATPase;Heavy metal-associated domain, HMA;P-type ATPase, A domain;P-type ATPase, phosphorylation site;HAD-like domain;P-type ATPase, cytoplasmic domain N;Cation-transporting P-type ATPase, subfamily IB;Divalent cations-transporting P-type ATPase	-1.90687	0.000311588												-N
BnaC04g00620D	GO:0071577	zn	Cation efflux protein					0.844791	0.00634874							-P
BnaA04g28640D	GO:0005385	zn	Cation efflux protein											-1.16599	0.00743743		-Ca
BnaC05g40440D	GO:0005385	zn/iron	Zinc/iron permease;Zinc/iron permease, fungal/plant	1.82837	9.27114e-11	-1.45837	3.77504e-05	1.20527	3.44341e-05					1.83746	3.32652e-11		-Mg
BnaA08g00190D	GO:0005385	zn/iron	Zinc/iron permease	1.491	0.00531762									1.96476	7.43461e-05
BnaA05g26420D	GO:0005385	zn/iron	Zinc/iron permease;Zinc/iron permease, fungal/plant	1.03415	0.000428114	-1.06743	0.00470302	0.63321	0.0391265					0.999893	0.000456782		-Mg
BnaA09g47880D	GO:0016020	zn/iron	Zinc/iron permease;Zinc/iron permease, fungal/plant	0.889631	0.035697			1.49792	8.14746e-05					1.80101	1.23405e-06
BnaA02g07030D	GO:0071577	zn/iron	Zinc/iron permease	-2.05818	5.77181e-10												-N
BnaA08g07950D	GO:0016020	zn/iron	Zinc/iron permease;Zinc/iron permease, fungal/plant	-2.14713	0.000884291			-1.59085	0.00826974	1.77419	2.18227e-05			-6.58714	8.45327e-10	-S
BnaA05g10760D	GO:0005385	zn/iron	Zinc/iron permease;Zinc/iron permease, fungal/plant	-3.47425	4.95296e-11												-N
BnaC04g12510D	GO:0016020	zn/iron	Zinc/iron permease;Zinc/iron permease, fungal/plant	-3.61886	0.000239518									-2.46995	0.00330413
BnaA01g35000D	GO:0005886	zn/iron	Zinc/iron permease	-4.04367	0.0111691			-3.95776	0.0100847					-4.11585	0.00700991
BnaCnng46010D	GO:0071577	zn/iron	Zinc/iron permease;Zinc/iron permease, fungal/plant	-4.88539	1.52814e-10			-3.99276	1.37545e-08			1.94919	0.00684479	-4.03685	4.24572e-09	-K
BnaCnng21180D	GO:0071577	zn/iron	Zinc/iron permease;Zinc/iron permease, fungal/plant	-5.9756	4.43276e-19			-1.92675	0.000121818					-4.09249	1.18955e-13
BnaCnng67060D	GO:0005886	zn/iron	Zinc/iron permease;Zinc/iron permease, fungal/plant	-7.82582	6.30381e-22			-5.11838	3.44252e-16			1.48669	0.0236002	-3.44859	1.98813e-10	-K
BnaC01g41080D	GO:0071577	zn/iron	Zinc/iron permease	-8.83645	1.95585e-12			-5.60253	2.21667e-09					-3.64032	3.79051e-06
BnaA01g35020D	GO:0005385	zn/iron	Zinc/iron permease;Zinc/iron permease, fungal/plant	-11.9122	9.37948e-43			-6.01242	1.41553e-28			1.39751	0.0205005	-2.87873	3.32371e-10	-K
BnaCnng46020D	GO:0016020	zn/iron	Zinc/iron permease;Zinc/iron permease, fungal/plant	-11.9567	1.00198e-33			-4.2421	1.21962e-13			1.54641	0.0357813	-2.46986	4.90172e-06	-K
BnaA05g12290D	GO:0005385	zn/iron	Zinc/iron permease;Zinc/iron permease, fungal/plant			0.64133	0.0278242									-Mg
BnaC08g42250D	GO:0071577	zn/iron	Zinc/iron permease;Zinc/iron permease, fungal/plant					0.886776	0.0316168					1.1627	0.00365494
BnaA10g03460D	GO:0071577	zn/iron	Zinc/iron permease;Zinc/iron permease, fungal/plant					-1.43879	0.00774296								-P
BnaC02g09920D	GO:0005385	zn/iron	Zinc/iron permease									-1.09081	0.0146667				-K
BnaC03g70920D	GO:0071577	zn/iron	Zinc/iron permease											1.38899	3.27613e-05	-Ca
BnaCnng51530D	GO:0071577	zn/iron	Zinc/iron permease											0.594362	0.0277523	-Ca
BnaA05g29570D	GO:0071577	zn/iron	Zinc/iron permease											-0.509505	0.0128015		-Ca
