# Supplementary material for: Comparative Omics Analysis of Brassica napus Roots Subjected to Six Individual Macronutrient Deprivations Reveals Deficiency-Specific Genes and Metabolomic Profiles
Source: Int J Mol Sci. 2021 Oct 28;22(21):11679. doi: 10.3390/ijms222111679 (PMC8584284; doi:10.3390/ijms222111679)
Supplement: Supplementary file 1 [file ijms-22-11679-s001.zip › Supplementary data 6.xlsx]

## Sheet: Legend
Chemical similarity clustering of the principal classes of metabolites of Brassica napus roots subjected to six individual macronutrient deprivations.

## Sheet: -N_ChemRICH compound
Compound.Name	InChiKeys	Pubchem.ID	SMILES	pvalue	foldchange	CID	ClusterNumber	xlogp	ClusterLabel	TreeLabels	FDR
3-Hydroxyanthranilic acid	WJXSWCUQABXPFS-UHFFFAOYSA-N	86	C1=CC(=C(C(=C1)O)N)C(=O)O	0.88	0.97	86	44	0.634	ortho-aminobenzoates		1
Adenine	GFFGJBXGBJISGV-UHFFFAOYSA-N	190	C1=NC2=C(N1)C(=NC=N2)N	0.065	0.58	190	4	-1.287	purines		1
agmatine	QYPPJABKJHAVHS-UHFFFAOYSA-N	199	C(CCN=C(N)N)CN	2.8e-05	11	199	22	-0.904	guanidines		0.0043
Benzene	UHOVQNZJYSORNB-UHFFFAOYSA-N	241	C1=CC=CC=C1	0.84	1	241	47	2.082	benzene derivatives		1
Catechol	YCIMNLLNPGFGHC-UHFFFAOYSA-N	289	C1=CC=C(C(=C1)O)O	0.54	0.88	289	37	0.815	catechols		1
Citric acid	KRKNYBCHXYNGOX-UHFFFAOYSA-N	311	C(C(=O)O)C(CC(=O)O)(C(=O)O)O	0.0013	0.49	311	43	-2.247	citrates		0.17
INDOLE-3-ACETAMIDE	ZOAMBXDOGPRZLP-UHFFFAOYSA-N	397	C1=CC=C2C(=C1)C(=CN2)CC(=O)N	0.35	2.1	397	7	0.077	indoleacetic acids		1
Cytosine	OPTASPLRGRRNAP-UHFFFAOYSA-N	597	C1=C(NC(=O)N=C1)N	0.0021	0.56	597	42	-0.784	pyrimidinones		0.26
Glycolic acid	AEMRFAOFKBGASW-UHFFFAOYSA-N	757	C(C(=O)O)O	0.0068	0.35	757	49	-1.117	glycolates		0.8
Homogentisic acid	IGMNYECMUMZDDF-UHFFFAOYSA-N	780	C1=CC(=C(C=C1O)CC(=O)O)O	5.8e-06	1.9	780	17	0.036	acids, carbocyclic		0.0009
Hydroquinone	QIGBRXMKCJKVMJ-UHFFFAOYSA-N	785	C1=CC(=CC=C1O)O	0.0072	0.45	785	37	0.654	hydroquinones		0.84
Hypoxanthine	FDGQSTZJBFJUBT-UHFFFAOYSA-N	790	C1=NC2=C(N1)C(=O)N=CN2	0.35	0.59	790	4	0.556	hypoxanthines		1
Isoleucine	AGPKZVBTJJNPAG-UHFFFAOYSA-N	791	CCC(C)C(C(=O)O)N	0.0086	1.7	791	14	-1.6	amino acids		0.96
3-Indoleacetic acid	SEOVTRFCIGRIMH-UHFFFAOYSA-N	802	C1=CC=C2C(=C1)C(=CN2)CC(=O)O	0.62	0.73	802	1	0.805	indoleacetic acids		1
Kynurenine	YGPSJZOEDVAXAB-UHFFFAOYSA-N	846	C1=CC=C(C(=C1)C(=O)CC(C(=O)O)N)N	0.35	1.1	846	44	-2.868	amino acids		1
lipoic acid	AGBQKNBQESQNJD-UHFFFAOYSA-N	864	C1CSSC1CCCCC(=O)O	0.34	0.38	864	24	2.072	Saturated FA	a	1
Melatonin	DRLFMBDRBRZALE-UHFFFAOYSA-N	896	CC(=O)NCCC1=CNC2=C1C=C(C=C2)OC	0.00037	2.1	896	1	0.963	indoles		0.053
Naringenin	FTVWIRXFELQLPI-UHFFFAOYSA-N	932	C1C(OC2=CC(=CC(=C2C1=O)O)O)C3=CC=C(C=C3)O	0.017	0.75	932	3	0.79	flavonoids		1
NICOTINAMIDE	DFPAKSUCGFBDDF-UHFFFAOYSA-N	936	C1=CC(=CN=C1)C(=O)N	0.0004	0.48	936	25	-1.236	nicotinic acids	b	0.056
Palmitic Acid	IPCSVZSSVZVIGE-UHFFFAOYSA-N	985	CCCCCCCCCCCCCCCC(=O)O	0.59	1.4	985	24	7.57	Saturated FA	a	1
Phenylpyruvic acid	BTNMPGBKDVTSJY-UHFFFAOYSA-N	997	C1=CC=C(C=C1)CC(=O)C(=O)O	0.041	2.6	997	28	0.907	phenylpyruvic acids	c	1
Phosphocholine	YHHSONZFOIEMCP-UHFFFAOYSA-O	1014	C[N+](C)(C)CCOP(=O)(O)O	0.0059	1.8	1014	15	-2.066	choline		0.7
porphobilinogen	QSHWIQZFGQKFMA-UHFFFAOYSA-N	1021	C1=C(C(=C(N1)CN)CC(=O)O)CCC(=O)O	0.016	0.69	1021	1	-1.116	azoles		1
Propionic acid	XBDQKXXYIPTUBI-UHFFFAOYSA-N	1032	CCC(=O)O	0.0012	0.017	1032	18	0.173	propionates		0.16
PYRIDOXAMINE	NHZMQXZHNVQTQA-UHFFFAOYSA-N	1052	CC1=NC=C(C(=C1O)CN)CO	0.00015	2.4	1052	31	-1.291	vitamin b 6		0.022
Pyridoxine	LXNHXLLTXMVWPM-UHFFFAOYSA-N	1054	CC1=NC=C(C(=C1O)CO)CO	0.22	1.1	1054	31	-1.224	vitamin b 6		1
Pyruvic acid	LCTONWCANYUPML-UHFFFAOYSA-N	1060	CC(=O)C(=O)O	0.00037	0.43	1060	18	-0.426	pyruvates		0.053
Sarcosine	FSYKKLYZXJSNPZ-UHFFFAOYSA-N	1088	CNCC(=O)O	0.18	0.7	1088	16	-0.794	n-substituted glycines	d	1
spermidine	ATHGHQPFGPMSJY-UHFFFAOYSA-N	1102	C(CCNCCCN)CN	0.2	0.81	1102	22	-0.654	putrescine		1
Spermine	PFNFFQXMRSDOHW-UHFFFAOYSA-N	1103	C(CCNCCCN)CNCCCN	0.3	0.39	1103	22	-0.682	spermidine		1
Succinic acid	KDYFGRWQOYBRFD-UHFFFAOYSA-N	1110	C(CC(=O)O)C(=O)O	0.14	0.69	1110	18	-0.71	succinates		1
Thiamine	JZRWCGZRTZMZEH-UHFFFAOYSA-N	1130	CC1=C(SC=[N+]1CC2=CN=C(N=C2N)C)CCO	0.45	1.2	1130	20	-0.461	azoles		1
Thymine	RWQNBRDOKXIBIV-UHFFFAOYSA-N	1135	CC1=CNC(=O)NC1=O	0.00012	0.14	1135	42	-0.694	uracil		0.018
Tryptamine	APJYDQYYACXCRM-UHFFFAOYSA-N	1150	C1=CC=C2C(=C1)C(=CN2)CCN	0.78	0.85	1150	7	0.658	biogenic monoamines		1
Uric Acid	LEHOTFFKMJEONL-UHFFFAOYSA-N	1175	C12=C(NC(=O)N1)NC(=O)NC2=O	0.054	0.12	1175	4	-1.191	xanthines		1
Vanillin	MWOOGOJBHIARFG-UHFFFAOYSA-N	1183	COC1=C(C=CC(=C1)C=O)O	0.011	24	1183	6	0.321	hydroxybenzoates		1
Xanthine	LRFVTYWOQMYALW-UHFFFAOYSA-N	1188	C1=NC2=C(N1)C(=O)NC(=O)N2	0.00091	0.48	1188	4	-0.654	xanthines		0.12
Xanthosine	UBORTCNDUKBEOP-UHFFFAOYSA-N	1189	C1=NC2=C(N1C3C(C(C(O3)CO)O)O)NC(=O)NC2=O	0.063	0.45	1189	33	-1.843	ribonucleosides		1
3-Methoxytyramine	DIVQKHQLANKJQO-UHFFFAOYSA-N	1669	COC1=C(C=CC(=C1)CCN)O	0.28	0.87	1669	39	-0.058	alkaloids		1
3-Phosphonopropionic acid	NLBSQHGCGGFVJW-UHFFFAOYSA-N	1682	C(CP(=O)(O)O)C(=O)O	0.84	0.97	1682	18	-1.777	organophosphorus compounds		1
5-HYDROXYINDOLEACETATE	DUUGKQCEGZLZNO-UHFFFAOYSA-N	1826	C1=CC2=C(C=C1O)C(=CN2)CC(=O)O	0.43	0.52	1826	1	0.513	indoleacetic acids		1
N-Acetyltryptophan	DZTHIGRZJZPRDV-UHFFFAOYSA-N	2002	CC(=O)NC(CC1=CNC2=CC=CC=C21)C(=O)O	0.021	1.2	2002	1	0.419	indoles		1
Theophylline	ZFXYFBGIUFBOJW-UHFFFAOYSA-N	2153	CN1C2=C(C(=O)N(C1=O)C)NC=N2	8.6e-05	0.32	2153	4	-0.37	xanthines		0.013
Benzamide	KXDAEFPNCMNJSK-UHFFFAOYSA-N	2331	C1=CC=C(C=C1)C(=O)N	0.091	0.82	2331	11	0.254	benzamides		1
Caffeine	RYYVLZVUVIJVGH-UHFFFAOYSA-N	2519	CN1C=NC2=C1C(=O)N(C(=O)N2C)C	0.86	1.1	2519	4	-0.495	xanthines		1
Dibutyl phthalate	DOIRQSBPFJWKBE-UHFFFAOYSA-N	3026	CCCCOC(=O)C1=CC=CC=C1C(=O)OCCCC	0.46	0.93	3026	11	3.646	acids, carbocyclic		1
Gabapentin	UGJMXCAKCUNAIE-UHFFFAOYSA-N	3446	C1CCC(CC1)(CC(=O)O)CN	0.1	0.74	3446	14	1.391	cyclohexanecarboxylic acids		1
gentisic acid	WXTMDXOMEHJXQO-UHFFFAOYSA-N	3469	C1=CC(=C(C=C1O)C(=O)O)O	0.8	1.2	3469	17	0.616	acids, carbocyclic		1
3-Indolepropionic acid	GOLXRNDWAUTYKT-UHFFFAOYSA-N	3744	C1=CC=C2C(=C1)C(=CN2)CCC(=O)O	0.0082	1.7	3744	1	0.974	indoles		0.93
Protoporphyrin IX	ZCFFYALKHPIRKJ-UHFFFAOYSA-N	4971	CC1=C(C2=CC3=C(C(=C(N3)C=C4C(=C(C(=N4)C=C5C(=C(C(=N5)C=C1N2)C)CCC(=O)O)CCC(=O)O)C)C=C)C)C=C	0.099	0.59	4971	1	3.15	protoporphyrins		1
Trigonelline	WWNNZCOKKKDOPX-UHFFFAOYSA-N	5570	C[N+]1=CC=CC(=C1)C(=O)[O-]	0.02	0.79	5570	25	0.135	alkaloids	b	1
Tyramine	DZGWFCGJZKJUFP-UHFFFAOYSA-N	5610	C1=CC(=CC=C1CCN)O	0.0012	0.18	5610	40	-0.03	biogenic monoamines		0.16
Estriol	PROQIPRRNZUXQM-ZXXIGWHRSA-N	5756	C[C@]12CC[C@H]3[C@H]([C@@H]1C[C@H]([C@@H]2O)O)CCC4=C3C=CC(=C4)O	2.6e-06	7.4	5756	29	2.871	estrenes		0.00041
Thymidine	IQFYYKKMVGJFEH-XLPZGREQSA-N	5789	CC1=CN(C(=O)NC1=O)[C@H]2C[C@@H]([C@H](O2)CO)O	0.00054	0.072	5789	5	-1.335	pyrimidine nucleosides		0.075
EPINEPHRINE	UCTWMZQNUQWSLP-VIFPVBQESA-N	5816	CNC[C@@H](C1=CC(=C(C=C1)O)O)O	0.71	0.9	5816	39	-0.324	biogenic monoamines		1
Cysteine	XUJNEKJLAYXESH-REOHCLBHSA-N	5862	C([C@@H](C(=O)O)N)S	0.015	1.7	5862	16	-2.575	amino acids, sulfur	d	1
Dehydroepiandrosterone	FMGSKLZLMKYGDP-USOAJAOKSA-N	5881	C[C@]12CC[C@H]3[C@H]([C@@H]1CCC2=O)CC=C4[C@@]3(CC[C@@H](C4)O)C	0.6	0.5	5881	12	3.035	androstenols		1
Alanine	QNAYBMKLOCPYGJ-REOHCLBHSA-N	5950	C[C@@H](C(=O)O)N	0.65	0.93	5950	16	-2.824	amino acids	d	1
Adenosine triphosphate	ZKHQWZAMYRWXGA-KQYNXXCUSA-N	5957	C1=NC2=C(C(=N1)N)N=CN2[C@H]3[C@@H]([C@@H]([C@H](O3)COP(=O)(O)OP(=O)(O)OP(=O)(O)O)O)O	0.054	0.47	5957	9	-6.483	adenine nucleotides	e	1
Glucose-6-phosphate	NBSCHQHZLSJFNQ-GASJEMHNSA-N	5958	C([C@@H]1[C@H]([C@@H]([C@H](C(O1)O)O)O)O)OP(=O)(O)O	0.19	0.61	5958	2	-3.355	glucosephosphates	f	1
Glutamine	ZDXPYRJPNDTMRX-VKHMYHEASA-N	5961	C(CC(=O)N)[C@@H](C(=O)O)N	0.14	0.83	5961	35	-4.077	amino acids, basic		1
SUCROSE	CZMRCDWAGMRECN-UGDNZRGBSA-N	5988	C([C@@H]1[C@H]([C@@H]([C@H]([C@H](O1)O[C@]2([C@H]([C@@H]([C@H](O2)CO)O)O)CO)O)O)O)O	0.35	0.83	5988	2	-3.277	oligosaccharides	f	1
Testosterone	MUMGGOZAMZWBJJ-DYKIIFRCSA-N	6013	C[C@]12CC[C@H]3[C@H]([C@@H]1CC[C@@H]2O)CCC4=CC(=O)CC[C@]34C	0.052	0.45	6013	12	3.635	androstenols		1
Uridine 5'-monophosphate	DJJCXFVJDGTHFX-XVFCMESISA-N	6030	C1=CN(C(=O)NC1=O)[C@H]2[C@@H]([C@@H]([C@H](O2)COP(=O)(O)O)O)O	0.45	0.77	6030	5	-3.775	uracil nucleotides		1
URIDINE 5'-DIPHOSPHATE	XCCTYIAWTASOJW-XVFCMESISA-N	6031	C1=CN(C(=O)NC1=O)[C@H]2[C@@H]([C@@H]([C@H](O2)COP(=O)(O)OP(=O)(O)O)O)O	0.00022	0.3	6031	5	-5.004	uracil nucleotides		0.032
folic acid	OVBPIULPVIDEAO-LBPRGKRZSA-N	6037	C1=CC(=CC=C1C(=O)N[C@@H](CCC(=O)O)C(=O)O)NCC2=CN=C3C(=N2)C(=O)N=C(N3)N	0.0028	0.66	6037	46	-3.972	pterins		0.34
2-Hydroxyquinoline	LISFMEBWQUVKPJ-UHFFFAOYSA-N	6038	C1=CC=C2C(=C1)C=CC(=O)N2	0.95	0.98	6038	7	0.491	hydroxyquinolines		1
Adenosine Monophosphate	UDMBCSSLTHHNCD-KQYNXXCUSA-N	6083	C1=NC2=C(C(=N1)N)N=CN2[C@H]3[C@@H]([C@@H]([C@H](O3)COP(=O)(O)O)O)O	0.34	0.77	6083	9	-4.025	adenine nucleotides	e	1
Aniline	PAYRUJLWNCNPSJ-UHFFFAOYSA-N	6115	C1=CC=C(C=C1)N	0.31	6	6115	47	0.535	aniline compounds		1
Phenylalanine	COLNVLDHVKWLRT-QMMMGPOBSA-N	6140	C1=CC=C(C=C1)C[C@@H](C(=O)O)N	0.62	1.1	6140	28	-1.575	amino acids, aromatic	c	1
Cytidine	UHDGCWIWMRVCDJ-XVFCMESISA-N	6175	C1=CN(C(=O)N=C1N)[C@H]2[C@@H]([C@@H]([C@H](O2)CO)O)O	0.00013	2	6175	21	-2.193	pyrimidine nucleosides		0.02
Cellobiose	GUBGYTABKSRVRQ-QUYVBRFLSA-N	6255	C([C@@H]1[C@H]([C@@H]([C@H]([C@H](O1)O[C@@H]2[C@H](O[C@H]([C@@H]([C@H]2O)O)O)CO)O)O)O)O	0.0012	1.6	6255	2	-3.663	oligosaccharides	f	0.16
L-ASPARAGINE	DCXYFEDJOCDNAF-REOHCLBHSA-N	6267	C([C@@H](C(=O)O)N)C(=O)N	0.34	0.89	6267	19	-4.435	amino acids, basic		1
TRYPTOPHAN	QIVBCDIJIAJPQS-VIFPVBQESA-N	6305	C1=CC=C2C(=C1)C(=CN2)C[C@@H](C(=O)O)N	0.11	0.85	6305	1	-2.023	amino acids, aromatic		1
Coenzyme A	RGJOEKWQDUBAIZ-DRCCLKDXSA-N	6816	CC(C)(COP(=O)(O)OP(=O)(O)OC[C@@H]1[C@H]([C@H]([C@@H](O1)N2C=NC3=C2N=CN=C3N)O)OP(=O)(O)O)C(C(=O)NCCC(=O)NCCS)O	1.6e-10	32	6816	9	-6.775	adenine nucleotides	e	2.6e-08
Thymol	MGSRCZKZVOBKFT-UHFFFAOYSA-N	6989	CC1=CC(=C(C=C1)C(C)C)O	0.53	0.36	6989	29	2.487	terpenes		1
L-Pyroglutamic acid	ODHCTXKNWHHXJC-VKHMYHEASA-N	7405	C1CC(=O)N[C@@H]1C(=O)O	0.59	0.94	7405	23	-0.827	pyrrolidinones		1
Trehalose	HDTRYLNUVZCQOY-LIZSDCNHSA-N	7427	C([C@@H]1[C@H]([C@@H]([C@H]([C@H](O1)O[C@@H]2[C@@H]([C@H]([C@@H]([C@H](O2)CO)O)O)O)O)O)O)O	0.056	0.49	7427	2	-3.234	oligosaccharides	f	1
Maltol	XPCTZQVDEJYUGT-UHFFFAOYSA-N	8369	CC1=C(C(=O)C=CO1)O	0.0018	1.4	8369	6	0.907	pyrones		0.23
Vanillic acid	WKOLLVMJNQIZCI-UHFFFAOYSA-N	8468	COC1=C(C=CC(=C1)C(=O)O)O	0.00025	0.28	8468	6	0.24	hydroxybenzoates		0.036
Indole-3-carboxaldehyde	OLNJUISKUQQNIM-UHFFFAOYSA-N	10256	C1=CC=C2C(=C1)C(=CN2)C=O	0.83	1	10256	7	1.466	indoles		1
Raffinose	MUPFEKGTMRGPLJ-BQCSWRFHSA-N	10542	C([C@@H]1[C@@H]([C@@H]([C@H](C(O1)OC[C@@H]2[C@H]([C@@H]([C@H](C(O2)O[C@]3([C@H]([C@@H]([C@H](O3)CO)O)O)CO)O)O)O)O)O)O)O	1.7e-06	48	10542	2	-4.814	trisaccharides	f	0.00027
Linamarin	QLTCHMYAEJEXBT-ZEBDFXRSSA-N	11128	CC(C)(C#N)O[C@H]1[C@@H]([C@H]([C@@H]([C@H](O1)CO)O)O)O	0.21	1.2	11128	2	-1.478	nitriles	f	1
2'-Deoxyadenosine 5'-monophosphate	KHWCHTKSEGGWEX-RRKCRQDMSA-N	12599	C1[C@@H]([C@H](O[C@H]1N2C=NC3=C2N=CN=C3N)COP(=O)(O)O)O	0.65	0.91	12599	9	-3.424	adenine nucleotides	e	1
L-Homoserine	UKAUYVFTDYCKQA-VKHMYHEASA-N	12647	C(CO)[C@@H](C(=O)O)N	0.016	0.54	12647	15	-3.598	amino acids		1
2'-Deoxycytidine	CKTSBUTUHBMZGZ-SHYZEUOFSA-N	13711	C1[C@@H]([C@H](O[C@H]1N2C=CC(=NC2=O)N)CO)O	0.68	1.1	13711	21	-1.592	pyrimidine nucleosides		1
2'-Deoxyadenosine	OLXZPDWKRNYJJZ-RRKCRQDMSA-N	13730	C1[C@@H]([C@H](O[C@H]1N2C=NC3=C2N=CN=C3N)CO)O	0.0012	0.039	13730	30	-1.766	adenosine		0.16
pseudouridine	PTJWIQPHWPFNBW-GBNDHIKLSA-N	15047	C1=C(C(=O)NC(=O)N1)[C@H]2[C@@H]([C@@H]([C@H](O2)CO)O)O	0.27	0.49	15047	5	-2.477	pyrimidine nucleosides		1
Furaneol	INAXVXBDKKUCGI-UHFFFAOYSA-N	19309	CC1C(=O)C(=C(O1)C)O	0.031	0.73	19309	45	1.03	furans		1
Glutamate	WHUUTDBJXJRKMK-GSVOUGTGSA-N	23327	C(CC(=O)O)[C@H](C(=O)O)N	0.002	0.42	23327	19	-3.349	glutamates		0.25
L-Glutamic acid	WHUUTDBJXJRKMK-VKHMYHEASA-N	33032	C(CC(=O)O)[C@@H](C(=O)O)N	0.28	0.62	33032	19	-3.349	glutamates		1
Saccharic acid	DSLZVSRJTYRBFB-LLEIAEIESA-N	33037	[C@H]([C@@H]([C@@H](C(=O)O)O)O)([C@H](C(=O)O)O)O	0.7	1	33037	26	-3.582	sugar acids		1
S-Adenosyl-L-methionine	MEFKEPWMEQBLKI-AIRLBKTGSA-N	34755	C[S+](CC[C@@H](C(=O)[O-])N)C[C@@H]1[C@H]([C@H]([C@@H](O1)N2C=NC3=C2N=CN=C3N)O)O	0.0028	0.72	34755	20	-4.423	adenosine		0.34
ISOPALMITIC ACID	ZONJATNKKGGVSU-UHFFFAOYSA-N	36247	CC(C)CCCCCCCCCCCCC(=O)O	0.062	0.06	36247	24	7.509	Saturated FA	a	1
Adenosine	OIRDTQYFTABQOQ-KQYNXXCUSA-N	60961	C1=NC2=C(C(=N1)N)N=CN2[C@H]3[C@@H]([C@@H]([C@H](O3)CO)O)O	0.11	0.56	60961	30	-2.367	purine nucleosides		1
Glutathione (oxidized)	YPZRWBKMTBYPTK-BJDJZHNGSA-N	65359	C(CC(=O)N[C@@H](CSSC[C@@H](C(=O)NCC(=O)O)NC(=O)CC[C@@H](C(=O)O)N)C(=O)NCC(=O)O)[C@@H](C(=O)O)N	0.81	0.96	65359	10	-6.622	oligopeptides		1
N-Acetylleucine	WXNXCEHXYPACJF-ZETCQYMHSA-N	70912	CC(C)C[C@@H](C(=O)O)NC(=O)C	0.054	1.8	70912	38	1.053	oligopeptides		1
Pinoresinol	HGXBRUKMWQGOIE-AFHBHXEDSA-N	73399	COC1=C(C=CC(=C1)[C@@H]2[C@H]3CO[C@@H]([C@H]3CO2)C4=CC(=C(C=C4)O)OC)O	0.18	2.6	73399	41	1.048	lignans		1
METHYL INDOLE-3-ACETATE	KTHADMDGDNYQRX-UHFFFAOYSA-N	74706	COC(=O)CC1=CNC2=CC=CC=C21	0.0059	0.062	74706	1	1.126	indoleacetic acids		0.7
Acetaminophen glucuronide	IPROLSVTVHAQLE-BYNIDDHOSA-N	83944	CC(=O)NC1=CC=C(C=C1)O[C@H]2[C@@H]([C@H]([C@@H]([C@H](O2)C(=O)O)O)O)O	0.0014	5.9	83944	6	-0.835			0.18
Equol	ADFCQWZHKCXPAJ-GFCCVEGCSA-N	91469	C1[C@H](COC2=C1C=CC(=C2)O)C3=CC=C(C=C3)O	0.0043	1.4	91469	41	1.182	isoflavones		0.52
Maltotriose	RXVWSYJTUUKTEA-CGQAXDJHSA-N	92146	C([C@@H]1[C@H]([C@@H]([C@H]([C@H](O1)O[C@@H]2[C@H](O[C@@H]([C@@H]([C@H]2O)O)O[C@H]([C@@H](CO)O)[C@@H]([C@H](C=O)O)O)CO)O)O)O)O	1.4e-08	9.2	92146	26	-6.399	trisaccharides		2.3e-06
Melezitose	QWIZNVHXZXRPDR-WSCXOGSTSA-N	92817	C([C@@H]1[C@H]([C@@H]([C@H]([C@H](O1)O[C@H]2[C@@H]([C@H](O[C@@]2(CO)O[C@@H]3[C@@H]([C@H]([C@@H]([C@H](O3)CO)O)O)O)CO)O)O)O)O)O	0.0015	2.4	92817	2	-5.243	trisaccharides	f	0.19
Indolelactic acid	XGILAAMKEQUXLS-UHFFFAOYSA-N	92904	C1=CC=C2C(=C1)C(=CN2)CC(C(=O)O)O	0.00021	1.8	92904	1	0.21	indoles		0.031
5-Methylcytidine	ZAYHVCMSTBRABG-JXOAFFINSA-N	92918	CC1=CN(C(=O)N=C1N)[C@H]2[C@@H]([C@@H]([C@H](O2)CO)O)O	0.77	0.96	92918	21	-2.012	pyrimidine nucleosides		1
dehydroabietic acid	NFWKVWVWBFBAOV-MISYRCLQSA-N	94391	CC(C)C1=CC2=C(C=C1)[C@]3(CCC[C@@]([C@@H]3CC2)(C)C(=O)O)C	0.37	0.89	94391	28	5.656	diterpenes, abietane	c	1
D-GLUCURONIC ACID	AEMOLEFTQBMNLQ-AQKNRBDQSA-N	94715	[C@@H]1([C@@H]([C@H](OC([C@@H]1O)O)C(=O)O)O)O	0.026	1.4	94715	26	-1.54	glucuronates		1
1-Methylguanosine	UTAIYTHAJQNQDW-KQYNXXCUSA-N	96373	CN1C(=O)C2=C(N=C1N)N(C=N2)[C@H]3[C@@H]([C@@H]([C@H](O3)CO)O)O	0.19	0.88	96373	33	-2.13	dideoxynucleosides		1
Selenomethionine	RJFAYQIBOAGBLC-BYPYZUCNSA-N	105024	C[Se]CC[C@@H](C(=O)O)N	0.062	3.3	105024	16	-2.108	amino acids	d	1
Phytosphingosine	AERBNCYCJBRYDG-KSZLIROESA-N	122121	CCCCCCCCCCCCCC[C@H]([C@H]([C@H](CO)N)O)O	0.016	1.3	122121	15	5.027			1
Glutathione	RWSXRVCMGQZWBV-WDSKDSINSA-N	124886	C(CC(=O)N[C@@H](CS)C(=O)NCC(=O)O)[C@@H](C(=O)O)N	0.0092	1.4	124886	10	-4.23	oligopeptides		1
Xylose	SRBFZHDQGSBBOR-IOVATXLUSA-N	135191	C1[C@H]([C@@H]([C@H](C(O1)O)O)O)O	0.61	1.1	135191	2	-1.454	pentoses	f	1
dUDP	QHWZTVCCBMIIKE-SHYZEUOFSA-N	145729	C1[C@@H]([C@H](O[C@H]1N2C=CC(=O)NC2=O)COP(=O)(O)OP(=O)(O)O)O	0.99	1	145729	5	-4.403	uracil nucleotides		1
L-Proline	ONIBWKKTOPOVIA-BYPYZUCNSA-N	145742	C1C[C@H](NC1)C(=O)O	0.037	0.64	145742	23	-0.185	imino acids		1
gamma-Glutamylleucine	MYFMARDICOWMQP-YUMQZZPRSA-N	151023	CC(C)C[C@@H](C(=O)O)NC(=O)CC[C@@H](C(=O)O)N	0.024	0.15	151023	38	-2.216	oligopeptides		1
Naproxen	CMWTZPSULFXXJA-VIFPVBQESA-N	156391	C[C@@H](C1=CC2=C(C=C1)C=C(C=C2)OC)C(=O)O	0.0081	0.53	156391	29	1.794	naphthaleneacetic acids		0.93
saccharopine	ZDGJAHTZVHVLOT-YUMQZZPRSA-N	160556	C(CCN[C@@H](CCC(=O)O)C(=O)O)C[C@@H](C(=O)O)N	0.00096	1.5	160556	23	-3.176	glutamates		0.13
biotin	YBJHBAHKTGYVGT-ZKWXMUAHSA-N	171548	C1[C@H]2[C@@H]([C@@H](S1)CCCCC(=O)O)NC(=O)N2	0.00032	3.2	171548	10	0.463	azoles		0.046
Deoxycholic Acid	KXGVEGMKQFWNSR-LLQZFEROSA-N	222528	C[C@H](CCC(=O)O)[C@H]1CC[C@@H]2[C@@]1([C@H](C[C@H]3[C@H]2CC[C@H]4[C@@]3(CC[C@H](C4)O)C)O)C	0.11	1.6	222528	12	5.756	cholic acids		1
S-Adenosyl-L-homocysteine	ZJUKTBDSGOFHSH-WFMPWKQPSA-N	439155	C1=NC2=C(C(=N1)N)N=CN2[C@H]3[C@@H]([C@@H]([C@H](O3)CSCC[C@@H](C(=O)O)N)O)O	8.7e-05	0.59	439155	20	-4.215	adenosine		0.013
Mevalonic acid	KJTLQQUUPVSXIM-ZCFIWIBFSA-N	439230	C[C@@](CCO)(CC(=O)O)O	0.024	0.49	439230	43	-0.856	hydroxy acids		1
O-Succinylhomoserine	GNISQJGXJIDKDJ-YFKPBYRVSA-N	439406	C(COC(=O)CCC(=O)O)[C@@H](C(=O)O)N	0.37	0.92	439406	15	-3.488	amino acids		1
7-Dehydrocholesterol	UCTLRSWJYQTBFZ-DDPQNLDTSA-N	439423	C[C@H](CCCC(C)C)[C@H]1CC[C@@H]2[C@@]1(CC[C@H]3C2=CC=C4[C@@]3(CC[C@@H](C4)O)C)C	0.00073	2.2	439423	32	9.515	dehydrocholesterols		0.1
3-Amino-3-(4-hydroxyphenyl)propionic acid	JYPHNHPXFNEZBR-UHFFFAOYSA-N	440311	C1=CC(=CC=C1C(CC(=O)O)N)O	0.1	1.8	440311	40	-0.545	biogenic monoamines		1
Fumaric acid	VZCYOOQTPOCHFL-OWOJBTEDSA-N	444972	C(=C/C(=O)O)\C(=O)O	0.00056	0.49	444972	48	-0.416	fumarates		0.077
Farnesol	CRDAMVZIKSXKFV-YFVJMOTDSA-N	445070	CC(=CCC/C(=C/CC/C(=C/CO)/C)/C)C	0.016	2.8	445070	27	4.346	terpenes		1
Palmitoleic acid	SECPZKHBENQXJG-FPLPWBNLSA-N	445638	CCCCCC/C=C\CCCCCCCC(=O)O	0.029	3.1	445638	8	7.054	UnSaturated FA		1
Oleic acid	ZQPPMHVWECSIRJ-KTKRTIGZSA-N	445639	CCCCCCCC/C=C\CCCCCCCC(=O)O	0.095	2	445639	8	8.192	UnSaturated FA		1
Farnesyl pyrophosphate	VWFJDQUYCIWHTN-YFVJMOTDSA-N	445713	CC(=CCC/C(=C/CC/C(=C/COP(=O)(O)OP(=O)(O)O)/C)/C)C	0.31	1.8	445713	27	1.888	O=FA_15_4		1
Ferulic Acid	KSEBMYQBYZTDHS-HWKANZROSA-N	445858	COC1=C(C=CC(=C1)/C=C/C(=O)O)O	0.0081	0.83	445858	34	0.512	coumaric acids		0.93
Acetoin	ROWKJAVDOGWPAT-VKHMYHEASA-N	447765	C[C@@H](C(=O)C)O	0.47	1.1	447765	49	-0.326	butanones		1
Norleucine	LRQKBLKVPFOOQJ-UHFFFAOYSA-N	517543	CCCCC(C(=O)[O-])[NH3+]	0.43	1.2	517543	14	0.891	amino acids		1
N-Methylisoleucine	KSPIYJQBLVDRRI-UHFFFAOYSA-N	560437	CCC(C)C(C(=O)O)NC	0.019	1.9	560437	14	0.956	amino acids		1
Methyl cinnamate	CCRCUPLGCSFEDV-BQYQJAHWSA-N	637520	COC(=O)/C=C/C1=CC=CC=C1	3.9e-07	11	637520	11	2.208	cinnamates		6.2e-05
p-Coumaric acid	NGSWKAQJJWESNS-ZZXKWVIFSA-N	637542	C1=CC(=CC=C1/C=C/C(=O)O)O	0.53	0.91	637542	36	0.751	coumaric acids		1
Aconitic Acid	GTZCVFVGUGFEME-IWQZZHSRSA-N	643757	C(/C(=C/C(=O)O)/C(=O)O)C(=O)O	0.00093	0.26	643757	48	-1.034	tricarboxylic acids		0.13
Flavin mononucleotide	FVTCRASFADXXNN-SCRDCRAPSA-N	643976	CC1=CC2=C(C=C1C)N(C3=NC(=O)NC(=O)C3=N2)C[C@@H]([C@@H]([C@@H](COP(=O)(O)O)O)O)O	0.021	0.81	643976	46	-3.278	riboflavin		1
Caffeic acid	QAIPRVGONGVQAS-DUXPYHPUSA-N	689043	C1=CC(=C(C=C1/C=C/C(=O)O)O)O	0.081	0.74	689043	36	0.62	cinnamates		1
Cotinine	UIKROCXWUNQSPJ-VIFPVBQESA-N	854019	CN1[C@@H](CCC1=O)C2=CN=CC=C2	0.034	0.72	854019	25	-0.465	pyrrolidinones	b	1
Chlorogenic acid	CWVRJTMFETXNAD-JUHZACGLSA-N	1794427	C1[C@H]([C@H]([C@@H](C[C@@]1(C(=O)O)O)OC(=O)/C=C/C2=CC(=C(C=C2)O)O)O)O	0.00026	0.53	1794427	6	-0.968	cinnamates		0.037
Quercetin	REFJWTPEDVJJIY-UHFFFAOYSA-N	5280343	C1=CC(=C(C=C1C2=C(C(=O)C3=C(C=C(C=C3O2)O)O)O)O)O	0.41	0.85	5280343	3	1.566	flavonoids		1
Phytol	BOTWFXYSPFMFNR-PYDDKJGSSA-N	5280435	C[C@@H](CCC[C@@H](C)CCC/C(=C/CO)/C)CCCC(C)C	0.51	1.1	5280435	27	8.949	terpenes		1
Luteolin	IQPNAANSBPBGFQ-UHFFFAOYSA-N	5280445	C1=CC(=C(C=C1C2=CC(=O)C3=C(C=C(C=C3O2)O)O)O)O	0.0022	4.1	5280445	3	1.218	flavonoids		0.27
Linoleic acid	OYHQOLUKZRVURQ-HZJYTTRNSA-N	5280450	CCCCC/C=C\C/C=C\CCCCCCCC(=O)O	0.23	1.3	5280450	8	7.865	UnSaturated FA		1
Coniferylaldehyde	DKZBBWMURDFHNE-NSCUHMNNSA-N	5280536	COC1=C(C=CC(=C1)/C=C/C=O)O	0.028	1.2	5280536	34	0.593	coumaric acids		1
Isorhamnetin	IZQSVPBOUDKVDZ-UHFFFAOYSA-N	5281654	COC1=C(C=CC(=C1)C2=C(C(=O)C3=C(C=C(C=C3O2)O)O)O)O	0.11	0.73	5281654	3	1.458	flavonoids		1
Coumesterol	ZZIALNLLNHEQPJ-UHFFFAOYSA-N	5281707	C1=CC2=C(C=C1O)OC3=C2C(=O)OC4=C3C=CC(=C4)O	0.27	0.77	5281707	3	1.328	flavonoids		1
Daidzein	ZQSIJRDFPHDXIC-UHFFFAOYSA-N	5281708	C1=CC(=CC=C1C2=COC3=C(C2=O)C=CC(=C3)O)O	0.52	1.3	5281708	3	1.124	flavonoids		1
Methyl jasmonate	GEWDNTWNSAZUDX-WQMVXFAESA-N	5281929	CC/C=C\C[C@@H]1[C@H](CCC1=O)CC(=O)OC	0.29	0.84	5281929	8	2.139	cyclopentanes		1
monoolein	RZRNAYUHWVFMIP-KTKRTIGZSA-N	5283468	CCCCCCCC/C=C\CCCCCCCC(=O)OCC(CO)O	0.18	1.4	5283468	13	7.132	DiHODE		1
brassicasterol	OILXMJHPFNGGTO-SDMVIZLASA-N	5283660	C[C@H](/C=C/[C@@H](C)C(C)C)[C@H]1CC[C@@H]2[C@@]1(CC[C@H]3[C@H]2CC=C4[C@@]3(CC[C@@H](C4)O)C)C	0.44	0.76	5283660	32	10.502	cholestadienols		1
2-Hydroxychalcone	UDOOPSJCRMKSGL-ZHACJKMWSA-N	5367146	C1=CC=C(C=C1)C(=O)/C=C/C2=CC=CC=C2O	0.042	1.7	5367146	17	2.035	flavonoids		1
Astaxanthin	MQZIGYBFDRPAKN-QISQUURKSA-N	5368397	CC1=C(C(CC(C1=O)O)(C)C)/C=C/C(=C/C=C/C(=C/C=C/C=C(/C=C/C=C(/C=C/C2=C(C(=O)C(CC2(C)C)O)C)\C)\C)/C)/C	7.4e-06	9.3	5368397	12	9.696	xanthophylls		0.0011
cinnamate	WBYWAXJHAXSJNI-VOTSOKGWSA-M	5957728	C1=CC=C(C=C1)/C=C/C(=O)[O-]	1.2e-06	26	5957728	11	1.406	cinnamates		0.00019
Melanin	XUMBMVFBXHLACL-UHFFFAOYSA-N	6325610	CC1=C2C3=C(C4=CNC5=C(C(=O)C(=O)C(=C45)C3=CN2)C)C(=O)C1=O	0.025	1.4	6325610	7	0.206	amino acids, aromatic		1
L-GLUTAMINE	ZDXPYRJPNDTMRX-VKHMYHEASA-N	6992086	C(CC(=O)N)[C@@H](C(=O)[O-])[NH3+]	0.00021	0.42	6992086	35	-1.858	amino acids, basic		0.031
9(S)-HPODE	JGUNZIWGNMQSBM-UINYOVNOSA-N	9548877	CCCCC/C=C\C=C\[C@H](CCCCCCCC(=O)O)OO	0.25	1.6	9548877	13	5.979	DiHODE		1
9(10)-EpODE	JTEGNNHWOIJBJZ-ZJSQCTGTSA-N	16061060	CC/C=C\C/C=C\CC1C(O1)CCCCCCCC(=O)O	0.98	0.99	16061060	13	5.557	DiHODE		1
9,10-DiHODE	QRHSEDZBZMZPOA-ZJSQCTGTSA-N	16061066	CC/C=C\C/C=C\CC(C(CCCCCCCC(=O)O)O)O	0.085	0.66	16061066	13	4.539	DiHODE		1
S-methylglutathione	QTQDDTSVRVWHMO-BQBZGAKWSA-M	25200497	CSC[C@@H](C(=O)NCC(=O)[O-])NC(=O)CC[C@@H](C(=O)[O-])[NH3+]	0.31	0.83	25200497	10	-2.128	oligopeptides		1
ASCORBIC ACID	CIWBSHSKHKDKBQ-JLAZNSOCSA-N	54670067	C([C@@H]([C@@H]1C(=C(C(=O)O1)O)O)O)O	0.75	0.89	54670067	45	-0.178	sugar acids		1
3,4-Dihydroxybenzoate	YQUVCSBJEUQKSH-UHFFFAOYSA-M	54675866	C1=CC(=C(C=C1C(=O)O)O)[O-]	0.013	1.7	54675866	17	0.348	hydroxybenzoates		1

## Sheet: -N_ChemRICH results
Cluster name	Cluster size	p-values	FDR	Key compound	Altered metabolites	Increased	Decreased	Increased ratio	Altered Ratio
acids, carbocyclic	3	1	1	Homogentisic acid	1	1	0	1	0.3
adenine nucleotides	4	1	1	Coenzyme A	1	1	0	1	0.2
amino acids, aromatic	3	1	1	Melanin	1	1	0	1	0.3
amino acids, basic	3	1	1	L-GLUTAMINE	1	0	1	0	0.3
biogenic monoamines	4	1	1	Tyramine	1	0	1	0	0.2
DiHODE	4	1	1	9,10-DiHODE	0	0	0	#NUM!	0
indoleacetic acids	4	1	1	METHYL INDOLE-3-ACETATE	1	0	1	0	0.2
oligosaccharides	3	1	1	Cellobiose	1	1	0	1	0.3
Saturated FA	3	1	1	ISOPALMITIC ACID	0	0	0	#NUM!	0
terpenes	3	1	1	Farnesol	1	1	0	1	0.3
UnSaturated FA	3	1	1	Palmitoleic acid	1	1	0	1	0.3
uracil nucleotides	3	1	1	URIDINE 5'-DIPHOSPHATE	1	0	1	0	0.3
pyrimidine nucleosides	5	0.16	0.3	Cytidine	2	1	1	0.5	0.4
coumaric acids	3	0.049	0.1	Ferulic Acid	2	1	1	0.5	0.7
azoles	3	0.043	0.098	biotin	2	1	1	0.5	0.7
oligopeptides	5	0.032	0.079	Glutathione	2	1	1	0.5	0.4
amino acids	8	0.028	0.078	Isoleucine	3	2	1	0.7	0.4
flavonoids	7	0.026	0.078	Luteolin	3	2	1	0.7	0.4
glutamates	3	0.021	0.077	saccharopine	2	1	1	0.5	0.7
xanthines	4	0.009	0.037	Theophylline	2	0	2	0	0.5
indoles	5	0.00053	0.0026	Indolelactic acid	4	4	0	1	0.8
cinnamates	4	4.2e-05	0.00026	Methyl cinnamate	3	2	1	0.7	0.8
hydroxybenzoates	3	2.4e-06	2e-05	Vanillic acid	3	2	1	0.7	1
adenosine	3	2.1e-08	2.6e-07	S-Adenosyl-L-homocysteine	3	0	3	0	1
trisaccharides	3	3.5e-09	8.7e-08	Maltotriose	3	3	0	1	1

## Sheet: -Mg_ChemRICH compound
Compound.Name	InChiKeys	Pubchem.ID	SMILES	pvalue	foldchange	CID	ClusterNumber	xlogp	ClusterLabel	TreeLabels	FDR
3-Hydroxyanthranilic acid	WJXSWCUQABXPFS-UHFFFAOYSA-N	86	C1=CC(=C(C(=C1)O)N)C(=O)O	0.11	1.2	86	44	0.634	ortho-aminobenzoates		1
Adenine	GFFGJBXGBJISGV-UHFFFAOYSA-N	190	C1=NC2=C(N1)C(=NC=N2)N	0.21	0.77	190	4	-1.287	purines		1
agmatine	QYPPJABKJHAVHS-UHFFFAOYSA-N	199	C(CCN=C(N)N)CN	0.82	1.1	199	21	-0.904	guanidines		1
Benzene	UHOVQNZJYSORNB-UHFFFAOYSA-N	241	C1=CC=CC=C1	0.5	0.84	241	47	2.082	benzene derivatives		1
Catechol	YCIMNLLNPGFGHC-UHFFFAOYSA-N	289	C1=CC=C(C(=C1)O)O	0.37	0.83	289	37	0.815	catechols		1
Citric acid	KRKNYBCHXYNGOX-UHFFFAOYSA-N	311	C(C(=O)O)C(CC(=O)O)(C(=O)O)O	0.0016	0.47	311	43	-2.247	citrates		0.25
INDOLE-3-ACETAMIDE	ZOAMBXDOGPRZLP-UHFFFAOYSA-N	397	C1=CC=C2C(=C1)C(=CN2)CC(=O)N	0.82	1.3	397	7	0.077	indoleacetic acids		1
Cytosine	OPTASPLRGRRNAP-UHFFFAOYSA-N	597	C1=C(NC(=O)N=C1)N	0.78	0.95	597	42	-0.784	pyrimidinones		1
Glycolic acid	AEMRFAOFKBGASW-UHFFFAOYSA-N	757	C(C(=O)O)O	0.0089	0.34	757	49	-1.117	glycolates		1
Homogentisic acid	IGMNYECMUMZDDF-UHFFFAOYSA-N	780	C1=CC(=C(C=C1O)CC(=O)O)O	0.0046	0.59	780	16	0.036	acids, carbocyclic	a	0.7
Hydroquinone	QIGBRXMKCJKVMJ-UHFFFAOYSA-N	785	C1=CC(=CC=C1O)O	0.36	1.2	785	37	0.654	hydroquinones		1
Hypoxanthine	FDGQSTZJBFJUBT-UHFFFAOYSA-N	790	C1=NC2=C(N1)C(=O)N=CN2	0.28	0.5	790	4	0.556	hypoxanthines		1
Isoleucine	AGPKZVBTJJNPAG-UHFFFAOYSA-N	791	CCC(C)C(C(=O)O)N	0.37	1.2	791	14	-1.6	amino acids		1
3-Indoleacetic acid	SEOVTRFCIGRIMH-UHFFFAOYSA-N	802	C1=CC=C2C(=C1)C(=CN2)CC(=O)O	0.27	1.8	802	1	0.805	indoleacetic acids		1
Kynurenine	YGPSJZOEDVAXAB-UHFFFAOYSA-N	846	C1=CC=C(C(=C1)C(=O)CC(C(=O)O)N)N	0.0093	1.3	846	44	-2.868	amino acids		1
lipoic acid	AGBQKNBQESQNJD-UHFFFAOYSA-N	864	C1CSSC1CCCCC(=O)O	0.57	1.4	864	23	2.072	Saturated FA		1
Melatonin	DRLFMBDRBRZALE-UHFFFAOYSA-N	896	CC(=O)NCCC1=CNC2=C1C=C(C=C2)OC	0.00088	1.5	896	1	0.963	indoles		0.14
Naringenin	FTVWIRXFELQLPI-UHFFFAOYSA-N	932	C1C(OC2=CC(=CC(=C2C1=O)O)O)C3=CC=C(C=C3)O	0.23	0.8	932	3	0.79	flavonoids		1
NICOTINAMIDE	DFPAKSUCGFBDDF-UHFFFAOYSA-N	936	C1=CC(=CN=C1)C(=O)N	0.0033	0.66	936	25	-1.236	nicotinic acids	b	0.51
Palmitic Acid	IPCSVZSSVZVIGE-UHFFFAOYSA-N	985	CCCCCCCCCCCCCCCC(=O)O	0.93	0.94	985	23	7.57	Saturated FA		1
Phenylpyruvic acid	BTNMPGBKDVTSJY-UHFFFAOYSA-N	997	C1=CC=C(C=C1)CC(=O)C(=O)O	0.33	0.61	997	28	0.907	phenylpyruvic acids	c	1
Phosphocholine	YHHSONZFOIEMCP-UHFFFAOYSA-O	1014	C[N+](C)(C)CCOP(=O)(O)O	0.47	1.3	1014	24	-2.066	choline		1
porphobilinogen	QSHWIQZFGQKFMA-UHFFFAOYSA-N	1021	C1=C(C(=C(N1)CN)CC(=O)O)CCC(=O)O	0.16	0.87	1021	1	-1.116	azoles		1
Propionic acid	XBDQKXXYIPTUBI-UHFFFAOYSA-N	1032	CCC(=O)O	0.018	0.36	1032	17	0.173	propionates		1
PYRIDOXAMINE	NHZMQXZHNVQTQA-UHFFFAOYSA-N	1052	CC1=NC=C(C(=C1O)CN)CO	0.81	0.93	1052	31	-1.291	vitamin b 6		1
Pyridoxine	LXNHXLLTXMVWPM-UHFFFAOYSA-N	1054	CC1=NC=C(C(=C1O)CO)CO	0.47	1.1	1054	31	-1.224	vitamin b 6		1
Pyruvic acid	LCTONWCANYUPML-UHFFFAOYSA-N	1060	CC(=O)C(=O)O	0.00086	0.44	1060	17	-0.426	pyruvates		0.14
Sarcosine	FSYKKLYZXJSNPZ-UHFFFAOYSA-N	1088	CNCC(=O)O	0.72	1.1	1088	15	-0.794	n-substituted glycines		1
spermidine	ATHGHQPFGPMSJY-UHFFFAOYSA-N	1102	C(CCNCCCN)CN	0.31	1.3	1102	21	-0.654	putrescine		1
Spermine	PFNFFQXMRSDOHW-UHFFFAOYSA-N	1103	C(CCNCCCN)CNCCCN	0.11	2.5	1103	21	-0.682	spermidine		1
Succinic acid	KDYFGRWQOYBRFD-UHFFFAOYSA-N	1110	C(CC(=O)O)C(=O)O	0.41	0.8	1110	17	-0.71	succinates		1
Thiamine	JZRWCGZRTZMZEH-UHFFFAOYSA-N	1130	CC1=C(SC=[N+]1CC2=CN=C(N=C2N)C)CCO	0.61	1.2	1130	19	-0.461	azoles		1
Thymine	RWQNBRDOKXIBIV-UHFFFAOYSA-N	1135	CC1=CNC(=O)NC1=O	0.86	0.95	1135	42	-0.694	uracil		1
Tryptamine	APJYDQYYACXCRM-UHFFFAOYSA-N	1150	C1=CC=C2C(=C1)C(=CN2)CCN	0.83	1.1	1150	7	0.658	biogenic monoamines		1
Uric Acid	LEHOTFFKMJEONL-UHFFFAOYSA-N	1175	C12=C(NC(=O)N1)NC(=O)NC2=O	0.24	0.49	1175	4	-1.191	xanthines		1
Vanillin	MWOOGOJBHIARFG-UHFFFAOYSA-N	1183	COC1=C(C=CC(=C1)C=O)O	0.89	1.2	1183	6	0.321	hydroxybenzoates		1
Xanthine	LRFVTYWOQMYALW-UHFFFAOYSA-N	1188	C1=NC2=C(N1)C(=O)NC(=O)N2	0.91	0.99	1188	4	-0.654	xanthines		1
Xanthosine	UBORTCNDUKBEOP-UHFFFAOYSA-N	1189	C1=NC2=C(N1C3C(C(C(O3)CO)O)O)NC(=O)NC2=O	0.17	1.9	1189	33	-1.843	ribonucleosides		1
3-Methoxytyramine	DIVQKHQLANKJQO-UHFFFAOYSA-N	1669	COC1=C(C=CC(=C1)CCN)O	0.71	0.94	1669	39	-0.058	alkaloids		1
3-Phosphonopropionic acid	NLBSQHGCGGFVJW-UHFFFAOYSA-N	1682	C(CP(=O)(O)O)C(=O)O	0.12	1.2	1682	17	-1.777	organophosphorus compounds		1
5-HYDROXYINDOLEACETATE	DUUGKQCEGZLZNO-UHFFFAOYSA-N	1826	C1=CC2=C(C=C1O)C(=CN2)CC(=O)O	0.92	1.1	1826	1	0.513	indoleacetic acids		1
N-Acetyltryptophan	DZTHIGRZJZPRDV-UHFFFAOYSA-N	2002	CC(=O)NC(CC1=CNC2=CC=CC=C21)C(=O)O	0.032	1.3	2002	1	0.419	indoles		1
Theophylline	ZFXYFBGIUFBOJW-UHFFFAOYSA-N	2153	CN1C2=C(C(=O)N(C1=O)C)NC=N2	0.026	0.65	2153	4	-0.37	xanthines		1
Benzamide	KXDAEFPNCMNJSK-UHFFFAOYSA-N	2331	C1=CC=C(C=C1)C(=O)N	0.031	1.2	2331	11	0.254	benzamides		1
Caffeine	RYYVLZVUVIJVGH-UHFFFAOYSA-N	2519	CN1C=NC2=C1C(=O)N(C(=O)N2C)C	0.93	0.97	2519	4	-0.495	xanthines		1
Dibutyl phthalate	DOIRQSBPFJWKBE-UHFFFAOYSA-N	3026	CCCCOC(=O)C1=CC=CC=C1C(=O)OCCCC	0.013	1.3	3026	11	3.646	acids, carbocyclic		1
Gabapentin	UGJMXCAKCUNAIE-UHFFFAOYSA-N	3446	C1CCC(CC1)(CC(=O)O)CN	0.097	1.4	3446	14	1.391	cyclohexanecarboxylic acids		1
gentisic acid	WXTMDXOMEHJXQO-UHFFFAOYSA-N	3469	C1=CC(=C(C=C1O)C(=O)O)O	0.95	0.96	3469	16	0.616	acids, carbocyclic	a	1
3-Indolepropionic acid	GOLXRNDWAUTYKT-UHFFFAOYSA-N	3744	C1=CC=C2C(=C1)C(=CN2)CCC(=O)O	0.061	1.5	3744	1	0.974	indoles		1
Protoporphyrin IX	ZCFFYALKHPIRKJ-UHFFFAOYSA-N	4971	CC1=C(C2=CC3=C(C(=C(N3)C=C4C(=C(C(=N4)C=C5C(=C(C(=N5)C=C1N2)C)CCC(=O)O)CCC(=O)O)C)C=C)C)C=C	0.4	0.79	4971	1	3.15	protoporphyrins		1
Trigonelline	WWNNZCOKKKDOPX-UHFFFAOYSA-N	5570	C[N+]1=CC=CC(=C1)C(=O)[O-]	0.007	1.5	5570	25	0.135	alkaloids	b	1
Tyramine	DZGWFCGJZKJUFP-UHFFFAOYSA-N	5610	C1=CC(=CC=C1CCN)O	0.5	1.2	5610	40	-0.03	biogenic monoamines		1
Estriol	PROQIPRRNZUXQM-ZXXIGWHRSA-N	5756	C[C@]12CC[C@H]3[C@H]([C@@H]1C[C@H]([C@@H]2O)O)CCC4=C3C=CC(=C4)O	0.24	1.6	5756	29	2.871	estrenes		1
Thymidine	IQFYYKKMVGJFEH-XLPZGREQSA-N	5789	CC1=CN(C(=O)NC1=O)[C@H]2C[C@@H]([C@H](O2)CO)O	0.47	0.8	5789	5	-1.335	pyrimidine nucleosides		1
EPINEPHRINE	UCTWMZQNUQWSLP-VIFPVBQESA-N	5816	CNC[C@@H](C1=CC(=C(C=C1)O)O)O	0.91	0.97	5816	39	-0.324	biogenic monoamines		1
Cysteine	XUJNEKJLAYXESH-REOHCLBHSA-N	5862	C([C@@H](C(=O)O)N)S	0.49	0.83	5862	15	-2.575	amino acids, sulfur		1
Dehydroepiandrosterone	FMGSKLZLMKYGDP-USOAJAOKSA-N	5881	C[C@]12CC[C@H]3[C@H]([C@@H]1CCC2=O)CC=C4[C@@]3(CC[C@@H](C4)O)C	0.89	0.84	5881	12	3.035	androstenols		1
Alanine	QNAYBMKLOCPYGJ-REOHCLBHSA-N	5950	C[C@@H](C(=O)O)N	0.0095	1.3	5950	15	-2.824	amino acids		1
Adenosine triphosphate	ZKHQWZAMYRWXGA-KQYNXXCUSA-N	5957	C1=NC2=C(C(=N1)N)N=CN2[C@H]3[C@@H]([C@@H]([C@H](O3)COP(=O)(O)OP(=O)(O)OP(=O)(O)O)O)O	0.7	0.87	5957	9	-6.483	adenine nucleotides		1
Glucose-6-phosphate	NBSCHQHZLSJFNQ-GASJEMHNSA-N	5958	C([C@@H]1[C@H]([C@@H]([C@H](C(O1)O)O)O)O)OP(=O)(O)O	0.63	0.84	5958	2	-3.355	glucosephosphates		1
Glutamine	ZDXPYRJPNDTMRX-VKHMYHEASA-N	5961	C(CC(=O)N)[C@@H](C(=O)O)N	0.36	1.1	5961	35	-4.077	amino acids, basic		1
SUCROSE	CZMRCDWAGMRECN-UGDNZRGBSA-N	5988	C([C@@H]1[C@H]([C@@H]([C@H]([C@H](O1)O[C@]2([C@H]([C@@H]([C@H](O2)CO)O)O)CO)O)O)O)O	0.059	0.57	5988	2	-3.277	oligosaccharides		1
Testosterone	MUMGGOZAMZWBJJ-DYKIIFRCSA-N	6013	C[C@]12CC[C@H]3[C@H]([C@@H]1CC[C@@H]2O)CCC4=CC(=O)CC[C@]34C	0.11	1.3	6013	12	3.635	androstenols		1
Uridine 5'-monophosphate	DJJCXFVJDGTHFX-XVFCMESISA-N	6030	C1=CN(C(=O)NC1=O)[C@H]2[C@@H]([C@@H]([C@H](O2)COP(=O)(O)O)O)O	0.96	1	6030	5	-3.775	uracil nucleotides		1
URIDINE 5'-DIPHOSPHATE	XCCTYIAWTASOJW-XVFCMESISA-N	6031	C1=CN(C(=O)NC1=O)[C@H]2[C@@H]([C@@H]([C@H](O2)COP(=O)(O)OP(=O)(O)O)O)O	0.11	0.64	6031	5	-5.004	uracil nucleotides		1
folic acid	OVBPIULPVIDEAO-LBPRGKRZSA-N	6037	C1=CC(=CC=C1C(=O)N[C@@H](CCC(=O)O)C(=O)O)NCC2=CN=C3C(=N2)C(=O)N=C(N3)N	0.43	1.1	6037	46	-3.972	pterins		1
2-Hydroxyquinoline	LISFMEBWQUVKPJ-UHFFFAOYSA-N	6038	C1=CC=C2C(=C1)C=CC(=O)N2	0.66	0.89	6038	7	0.491	hydroxyquinolines		1
Adenosine Monophosphate	UDMBCSSLTHHNCD-KQYNXXCUSA-N	6083	C1=NC2=C(C(=N1)N)N=CN2[C@H]3[C@@H]([C@@H]([C@H](O3)COP(=O)(O)O)O)O	0.9	1	6083	9	-4.025	adenine nucleotides		1
Aniline	PAYRUJLWNCNPSJ-UHFFFAOYSA-N	6115	C1=CC=C(C=C1)N	0.36	9.1	6115	47	0.535	aniline compounds		1
Phenylalanine	COLNVLDHVKWLRT-QMMMGPOBSA-N	6140	C1=CC=C(C=C1)C[C@@H](C(=O)O)N	0.28	1.1	6140	28	-1.575	amino acids, aromatic	c	1
Cytidine	UHDGCWIWMRVCDJ-XVFCMESISA-N	6175	C1=CN(C(=O)N=C1N)[C@H]2[C@@H]([C@@H]([C@H](O2)CO)O)O	0.048	0.64	6175	20	-2.193	pyrimidine nucleosides		1
Cellobiose	GUBGYTABKSRVRQ-QUYVBRFLSA-N	6255	C([C@@H]1[C@H]([C@@H]([C@H]([C@H](O1)O[C@@H]2[C@H](O[C@H]([C@@H]([C@H]2O)O)O)CO)O)O)O)O	0.095	0.81	6255	2	-3.663	oligosaccharides		1
L-ASPARAGINE	DCXYFEDJOCDNAF-REOHCLBHSA-N	6267	C([C@@H](C(=O)O)N)C(=O)N	0.0076	1.8	6267	18	-4.435	amino acids, basic		1
TRYPTOPHAN	QIVBCDIJIAJPQS-VIFPVBQESA-N	6305	C1=CC=C2C(=C1)C(=CN2)C[C@@H](C(=O)O)N	0.012	2.2	6305	1	-2.023	amino acids, aromatic		1
Coenzyme A	RGJOEKWQDUBAIZ-DRCCLKDXSA-N	6816	CC(C)(COP(=O)(O)OP(=O)(O)OC[C@@H]1[C@H]([C@H]([C@@H](O1)N2C=NC3=C2N=CN=C3N)O)OP(=O)(O)O)C(C(=O)NCCC(=O)NCCS)O	0.01	0.18	6816	9	-6.775	adenine nucleotides		1
Thymol	MGSRCZKZVOBKFT-UHFFFAOYSA-N	6989	CC1=CC(=C(C=C1)C(C)C)O	0.63	2.4	6989	29	2.487	terpenes		1
L-Pyroglutamic acid	ODHCTXKNWHHXJC-VKHMYHEASA-N	7405	C1CC(=O)N[C@@H]1C(=O)O	0.71	1	7405	22	-0.827	pyrrolidinones		1
Trehalose	HDTRYLNUVZCQOY-LIZSDCNHSA-N	7427	C([C@@H]1[C@H]([C@@H]([C@H]([C@H](O1)O[C@@H]2[C@@H]([C@H]([C@@H]([C@H](O2)CO)O)O)O)O)O)O)O	0.077	0.45	7427	2	-3.234	oligosaccharides		1
Maltol	XPCTZQVDEJYUGT-UHFFFAOYSA-N	8369	CC1=C(C(=O)C=CO1)O	0.16	1.2	8369	6	0.907	pyrones		1
Vanillic acid	WKOLLVMJNQIZCI-UHFFFAOYSA-N	8468	COC1=C(C=CC(=C1)C(=O)O)O	0.1	0.76	8468	6	0.24	hydroxybenzoates		1
Indole-3-carboxaldehyde	OLNJUISKUQQNIM-UHFFFAOYSA-N	10256	C1=CC=C2C(=C1)C(=CN2)C=O	0.0071	1.6	10256	7	1.466	indoles		1
Raffinose	MUPFEKGTMRGPLJ-BQCSWRFHSA-N	10542	C([C@@H]1[C@@H]([C@@H]([C@H](C(O1)OC[C@@H]2[C@H]([C@@H]([C@H](C(O2)O[C@]3([C@H]([C@@H]([C@H](O3)CO)O)O)CO)O)O)O)O)O)O)O	0.011	0.16	10542	2	-4.814	trisaccharides		1
Linamarin	QLTCHMYAEJEXBT-ZEBDFXRSSA-N	11128	CC(C)(C#N)O[C@H]1[C@@H]([C@H]([C@@H]([C@H](O1)CO)O)O)O	0.53	0.89	11128	2	-1.478	nitriles		1
2'-Deoxyadenosine 5'-monophosphate	KHWCHTKSEGGWEX-RRKCRQDMSA-N	12599	C1[C@@H]([C@H](O[C@H]1N2C=NC3=C2N=CN=C3N)COP(=O)(O)O)O	0.69	0.9	12599	9	-3.424	adenine nucleotides		1
L-Homoserine	UKAUYVFTDYCKQA-VKHMYHEASA-N	12647	C(CO)[C@@H](C(=O)O)N	0.011	1.6	12647	24	-3.598	amino acids		1
2'-Deoxycytidine	CKTSBUTUHBMZGZ-SHYZEUOFSA-N	13711	C1[C@@H]([C@H](O[C@H]1N2C=CC(=NC2=O)N)CO)O	0.85	1	13711	20	-1.592	pyrimidine nucleosides		1
2'-Deoxyadenosine	OLXZPDWKRNYJJZ-RRKCRQDMSA-N	13730	C1[C@@H]([C@H](O[C@H]1N2C=NC3=C2N=CN=C3N)CO)O	0.33	0.63	13730	30	-1.766	adenosine		1
pseudouridine	PTJWIQPHWPFNBW-GBNDHIKLSA-N	15047	C1=C(C(=O)NC(=O)N1)[C@H]2[C@@H]([C@@H]([C@H](O2)CO)O)O	0.64	0.71	15047	5	-2.477	pyrimidine nucleosides		1
Furaneol	INAXVXBDKKUCGI-UHFFFAOYSA-N	19309	CC1C(=O)C(=C(O1)C)O	0.00015	0.38	19309	45	1.03	furans		0.024
Glutamate	WHUUTDBJXJRKMK-GSVOUGTGSA-N	23327	C(CC(=O)O)[C@H](C(=O)O)N	0.47	0.84	23327	18	-3.349	glutamates		1
L-Glutamic acid	WHUUTDBJXJRKMK-VKHMYHEASA-N	33032	C(CC(=O)O)[C@@H](C(=O)O)N	0.078	0.43	33032	18	-3.349	glutamates		1
Saccharic acid	DSLZVSRJTYRBFB-LLEIAEIESA-N	33037	[C@H]([C@@H]([C@@H](C(=O)O)O)O)([C@H](C(=O)O)O)O	0.018	1.3	33037	26	-3.582	sugar acids		1
S-Adenosyl-L-methionine	MEFKEPWMEQBLKI-AIRLBKTGSA-N	34755	C[S+](CC[C@@H](C(=O)[O-])N)C[C@@H]1[C@H]([C@H]([C@@H](O1)N2C=NC3=C2N=CN=C3N)O)O	0.73	1.1	34755	19	-4.423	adenosine		1
ISOPALMITIC ACID	ZONJATNKKGGVSU-UHFFFAOYSA-N	36247	CC(C)CCCCCCCCCCCCC(=O)O	0.084	0.12	36247	23	7.509	Saturated FA		1
Adenosine	OIRDTQYFTABQOQ-KQYNXXCUSA-N	60961	C1=NC2=C(C(=N1)N)N=CN2[C@H]3[C@@H]([C@@H]([C@H](O3)CO)O)O	0.17	0.66	60961	30	-2.367	purine nucleosides		1
Glutathione (oxidized)	YPZRWBKMTBYPTK-BJDJZHNGSA-N	65359	C(CC(=O)N[C@@H](CSSC[C@@H](C(=O)NCC(=O)O)NC(=O)CC[C@@H](C(=O)O)N)C(=O)NCC(=O)O)[C@@H](C(=O)O)N	0.19	1.3	65359	10	-6.622	oligopeptides		1
N-Acetylleucine	WXNXCEHXYPACJF-ZETCQYMHSA-N	70912	CC(C)C[C@@H](C(=O)O)NC(=O)C	0.64	1.1	70912	38	1.053	oligopeptides		1
Pinoresinol	HGXBRUKMWQGOIE-AFHBHXEDSA-N	73399	COC1=C(C=CC(=C1)[C@@H]2[C@H]3CO[C@@H]([C@H]3CO2)C4=CC(=C(C=C4)O)OC)O	0.059	0.28	73399	41	1.048	lignans		1
METHYL INDOLE-3-ACETATE	KTHADMDGDNYQRX-UHFFFAOYSA-N	74706	COC(=O)CC1=CNC2=CC=CC=C21	0.46	1.6	74706	1	1.126	indoleacetic acids		1
Acetaminophen glucuronide	IPROLSVTVHAQLE-BYNIDDHOSA-N	83944	CC(=O)NC1=CC=C(C=C1)O[C@H]2[C@@H]([C@H]([C@@H]([C@H](O2)C(=O)O)O)O)O	0.27	1.6	83944	6	-0.835			1
Equol	ADFCQWZHKCXPAJ-GFCCVEGCSA-N	91469	C1[C@H](COC2=C1C=CC(=C2)O)C3=CC=C(C=C3)O	0.73	0.97	91469	41	1.182	isoflavones		1
Maltotriose	RXVWSYJTUUKTEA-CGQAXDJHSA-N	92146	C([C@@H]1[C@H]([C@@H]([C@H]([C@H](O1)O[C@@H]2[C@H](O[C@@H]([C@@H]([C@H]2O)O)O[C@H]([C@@H](CO)O)[C@@H]([C@H](C=O)O)O)CO)O)O)O)O	0.52	1.1	92146	26	-6.399	trisaccharides		1
Melezitose	QWIZNVHXZXRPDR-WSCXOGSTSA-N	92817	C([C@@H]1[C@H]([C@@H]([C@H]([C@H](O1)O[C@H]2[C@@H]([C@H](O[C@@]2(CO)O[C@@H]3[C@@H]([C@H]([C@@H]([C@H](O3)CO)O)O)O)CO)O)O)O)O)O	0.0058	0.28	92817	2	-5.243	trisaccharides		0.88
Indolelactic acid	XGILAAMKEQUXLS-UHFFFAOYSA-N	92904	C1=CC=C2C(=C1)C(=CN2)CC(C(=O)O)O	0.062	0.71	92904	1	0.21	indoles		1
5-Methylcytidine	ZAYHVCMSTBRABG-JXOAFFINSA-N	92918	CC1=CN(C(=O)N=C1N)[C@H]2[C@@H]([C@@H]([C@H](O2)CO)O)O	0.014	0.53	92918	20	-2.012	pyrimidine nucleosides		1
dehydroabietic acid	NFWKVWVWBFBAOV-MISYRCLQSA-N	94391	CC(C)C1=CC2=C(C=C1)[C@]3(CCC[C@@]([C@@H]3CC2)(C)C(=O)O)C	0.12	1.2	94391	28	5.656	diterpenes, abietane	c	1
D-GLUCURONIC ACID	AEMOLEFTQBMNLQ-AQKNRBDQSA-N	94715	[C@@H]1([C@@H]([C@H](OC([C@@H]1O)O)C(=O)O)O)O	0.051	0.79	94715	26	-1.54	glucuronates		1
1-Methylguanosine	UTAIYTHAJQNQDW-KQYNXXCUSA-N	96373	CN1C(=O)C2=C(N=C1N)N(C=N2)[C@H]3[C@@H]([C@@H]([C@H](O3)CO)O)O	0.065	1.4	96373	33	-2.13	dideoxynucleosides		1
Selenomethionine	RJFAYQIBOAGBLC-BYPYZUCNSA-N	105024	C[Se]CC[C@@H](C(=O)O)N	0.57	0.77	105024	15	-2.108	amino acids		1
Phytosphingosine	AERBNCYCJBRYDG-KSZLIROESA-N	122121	CCCCCCCCCCCCCC[C@H]([C@H]([C@H](CO)N)O)O	0.22	0.85	122121	50	5.027			1
Glutathione	RWSXRVCMGQZWBV-WDSKDSINSA-N	124886	C(CC(=O)N[C@@H](CS)C(=O)NCC(=O)O)[C@@H](C(=O)O)N	0.061	1.3	124886	10	-4.23	oligopeptides		1
Xylose	SRBFZHDQGSBBOR-IOVATXLUSA-N	135191	C1[C@H]([C@@H]([C@H](C(O1)O)O)O)O	0.27	0.85	135191	2	-1.454	pentoses		1
dUDP	QHWZTVCCBMIIKE-SHYZEUOFSA-N	145729	C1[C@@H]([C@H](O[C@H]1N2C=CC(=O)NC2=O)COP(=O)(O)OP(=O)(O)O)O	0.0034	0.04	145729	5	-4.403	uracil nucleotides		0.52
L-Proline	ONIBWKKTOPOVIA-BYPYZUCNSA-N	145742	C1C[C@H](NC1)C(=O)O	0.63	0.92	145742	22	-0.185	imino acids		1
gamma-Glutamylleucine	MYFMARDICOWMQP-YUMQZZPRSA-N	151023	CC(C)C[C@@H](C(=O)O)NC(=O)CC[C@@H](C(=O)O)N	0.98	0.99	151023	38	-2.216	oligopeptides		1
Naproxen	CMWTZPSULFXXJA-VIFPVBQESA-N	156391	C[C@@H](C1=CC2=C(C=C1)C=C(C=C2)OC)C(=O)O	0.018	2.2	156391	29	1.794	naphthaleneacetic acids		1
saccharopine	ZDGJAHTZVHVLOT-YUMQZZPRSA-N	160556	C(CCN[C@@H](CCC(=O)O)C(=O)O)C[C@@H](C(=O)O)N	0.92	0.99	160556	22	-3.176	glutamates		1
biotin	YBJHBAHKTGYVGT-ZKWXMUAHSA-N	171548	C1[C@H]2[C@@H]([C@@H](S1)CCCCC(=O)O)NC(=O)N2	0.8	1.1	171548	10	0.463	azoles		1
Deoxycholic Acid	KXGVEGMKQFWNSR-LLQZFEROSA-N	222528	C[C@H](CCC(=O)O)[C@H]1CC[C@@H]2[C@@]1([C@H](C[C@H]3[C@H]2CC[C@H]4[C@@]3(CC[C@H](C4)O)C)O)C	0.32	1.4	222528	12	5.756	cholic acids		1
S-Adenosyl-L-homocysteine	ZJUKTBDSGOFHSH-WFMPWKQPSA-N	439155	C1=NC2=C(C(=N1)N)N=CN2[C@H]3[C@@H]([C@@H]([C@H](O3)CSCC[C@@H](C(=O)O)N)O)O	0.071	0.79	439155	19	-4.215	adenosine		1
Mevalonic acid	KJTLQQUUPVSXIM-ZCFIWIBFSA-N	439230	C[C@@](CCO)(CC(=O)O)O	0.45	1.2	439230	43	-0.856	hydroxy acids		1
N-Acetylmannosamine	OVRNDRQMDRJTHS-ZTVVOAFPSA-N	439281	CC(=O)N[C@H]1[C@H]([C@@H]([C@H](OC1O)CO)O)O	0.56	1.3	439281	50	-1.488	hexosamines		1
O-Succinylhomoserine	GNISQJGXJIDKDJ-YFKPBYRVSA-N	439406	C(COC(=O)CCC(=O)O)[C@@H](C(=O)O)N	0.85	1	439406	24	-3.488	amino acids		1
7-Dehydrocholesterol	UCTLRSWJYQTBFZ-DDPQNLDTSA-N	439423	C[C@H](CCCC(C)C)[C@H]1CC[C@@H]2[C@@]1(CC[C@H]3C2=CC=C4[C@@]3(CC[C@@H](C4)O)C)C	0.84	1	439423	32	9.515	dehydrocholesterols		1
3-Amino-3-(4-hydroxyphenyl)propionic acid	JYPHNHPXFNEZBR-UHFFFAOYSA-N	440311	C1=CC(=CC=C1C(CC(=O)O)N)O	0.94	0.97	440311	40	-0.545	biogenic monoamines		1
Fumaric acid	VZCYOOQTPOCHFL-OWOJBTEDSA-N	444972	C(=C/C(=O)O)\C(=O)O	0.016	0.62	444972	48	-0.416	fumarates		1
Farnesol	CRDAMVZIKSXKFV-YFVJMOTDSA-N	445070	CC(=CCC/C(=C/CC/C(=C/CO)/C)/C)C	0.15	2.4	445070	27	4.346	terpenes		1
Palmitoleic acid	SECPZKHBENQXJG-FPLPWBNLSA-N	445638	CCCCCC/C=C\CCCCCCCC(=O)O	0.31	2.2	445638	8	7.054	UnSaturated FA		1
Oleic acid	ZQPPMHVWECSIRJ-KTKRTIGZSA-N	445639	CCCCCCCC/C=C\CCCCCCCC(=O)O	0.046	0.13	445639	8	8.192	UnSaturated FA		1
Farnesyl pyrophosphate	VWFJDQUYCIWHTN-YFVJMOTDSA-N	445713	CC(=CCC/C(=C/CC/C(=C/COP(=O)(O)OP(=O)(O)O)/C)/C)C	0.25	0.3	445713	27	1.888	O=FA_15_4		1
Ferulic Acid	KSEBMYQBYZTDHS-HWKANZROSA-N	445858	COC1=C(C=CC(=C1)/C=C/C(=O)O)O	0.2	0.89	445858	34	0.512	coumaric acids		1
Acetoin	ROWKJAVDOGWPAT-VKHMYHEASA-N	447765	C[C@@H](C(=O)C)O	0.84	0.95	447765	49	-0.326	butanones		1
Norleucine	LRQKBLKVPFOOQJ-UHFFFAOYSA-N	517543	CCCCC(C(=O)[O-])[NH3+]	0.44	1.2	517543	14	0.891	amino acids		1
N-Methylisoleucine	KSPIYJQBLVDRRI-UHFFFAOYSA-N	560437	CCC(C)C(C(=O)O)NC	0.12	1.7	560437	14	0.956	amino acids		1
Methyl cinnamate	CCRCUPLGCSFEDV-BQYQJAHWSA-N	637520	COC(=O)/C=C/C1=CC=CC=C1	0.43	0.92	637520	11	2.208	cinnamates		1
p-Coumaric acid	NGSWKAQJJWESNS-ZZXKWVIFSA-N	637542	C1=CC(=CC=C1/C=C/C(=O)O)O	0.14	1.3	637542	36	0.751	coumaric acids		1
Aconitic Acid	GTZCVFVGUGFEME-IWQZZHSRSA-N	643757	C(/C(=C/C(=O)O)/C(=O)O)C(=O)O	0.00056	0.17	643757	48	-1.034	tricarboxylic acids		0.09
Flavin mononucleotide	FVTCRASFADXXNN-SCRDCRAPSA-N	643976	CC1=CC2=C(C=C1C)N(C3=NC(=O)NC(=O)C3=N2)C[C@@H]([C@@H]([C@@H](COP(=O)(O)O)O)O)O	0.0022	1.3	643976	46	-3.278	riboflavin		0.34
Caffeic acid	QAIPRVGONGVQAS-DUXPYHPUSA-N	689043	C1=CC(=C(C=C1/C=C/C(=O)O)O)O	0.3	0.82	689043	36	0.62	cinnamates		1
Cotinine	UIKROCXWUNQSPJ-VIFPVBQESA-N	854019	CN1[C@@H](CCC1=O)C2=CN=CC=C2	0.016	1.5	854019	25	-0.465	pyrrolidinones	b	1
Chlorogenic acid	CWVRJTMFETXNAD-JUHZACGLSA-N	1794427	C1[C@H]([C@H]([C@@H](C[C@@]1(C(=O)O)O)OC(=O)/C=C/C2=CC(=C(C=C2)O)O)O)O	0.085	0.79	1794427	6	-0.968	cinnamates		1
Quercetin	REFJWTPEDVJJIY-UHFFFAOYSA-N	5280343	C1=CC(=C(C=C1C2=C(C(=O)C3=C(C=C(C=C3O2)O)O)O)O)O	6.7e-05	0.17	5280343	3	1.566	flavonoids		0.011
Phytol	BOTWFXYSPFMFNR-PYDDKJGSSA-N	5280435	C[C@@H](CCC[C@@H](C)CCC/C(=C/CO)/C)CCCC(C)C	0.044	0.79	5280435	27	8.949	terpenes		1
Luteolin	IQPNAANSBPBGFQ-UHFFFAOYSA-N	5280445	C1=CC(=C(C=C1C2=CC(=O)C3=C(C=C(C=C3O2)O)O)O)O	0.037	3.2	5280445	3	1.218	flavonoids		1
Linoleic acid	OYHQOLUKZRVURQ-HZJYTTRNSA-N	5280450	CCCCC/C=C\C/C=C\CCCCCCCC(=O)O	0.026	0.46	5280450	8	7.865	UnSaturated FA		1
Coniferylaldehyde	DKZBBWMURDFHNE-NSCUHMNNSA-N	5280536	COC1=C(C=CC(=C1)/C=C/C=O)O	0.051	1.3	5280536	34	0.593	coumaric acids		1
Isorhamnetin	IZQSVPBOUDKVDZ-UHFFFAOYSA-N	5281654	COC1=C(C=CC(=C1)C2=C(C(=O)C3=C(C=C(C=C3O2)O)O)O)O	0.0015	1.7	5281654	3	1.458	flavonoids		0.24
Coumesterol	ZZIALNLLNHEQPJ-UHFFFAOYSA-N	5281707	C1=CC2=C(C=C1O)OC3=C2C(=O)OC4=C3C=CC(=C4)O	0.61	1.1	5281707	3	1.328	flavonoids		1
Daidzein	ZQSIJRDFPHDXIC-UHFFFAOYSA-N	5281708	C1=CC(=CC=C1C2=COC3=C(C2=O)C=CC(=C3)O)O	0.0094	3.7	5281708	3	1.124	flavonoids		1
Methyl jasmonate	GEWDNTWNSAZUDX-WQMVXFAESA-N	5281929	CC/C=C\C[C@@H]1[C@H](CCC1=O)CC(=O)OC	0.19	1.4	5281929	8	2.139	cyclopentanes		1
monoolein	RZRNAYUHWVFMIP-KTKRTIGZSA-N	5283468	CCCCCCCC/C=C\CCCCCCCC(=O)OCC(CO)O	0.25	0.73	5283468	13	7.132	DiHODE	d	1
brassicasterol	OILXMJHPFNGGTO-SDMVIZLASA-N	5283660	C[C@H](/C=C/[C@@H](C)C(C)C)[C@H]1CC[C@@H]2[C@@]1(CC[C@H]3[C@H]2CC=C4[C@@]3(CC[C@@H](C4)O)C)C	0.33	1.3	5283660	32	10.502	cholestadienols		1
2-Hydroxychalcone	UDOOPSJCRMKSGL-ZHACJKMWSA-N	5367146	C1=CC=C(C=C1)C(=O)/C=C/C2=CC=CC=C2O	0.53	1.1	5367146	16	2.035	flavonoids	a	1
Astaxanthin	MQZIGYBFDRPAKN-QISQUURKSA-N	5368397	CC1=C(C(CC(C1=O)O)(C)C)/C=C/C(=C/C=C/C(=C/C=C/C=C(/C=C/C=C(/C=C/C2=C(C(=O)C(CC2(C)C)O)C)\C)\C)/C)/C	0.13	0.18	5368397	12	9.696	xanthophylls		1
cinnamate	WBYWAXJHAXSJNI-VOTSOKGWSA-M	5957728	C1=CC=C(C=C1)/C=C/C(=O)[O-]	0.13	0.65	5957728	11	1.406	cinnamates		1
Melanin	XUMBMVFBXHLACL-UHFFFAOYSA-N	6325610	CC1=C2C3=C(C4=CNC5=C(C(=O)C(=O)C(=C45)C3=CN2)C)C(=O)C1=O	0.019	1.4	6325610	7	0.206	amino acids, aromatic		1
L-GLUTAMINE	ZDXPYRJPNDTMRX-VKHMYHEASA-N	6992086	C(CC(=O)N)[C@@H](C(=O)[O-])[NH3+]	0.72	1.1	6992086	35	-1.858	amino acids, basic		1
9(S)-HPODE	JGUNZIWGNMQSBM-UINYOVNOSA-N	9548877	CCCCC/C=C\C=C\[C@H](CCCCCCCC(=O)O)OO	0.16	2	9548877	13	5.979	DiHODE	d	1
9(10)-EpODE	JTEGNNHWOIJBJZ-ZJSQCTGTSA-N	16061060	CC/C=C\C/C=C\CC1C(O1)CCCCCCCC(=O)O	0.049	0.37	16061060	13	5.557	DiHODE	d	1
9,10-DiHODE	QRHSEDZBZMZPOA-ZJSQCTGTSA-N	16061066	CC/C=C\C/C=C\CC(C(CCCCCCCC(=O)O)O)O	0.028	0.55	16061066	13	4.539	DiHODE	d	1
S-methylglutathione	QTQDDTSVRVWHMO-BQBZGAKWSA-M	25200497	CSC[C@@H](C(=O)NCC(=O)[O-])NC(=O)CC[C@@H](C(=O)[O-])[NH3+]	0.014	1.7	25200497	10	-2.128	oligopeptides		1
ASCORBIC ACID	CIWBSHSKHKDKBQ-JLAZNSOCSA-N	54670067	C([C@@H]([C@@H]1C(=C(C(=O)O1)O)O)O)O	0.72	0.85	54670067	45	-0.178	sugar acids		1
3,4-Dihydroxybenzoate	YQUVCSBJEUQKSH-UHFFFAOYSA-M	54675866	C1=CC(=C(C=C1C(=O)O)O)[O-]	0.15	1.3	54675866	16	0.348	hydroxybenzoates	a	1

## Sheet: -Mg_ChemRICH results
Cluster name	Cluster size	p-values	FDR	Key compound	Altered metabolites	Increased	Decreased	Increased ratio	Altered Ratio
adenine nucleotides	4	1	1	Coenzyme A	1	0	1	0	0.2
adenosine	3	1	1	S-Adenosyl-L-homocysteine	0	0	0	#NUM!	0
amino acids, basic	3	1	1	L-ASPARAGINE	1	1	0	1	0.3
azoles	3	1	1	porphobilinogen	0	0	0	#NUM!	0
biogenic monoamines	4	1	1	Tyramine	0	0	0	#NUM!	0
cinnamates	4	1	1	Chlorogenic acid	0	0	0	#NUM!	0
coumaric acids	3	1	1	Coniferylaldehyde	0	0	0	#NUM!	0
glutamates	3	1	1	L-Glutamic acid	0	0	0	#NUM!	0
hydroxybenzoates	3	1	1	Vanillic acid	0	0	0	#NUM!	0
indoleacetic acids	4	1	1	3-Indoleacetic acid	0	0	0	#NUM!	0
oligopeptides	5	1	1	S-methylglutathione	1	1	0	1	0.2
oligosaccharides	3	1	1	SUCROSE	0	0	0	#NUM!	0
Saturated FA	3	1	1	ISOPALMITIC ACID	0	0	0	#NUM!	0
terpenes	3	1	1	Phytol	1	0	1	0	0.3
uracil nucleotides	3	1	1	dUDP	1	0	1	0	0.3
xanthines	4	1	1	Theophylline	1	0	1	0	0.2
pyrimidine nucleosides	5	0.23	0.65	5-Methylcytidine	2	0	2	0	0.4
amino acids	8	0.076	0.24	Kynurenine	3	3	0	1	0.4
acids, carbocyclic	3	0.042	0.15	Homogentisic acid	2	1	1	0.5	0.7
trisaccharides	3	0.041	0.15	Melezitose	2	0	2	0	0.7
UnSaturated FA	3	0.029	0.15	Linoleic acid	2	0	2	0	0.7
amino acids, aromatic	3	0.021	0.13	TRYPTOPHAN	2	2	0	1	0.7
flavonoids	7	0.011	0.09	Quercetin	4	3	1	0.8	0.6
DiHODE	4	0.0037	0.047	9,10-DiHODE	2	0	2	0	0.5
indoles	5	8.9e-07	2.2e-05	Melatonin	3	3	0	1	0.6

## Sheet: -P_ChemRICH compound
Compound.Name	InChiKeys	Pubchem.ID	SMILES	pvalue	foldchange	CID	ClusterNumber	xlogp	ClusterLabel	TreeLabels	FDR
3-Hydroxyanthranilic acid	WJXSWCUQABXPFS-UHFFFAOYSA-N	86	C1=CC(=C(C(=C1)O)N)C(=O)O	0.8	1	86	45	0.634	ortho-aminobenzoates		1
Adenine	GFFGJBXGBJISGV-UHFFFAOYSA-N	190	C1=NC2=C(N1)C(=NC=N2)N	0.32	0.87	190	4	-1.287	purines		1
agmatine	QYPPJABKJHAVHS-UHFFFAOYSA-N	199	C(CCN=C(N)N)CN	9.1e-07	7.7	199	13	-0.904	guanidines		0.00015
Benzene	UHOVQNZJYSORNB-UHFFFAOYSA-N	241	C1=CC=CC=C1	0.34	0.82	241	48	2.082	benzene derivatives		1
Catechol	YCIMNLLNPGFGHC-UHFFFAOYSA-N	289	C1=CC=C(C(=C1)O)O	0.54	1.1	289	37	0.815	catechols		1
Citric acid	KRKNYBCHXYNGOX-UHFFFAOYSA-N	311	C(C(=O)O)C(CC(=O)O)(C(=O)O)O	0.002	0.53	311	44	-2.247	citrates		0.25
INDOLE-3-ACETAMIDE	ZOAMBXDOGPRZLP-UHFFFAOYSA-N	397	C1=CC=C2C(=C1)C(=CN2)CC(=O)N	0.91	0.88	397	7	0.077	indoleacetic acids	a	1
Cytosine	OPTASPLRGRRNAP-UHFFFAOYSA-N	597	C1=C(NC(=O)N=C1)N	0.00011	0.41	597	43	-0.784	pyrimidinones		0.017
Glycolic acid	AEMRFAOFKBGASW-UHFFFAOYSA-N	757	C(C(=O)O)O	0.8	1.1	757	50	-1.117	glycolates		1
Homogentisic acid	IGMNYECMUMZDDF-UHFFFAOYSA-N	780	C1=CC(=C(C=C1O)CC(=O)O)O	3.3e-06	2.1	780	17	0.036	acids, carbocyclic		0.00053
Hydroquinone	QIGBRXMKCJKVMJ-UHFFFAOYSA-N	785	C1=CC(=CC=C1O)O	0.3	1.2	785	37	0.654	hydroquinones		1
Hypoxanthine	FDGQSTZJBFJUBT-UHFFFAOYSA-N	790	C1=NC2=C(N1)C(=O)N=CN2	0.064	0.17	790	4	0.556	hypoxanthines		1
Isoleucine	AGPKZVBTJJNPAG-UHFFFAOYSA-N	791	CCC(C)C(C(=O)O)N	0.0021	2	791	15	-1.6	amino acids		0.26
3-Indoleacetic acid	SEOVTRFCIGRIMH-UHFFFAOYSA-N	802	C1=CC=C2C(=C1)C(=CN2)CC(=O)O	0.067	0.14	802	1	0.805	indoleacetic acids		1
Kynurenine	YGPSJZOEDVAXAB-UHFFFAOYSA-N	846	C1=CC=C(C(=C1)C(=O)CC(C(=O)O)N)N	0.35	1.1	846	45	-2.868	amino acids		1
lipoic acid	AGBQKNBQESQNJD-UHFFFAOYSA-N	864	C1CSSC1CCCCC(=O)O	0.41	0.46	864	8	2.072	Saturated FA	b	1
Melatonin	DRLFMBDRBRZALE-UHFFFAOYSA-N	896	CC(=O)NCCC1=CNC2=C1C=C(C=C2)OC	0.6	1.1	896	1	0.963	indoles		1
Naringenin	FTVWIRXFELQLPI-UHFFFAOYSA-N	932	C1C(OC2=CC(=CC(=C2C1=O)O)O)C3=CC=C(C=C3)O	0.32	1.1	932	3	0.79	flavonoids		1
NICOTINAMIDE	DFPAKSUCGFBDDF-UHFFFAOYSA-N	936	C1=CC(=CN=C1)C(=O)N	0.013	0.71	936	24	-1.236	nicotinic acids		1
Palmitic Acid	IPCSVZSSVZVIGE-UHFFFAOYSA-N	985	CCCCCCCCCCCCCCCC(=O)O	0.54	0.51	985	8	7.57	Saturated FA	b	1
Phenylpyruvic acid	BTNMPGBKDVTSJY-UHFFFAOYSA-N	997	C1=CC=C(C=C1)CC(=O)C(=O)O	0.011	2.6	997	27	0.907	phenylpyruvic acids	c	1
Phosphocholine	YHHSONZFOIEMCP-UHFFFAOYSA-O	1014	C[N+](C)(C)CCOP(=O)(O)O	0.35	1.1	1014	13	-2.066	choline		1
porphobilinogen	QSHWIQZFGQKFMA-UHFFFAOYSA-N	1021	C1=C(C(=C(N1)CN)CC(=O)O)CCC(=O)O	4.9e-05	0.51	1021	1	-1.116	azoles		0.0076
Propionic acid	XBDQKXXYIPTUBI-UHFFFAOYSA-N	1032	CCC(=O)O	0.0032	0.15	1032	18	0.173	propionates		0.39
PYRIDOXAMINE	NHZMQXZHNVQTQA-UHFFFAOYSA-N	1052	CC1=NC=C(C(=C1O)CN)CO	0.007	2.3	1052	30	-1.291	vitamin b 6		0.8
Pyridoxine	LXNHXLLTXMVWPM-UHFFFAOYSA-N	1054	CC1=NC=C(C(=C1O)CO)CO	0.0079	0.68	1054	30	-1.224	vitamin b 6		0.89
Pyruvic acid	LCTONWCANYUPML-UHFFFAOYSA-N	1060	CC(=O)C(=O)O	0.0009	0.47	1060	18	-0.426	pyruvates		0.12
Sarcosine	FSYKKLYZXJSNPZ-UHFFFAOYSA-N	1088	CNCC(=O)O	0.13	0.62	1088	16	-0.794	n-substituted glycines		1
spermidine	ATHGHQPFGPMSJY-UHFFFAOYSA-N	1102	C(CCNCCCN)CN	0.03	1.4	1102	13	-0.654	putrescine		1
Spermine	PFNFFQXMRSDOHW-UHFFFAOYSA-N	1103	C(CCNCCCN)CNCCCN	0.49	0.59	1103	13	-0.682	spermidine		1
Succinic acid	KDYFGRWQOYBRFD-UHFFFAOYSA-N	1110	C(CC(=O)O)C(=O)O	0.96	0.99	1110	18	-0.71	succinates		1
Thiamine	JZRWCGZRTZMZEH-UHFFFAOYSA-N	1130	CC1=C(SC=[N+]1CC2=CN=C(N=C2N)C)CCO	0.25	1.3	1130	20	-0.461	azoles	d	1
Thymine	RWQNBRDOKXIBIV-UHFFFAOYSA-N	1135	CC1=CNC(=O)NC1=O	0.00035	0.25	1135	43	-0.694	uracil		0.05
Tryptamine	APJYDQYYACXCRM-UHFFFAOYSA-N	1150	C1=CC=C2C(=C1)C(=CN2)CCN	0.23	0.41	1150	7	0.658	biogenic monoamines	a	1
Uric Acid	LEHOTFFKMJEONL-UHFFFAOYSA-N	1175	C12=C(NC(=O)N1)NC(=O)NC2=O	0.092	0.26	1175	4	-1.191	xanthines		1
Vanillin	MWOOGOJBHIARFG-UHFFFAOYSA-N	1183	COC1=C(C=CC(=C1)C=O)O	0.24	2.9	1183	6	0.321	hydroxybenzoates		1
Xanthine	LRFVTYWOQMYALW-UHFFFAOYSA-N	1188	C1=NC2=C(N1)C(=O)NC(=O)N2	0.026	0.7	1188	4	-0.654	xanthines		1
Xanthosine	UBORTCNDUKBEOP-UHFFFAOYSA-N	1189	C1=NC2=C(N1C3C(C(C(O3)CO)O)O)NC(=O)NC2=O	0.017	4.6	1189	32	-1.843	ribonucleosides		1
3-Methoxytyramine	DIVQKHQLANKJQO-UHFFFAOYSA-N	1669	COC1=C(C=CC(=C1)CCN)O	0.34	0.9	1669	40	-0.058	alkaloids		1
3-Phosphonopropionic acid	NLBSQHGCGGFVJW-UHFFFAOYSA-N	1682	C(CP(=O)(O)O)C(=O)O	4e-05	0.31	1682	18	-1.777	organophosphorus compounds		0.0063
5-HYDROXYINDOLEACETATE	DUUGKQCEGZLZNO-UHFFFAOYSA-N	1826	C1=CC2=C(C=C1O)C(=CN2)CC(=O)O	0.00044	4.7	1826	1	0.513	indoleacetic acids		0.062
N-Acetyltryptophan	DZTHIGRZJZPRDV-UHFFFAOYSA-N	2002	CC(=O)NC(CC1=CNC2=CC=CC=C21)C(=O)O	0.14	1.1	2002	1	0.419	indoles		1
Theophylline	ZFXYFBGIUFBOJW-UHFFFAOYSA-N	2153	CN1C2=C(C(=O)N(C1=O)C)NC=N2	4.5e-06	0.16	2153	4	-0.37	xanthines		0.00072
Benzamide	KXDAEFPNCMNJSK-UHFFFAOYSA-N	2331	C1=CC=C(C=C1)C(=O)N	0.0017	0.62	2331	12	0.254	benzamides		0.22
Caffeine	RYYVLZVUVIJVGH-UHFFFAOYSA-N	2519	CN1C=NC2=C1C(=O)N(C(=O)N2C)C	0.24	0.66	2519	4	-0.495	xanthines		1
Dibutyl phthalate	DOIRQSBPFJWKBE-UHFFFAOYSA-N	3026	CCCCOC(=O)C1=CC=CC=C1C(=O)OCCCC	0.12	0.9	3026	12	3.646	acids, carbocyclic		1
Gabapentin	UGJMXCAKCUNAIE-UHFFFAOYSA-N	3446	C1CCC(CC1)(CC(=O)O)CN	0.0027	0.5	3446	15	1.391	cyclohexanecarboxylic acids		0.33
gentisic acid	WXTMDXOMEHJXQO-UHFFFAOYSA-N	3469	C1=CC(=C(C=C1O)C(=O)O)O	0.6	0.78	3469	17	0.616	acids, carbocyclic		1
3-Indolepropionic acid	GOLXRNDWAUTYKT-UHFFFAOYSA-N	3744	C1=CC=C2C(=C1)C(=CN2)CCC(=O)O	0.83	0.96	3744	1	0.974	indoles		1
Protoporphyrin IX	ZCFFYALKHPIRKJ-UHFFFAOYSA-N	4971	CC1=C(C2=CC3=C(C(=C(N3)C=C4C(=C(C(=N4)C=C5C(=C(C(=N5)C=C1N2)C)CCC(=O)O)CCC(=O)O)C)C=C)C)C=C	0.024	0.44	4971	1	3.15	protoporphyrins		1
Stearic acid	QIQXTHQIDYTFRH-UHFFFAOYSA-N	5281	CCCCCCCCCCCCCCCCCC(=O)O	0.7	1.6	5281	8	8.708	Saturated FA	b	1
Trigonelline	WWNNZCOKKKDOPX-UHFFFAOYSA-N	5570	C[N+]1=CC=CC(=C1)C(=O)[O-]	0.37	0.92	5570	24	0.135	alkaloids		1
Tyramine	DZGWFCGJZKJUFP-UHFFFAOYSA-N	5610	C1=CC(=CC=C1CCN)O	0.48	0.81	5610	41	-0.03	biogenic monoamines		1
Estriol	PROQIPRRNZUXQM-ZXXIGWHRSA-N	5756	C[C@]12CC[C@H]3[C@H]([C@@H]1C[C@H]([C@@H]2O)O)CCC4=C3C=CC(=C4)O	0.0021	4.7	5756	28	2.871	estrenes		0.26
Thymidine	IQFYYKKMVGJFEH-XLPZGREQSA-N	5789	CC1=CN(C(=O)NC1=O)[C@H]2C[C@@H]([C@H](O2)CO)O	0.00087	0.12	5789	5	-1.335	pyrimidine nucleosides		0.12
EPINEPHRINE	UCTWMZQNUQWSLP-VIFPVBQESA-N	5816	CNC[C@@H](C1=CC(=C(C=C1)O)O)O	0.028	1.6	5816	40	-0.324	biogenic monoamines		1
Cysteine	XUJNEKJLAYXESH-REOHCLBHSA-N	5862	C([C@@H](C(=O)O)N)S	0.021	1.6	5862	16	-2.575	amino acids, sulfur		1
Dehydroepiandrosterone	FMGSKLZLMKYGDP-USOAJAOKSA-N	5881	C[C@]12CC[C@H]3[C@H]([C@@H]1CCC2=O)CC=C4[C@@]3(CC[C@@H](C4)O)C	0.52	0.38	5881	22	3.035	androstenols		1
Alanine	QNAYBMKLOCPYGJ-REOHCLBHSA-N	5950	C[C@@H](C(=O)O)N	0.0018	1.5	5950	16	-2.824	amino acids		0.23
Adenosine triphosphate	ZKHQWZAMYRWXGA-KQYNXXCUSA-N	5957	C1=NC2=C(C(=N1)N)N=CN2[C@H]3[C@@H]([C@@H]([C@H](O3)COP(=O)(O)OP(=O)(O)OP(=O)(O)O)O)O	0.21	0.67	5957	10	-6.483	adenine nucleotides		1
Glucose-6-phosphate	NBSCHQHZLSJFNQ-GASJEMHNSA-N	5958	C([C@@H]1[C@H]([C@@H]([C@H](C(O1)O)O)O)O)OP(=O)(O)O	0.029	0.33	5958	2	-3.355	glucosephosphates	e	1
Glutamine	ZDXPYRJPNDTMRX-VKHMYHEASA-N	5961	C(CC(=O)N)[C@@H](C(=O)O)N	0.00019	2	5961	34	-4.077	amino acids, basic		0.027
SUCROSE	CZMRCDWAGMRECN-UGDNZRGBSA-N	5988	C([C@@H]1[C@H]([C@@H]([C@H]([C@H](O1)O[C@]2([C@H]([C@@H]([C@H](O2)CO)O)O)CO)O)O)O)O	0.13	0.69	5988	2	-3.277	oligosaccharides	e	1
Testosterone	MUMGGOZAMZWBJJ-DYKIIFRCSA-N	6013	C[C@]12CC[C@H]3[C@H]([C@@H]1CC[C@@H]2O)CCC4=CC(=O)CC[C@]34C	0.044	0.46	6013	22	3.635	androstenols		1
Uridine 5'-monophosphate	DJJCXFVJDGTHFX-XVFCMESISA-N	6030	C1=CN(C(=O)NC1=O)[C@H]2[C@@H]([C@@H]([C@H](O2)COP(=O)(O)O)O)O	0.83	0.95	6030	5	-3.775	uracil nucleotides		1
URIDINE 5'-DIPHOSPHATE	XCCTYIAWTASOJW-XVFCMESISA-N	6031	C1=CN(C(=O)NC1=O)[C@H]2[C@@H]([C@@H]([C@H](O2)COP(=O)(O)OP(=O)(O)O)O)O	1.3e-05	0.15	6031	5	-5.004	uracil nucleotides		0.0021
folic acid	OVBPIULPVIDEAO-LBPRGKRZSA-N	6037	C1=CC(=CC=C1C(=O)N[C@@H](CCC(=O)O)C(=O)O)NCC2=CN=C3C(=N2)C(=O)N=C(N3)N	0.0066	0.79	6037	47	-3.972	pterins		0.77
2-Hydroxyquinoline	LISFMEBWQUVKPJ-UHFFFAOYSA-N	6038	C1=CC=C2C(=C1)C=CC(=O)N2	0.00017	5	6038	7	0.491	hydroxyquinolines	a	0.025
Adenosine Monophosphate	UDMBCSSLTHHNCD-KQYNXXCUSA-N	6083	C1=NC2=C(C(=N1)N)N=CN2[C@H]3[C@@H]([C@@H]([C@H](O3)COP(=O)(O)O)O)O	0.67	1.1	6083	10	-4.025	adenine nucleotides		1
Aniline	PAYRUJLWNCNPSJ-UHFFFAOYSA-N	6115	C1=CC=C(C=C1)N	0.21	2	6115	48	0.535	aniline compounds		1
Phenylalanine	COLNVLDHVKWLRT-QMMMGPOBSA-N	6140	C1=CC=C(C=C1)C[C@@H](C(=O)O)N	0.0012	1.7	6140	27	-1.575	amino acids, aromatic	c	0.16
Cytidine	UHDGCWIWMRVCDJ-XVFCMESISA-N	6175	C1=CN(C(=O)N=C1N)[C@H]2[C@@H]([C@@H]([C@H](O2)CO)O)O	0.084	1.3	6175	21	-2.193	pyrimidine nucleosides		1
Cellobiose	GUBGYTABKSRVRQ-QUYVBRFLSA-N	6255	C([C@@H]1[C@H]([C@@H]([C@H]([C@H](O1)O[C@@H]2[C@H](O[C@H]([C@@H]([C@H]2O)O)O)CO)O)O)O)O	0.091	0.82	6255	2	-3.663	oligosaccharides	e	1
L-ASPARAGINE	DCXYFEDJOCDNAF-REOHCLBHSA-N	6267	C([C@@H](C(=O)O)N)C(=O)N	2e-07	2.4	6267	19	-4.435	amino acids, basic		3.3e-05
TRYPTOPHAN	QIVBCDIJIAJPQS-VIFPVBQESA-N	6305	C1=CC=C2C(=C1)C(=CN2)C[C@@H](C(=O)O)N	0.0049	1.4	6305	1	-2.023	amino acids, aromatic		0.58
Coenzyme A	RGJOEKWQDUBAIZ-DRCCLKDXSA-N	6816	CC(C)(COP(=O)(O)OP(=O)(O)OC[C@@H]1[C@H]([C@H]([C@@H](O1)N2C=NC3=C2N=CN=C3N)O)OP(=O)(O)O)C(C(=O)NCCC(=O)NCCS)O	0.0061	2	6816	10	-6.775	adenine nucleotides		0.71
Thymol	MGSRCZKZVOBKFT-UHFFFAOYSA-N	6989	CC1=CC(=C(C=C1)C(C)C)O	0.52	0.35	6989	28	2.487	terpenes		1
L-Pyroglutamic acid	ODHCTXKNWHHXJC-VKHMYHEASA-N	7405	C1CC(=O)N[C@@H]1C(=O)O	0.97	1	7405	23	-0.827	pyrrolidinones		1
Trehalose	HDTRYLNUVZCQOY-LIZSDCNHSA-N	7427	C([C@@H]1[C@H]([C@@H]([C@H]([C@H](O1)O[C@@H]2[C@@H]([C@H]([C@@H]([C@H](O2)CO)O)O)O)O)O)O)O	0.038	0.42	7427	2	-3.234	oligosaccharides	e	1
Maltol	XPCTZQVDEJYUGT-UHFFFAOYSA-N	8369	CC1=C(C(=O)C=CO1)O	0.055	1.3	8369	6	0.907	pyrones		1
Vanillic acid	WKOLLVMJNQIZCI-UHFFFAOYSA-N	8468	COC1=C(C=CC(=C1)C(=O)O)O	8.4e-05	0.17	8468	6	0.24	hydroxybenzoates		0.013
Indole-3-carboxaldehyde	OLNJUISKUQQNIM-UHFFFAOYSA-N	10256	C1=CC=C2C(=C1)C(=CN2)C=O	0.33	1.1	10256	7	1.466	indoles	a	1
Raffinose	MUPFEKGTMRGPLJ-BQCSWRFHSA-N	10542	C([C@@H]1[C@@H]([C@@H]([C@H](C(O1)OC[C@@H]2[C@H]([C@@H]([C@H](C(O2)O[C@]3([C@H]([C@@H]([C@H](O3)CO)O)O)CO)O)O)O)O)O)O)O	0.8	1.1	10542	2	-4.814	trisaccharides	e	1
Linamarin	QLTCHMYAEJEXBT-ZEBDFXRSSA-N	11128	CC(C)(C#N)O[C@H]1[C@@H]([C@H]([C@@H]([C@H](O1)CO)O)O)O	0.049	1.4	11128	2	-1.478	nitriles	e	1
2'-Deoxyadenosine 5'-monophosphate	KHWCHTKSEGGWEX-RRKCRQDMSA-N	12599	C1[C@@H]([C@H](O[C@H]1N2C=NC3=C2N=CN=C3N)COP(=O)(O)O)O	0.015	0.56	12599	10	-3.424	adenine nucleotides		1
L-Homoserine	UKAUYVFTDYCKQA-VKHMYHEASA-N	12647	C(CO)[C@@H](C(=O)O)N	0.027	1.4	12647	38	-3.598	amino acids		1
2'-Deoxycytidine	CKTSBUTUHBMZGZ-SHYZEUOFSA-N	13711	C1[C@@H]([C@H](O[C@H]1N2C=CC(=NC2=O)N)CO)O	0.006	1.9	13711	21	-1.592	pyrimidine nucleosides		0.71
2'-Deoxyadenosine	OLXZPDWKRNYJJZ-RRKCRQDMSA-N	13730	C1[C@@H]([C@H](O[C@H]1N2C=NC3=C2N=CN=C3N)CO)O	0.0022	0.12	13730	29	-1.766	adenosine		0.27
pseudouridine	PTJWIQPHWPFNBW-GBNDHIKLSA-N	15047	C1=C(C(=O)NC(=O)N1)[C@H]2[C@@H]([C@@H]([C@H](O2)CO)O)O	0.52	1.4	15047	5	-2.477	pyrimidine nucleosides		1
Furaneol	INAXVXBDKKUCGI-UHFFFAOYSA-N	19309	CC1C(=O)C(=C(O1)C)O	0.011	0.68	19309	46	1.03	furans		1
Glutamate	WHUUTDBJXJRKMK-GSVOUGTGSA-N	23327	C(CC(=O)O)[C@H](C(=O)O)N	0.0019	0.53	23327	19	-3.349	glutamates		0.24
L-Glutamic acid	WHUUTDBJXJRKMK-VKHMYHEASA-N	33032	C(CC(=O)O)[C@@H](C(=O)O)N	0.23	0.59	33032	19	-3.349	glutamates		1
Saccharic acid	DSLZVSRJTYRBFB-LLEIAEIESA-N	33037	[C@H]([C@@H]([C@@H](C(=O)O)O)O)([C@H](C(=O)O)O)O	0.7	0.97	33037	25	-3.582	sugar acids	f	1
S-Adenosyl-L-methionine	MEFKEPWMEQBLKI-AIRLBKTGSA-N	34755	C[S+](CC[C@@H](C(=O)[O-])N)C[C@@H]1[C@H]([C@H]([C@@H](O1)N2C=NC3=C2N=CN=C3N)O)O	0.01	0.76	34755	20	-4.423	adenosine	d	1
ISOPALMITIC ACID	ZONJATNKKGGVSU-UHFFFAOYSA-N	36247	CC(C)CCCCCCCCCCCCC(=O)O	0.74	1.2	36247	8	7.509	Saturated FA	b	1
Adenosine	OIRDTQYFTABQOQ-KQYNXXCUSA-N	60961	C1=NC2=C(C(=N1)N)N=CN2[C@H]3[C@@H]([C@@H]([C@H](O3)CO)O)O	0.63	1.1	60961	29	-2.367	purine nucleosides		1
Glutathione (oxidized)	YPZRWBKMTBYPTK-BJDJZHNGSA-N	65359	C(CC(=O)N[C@@H](CSSC[C@@H](C(=O)NCC(=O)O)NC(=O)CC[C@@H](C(=O)O)N)C(=O)NCC(=O)O)[C@@H](C(=O)O)N	0.00016	2	65359	11	-6.622	oligopeptides		0.024
N-Acetylleucine	WXNXCEHXYPACJF-ZETCQYMHSA-N	70912	CC(C)C[C@@H](C(=O)O)NC(=O)C	0.041	1.3	70912	39	1.053	oligopeptides		1
Pinoresinol	HGXBRUKMWQGOIE-AFHBHXEDSA-N	73399	COC1=C(C=CC(=C1)[C@@H]2[C@H]3CO[C@@H]([C@H]3CO2)C4=CC(=C(C=C4)O)OC)O	0.45	1.5	73399	42	1.048	lignans		1
METHYL INDOLE-3-ACETATE	KTHADMDGDNYQRX-UHFFFAOYSA-N	74706	COC(=O)CC1=CNC2=CC=CC=C21	0.045	0.34	74706	1	1.126	indoleacetic acids		1
Acetaminophen glucuronide	IPROLSVTVHAQLE-BYNIDDHOSA-N	83944	CC(=O)NC1=CC=C(C=C1)O[C@H]2[C@@H]([C@H]([C@@H]([C@H](O2)C(=O)O)O)O)O	5.3e-09	21	83944	6	-0.835			8.7e-07
Equol	ADFCQWZHKCXPAJ-GFCCVEGCSA-N	91469	C1[C@H](COC2=C1C=CC(=C2)O)C3=CC=C(C=C3)O	0.00021	1.3	91469	42	1.182	isoflavones		0.03
Maltotriose	RXVWSYJTUUKTEA-CGQAXDJHSA-N	92146	C([C@@H]1[C@H]([C@@H]([C@H]([C@H](O1)O[C@@H]2[C@H](O[C@@H]([C@@H]([C@H]2O)O)O[C@H]([C@@H](CO)O)[C@@H]([C@H](C=O)O)O)CO)O)O)O)O	0.12	1.5	92146	25	-6.399	trisaccharides	f	1
Melezitose	QWIZNVHXZXRPDR-WSCXOGSTSA-N	92817	C([C@@H]1[C@H]([C@@H]([C@H]([C@H](O1)O[C@H]2[C@@H]([C@H](O[C@@]2(CO)O[C@@H]3[C@@H]([C@H]([C@@H]([C@H](O3)CO)O)O)O)CO)O)O)O)O)O	0.00095	0.16	92817	2	-5.243	trisaccharides	e	0.13
Indolelactic acid	XGILAAMKEQUXLS-UHFFFAOYSA-N	92904	C1=CC=C2C(=C1)C(=CN2)CC(C(=O)O)O	0.031	1.5	92904	1	0.21	indoles		1
5-Methylcytidine	ZAYHVCMSTBRABG-JXOAFFINSA-N	92918	CC1=CN(C(=O)N=C1N)[C@H]2[C@@H]([C@@H]([C@H](O2)CO)O)O	0.0015	0.31	92918	21	-2.012	pyrimidine nucleosides		0.2
dehydroabietic acid	NFWKVWVWBFBAOV-MISYRCLQSA-N	94391	CC(C)C1=CC2=C(C=C1)[C@]3(CCC[C@@]([C@@H]3CC2)(C)C(=O)O)C	0.025	0.73	94391	27	5.656	diterpenes, abietane	c	1
D-GLUCURONIC ACID	AEMOLEFTQBMNLQ-AQKNRBDQSA-N	94715	[C@@H]1([C@@H]([C@H](OC([C@@H]1O)O)C(=O)O)O)O	0.012	0.76	94715	25	-1.54	glucuronates	f	1
1-Methylguanosine	UTAIYTHAJQNQDW-KQYNXXCUSA-N	96373	CN1C(=O)C2=C(N=C1N)N(C=N2)[C@H]3[C@@H]([C@@H]([C@H](O3)CO)O)O	0.039	1.3	96373	32	-2.13	dideoxynucleosides		1
Selenomethionine	RJFAYQIBOAGBLC-BYPYZUCNSA-N	105024	C[Se]CC[C@@H](C(=O)O)N	7.7e-05	6	105024	16	-2.108	amino acids		0.012
Phytosphingosine	AERBNCYCJBRYDG-KSZLIROESA-N	122121	CCCCCCCCCCCCCC[C@H]([C@H]([C@H](CO)N)O)O	0.91	1	122121	51	5.027			1
Glutathione	RWSXRVCMGQZWBV-WDSKDSINSA-N	124886	C(CC(=O)N[C@@H](CS)C(=O)NCC(=O)O)[C@@H](C(=O)O)N	0.45	1.1	124886	11	-4.23	oligopeptides		1
Xylose	SRBFZHDQGSBBOR-IOVATXLUSA-N	135191	C1[C@H]([C@@H]([C@H](C(O1)O)O)O)O	0.099	1.3	135191	2	-1.454	pentoses	e	1
dUDP	QHWZTVCCBMIIKE-SHYZEUOFSA-N	145729	C1[C@@H]([C@H](O[C@H]1N2C=CC(=O)NC2=O)COP(=O)(O)OP(=O)(O)O)O	0.012	0.23	145729	5	-4.403	uracil nucleotides		1
L-Proline	ONIBWKKTOPOVIA-BYPYZUCNSA-N	145742	C1C[C@H](NC1)C(=O)O	0.13	0.75	145742	23	-0.185	imino acids		1
gamma-Glutamylleucine	MYFMARDICOWMQP-YUMQZZPRSA-N	151023	CC(C)C[C@@H](C(=O)O)NC(=O)CC[C@@H](C(=O)O)N	0.31	0.66	151023	39	-2.216	oligopeptides		1
Naproxen	CMWTZPSULFXXJA-VIFPVBQESA-N	156391	C[C@@H](C1=CC2=C(C=C1)C=C(C=C2)OC)C(=O)O	0.12	1.4	156391	28	1.794	naphthaleneacetic acids		1
saccharopine	ZDGJAHTZVHVLOT-YUMQZZPRSA-N	160556	C(CCN[C@@H](CCC(=O)O)C(=O)O)C[C@@H](C(=O)O)N	0.0016	1.5	160556	23	-3.176	glutamates		0.21
biotin	YBJHBAHKTGYVGT-ZKWXMUAHSA-N	171548	C1[C@H]2[C@@H]([C@@H](S1)CCCCC(=O)O)NC(=O)N2	0.00016	3.6	171548	11	0.463	azoles		0.024
Deoxycholic Acid	KXGVEGMKQFWNSR-LLQZFEROSA-N	222528	C[C@H](CCC(=O)O)[C@H]1CC[C@@H]2[C@@]1([C@H](C[C@H]3[C@H]2CC[C@H]4[C@@]3(CC[C@H](C4)O)C)O)C	0.00014	4.9	222528	36	5.756	cholic acids	g	0.021
S-Adenosyl-L-homocysteine	ZJUKTBDSGOFHSH-WFMPWKQPSA-N	439155	C1=NC2=C(C(=N1)N)N=CN2[C@H]3[C@@H]([C@@H]([C@H](O3)CSCC[C@@H](C(=O)O)N)O)O	0.00014	0.69	439155	20	-4.215	adenosine	d	0.021
Mevalonic acid	KJTLQQUUPVSXIM-ZCFIWIBFSA-N	439230	C[C@@](CCO)(CC(=O)O)O	0.011	0.44	439230	44	-0.856	hydroxy acids		1
N-Acetylmannosamine	OVRNDRQMDRJTHS-ZTVVOAFPSA-N	439281	CC(=O)N[C@H]1[C@H]([C@@H]([C@H](OC1O)CO)O)O	0.00098	0.068	439281	51	-1.488	hexosamines		0.13
O-Succinylhomoserine	GNISQJGXJIDKDJ-YFKPBYRVSA-N	439406	C(COC(=O)CCC(=O)O)[C@@H](C(=O)O)N	0.18	0.88	439406	38	-3.488	amino acids		1
7-Dehydrocholesterol	UCTLRSWJYQTBFZ-DDPQNLDTSA-N	439423	C[C@H](CCCC(C)C)[C@H]1CC[C@@H]2[C@@]1(CC[C@H]3C2=CC=C4[C@@]3(CC[C@@H](C4)O)C)C	0.28	1.3	439423	31	9.515	dehydrocholesterols		1
3-Amino-3-(4-hydroxyphenyl)propionic acid	JYPHNHPXFNEZBR-UHFFFAOYSA-N	440311	C1=CC(=CC=C1C(CC(=O)O)N)O	0.055	1.4	440311	41	-0.545	biogenic monoamines		1
Fumaric acid	VZCYOOQTPOCHFL-OWOJBTEDSA-N	444972	C(=C/C(=O)O)\C(=O)O	0.00016	0.4	444972	49	-0.416	fumarates	h	0.024
Farnesol	CRDAMVZIKSXKFV-YFVJMOTDSA-N	445070	CC(=CCC/C(=C/CC/C(=C/CO)/C)/C)C	0.36	0.41	445070	26	4.346	terpenes		1
Palmitoleic acid	SECPZKHBENQXJG-FPLPWBNLSA-N	445638	CCCCCC/C=C\CCCCCCCC(=O)O	0.17	0.3	445638	9	7.054	UnSaturated FA		1
Oleic acid	ZQPPMHVWECSIRJ-KTKRTIGZSA-N	445639	CCCCCCCC/C=C\CCCCCCCC(=O)O	0.081	0.26	445639	9	8.192	UnSaturated FA		1
Farnesyl pyrophosphate	VWFJDQUYCIWHTN-YFVJMOTDSA-N	445713	CC(=CCC/C(=C/CC/C(=C/COP(=O)(O)OP(=O)(O)O)/C)/C)C	0.61	0.73	445713	26	1.888	O=FA_15_4		1
Ferulic Acid	KSEBMYQBYZTDHS-HWKANZROSA-N	445858	COC1=C(C=CC(=C1)/C=C/C(=O)O)O	0.00015	0.74	445858	33	0.512	coumaric acids		0.022
Acetoin	ROWKJAVDOGWPAT-VKHMYHEASA-N	447765	C[C@@H](C(=O)C)O	0.24	0.79	447765	50	-0.326	butanones		1
Norleucine	LRQKBLKVPFOOQJ-UHFFFAOYSA-N	517543	CCCCC(C(=O)[O-])[NH3+]	0.22	0.77	517543	15	0.891	amino acids		1
N-Methylisoleucine	KSPIYJQBLVDRRI-UHFFFAOYSA-N	560437	CCC(C)C(C(=O)O)NC	0.016	1.8	560437	15	0.956	amino acids		1
Methyl cinnamate	CCRCUPLGCSFEDV-BQYQJAHWSA-N	637520	COC(=O)/C=C/C1=CC=CC=C1	0.0048	1.5	637520	12	2.208	cinnamates		0.58
p-Coumaric acid	NGSWKAQJJWESNS-ZZXKWVIFSA-N	637542	C1=CC(=CC=C1/C=C/C(=O)O)O	0.014	0.78	637542	35	0.751	coumaric acids	i	1
Aconitic Acid	GTZCVFVGUGFEME-IWQZZHSRSA-N	643757	C(/C(=C/C(=O)O)/C(=O)O)C(=O)O	0.00049	0.18	643757	49	-1.034	tricarboxylic acids	h	0.068
Flavin mononucleotide	FVTCRASFADXXNN-SCRDCRAPSA-N	643976	CC1=CC2=C(C=C1C)N(C3=NC(=O)NC(=O)C3=N2)C[C@@H]([C@@H]([C@@H](COP(=O)(O)O)O)O)O	0.19	0.92	643976	47	-3.278	riboflavin		1
Caffeic acid	QAIPRVGONGVQAS-DUXPYHPUSA-N	689043	C1=CC(=C(C=C1/C=C/C(=O)O)O)O	0.96	0.99	689043	35	0.62	cinnamates	i	1
Cotinine	UIKROCXWUNQSPJ-VIFPVBQESA-N	854019	CN1[C@@H](CCC1=O)C2=CN=CC=C2	0.0011	0.48	854019	24	-0.465	pyrrolidinones		0.15
Chlorogenic acid	CWVRJTMFETXNAD-JUHZACGLSA-N	1794427	C1[C@H]([C@H]([C@@H](C[C@@]1(C(=O)O)O)OC(=O)/C=C/C2=CC(=C(C=C2)O)O)O)O	4.4e-05	0.48	1794427	6	-0.968	cinnamates		0.0069
Quercetin	REFJWTPEDVJJIY-UHFFFAOYSA-N	5280343	C1=CC(=C(C=C1C2=C(C(=O)C3=C(C=C(C=C3O2)O)O)O)O)O	2.8e-08	3.5	5280343	3	1.566	flavonoids		4.6e-06
Phytol	BOTWFXYSPFMFNR-PYDDKJGSSA-N	5280435	C[C@@H](CCC[C@@H](C)CCC/C(=C/CO)/C)CCCC(C)C	0.028	1.4	5280435	26	8.949	terpenes		1
Luteolin	IQPNAANSBPBGFQ-UHFFFAOYSA-N	5280445	C1=CC(=C(C=C1C2=CC(=O)C3=C(C=C(C=C3O2)O)O)O)O	0.72	1.2	5280445	3	1.218	flavonoids		1
Linoleic acid	OYHQOLUKZRVURQ-HZJYTTRNSA-N	5280450	CCCCC/C=C\C/C=C\CCCCCCCC(=O)O	0.017	0.42	5280450	9	7.865	UnSaturated FA		1
Coniferylaldehyde	DKZBBWMURDFHNE-NSCUHMNNSA-N	5280536	COC1=C(C=CC(=C1)/C=C/C=O)O	0.58	1.1	5280536	33	0.593	coumaric acids		1
Isorhamnetin	IZQSVPBOUDKVDZ-UHFFFAOYSA-N	5281654	COC1=C(C=CC(=C1)C2=C(C(=O)C3=C(C=C(C=C3O2)O)O)O)O	0.0077	1.5	5281654	3	1.458	flavonoids		0.88
Coumesterol	ZZIALNLLNHEQPJ-UHFFFAOYSA-N	5281707	C1=CC2=C(C=C1O)OC3=C2C(=O)OC4=C3C=CC(=C4)O	0.13	0.73	5281707	3	1.328	flavonoids		1
Daidzein	ZQSIJRDFPHDXIC-UHFFFAOYSA-N	5281708	C1=CC(=CC=C1C2=COC3=C(C2=O)C=CC(=C3)O)O	0.6	1.3	5281708	3	1.124	flavonoids		1
Methyl jasmonate	GEWDNTWNSAZUDX-WQMVXFAESA-N	5281929	CC/C=C\C[C@@H]1[C@H](CCC1=O)CC(=O)OC	0.45	0.85	5281929	9	2.139	cyclopentanes		1
monoolein	RZRNAYUHWVFMIP-KTKRTIGZSA-N	5283468	CCCCCCCC/C=C\CCCCCCCC(=O)OCC(CO)O	0.041	0.57	5283468	14	7.132	DiHODE		1
brassicasterol	OILXMJHPFNGGTO-SDMVIZLASA-N	5283660	C[C@H](/C=C/[C@@H](C)C(C)C)[C@H]1CC[C@@H]2[C@@]1(CC[C@H]3[C@H]2CC=C4[C@@]3(CC[C@@H](C4)O)C)C	0.089	0.38	5283660	31	10.502	cholestadienols		1
2-Hydroxychalcone	UDOOPSJCRMKSGL-ZHACJKMWSA-N	5367146	C1=CC=C(C=C1)C(=O)/C=C/C2=CC=CC=C2O	0.0028	2	5367146	17	2.035	flavonoids		0.34
Astaxanthin	MQZIGYBFDRPAKN-QISQUURKSA-N	5368397	CC1=C(C(CC(C1=O)O)(C)C)/C=C/C(=C/C=C/C(=C/C=C/C=C(/C=C/C=C(/C=C/C2=C(C(=O)C(CC2(C)C)O)C)\C)\C)/C)/C	0.56	0.67	5368397	22	9.696	xanthophylls		1
cinnamate	WBYWAXJHAXSJNI-VOTSOKGWSA-M	5957728	C1=CC=C(C=C1)/C=C/C(=O)[O-]	0.023	1.6	5957728	12	1.406	cinnamates		1
Melanin	XUMBMVFBXHLACL-UHFFFAOYSA-N	6325610	CC1=C2C3=C(C4=CNC5=C(C(=O)C(=O)C(=C45)C3=CN2)C)C(=O)C1=O	0.00045	1.8	6325610	7	0.206	amino acids, aromatic	a	0.063
L-GLUTAMINE	ZDXPYRJPNDTMRX-VKHMYHEASA-N	6992086	C(CC(=O)N)[C@@H](C(=O)[O-])[NH3+]	0.015	0.61	6992086	34	-1.858	amino acids, basic		1
9(S)-HPODE	JGUNZIWGNMQSBM-UINYOVNOSA-N	9548877	CCCCC/C=C\C=C\[C@H](CCCCCCCC(=O)O)OO	0.35	0.45	9548877	14	5.979	DiHODE		1
Epiandrosterone	QGXBDMJGAMFCBF-QRIARFFBSA-N	11055399	C[C@]12CC[C@@H](CC1CC[C@@H]3[C@@H]2CC[C@]4([C@H]3CCC4=O)C)O	0.35	23	11055399	36	4.3	androstanols	g	1
9(10)-EpODE	JTEGNNHWOIJBJZ-ZJSQCTGTSA-N	16061060	CC/C=C\C/C=C\CC1C(O1)CCCCCCCC(=O)O	0.11	0.49	16061060	14	5.557	DiHODE		1
9,10-DiHODE	QRHSEDZBZMZPOA-ZJSQCTGTSA-N	16061066	CC/C=C\C/C=C\CC(C(CCCCCCCC(=O)O)O)O	0.59	0.85	16061066	14	4.539	DiHODE		1
S-methylglutathione	QTQDDTSVRVWHMO-BQBZGAKWSA-M	25200497	CSC[C@@H](C(=O)NCC(=O)[O-])NC(=O)CC[C@@H](C(=O)[O-])[NH3+]	1.7e-05	3.4	25200497	11	-2.128	oligopeptides		0.0027
ASCORBIC ACID	CIWBSHSKHKDKBQ-JLAZNSOCSA-N	54670067	C([C@@H]([C@@H]1C(=C(C(=O)O1)O)O)O)O	0.1	0.36	54670067	46	-0.178	sugar acids		1
3,4-Dihydroxybenzoate	YQUVCSBJEUQKSH-UHFFFAOYSA-M	54675866	C1=CC(=C(C=C1C(=O)O)O)[O-]	0.26	1.2	54675866	17	0.348	hydroxybenzoates		1

## Sheet: -P_ChemRICH results
Cluster name	Cluster size	p-values	FDR	Key compound	Altered metabolites	Increased	Decreased	Increased ratio	Altered Ratio
acids, carbocyclic	3	1	1	Homogentisic acid	1	1	0	1	0.3
biogenic monoamines	4	1	1	EPINEPHRINE	1	1	0	1	0.2
DiHODE	4	1	1	monoolein	1	0	1	0	0.2
hydroxybenzoates	3	1	1	Vanillic acid	1	0	1	0	0.3
indoles	5	1	1	Indolelactic acid	1	1	0	1	0.2
oligosaccharides	3	1	1	Trehalose	1	0	1	0	0.3
Saturated FA	4	1	1	lipoic acid	0	0	0	#NUM!	0
terpenes	3	1	1	Phytol	1	1	0	1	0.3
trisaccharides	3	1	1	Melezitose	1	0	1	0	0.3
UnSaturated FA	3	1	1	Linoleic acid	1	0	1	0	0.3
adenine nucleotides	4	0.064	0.11	Coenzyme A	2	1	1	0.5	0.5
flavonoids	7	0.048	0.086	Quercetin	3	3	0	1	0.4
coumaric acids	3	0.042	0.081	Ferulic Acid	2	0	2	0	0.7
uracil nucleotides	3	0.041	0.081	URIDINE 5'-DIPHOSPHATE	2	0	2	0	0.7
oligopeptides	5	0.026	0.06	S-methylglutathione	3	3	0	1	0.6
azoles	3	0.016	0.041	porphobilinogen	2	1	1	0.5	0.7
glutamates	3	0.013	0.035	saccharopine	2	1	1	0.5	0.7
indoleacetic acids	4	0.011	0.034	5-HYDROXYINDOLEACETATE	2	1	1	0.5	0.5
cinnamates	4	0.0056	0.02	Chlorogenic acid	3	2	1	0.7	0.8
xanthines	4	0.0033	0.014	Theophylline	2	0	2	0	0.5
pyrimidine nucleosides	5	0.002	0.01	Thymidine	3	1	2	0.3	0.6
amino acids	8	0.00035	0.0022	Selenomethionine	5	5	0	1	0.6
amino acids, basic	3	3.7e-06	3.1e-05	L-ASPARAGINE	3	2	1	0.7	1
adenosine	3	1.1e-06	1.4e-05	S-Adenosyl-L-homocysteine	3	0	3	0	1
amino acids, aromatic	3	1.2e-07	2.9e-06	Melanin	3	3	0	1	1

## Sheet: -S_ChemRICH compound
Compound.Name	InChiKeys	Pubchem.ID	SMILES	pvalue	foldchange	CID	ClusterNumber	xlogp	ClusterLabel	TreeLabels	FDR
3-Hydroxyanthranilic acid	WJXSWCUQABXPFS-UHFFFAOYSA-N	86	C1=CC(=C(C(=C1)O)N)C(=O)O	0.068	0.86	86	44	0.634	ortho-aminobenzoates		1
Adenine	GFFGJBXGBJISGV-UHFFFAOYSA-N	190	C1=NC2=C(N1)C(=NC=N2)N	0.009	2.4	190	4	-1.287	purines		1
agmatine	QYPPJABKJHAVHS-UHFFFAOYSA-N	199	C(CCN=C(N)N)CN	0.004	2.7	199	21	-0.904	guanidines		0.54
Benzene	UHOVQNZJYSORNB-UHFFFAOYSA-N	241	C1=CC=CC=C1	0.002	0.23	241	47	2.082	benzene derivatives		0.29
Catechol	YCIMNLLNPGFGHC-UHFFFAOYSA-N	289	C1=CC=C(C(=C1)O)O	0.023	0.53	289	38	0.815	catechols		1
Citric acid	KRKNYBCHXYNGOX-UHFFFAOYSA-N	311	C(C(=O)O)C(CC(=O)O)(C(=O)O)O	0.48	1.1	311	43	-2.247	citrates		1
INDOLE-3-ACETAMIDE	ZOAMBXDOGPRZLP-UHFFFAOYSA-N	397	C1=CC=C2C(=C1)C(=CN2)CC(=O)N	0.21	7.3	397	7	0.077	indoleacetic acids		1
Cytosine	OPTASPLRGRRNAP-UHFFFAOYSA-N	597	C1=C(NC(=O)N=C1)N	0.49	1.1	597	42	-0.784	pyrimidinones		1
Glycolic acid	AEMRFAOFKBGASW-UHFFFAOYSA-N	757	C(C(=O)O)O	0.17	1.3	757	49	-1.117	glycolates		1
Homogentisic acid	IGMNYECMUMZDDF-UHFFFAOYSA-N	780	C1=CC(=C(C=C1O)CC(=O)O)O	0.0028	2	780	15	0.036	acids, carbocyclic		0.4
Hydroquinone	QIGBRXMKCJKVMJ-UHFFFAOYSA-N	785	C1=CC(=CC=C1O)O	0.3	1.3	785	38	0.654	hydroquinones		1
Hypoxanthine	FDGQSTZJBFJUBT-UHFFFAOYSA-N	790	C1=NC2=C(N1)C(=O)N=CN2	0.39	0.56	790	4	0.556	hypoxanthines		1
Isoleucine	AGPKZVBTJJNPAG-UHFFFAOYSA-N	791	CCC(C)C(C(=O)O)N	0.0088	2.1	791	13	-1.6	amino acids		1
Kynurenine	YGPSJZOEDVAXAB-UHFFFAOYSA-N	846	C1=CC=C(C(=C1)C(=O)CC(C(=O)O)N)N	0.0097	1.5	846	44	-2.868	amino acids		1
lipoic acid	AGBQKNBQESQNJD-UHFFFAOYSA-N	864	C1CSSC1CCCCC(=O)O	0.76	1.2	864	23	2.072	Saturated FA		1
Melatonin	DRLFMBDRBRZALE-UHFFFAOYSA-N	896	CC(=O)NCCC1=CNC2=C1C=C(C=C2)OC	6.6e-05	3.4	896	1	0.963	indoles	a	0.011
Naringenin	FTVWIRXFELQLPI-UHFFFAOYSA-N	932	C1C(OC2=CC(=CC(=C2C1=O)O)O)C3=CC=C(C=C3)O	0.12	1.4	932	3	0.79	flavonoids		1
NICOTINAMIDE	DFPAKSUCGFBDDF-UHFFFAOYSA-N	936	C1=CC(=CN=C1)C(=O)N	0.00012	2	936	25	-1.236	nicotinic acids	b	0.019
Palmitic Acid	IPCSVZSSVZVIGE-UHFFFAOYSA-N	985	CCCCCCCCCCCCCCCC(=O)O	0.55	0.55	985	23	7.57	Saturated FA		1
Phenylpyruvic acid	BTNMPGBKDVTSJY-UHFFFAOYSA-N	997	C1=CC=C(C=C1)CC(=O)C(=O)O	0.0032	9.1	997	29	0.907	phenylpyruvic acids		0.44
Phosphocholine	YHHSONZFOIEMCP-UHFFFAOYSA-O	1014	C[N+](C)(C)CCOP(=O)(O)O	0.028	1.9	1014	24	-2.066	choline		1
porphobilinogen	QSHWIQZFGQKFMA-UHFFFAOYSA-N	1021	C1=C(C(=C(N1)CN)CC(=O)O)CCC(=O)O	0.11	0.87	1021	1	-1.116	azoles	a	1
Propionic acid	XBDQKXXYIPTUBI-UHFFFAOYSA-N	1032	CCC(=O)O	0.9	1	1032	16	0.173	propionates		1
PYRIDOXAMINE	NHZMQXZHNVQTQA-UHFFFAOYSA-N	1052	CC1=NC=C(C(=C1O)CN)CO	0.51	1.3	1052	31	-1.291	vitamin b 6		1
Pyridoxine	LXNHXLLTXMVWPM-UHFFFAOYSA-N	1054	CC1=NC=C(C(=C1O)CO)CO	0.62	1.1	1054	31	-1.224	vitamin b 6		1
Pyruvic acid	LCTONWCANYUPML-UHFFFAOYSA-N	1060	CC(=O)C(=O)O	0.47	1.1	1060	16	-0.426	pyruvates		1
Sarcosine	FSYKKLYZXJSNPZ-UHFFFAOYSA-N	1088	CNCC(=O)O	0.56	1.2	1088	14	-0.794	n-substituted glycines		1
spermidine	ATHGHQPFGPMSJY-UHFFFAOYSA-N	1102	C(CCNCCCN)CN	0.0038	2.8	1102	21	-0.654	putrescine		0.52
Spermine	PFNFFQXMRSDOHW-UHFFFAOYSA-N	1103	C(CCNCCCN)CNCCCN	0.11	0.085	1103	21	-0.682	spermidine		1
Succinic acid	KDYFGRWQOYBRFD-UHFFFAOYSA-N	1110	C(CC(=O)O)C(=O)O	0.2	0.73	1110	16	-0.71	succinates		1
Thiamine	JZRWCGZRTZMZEH-UHFFFAOYSA-N	1130	CC1=C(SC=[N+]1CC2=CN=C(N=C2N)C)CCO	0.97	0.99	1130	18	-0.461	azoles		1
Thymine	RWQNBRDOKXIBIV-UHFFFAOYSA-N	1135	CC1=CNC(=O)NC1=O	0.45	1.4	1135	42	-0.694	uracil		1
Tryptamine	APJYDQYYACXCRM-UHFFFAOYSA-N	1150	C1=CC=C2C(=C1)C(=CN2)CCN	0.52	0.68	1150	7	0.658	biogenic monoamines		1
Uric Acid	LEHOTFFKMJEONL-UHFFFAOYSA-N	1175	C12=C(NC(=O)N1)NC(=O)NC2=O	0.15	0.37	1175	4	-1.191	xanthines		1
Vanillin	MWOOGOJBHIARFG-UHFFFAOYSA-N	1183	COC1=C(C=CC(=C1)C=O)O	0.46	2.3	1183	5	0.321	hydroxybenzoates		1
Xanthine	LRFVTYWOQMYALW-UHFFFAOYSA-N	1188	C1=NC2=C(N1)C(=O)NC(=O)N2	0.69	1.1	1188	4	-0.654	xanthines		1
Xanthosine	UBORTCNDUKBEOP-UHFFFAOYSA-N	1189	C1=NC2=C(N1C3C(C(C(O3)CO)O)O)NC(=O)NC2=O	0.005	3.5	1189	33	-1.843	ribonucleosides		0.66
3-Methoxytyramine	DIVQKHQLANKJQO-UHFFFAOYSA-N	1669	COC1=C(C=CC(=C1)CCN)O	0.00022	2.9	1669	26	-0.058	alkaloids		0.034
3-Phosphonopropionic acid	NLBSQHGCGGFVJW-UHFFFAOYSA-N	1682	C(CP(=O)(O)O)C(=O)O	0.98	1	1682	16	-1.777	organophosphorus compounds		1
5-HYDROXYINDOLEACETATE	DUUGKQCEGZLZNO-UHFFFAOYSA-N	1826	C1=CC2=C(C=C1O)C(=CN2)CC(=O)O	0.29	1.7	1826	1	0.513	indoleacetic acids	a	1
N-Acetyltryptophan	DZTHIGRZJZPRDV-UHFFFAOYSA-N	2002	CC(=O)NC(CC1=CNC2=CC=CC=C21)C(=O)O	8.2e-05	1.6	2002	1	0.419	indoles	a	0.013
Theophylline	ZFXYFBGIUFBOJW-UHFFFAOYSA-N	2153	CN1C2=C(C(=O)N(C1=O)C)NC=N2	0.12	0.76	2153	4	-0.37	xanthines		1
Benzamide	KXDAEFPNCMNJSK-UHFFFAOYSA-N	2331	C1=CC=C(C=C1)C(=O)N	0.38	0.92	2331	11	0.254	benzamides		1
Caffeine	RYYVLZVUVIJVGH-UHFFFAOYSA-N	2519	CN1C=NC2=C1C(=O)N(C(=O)N2C)C	0.57	1.2	2519	4	-0.495	xanthines		1
Dibutyl phthalate	DOIRQSBPFJWKBE-UHFFFAOYSA-N	3026	CCCCOC(=O)C1=CC=CC=C1C(=O)OCCCC	0.47	0.96	3026	11	3.646	acids, carbocyclic		1
Gabapentin	UGJMXCAKCUNAIE-UHFFFAOYSA-N	3446	C1CCC(CC1)(CC(=O)O)CN	0.82	1	3446	13	1.391	cyclohexanecarboxylic acids		1
gentisic acid	WXTMDXOMEHJXQO-UHFFFAOYSA-N	3469	C1=CC(=C(C=C1O)C(=O)O)O	0.14	2.1	3469	15	0.616	acids, carbocyclic		1
3-Indolepropionic acid	GOLXRNDWAUTYKT-UHFFFAOYSA-N	3744	C1=CC=C2C(=C1)C(=CN2)CCC(=O)O	0.66	0.77	3744	1	0.974	indoles	a	1
Protoporphyrin IX	ZCFFYALKHPIRKJ-UHFFFAOYSA-N	4971	CC1=C(C2=CC3=C(C(=C(N3)C=C4C(=C(C(=N4)C=C5C(=C(C(=N5)C=C1N2)C)CCC(=O)O)CCC(=O)O)C)C=C)C)C=C	0.95	1	4971	1	3.15	protoporphyrins	a	1
Trigonelline	WWNNZCOKKKDOPX-UHFFFAOYSA-N	5570	C[N+]1=CC=CC(=C1)C(=O)[O-]	0.017	1.4	5570	25	0.135	alkaloids	b	1
Tyramine	DZGWFCGJZKJUFP-UHFFFAOYSA-N	5610	C1=CC(=CC=C1CCN)O	0.71	1.1	5610	40	-0.03	biogenic monoamines		1
Estriol	PROQIPRRNZUXQM-ZXXIGWHRSA-N	5756	C[C@]12CC[C@H]3[C@H]([C@@H]1C[C@H]([C@@H]2O)O)CCC4=C3C=CC(=C4)O	0.013	2.3	5756	26	2.871	estrenes		1
Thymidine	IQFYYKKMVGJFEH-XLPZGREQSA-N	5789	CC1=CN(C(=O)NC1=O)[C@H]2C[C@@H]([C@H](O2)CO)O	0.36	1.8	5789	6	-1.335	pyrimidine nucleosides		1
EPINEPHRINE	UCTWMZQNUQWSLP-VIFPVBQESA-N	5816	CNC[C@@H](C1=CC(=C(C=C1)O)O)O	0.29	0.69	5816	26	-0.324	biogenic monoamines		1
Cysteine	XUJNEKJLAYXESH-REOHCLBHSA-N	5862	C([C@@H](C(=O)O)N)S	0.0084	0.53	5862	14	-2.575	amino acids, sulfur		1
Dehydroepiandrosterone	FMGSKLZLMKYGDP-USOAJAOKSA-N	5881	C[C@]12CC[C@H]3[C@H]([C@@H]1CCC2=O)CC=C4[C@@]3(CC[C@@H](C4)O)C	0.62	0.52	5881	20	3.035	androstenols		1
Alanine	QNAYBMKLOCPYGJ-REOHCLBHSA-N	5950	C[C@@H](C(=O)O)N	0.003	1.8	5950	14	-2.824	amino acids		0.43
Adenosine triphosphate	ZKHQWZAMYRWXGA-KQYNXXCUSA-N	5957	C1=NC2=C(C(=N1)N)N=CN2[C@H]3[C@@H]([C@@H]([C@H](O3)COP(=O)(O)OP(=O)(O)OP(=O)(O)O)O)O	0.23	0.67	5957	9	-6.483	adenine nucleotides		1
Glucose-6-phosphate	NBSCHQHZLSJFNQ-GASJEMHNSA-N	5958	C([C@@H]1[C@H]([C@@H]([C@H](C(O1)O)O)O)O)OP(=O)(O)O	0.61	1.2	5958	2	-3.355	glucosephosphates		1
Glutamine	ZDXPYRJPNDTMRX-VKHMYHEASA-N	5961	C(CC(=O)N)[C@@H](C(=O)O)N	0.00057	2.1	5961	35	-4.077	amino acids, basic		0.086
SUCROSE	CZMRCDWAGMRECN-UGDNZRGBSA-N	5988	C([C@@H]1[C@H]([C@@H]([C@H]([C@H](O1)O[C@]2([C@H]([C@@H]([C@H](O2)CO)O)O)CO)O)O)O)O	0.58	0.82	5988	2	-3.277	oligosaccharides		1
Testosterone	MUMGGOZAMZWBJJ-DYKIIFRCSA-N	6013	C[C@]12CC[C@H]3[C@H]([C@@H]1CC[C@@H]2O)CCC4=CC(=O)CC[C@]34C	0.6	0.87	6013	20	3.635	androstenols		1
Uridine 5'-monophosphate	DJJCXFVJDGTHFX-XVFCMESISA-N	6030	C1=CN(C(=O)NC1=O)[C@H]2[C@@H]([C@@H]([C@H](O2)COP(=O)(O)O)O)O	0.44	1.2	6030	6	-3.775	uracil nucleotides		1
URIDINE 5'-DIPHOSPHATE	XCCTYIAWTASOJW-XVFCMESISA-N	6031	C1=CN(C(=O)NC1=O)[C@H]2[C@@H]([C@@H]([C@H](O2)COP(=O)(O)OP(=O)(O)O)O)O	3.4e-05	0.24	6031	6	-5.004	uracil nucleotides		0.0055
folic acid	OVBPIULPVIDEAO-LBPRGKRZSA-N	6037	C1=CC(=CC=C1C(=O)N[C@@H](CCC(=O)O)C(=O)O)NCC2=CN=C3C(=N2)C(=O)N=C(N3)N	0.36	0.93	6037	46	-3.972	pterins		1
2-Hydroxyquinoline	LISFMEBWQUVKPJ-UHFFFAOYSA-N	6038	C1=CC=C2C(=C1)C=CC(=O)N2	0.06	0.51	6038	7	0.491	hydroxyquinolines		1
Adenosine Monophosphate	UDMBCSSLTHHNCD-KQYNXXCUSA-N	6083	C1=NC2=C(C(=N1)N)N=CN2[C@H]3[C@@H]([C@@H]([C@H](O3)COP(=O)(O)O)O)O	0.003	1.7	6083	9	-4.025	adenine nucleotides		0.43
Aniline	PAYRUJLWNCNPSJ-UHFFFAOYSA-N	6115	C1=CC=C(C=C1)N	0.39	0.77	6115	47	0.535	aniline compounds		1
Phenylalanine	COLNVLDHVKWLRT-QMMMGPOBSA-N	6140	C1=CC=C(C=C1)C[C@@H](C(=O)O)N	0.00014	1.8	6140	29	-1.575	amino acids, aromatic		0.022
Cytidine	UHDGCWIWMRVCDJ-XVFCMESISA-N	6175	C1=CN(C(=O)N=C1N)[C@H]2[C@@H]([C@@H]([C@H](O2)CO)O)O	0.13	0.76	6175	19	-2.193	pyrimidine nucleosides		1
Cellobiose	GUBGYTABKSRVRQ-QUYVBRFLSA-N	6255	C([C@@H]1[C@H]([C@@H]([C@H]([C@H](O1)O[C@@H]2[C@H](O[C@H]([C@@H]([C@H]2O)O)O)CO)O)O)O)O	0.35	1.1	6255	2	-3.663	oligosaccharides		1
L-ASPARAGINE	DCXYFEDJOCDNAF-REOHCLBHSA-N	6267	C([C@@H](C(=O)O)N)C(=O)N	0.00011	1.8	6267	17	-4.435	amino acids, basic		0.017
TRYPTOPHAN	QIVBCDIJIAJPQS-VIFPVBQESA-N	6305	C1=CC=C2C(=C1)C(=CN2)C[C@@H](C(=O)O)N	0.0012	2.5	6305	1	-2.023	amino acids, aromatic	a	0.18
Coenzyme A	RGJOEKWQDUBAIZ-DRCCLKDXSA-N	6816	CC(C)(COP(=O)(O)OP(=O)(O)OC[C@@H]1[C@H]([C@H]([C@@H](O1)N2C=NC3=C2N=CN=C3N)O)OP(=O)(O)O)C(C(=O)NCCC(=O)NCCS)O	0.2	2.1	6816	9	-6.775	adenine nucleotides		1
L-Pyroglutamic acid	ODHCTXKNWHHXJC-VKHMYHEASA-N	7405	C1CC(=O)N[C@@H]1C(=O)O	0.0038	1.9	7405	22	-0.827	pyrrolidinones		0.52
Trehalose	HDTRYLNUVZCQOY-LIZSDCNHSA-N	7427	C([C@@H]1[C@H]([C@@H]([C@H]([C@H](O1)O[C@@H]2[C@@H]([C@H]([C@@H]([C@H](O2)CO)O)O)O)O)O)O)O	0.26	0.55	7427	2	-3.234	oligosaccharides		1
Maltol	XPCTZQVDEJYUGT-UHFFFAOYSA-N	8369	CC1=C(C(=O)C=CO1)O	0.27	1.1	8369	5	0.907	pyrones		1
Vanillic acid	WKOLLVMJNQIZCI-UHFFFAOYSA-N	8468	COC1=C(C=CC(=C1)C(=O)O)O	8.1e-05	0.15	8468	5	0.24	hydroxybenzoates		0.013
Indole-3-carboxaldehyde	OLNJUISKUQQNIM-UHFFFAOYSA-N	10256	C1=CC=C2C(=C1)C(=CN2)C=O	0.004	1.8	10256	7	1.466	indoles		0.54
Raffinose	MUPFEKGTMRGPLJ-BQCSWRFHSA-N	10542	C([C@@H]1[C@@H]([C@@H]([C@H](C(O1)OC[C@@H]2[C@H]([C@@H]([C@H](C(O2)O[C@]3([C@H]([C@@H]([C@H](O3)CO)O)O)CO)O)O)O)O)O)O)O	0.063	1.9	10542	2	-4.814	trisaccharides		1
Linamarin	QLTCHMYAEJEXBT-ZEBDFXRSSA-N	11128	CC(C)(C#N)O[C@H]1[C@@H]([C@H]([C@@H]([C@H](O1)CO)O)O)O	0.37	1.2	11128	2	-1.478	nitriles		1
2'-Deoxyadenosine 5'-monophosphate	KHWCHTKSEGGWEX-RRKCRQDMSA-N	12599	C1[C@@H]([C@H](O[C@H]1N2C=NC3=C2N=CN=C3N)COP(=O)(O)O)O	0.012	0.58	12599	9	-3.424	adenine nucleotides		1
L-Homoserine	UKAUYVFTDYCKQA-VKHMYHEASA-N	12647	C(CO)[C@@H](C(=O)O)N	0.48	1.1	12647	24	-3.598	amino acids		1
2'-Deoxycytidine	CKTSBUTUHBMZGZ-SHYZEUOFSA-N	13711	C1[C@@H]([C@H](O[C@H]1N2C=CC(=NC2=O)N)CO)O	0.35	0.78	13711	19	-1.592	pyrimidine nucleosides		1
2'-Deoxyadenosine	OLXZPDWKRNYJJZ-RRKCRQDMSA-N	13730	C1[C@@H]([C@H](O[C@H]1N2C=NC3=C2N=CN=C3N)CO)O	0.37	1.7	13730	30	-1.766	adenosine		1
pseudouridine	PTJWIQPHWPFNBW-GBNDHIKLSA-N	15047	C1=C(C(=O)NC(=O)N1)[C@H]2[C@@H]([C@@H]([C@H](O2)CO)O)O	0.69	0.8	15047	6	-2.477	pyrimidine nucleosides		1
Furaneol	INAXVXBDKKUCGI-UHFFFAOYSA-N	19309	CC1C(=O)C(=C(O1)C)O	0.2	1.2	19309	45	1.03	furans		1
Glutamate	WHUUTDBJXJRKMK-GSVOUGTGSA-N	23327	C(CC(=O)O)[C@H](C(=O)O)N	0.16	1.2	23327	17	-3.349	glutamates		1
L-Glutamic acid	WHUUTDBJXJRKMK-VKHMYHEASA-N	33032	C(CC(=O)O)[C@@H](C(=O)O)N	0.33	0.6	33032	17	-3.349	glutamates		1
Saccharic acid	DSLZVSRJTYRBFB-LLEIAEIESA-N	33037	[C@H]([C@@H]([C@@H](C(=O)O)O)O)([C@H](C(=O)O)O)O	0.18	1.1	33037	27	-3.582	sugar acids		1
S-Adenosyl-L-methionine	MEFKEPWMEQBLKI-AIRLBKTGSA-N	34755	C[S+](CC[C@@H](C(=O)[O-])N)C[C@@H]1[C@H]([C@H]([C@@H](O1)N2C=NC3=C2N=CN=C3N)O)O	0.41	1.1	34755	18	-4.423	adenosine		1
ISOPALMITIC ACID	ZONJATNKKGGVSU-UHFFFAOYSA-N	36247	CC(C)CCCCCCCCCCCCC(=O)O	0.47	1.8	36247	23	7.509	Saturated FA		1
Adenosine	OIRDTQYFTABQOQ-KQYNXXCUSA-N	60961	C1=NC2=C(C(=N1)N)N=CN2[C@H]3[C@@H]([C@@H]([C@H](O3)CO)O)O	0.0085	2.8	60961	30	-2.367	purine nucleosides		1
Glutathione (oxidized)	YPZRWBKMTBYPTK-BJDJZHNGSA-N	65359	C(CC(=O)N[C@@H](CSSC[C@@H](C(=O)NCC(=O)O)NC(=O)CC[C@@H](C(=O)O)N)C(=O)NCC(=O)O)[C@@H](C(=O)O)N	0.38	1.2	65359	10	-6.622	oligopeptides		1
N-Acetylleucine	WXNXCEHXYPACJF-ZETCQYMHSA-N	70912	CC(C)C[C@@H](C(=O)O)NC(=O)C	0.55	0.94	70912	39	1.053	oligopeptides		1
Pinoresinol	HGXBRUKMWQGOIE-AFHBHXEDSA-N	73399	COC1=C(C=CC(=C1)[C@@H]2[C@H]3CO[C@@H]([C@H]3CO2)C4=CC(=C(C=C4)O)OC)O	0.31	1.5	73399	41	1.048	lignans		1
METHYL INDOLE-3-ACETATE	KTHADMDGDNYQRX-UHFFFAOYSA-N	74706	COC(=O)CC1=CNC2=CC=CC=C21	0.98	1	74706	1	1.126	indoleacetic acids	a	1
Acetaminophen glucuronide	IPROLSVTVHAQLE-BYNIDDHOSA-N	83944	CC(=O)NC1=CC=C(C=C1)O[C@H]2[C@@H]([C@H]([C@@H]([C@H](O2)C(=O)O)O)O)O	0.0055	15	83944	5	-0.835			0.72
Equol	ADFCQWZHKCXPAJ-GFCCVEGCSA-N	91469	C1[C@H](COC2=C1C=CC(=C2)O)C3=CC=C(C=C3)O	0.17	1.2	91469	41	1.182	isoflavones		1
Maltotriose	RXVWSYJTUUKTEA-CGQAXDJHSA-N	92146	C([C@@H]1[C@H]([C@@H]([C@H]([C@H](O1)O[C@@H]2[C@H](O[C@@H]([C@@H]([C@H]2O)O)O[C@H]([C@@H](CO)O)[C@@H]([C@H](C=O)O)O)CO)O)O)O)O	0.97	0.99	92146	27	-6.399	trisaccharides		1
Melezitose	QWIZNVHXZXRPDR-WSCXOGSTSA-N	92817	C([C@@H]1[C@H]([C@@H]([C@H]([C@H](O1)O[C@H]2[C@@H]([C@H](O[C@@]2(CO)O[C@@H]3[C@@H]([C@H]([C@@H]([C@H](O3)CO)O)O)O)CO)O)O)O)O)O	0.017	0.42	92817	2	-5.243	trisaccharides		1
Indolelactic acid	XGILAAMKEQUXLS-UHFFFAOYSA-N	92904	C1=CC=C2C(=C1)C(=CN2)CC(C(=O)O)O	9.6e-05	0.21	92904	1	0.21	indoles	a	0.015
5-Methylcytidine	ZAYHVCMSTBRABG-JXOAFFINSA-N	92918	CC1=CN(C(=O)N=C1N)[C@H]2[C@@H]([C@@H]([C@H](O2)CO)O)O	0.26	1.2	92918	19	-2.012	pyrimidine nucleosides		1
dehydroabietic acid	NFWKVWVWBFBAOV-MISYRCLQSA-N	94391	CC(C)C1=CC2=C(C=C1)[C@]3(CCC[C@@]([C@@H]3CC2)(C)C(=O)O)C	0.062	0.76	94391	29	5.656	diterpenes, abietane		1
D-GLUCURONIC ACID	AEMOLEFTQBMNLQ-AQKNRBDQSA-N	94715	[C@@H]1([C@@H]([C@H](OC([C@@H]1O)O)C(=O)O)O)O	0.021	1.2	94715	27	-1.54	glucuronates		1
1-Methylguanosine	UTAIYTHAJQNQDW-KQYNXXCUSA-N	96373	CN1C(=O)C2=C(N=C1N)N(C=N2)[C@H]3[C@@H]([C@@H]([C@H](O3)CO)O)O	0.014	1.4	96373	33	-2.13	dideoxynucleosides		1
Selenomethionine	RJFAYQIBOAGBLC-BYPYZUCNSA-N	105024	C[Se]CC[C@@H](C(=O)O)N	0.013	0.092	105024	14	-2.108	amino acids		1
Phytosphingosine	AERBNCYCJBRYDG-KSZLIROESA-N	122121	CCCCCCCCCCCCCC[C@H]([C@H]([C@H](CO)N)O)O	0.0016	1.7	122121	50	5.027		c	0.24
Glutathione	RWSXRVCMGQZWBV-WDSKDSINSA-N	124886	C(CC(=O)N[C@@H](CS)C(=O)NCC(=O)O)[C@@H](C(=O)O)N	0.088	1.3	124886	10	-4.23	oligopeptides		1
Xylose	SRBFZHDQGSBBOR-IOVATXLUSA-N	135191	C1[C@H]([C@@H]([C@H](C(O1)O)O)O)O	0.0024	0.45	135191	2	-1.454	pentoses		0.35
dUDP	QHWZTVCCBMIIKE-SHYZEUOFSA-N	145729	C1[C@@H]([C@H](O[C@H]1N2C=CC(=O)NC2=O)COP(=O)(O)OP(=O)(O)O)O	0.18	0.63	145729	6	-4.403	uracil nucleotides		1
L-Proline	ONIBWKKTOPOVIA-BYPYZUCNSA-N	145742	C1C[C@H](NC1)C(=O)O	0.25	1.2	145742	22	-0.185	imino acids		1
gamma-Glutamylleucine	MYFMARDICOWMQP-YUMQZZPRSA-N	151023	CC(C)C[C@@H](C(=O)O)NC(=O)CC[C@@H](C(=O)O)N	0.62	1.2	151023	39	-2.216	oligopeptides		1
Naproxen	CMWTZPSULFXXJA-VIFPVBQESA-N	156391	C[C@@H](C1=CC2=C(C=C1)C=C(C=C2)OC)C(=O)O	0.0023	1.7	156391	5	1.794	naphthaleneacetic acids		0.33
saccharopine	ZDGJAHTZVHVLOT-YUMQZZPRSA-N	160556	C(CCN[C@@H](CCC(=O)O)C(=O)O)C[C@@H](C(=O)O)N	0.034	1.2	160556	22	-3.176	glutamates		1
biotin	YBJHBAHKTGYVGT-ZKWXMUAHSA-N	171548	C1[C@H]2[C@@H]([C@@H](S1)CCCCC(=O)O)NC(=O)N2	0.13	0.65	171548	10	0.463	azoles		1
Deoxycholic Acid	KXGVEGMKQFWNSR-LLQZFEROSA-N	222528	C[C@H](CCC(=O)O)[C@H]1CC[C@@H]2[C@@]1([C@H](C[C@H]3[C@H]2CC[C@H]4[C@@]3(CC[C@H](C4)O)C)O)C	0.0066	3.3	222528	37	5.756	cholic acids		0.86
S-Adenosyl-L-homocysteine	ZJUKTBDSGOFHSH-WFMPWKQPSA-N	439155	C1=NC2=C(C(=N1)N)N=CN2[C@H]3[C@@H]([C@@H]([C@H](O3)CSCC[C@@H](C(=O)O)N)O)O	0.47	0.95	439155	18	-4.215	adenosine		1
Mevalonic acid	KJTLQQUUPVSXIM-ZCFIWIBFSA-N	439230	C[C@@](CCO)(CC(=O)O)O	0.19	1.3	439230	43	-0.856	hydroxy acids		1
N-Acetylmannosamine	OVRNDRQMDRJTHS-ZTVVOAFPSA-N	439281	CC(=O)N[C@H]1[C@H]([C@@H]([C@H](OC1O)CO)O)O	0.22	4.9	439281	50	-1.488	hexosamines	c	1
O-Succinylhomoserine	GNISQJGXJIDKDJ-YFKPBYRVSA-N	439406	C(COC(=O)CCC(=O)O)[C@@H](C(=O)O)N	0.61	1	439406	24	-3.488	amino acids		1
7-Dehydrocholesterol	UCTLRSWJYQTBFZ-DDPQNLDTSA-N	439423	C[C@H](CCCC(C)C)[C@H]1CC[C@@H]2[C@@]1(CC[C@H]3C2=CC=C4[C@@]3(CC[C@@H](C4)O)C)C	0.38	0.76	439423	32	9.515	dehydrocholesterols	d	1
3-Amino-3-(4-hydroxyphenyl)propionic acid	JYPHNHPXFNEZBR-UHFFFAOYSA-N	440311	C1=CC(=CC=C1C(CC(=O)O)N)O	0.23	0.64	440311	40	-0.545	biogenic monoamines		1
Fumaric acid	VZCYOOQTPOCHFL-OWOJBTEDSA-N	444972	C(=C/C(=O)O)\C(=O)O	8.7e-05	2.3	444972	48	-0.416	fumarates		0.014
Farnesol	CRDAMVZIKSXKFV-YFVJMOTDSA-N	445070	CC(=CCC/C(=C/CC/C(=C/CO)/C)/C)C	0.69	0.71	445070	28	4.346	sesquiterpenes		1
Palmitoleic acid	SECPZKHBENQXJG-FPLPWBNLSA-N	445638	CCCCCC/C=C\CCCCCCCC(=O)O	0.79	0.84	445638	8	7.054	UnSaturated FA		1
Oleic acid	ZQPPMHVWECSIRJ-KTKRTIGZSA-N	445639	CCCCCCCC/C=C\CCCCCCCC(=O)O	0.58	0.77	445639	8	8.192	UnSaturated FA		1
Farnesyl pyrophosphate	VWFJDQUYCIWHTN-YFVJMOTDSA-N	445713	CC(=CCC/C(=C/CC/C(=C/COP(=O)(O)OP(=O)(O)O)/C)/C)C	0.3	7	445713	28	1.888	O=FA_15_4		1
Ferulic Acid	KSEBMYQBYZTDHS-HWKANZROSA-N	445858	COC1=C(C=CC(=C1)/C=C/C(=O)O)O	0.003	0.77	445858	34	0.512	coumaric acids		0.43
Acetoin	ROWKJAVDOGWPAT-VKHMYHEASA-N	447765	C[C@@H](C(=O)C)O	0.11	1.3	447765	49	-0.326	butanones		1
Norleucine	LRQKBLKVPFOOQJ-UHFFFAOYSA-N	517543	CCCCC(C(=O)[O-])[NH3+]	0.1	1.3	517543	13	0.891	amino acids		1
N-Methylisoleucine	KSPIYJQBLVDRRI-UHFFFAOYSA-N	560437	CCC(C)C(C(=O)O)NC	0.014	2.2	560437	13	0.956	amino acids		1
Methyl cinnamate	CCRCUPLGCSFEDV-BQYQJAHWSA-N	637520	COC(=O)/C=C/C1=CC=CC=C1	0.0044	1.5	637520	11	2.208	cinnamates		0.59
p-Coumaric acid	NGSWKAQJJWESNS-ZZXKWVIFSA-N	637542	C1=CC(=CC=C1/C=C/C(=O)O)O	0.058	1.3	637542	36	0.751	coumaric acids		1
Aconitic Acid	GTZCVFVGUGFEME-IWQZZHSRSA-N	643757	C(/C(=C/C(=O)O)/C(=O)O)C(=O)O	0.54	1.1	643757	48	-1.034	tricarboxylic acids		1
Flavin mononucleotide	FVTCRASFADXXNN-SCRDCRAPSA-N	643976	CC1=CC2=C(C=C1C)N(C3=NC(=O)NC(=O)C3=N2)C[C@@H]([C@@H]([C@@H](COP(=O)(O)O)O)O)O	0.00037	1.5	643976	46	-3.278	riboflavin		0.056
Caffeic acid	QAIPRVGONGVQAS-DUXPYHPUSA-N	689043	C1=CC(=C(C=C1/C=C/C(=O)O)O)O	0.0015	1.7	689043	36	0.62	cinnamates		0.22
Cotinine	UIKROCXWUNQSPJ-VIFPVBQESA-N	854019	CN1[C@@H](CCC1=O)C2=CN=CC=C2	0.33	0.82	854019	25	-0.465	pyrrolidinones	b	1
Chlorogenic acid	CWVRJTMFETXNAD-JUHZACGLSA-N	1794427	C1[C@H]([C@H]([C@@H](C[C@@]1(C(=O)O)O)OC(=O)/C=C/C2=CC(=C(C=C2)O)O)O)O	0.23	0.86	1794427	5	-0.968	cinnamates		1
Quercetin	REFJWTPEDVJJIY-UHFFFAOYSA-N	5280343	C1=CC(=C(C=C1C2=C(C(=O)C3=C(C=C(C=C3O2)O)O)O)O)O	0.46	1.2	5280343	3	1.566	flavonoids		1
Phytol	BOTWFXYSPFMFNR-PYDDKJGSSA-N	5280435	C[C@@H](CCC[C@@H](C)CCC/C(=C/CO)/C)CCCC(C)C	0.26	1.1	5280435	28	8.949	diterpenes		1
Luteolin	IQPNAANSBPBGFQ-UHFFFAOYSA-N	5280445	C1=CC(=C(C=C1C2=CC(=O)C3=C(C=C(C=C3O2)O)O)O)O	0.49	1.6	5280445	3	1.218	flavonoids		1
Linoleic acid	OYHQOLUKZRVURQ-HZJYTTRNSA-N	5280450	CCCCC/C=C\C/C=C\CCCCCCCC(=O)O	0.44	0.79	5280450	8	7.865	UnSaturated FA		1
Coniferylaldehyde	DKZBBWMURDFHNE-NSCUHMNNSA-N	5280536	COC1=C(C=CC(=C1)/C=C/C=O)O	0.15	0.81	5280536	34	0.593	coumaric acids		1
Isorhamnetin	IZQSVPBOUDKVDZ-UHFFFAOYSA-N	5281654	COC1=C(C=CC(=C1)C2=C(C(=O)C3=C(C=C(C=C3O2)O)O)O)O	0.48	0.88	5281654	3	1.458	flavonoids		1
Coumesterol	ZZIALNLLNHEQPJ-UHFFFAOYSA-N	5281707	C1=CC2=C(C=C1O)OC3=C2C(=O)OC4=C3C=CC(=C4)O	0.0015	0.12	5281707	3	1.328	flavonoids		0.22
Daidzein	ZQSIJRDFPHDXIC-UHFFFAOYSA-N	5281708	C1=CC(=CC=C1C2=COC3=C(C2=O)C=CC(=C3)O)O	0.46	0.63	5281708	3	1.124	flavonoids		1
Methyl jasmonate	GEWDNTWNSAZUDX-WQMVXFAESA-N	5281929	CC/C=C\C[C@@H]1[C@H](CCC1=O)CC(=O)OC	0.81	0.95	5281929	8	2.139	cyclopentanes		1
monoolein	RZRNAYUHWVFMIP-KTKRTIGZSA-N	5283468	CCCCCCCC/C=C\CCCCCCCC(=O)OCC(CO)O	0.037	0.55	5283468	12	7.132	DiHODE	e	1
brassicasterol	OILXMJHPFNGGTO-SDMVIZLASA-N	5283660	C[C@H](/C=C/[C@@H](C)C(C)C)[C@H]1CC[C@@H]2[C@@]1(CC[C@H]3[C@H]2CC=C4[C@@]3(CC[C@@H](C4)O)C)C	0.4	0.67	5283660	32	10.502	cholestadienols	d	1
2-Hydroxychalcone	UDOOPSJCRMKSGL-ZHACJKMWSA-N	5367146	C1=CC=C(C=C1)C(=O)/C=C/C2=CC=CC=C2O	0.91	1	5367146	15	2.035	flavonoids		1
Astaxanthin	MQZIGYBFDRPAKN-QISQUURKSA-N	5368397	CC1=C(C(CC(C1=O)O)(C)C)/C=C/C(=C/C=C/C(=C/C=C/C=C(/C=C/C=C(/C=C/C2=C(C(=O)C(CC2(C)C)O)C)\C)\C)/C)/C	0.32	0.44	5368397	20	9.696	xanthophylls		1
cinnamate	WBYWAXJHAXSJNI-VOTSOKGWSA-M	5957728	C1=CC=C(C=C1)/C=C/C(=O)[O-]	0.11	1.7	5957728	11	1.406	cinnamates		1
Melanin	XUMBMVFBXHLACL-UHFFFAOYSA-N	6325610	CC1=C2C3=C(C4=CNC5=C(C(=O)C(=O)C(=C45)C3=CN2)C)C(=O)C1=O	0.032	0.79	6325610	7	0.206	amino acids, aromatic		1
L-GLUTAMINE	ZDXPYRJPNDTMRX-VKHMYHEASA-N	6992086	C(CC(=O)N)[C@@H](C(=O)[O-])[NH3+]	0.023	1.5	6992086	35	-1.858	amino acids, basic		1
9(S)-HPODE	JGUNZIWGNMQSBM-UINYOVNOSA-N	9548877	CCCCC/C=C\C=C\[C@H](CCCCCCCC(=O)O)OO	0.64	0.7	9548877	12	5.979	DiHODE	e	1
Epiandrosterone	QGXBDMJGAMFCBF-QRIARFFBSA-N	11055399	C[C@]12CC[C@@H](CC1CC[C@@H]3[C@@H]2CC[C@]4([C@H]3CCC4=O)C)O	0.7	0.71	11055399	37	4.3	androstanols		1
9(10)-EpODE	JTEGNNHWOIJBJZ-ZJSQCTGTSA-N	16061060	CC/C=C\C/C=C\CC1C(O1)CCCCCCCC(=O)O	0.26	0.58	16061060	12	5.557	DiHODE	e	1
9,10-DiHODE	QRHSEDZBZMZPOA-ZJSQCTGTSA-N	16061066	CC/C=C\C/C=C\CC(C(CCCCCCCC(=O)O)O)O	0.84	0.95	16061066	12	4.539	DiHODE	e	1
S-methylglutathione	QTQDDTSVRVWHMO-BQBZGAKWSA-M	25200497	CSC[C@@H](C(=O)NCC(=O)[O-])NC(=O)CC[C@@H](C(=O)[O-])[NH3+]	0.0054	0.39	25200497	10	-2.128	oligopeptides		0.71
ASCORBIC ACID	CIWBSHSKHKDKBQ-JLAZNSOCSA-N	54670067	C([C@@H]([C@@H]1C(=C(C(=O)O1)O)O)O)O	0.67	0.82	54670067	45	-0.178	sugar acids		1
3,4-Dihydroxybenzoate	YQUVCSBJEUQKSH-UHFFFAOYSA-M	54675866	C1=CC(=C(C=C1C(=O)O)O)[O-]	0.032	1.5	54675866	15	0.348	hydroxybenzoates		1

## Sheet: -S_ChemRICH results
Cluster name	Cluster size	p-values	FDR	Key compound	Altered metabolites	Increased	Decreased	Increased ratio	Altered Ratio
acids, carbocyclic	3	1	1	Homogentisic acid	1	1	0	1	0.3
adenosine	3	1	1	2'-Deoxyadenosine	0	0	0	#NUM!	0
azoles	3	1	1	porphobilinogen	0	0	0	#NUM!	0
biogenic monoamines	4	1	1	3-Amino-3-(4-hydroxyphenyl)propionic acid	0	0	0	#NUM!	0
coumaric acids	3	1	1	Ferulic Acid	1	0	1	0	0.3
DiHODE	4	1	1	monoolein	1	0	1	0	0.2
flavonoids	7	1	1	Coumesterol	1	0	1	0	0.1
glutamates	3	1	1	saccharopine	1	1	0	1	0.3
indoleacetic acids	3	1	1	INDOLE-3-ACETAMIDE	0	0	0	#NUM!	0
oligopeptides	5	1	1	S-methylglutathione	1	0	1	0	0.2
oligosaccharides	3	1	1	Trehalose	0	0	0	#NUM!	0
pyrimidine nucleosides	5	1	1	Cytidine	0	0	0	#NUM!	0
Saturated FA	3	1	1	ISOPALMITIC ACID	0	0	0	#NUM!	0
trisaccharides	3	1	1	Melezitose	1	0	1	0	0.3
UnSaturated FA	3	1	1	Linoleic acid	0	0	0	#NUM!	0
uracil nucleotides	3	1	1	URIDINE 5'-DIPHOSPHATE	1	0	1	0	0.3
xanthines	4	1	1	Theophylline	0	0	0	#NUM!	0
hydroxybenzoates	3	0.051	0.17	Vanillic acid	2	1	1	0.5	0.7
cinnamates	4	0.003	0.012	Caffeic acid	2	2	0	1	0.5
adenine nucleotides	4	0.0028	0.012	Adenosine Monophosphate	2	1	1	0.5	0.5
amino acids	8	0.00041	0.0025	Alanine	5	4	1	0.8	0.6
indoles	5	0.00035	0.0025	Melatonin	4	3	1	0.8	0.8
amino acids, aromatic	3	3.3e-05	0.00039	Phenylalanine	3	2	1	0.7	1
amino acids, basic	3	1.2e-05	0.00028	L-ASPARAGINE	3	3	0	1	1

## Sheet: -K_ChemRICH compound
Compound.Name	InChiKeys	Pubchem.ID	SMILES	pvalue	foldchange	CID	ClusterNumber	xlogp	ClusterLabel	TreeLabels	FDR
3-Hydroxyanthranilic acid	WJXSWCUQABXPFS-UHFFFAOYSA-N	86	C1=CC(=C(C(=C1)O)N)C(=O)O	0.39	1.1	86	45	0.634	ortho-aminobenzoates		1
Adenine	GFFGJBXGBJISGV-UHFFFAOYSA-N	190	C1=NC2=C(N1)C(=NC=N2)N	0.082	1.4	190	4	-1.287	purines		1
agmatine	QYPPJABKJHAVHS-UHFFFAOYSA-N	199	C(CCN=C(N)N)CN	0.0004	4.7	199	13	-0.904	guanidines		0.065
Benzene	UHOVQNZJYSORNB-UHFFFAOYSA-N	241	C1=CC=CC=C1	0.74	1.1	241	48	2.082	benzene derivatives		1
Catechol	YCIMNLLNPGFGHC-UHFFFAOYSA-N	289	C1=CC=C(C(=C1)O)O	0.72	0.9	289	37	0.815	catechols		1
Citric acid	KRKNYBCHXYNGOX-UHFFFAOYSA-N	311	C(C(=O)O)C(CC(=O)O)(C(=O)O)O	0.0062	0.62	311	44	-2.247	citrates		0.91
INDOLE-3-ACETAMIDE	ZOAMBXDOGPRZLP-UHFFFAOYSA-N	397	C1=CC=C2C(=C1)C(=CN2)CC(=O)N	0.4	2.5	397	7	0.077	indoleacetic acids		1
Cytosine	OPTASPLRGRRNAP-UHFFFAOYSA-N	597	C1=C(NC(=O)N=C1)N	0.12	1.3	597	43	-0.784	pyrimidinones		1
Glycolic acid	AEMRFAOFKBGASW-UHFFFAOYSA-N	757	C(C(=O)O)O	0.62	0.82	757	50	-1.117	glycolates		1
Homogentisic acid	IGMNYECMUMZDDF-UHFFFAOYSA-N	780	C1=CC(=C(C=C1O)CC(=O)O)O	0.34	1.3	780	17	0.036	acids, carbocyclic		1
Hydroquinone	QIGBRXMKCJKVMJ-UHFFFAOYSA-N	785	C1=CC(=CC=C1O)O	0.00012	0.15	785	37	0.654	hydroquinones		0.02
Hypoxanthine	FDGQSTZJBFJUBT-UHFFFAOYSA-N	790	C1=NC2=C(N1)C(=O)N=CN2	0.4	1.7	790	4	0.556	hypoxanthines		1
Isoleucine	AGPKZVBTJJNPAG-UHFFFAOYSA-N	791	CCC(C)C(C(=O)O)N	0.039	1.7	791	15	-1.6	amino acids		1
3-Indoleacetic acid	SEOVTRFCIGRIMH-UHFFFAOYSA-N	802	C1=CC=C2C(=C1)C(=CN2)CC(=O)O	0.29	2.3	802	1	0.805	indoleacetic acids		1
Kynurenine	YGPSJZOEDVAXAB-UHFFFAOYSA-N	846	C1=CC=C(C(=C1)C(=O)CC(C(=O)O)N)N	0.11	1.1	846	45	-2.868	amino acids		1
lipoic acid	AGBQKNBQESQNJD-UHFFFAOYSA-N	864	C1CSSC1CCCCC(=O)O	0.21	1.9	864	8	2.072	Saturated FA	a	1
Melatonin	DRLFMBDRBRZALE-UHFFFAOYSA-N	896	CC(=O)NCCC1=CNC2=C1C=C(C=C2)OC	0.00075	1.5	896	1	0.963	indoles		0.12
Naringenin	FTVWIRXFELQLPI-UHFFFAOYSA-N	932	C1C(OC2=CC(=CC(=C2C1=O)O)O)C3=CC=C(C=C3)O	0.015	0.59	932	3	0.79	flavonoids		1
NICOTINAMIDE	DFPAKSUCGFBDDF-UHFFFAOYSA-N	936	C1=CC(=CN=C1)C(=O)N	0.29	0.85	936	24	-1.236	nicotinic acids	b	1
Palmitic Acid	IPCSVZSSVZVIGE-UHFFFAOYSA-N	985	CCCCCCCCCCCCCCCC(=O)O	0.86	1.1	985	8	7.57	Saturated FA	a	1
Phenylpyruvic acid	BTNMPGBKDVTSJY-UHFFFAOYSA-N	997	C1=CC=C(C=C1)CC(=O)C(=O)O	0.013	3.4	997	27	0.907	phenylpyruvic acids	c	1
Phosphocholine	YHHSONZFOIEMCP-UHFFFAOYSA-O	1014	C[N+](C)(C)CCOP(=O)(O)O	0.066	1.8	1014	13	-2.066	choline		1
porphobilinogen	QSHWIQZFGQKFMA-UHFFFAOYSA-N	1021	C1=C(C(=C(N1)CN)CC(=O)O)CCC(=O)O	0.99	1	1021	1	-1.116	azoles		1
Propionic acid	XBDQKXXYIPTUBI-UHFFFAOYSA-N	1032	CCC(=O)O	0.045	0.46	1032	18	0.173	propionates		1
PYRIDOXAMINE	NHZMQXZHNVQTQA-UHFFFAOYSA-N	1052	CC1=NC=C(C(=C1O)CN)CO	0.0049	2	1052	30	-1.291	vitamin b 6		0.73
Pyridoxine	LXNHXLLTXMVWPM-UHFFFAOYSA-N	1054	CC1=NC=C(C(=C1O)CO)CO	0.93	1	1054	30	-1.224	vitamin b 6		1
Pyruvic acid	LCTONWCANYUPML-UHFFFAOYSA-N	1060	CC(=O)C(=O)O	0.0042	0.59	1060	18	-0.426	pyruvates		0.64
Sarcosine	FSYKKLYZXJSNPZ-UHFFFAOYSA-N	1088	CNCC(=O)O	0.88	0.95	1088	16	-0.794	n-substituted glycines		1
spermidine	ATHGHQPFGPMSJY-UHFFFAOYSA-N	1102	C(CCNCCCN)CN	0.00012	0.24	1102	13	-0.654	putrescine		0.02
Spermine	PFNFFQXMRSDOHW-UHFFFAOYSA-N	1103	C(CCNCCCN)CNCCCN	0.98	1	1103	13	-0.682	spermidine		1
Succinic acid	KDYFGRWQOYBRFD-UHFFFAOYSA-N	1110	C(CC(=O)O)C(=O)O	0.54	0.86	1110	18	-0.71	succinates		1
Thiamine	JZRWCGZRTZMZEH-UHFFFAOYSA-N	1130	CC1=C(SC=[N+]1CC2=CN=C(N=C2N)C)CCO	0.21	1.5	1130	20	-0.461	azoles		1
Thymine	RWQNBRDOKXIBIV-UHFFFAOYSA-N	1135	CC1=CNC(=O)NC1=O	0.38	1.2	1135	43	-0.694	uracil		1
Tryptamine	APJYDQYYACXCRM-UHFFFAOYSA-N	1150	C1=CC=C2C(=C1)C(=CN2)CCN	0.62	1.4	1150	7	0.658	biogenic monoamines		1
Uric Acid	LEHOTFFKMJEONL-UHFFFAOYSA-N	1175	C12=C(NC(=O)N1)NC(=O)NC2=O	0.41	0.65	1175	4	-1.191	xanthines		1
Vanillin	MWOOGOJBHIARFG-UHFFFAOYSA-N	1183	COC1=C(C=CC(=C1)C=O)O	0.77	1.3	1183	6	0.321	hydroxybenzoates		1
Xanthine	LRFVTYWOQMYALW-UHFFFAOYSA-N	1188	C1=NC2=C(N1)C(=O)NC(=O)N2	0.16	0.83	1188	4	-0.654	xanthines		1
Xanthosine	UBORTCNDUKBEOP-UHFFFAOYSA-N	1189	C1=NC2=C(N1C3C(C(C(O3)CO)O)O)NC(=O)NC2=O	0.075	2.9	1189	32	-1.843	ribonucleosides		1
3-Methoxytyramine	DIVQKHQLANKJQO-UHFFFAOYSA-N	1669	COC1=C(C=CC(=C1)CCN)O	0.34	1.2	1669	40	-0.058	alkaloids		1
3-Phosphonopropionic acid	NLBSQHGCGGFVJW-UHFFFAOYSA-N	1682	C(CP(=O)(O)O)C(=O)O	0.023	1.7	1682	18	-1.777	organophosphorus compounds		1
5-HYDROXYINDOLEACETATE	DUUGKQCEGZLZNO-UHFFFAOYSA-N	1826	C1=CC2=C(C=C1O)C(=CN2)CC(=O)O	0.021	2.8	1826	1	0.513	indoleacetic acids		1
N-Acetyltryptophan	DZTHIGRZJZPRDV-UHFFFAOYSA-N	2002	CC(=O)NC(CC1=CNC2=CC=CC=C21)C(=O)O	0.0071	0.76	2002	1	0.419	indoles		1
Theophylline	ZFXYFBGIUFBOJW-UHFFFAOYSA-N	2153	CN1C2=C(C(=O)N(C1=O)C)NC=N2	0.0004	2.6	2153	4	-0.37	xanthines		0.065
Benzamide	KXDAEFPNCMNJSK-UHFFFAOYSA-N	2331	C1=CC=C(C=C1)C(=O)N	0.04	0.78	2331	12	0.254	benzamides		1
Caffeine	RYYVLZVUVIJVGH-UHFFFAOYSA-N	2519	CN1C=NC2=C1C(=O)N(C(=O)N2C)C	0.39	0.77	2519	4	-0.495	xanthines		1
Dibutyl phthalate	DOIRQSBPFJWKBE-UHFFFAOYSA-N	3026	CCCCOC(=O)C1=CC=CC=C1C(=O)OCCCC	0.99	1	3026	12	3.646	acids, carbocyclic		1
Gabapentin	UGJMXCAKCUNAIE-UHFFFAOYSA-N	3446	C1CCC(CC1)(CC(=O)O)CN	0.41	0.87	3446	15	1.391	cyclohexanecarboxylic acids		1
gentisic acid	WXTMDXOMEHJXQO-UHFFFAOYSA-N	3469	C1=CC(=C(C=C1O)C(=O)O)O	0.6	1.3	3469	17	0.616	acids, carbocyclic		1
3-Indolepropionic acid	GOLXRNDWAUTYKT-UHFFFAOYSA-N	3744	C1=CC=C2C(=C1)C(=CN2)CCC(=O)O	0.076	1.7	3744	1	0.974	indoles		1
Protoporphyrin IX	ZCFFYALKHPIRKJ-UHFFFAOYSA-N	4971	CC1=C(C2=CC3=C(C(=C(N3)C=C4C(=C(C(=N4)C=C5C(=C(C(=N5)C=C1N2)C)CCC(=O)O)CCC(=O)O)C)C=C)C)C=C	0.039	1.5	4971	1	3.15	protoporphyrins		1
Stearic acid	QIQXTHQIDYTFRH-UHFFFAOYSA-N	5281	CCCCCCCCCCCCCCCCCC(=O)O	0.67	0.57	5281	8	8.708	Saturated FA	a	1
Trigonelline	WWNNZCOKKKDOPX-UHFFFAOYSA-N	5570	C[N+]1=CC=CC(=C1)C(=O)[O-]	0.28	1.2	5570	24	0.135	alkaloids	b	1
Tyramine	DZGWFCGJZKJUFP-UHFFFAOYSA-N	5610	C1=CC(=CC=C1CCN)O	0.73	1.1	5610	41	-0.03	biogenic monoamines		1
Estriol	PROQIPRRNZUXQM-ZXXIGWHRSA-N	5756	C[C@]12CC[C@H]3[C@H]([C@@H]1C[C@H]([C@@H]2O)O)CCC4=C3C=CC(=C4)O	0.41	0.78	5756	28	2.871	estrenes		1
Thymidine	IQFYYKKMVGJFEH-XLPZGREQSA-N	5789	CC1=CN(C(=O)NC1=O)[C@H]2C[C@@H]([C@H](O2)CO)O	0.15	1.4	5789	5	-1.335	pyrimidine nucleosides		1
EPINEPHRINE	UCTWMZQNUQWSLP-VIFPVBQESA-N	5816	CNC[C@@H](C1=CC(=C(C=C1)O)O)O	0.0061	2.1	5816	40	-0.324	biogenic monoamines		0.9
Cysteine	XUJNEKJLAYXESH-REOHCLBHSA-N	5862	C([C@@H](C(=O)O)N)S	0.32	1.3	5862	16	-2.575	amino acids, sulfur		1
Dehydroepiandrosterone	FMGSKLZLMKYGDP-USOAJAOKSA-N	5881	C[C@]12CC[C@H]3[C@H]([C@@H]1CCC2=O)CC=C4[C@@]3(CC[C@@H](C4)O)C	0.35	2.9	5881	22	3.035	androstenols		1
Alanine	QNAYBMKLOCPYGJ-REOHCLBHSA-N	5950	C[C@@H](C(=O)O)N	0.56	0.93	5950	16	-2.824	amino acids		1
Adenosine triphosphate	ZKHQWZAMYRWXGA-KQYNXXCUSA-N	5957	C1=NC2=C(C(=N1)N)N=CN2[C@H]3[C@@H]([C@@H]([C@H](O3)COP(=O)(O)OP(=O)(O)OP(=O)(O)O)O)O	0.49	1.3	5957	10	-6.483	adenine nucleotides		1
Glucose-6-phosphate	NBSCHQHZLSJFNQ-GASJEMHNSA-N	5958	C([C@@H]1[C@H]([C@@H]([C@H](C(O1)O)O)O)O)OP(=O)(O)O	0.25	1.3	5958	2	-3.355	glucosephosphates		1
Glutamine	ZDXPYRJPNDTMRX-VKHMYHEASA-N	5961	C(CC(=O)N)[C@@H](C(=O)O)N	0.0039	1.5	5961	34	-4.077	amino acids, basic		0.6
SUCROSE	CZMRCDWAGMRECN-UGDNZRGBSA-N	5988	C([C@@H]1[C@H]([C@@H]([C@H]([C@H](O1)O[C@]2([C@H]([C@@H]([C@H](O2)CO)O)O)CO)O)O)O)O	0.86	1	5988	2	-3.277	oligosaccharides		1
Testosterone	MUMGGOZAMZWBJJ-DYKIIFRCSA-N	6013	C[C@]12CC[C@H]3[C@H]([C@@H]1CC[C@@H]2O)CCC4=CC(=O)CC[C@]34C	0.87	0.94	6013	22	3.635	androstenols		1
Uridine 5'-monophosphate	DJJCXFVJDGTHFX-XVFCMESISA-N	6030	C1=CN(C(=O)NC1=O)[C@H]2[C@@H]([C@@H]([C@H](O2)COP(=O)(O)O)O)O	0.028	1.7	6030	5	-3.775	uracil nucleotides		1
URIDINE 5'-DIPHOSPHATE	XCCTYIAWTASOJW-XVFCMESISA-N	6031	C1=CN(C(=O)NC1=O)[C@H]2[C@@H]([C@@H]([C@H](O2)COP(=O)(O)OP(=O)(O)O)O)O	0.88	1	6031	5	-5.004	uracil nucleotides		1
folic acid	OVBPIULPVIDEAO-LBPRGKRZSA-N	6037	C1=CC(=CC=C1C(=O)N[C@@H](CCC(=O)O)C(=O)O)NCC2=CN=C3C(=N2)C(=O)N=C(N3)N	0.19	0.83	6037	47	-3.972	pterins		1
2-Hydroxyquinoline	LISFMEBWQUVKPJ-UHFFFAOYSA-N	6038	C1=CC=C2C(=C1)C=CC(=O)N2	0.64	1.1	6038	7	0.491	hydroxyquinolines		1
Adenosine Monophosphate	UDMBCSSLTHHNCD-KQYNXXCUSA-N	6083	C1=NC2=C(C(=N1)N)N=CN2[C@H]3[C@@H]([C@@H]([C@H](O3)COP(=O)(O)O)O)O	0.45	1.2	6083	10	-4.025	adenine nucleotides		1
Aniline	PAYRUJLWNCNPSJ-UHFFFAOYSA-N	6115	C1=CC=C(C=C1)N	0.88	1.1	6115	48	0.535	aniline compounds		1
Phenylalanine	COLNVLDHVKWLRT-QMMMGPOBSA-N	6140	C1=CC=C(C=C1)C[C@@H](C(=O)O)N	0.15	0.78	6140	27	-1.575	amino acids, aromatic	c	1
Cytidine	UHDGCWIWMRVCDJ-XVFCMESISA-N	6175	C1=CN(C(=O)N=C1N)[C@H]2[C@@H]([C@@H]([C@H](O2)CO)O)O	0.71	1.1	6175	21	-2.193	pyrimidine nucleosides		1
Cellobiose	GUBGYTABKSRVRQ-QUYVBRFLSA-N	6255	C([C@@H]1[C@H]([C@@H]([C@H]([C@H](O1)O[C@@H]2[C@H](O[C@H]([C@@H]([C@H]2O)O)O)CO)O)O)O)O	0.42	1.1	6255	2	-3.663	oligosaccharides		1
L-ASPARAGINE	DCXYFEDJOCDNAF-REOHCLBHSA-N	6267	C([C@@H](C(=O)O)N)C(=O)N	0.0016	1.5	6267	19	-4.435	amino acids, basic		0.25
TRYPTOPHAN	QIVBCDIJIAJPQS-VIFPVBQESA-N	6305	C1=CC=C2C(=C1)C(=CN2)C[C@@H](C(=O)O)N	0.0067	1.4	6305	1	-2.023	amino acids, aromatic		0.97
Coenzyme A	RGJOEKWQDUBAIZ-DRCCLKDXSA-N	6816	CC(C)(COP(=O)(O)OP(=O)(O)OC[C@@H]1[C@H]([C@H]([C@@H](O1)N2C=NC3=C2N=CN=C3N)O)OP(=O)(O)O)C(C(=O)NCCC(=O)NCCS)O	0.56	1.2	6816	10	-6.775	adenine nucleotides		1
Thymol	MGSRCZKZVOBKFT-UHFFFAOYSA-N	6989	CC1=CC(=C(C=C1)C(C)C)O	0.12	13	6989	28	2.487	terpenes		1
L-Pyroglutamic acid	ODHCTXKNWHHXJC-VKHMYHEASA-N	7405	C1CC(=O)N[C@@H]1C(=O)O	0.041	1.4	7405	23	-0.827	pyrrolidinones		1
Trehalose	HDTRYLNUVZCQOY-LIZSDCNHSA-N	7427	C([C@@H]1[C@H]([C@@H]([C@H]([C@H](O1)O[C@@H]2[C@@H]([C@H]([C@@H]([C@H](O2)CO)O)O)O)O)O)O)O	0.58	1.2	7427	2	-3.234	oligosaccharides		1
Maltol	XPCTZQVDEJYUGT-UHFFFAOYSA-N	8369	CC1=C(C(=O)C=CO1)O	0.11	1.2	8369	6	0.907	pyrones		1
Vanillic acid	WKOLLVMJNQIZCI-UHFFFAOYSA-N	8468	COC1=C(C=CC(=C1)C(=O)O)O	0.3	0.85	8468	6	0.24	hydroxybenzoates		1
Indole-3-carboxaldehyde	OLNJUISKUQQNIM-UHFFFAOYSA-N	10256	C1=CC=C2C(=C1)C(=CN2)C=O	0.11	1.2	10256	7	1.466	indoles		1
Raffinose	MUPFEKGTMRGPLJ-BQCSWRFHSA-N	10542	C([C@@H]1[C@@H]([C@@H]([C@H](C(O1)OC[C@@H]2[C@H]([C@@H]([C@H](C(O2)O[C@]3([C@H]([C@@H]([C@H](O3)CO)O)O)CO)O)O)O)O)O)O)O	0.43	0.74	10542	2	-4.814	trisaccharides		1
Linamarin	QLTCHMYAEJEXBT-ZEBDFXRSSA-N	11128	CC(C)(C#N)O[C@H]1[C@@H]([C@H]([C@@H]([C@H](O1)CO)O)O)O	0.046	0.66	11128	2	-1.478	nitriles		1
2'-Deoxyadenosine 5'-monophosphate	KHWCHTKSEGGWEX-RRKCRQDMSA-N	12599	C1[C@@H]([C@H](O[C@H]1N2C=NC3=C2N=CN=C3N)COP(=O)(O)O)O	0.0083	1.9	12599	10	-3.424	adenine nucleotides		1
L-Homoserine	UKAUYVFTDYCKQA-VKHMYHEASA-N	12647	C(CO)[C@@H](C(=O)O)N	0.14	0.71	12647	38	-3.598	amino acids		1
2'-Deoxycytidine	CKTSBUTUHBMZGZ-SHYZEUOFSA-N	13711	C1[C@@H]([C@H](O[C@H]1N2C=CC(=NC2=O)N)CO)O	0.0066	2.1	13711	21	-1.592	pyrimidine nucleosides		0.96
2'-Deoxyadenosine	OLXZPDWKRNYJJZ-RRKCRQDMSA-N	13730	C1[C@@H]([C@H](O[C@H]1N2C=NC3=C2N=CN=C3N)CO)O	0.14	2	13730	29	-1.766	adenosine		1
pseudouridine	PTJWIQPHWPFNBW-GBNDHIKLSA-N	15047	C1=C(C(=O)NC(=O)N1)[C@H]2[C@@H]([C@@H]([C@H](O2)CO)O)O	0.42	1.4	15047	5	-2.477	pyrimidine nucleosides		1
Furaneol	INAXVXBDKKUCGI-UHFFFAOYSA-N	19309	CC1C(=O)C(=C(O1)C)O	0.75	0.96	19309	46	1.03	furans		1
Glutamate	WHUUTDBJXJRKMK-GSVOUGTGSA-N	23327	C(CC(=O)O)[C@H](C(=O)O)N	0.11	0.75	23327	19	-3.349	glutamates		1
L-Glutamic acid	WHUUTDBJXJRKMK-VKHMYHEASA-N	33032	C(CC(=O)O)[C@@H](C(=O)O)N	0.27	0.61	33032	19	-3.349	glutamates		1
Saccharic acid	DSLZVSRJTYRBFB-LLEIAEIESA-N	33037	[C@H]([C@@H]([C@@H](C(=O)O)O)O)([C@H](C(=O)O)O)O	0.0016	1.6	33037	25	-3.582	sugar acids		0.25
S-Adenosyl-L-methionine	MEFKEPWMEQBLKI-AIRLBKTGSA-N	34755	C[S+](CC[C@@H](C(=O)[O-])N)C[C@@H]1[C@H]([C@H]([C@@H](O1)N2C=NC3=C2N=CN=C3N)O)O	0.099	1.3	34755	20	-4.423	adenosine		1
ISOPALMITIC ACID	ZONJATNKKGGVSU-UHFFFAOYSA-N	36247	CC(C)CCCCCCCCCCCCC(=O)O	0.94	1.1	36247	8	7.509	Saturated FA	a	1
Adenosine	OIRDTQYFTABQOQ-KQYNXXCUSA-N	60961	C1=NC2=C(C(=N1)N)N=CN2[C@H]3[C@@H]([C@@H]([C@H](O3)CO)O)O	0.29	1.3	60961	29	-2.367	purine nucleosides		1
Glutathione (oxidized)	YPZRWBKMTBYPTK-BJDJZHNGSA-N	65359	C(CC(=O)N[C@@H](CSSC[C@@H](C(=O)NCC(=O)O)NC(=O)CC[C@@H](C(=O)O)N)C(=O)NCC(=O)O)[C@@H](C(=O)O)N	0.31	1.3	65359	11	-6.622	oligopeptides		1
N-Acetylleucine	WXNXCEHXYPACJF-ZETCQYMHSA-N	70912	CC(C)C[C@@H](C(=O)O)NC(=O)C	0.94	1	70912	39	1.053	oligopeptides		1
Pinoresinol	HGXBRUKMWQGOIE-AFHBHXEDSA-N	73399	COC1=C(C=CC(=C1)[C@@H]2[C@H]3CO[C@@H]([C@H]3CO2)C4=CC(=C(C=C4)O)OC)O	0.41	1.5	73399	42	1.048	lignans		1
METHYL INDOLE-3-ACETATE	KTHADMDGDNYQRX-UHFFFAOYSA-N	74706	COC(=O)CC1=CNC2=CC=CC=C21	0.34	2	74706	1	1.126	indoleacetic acids		1
Acetaminophen glucuronide	IPROLSVTVHAQLE-BYNIDDHOSA-N	83944	CC(=O)NC1=CC=C(C=C1)O[C@H]2[C@@H]([C@H]([C@@H]([C@H](O2)C(=O)O)O)O)O	0.075	2	83944	6	-0.835			1
Equol	ADFCQWZHKCXPAJ-GFCCVEGCSA-N	91469	C1[C@H](COC2=C1C=CC(=C2)O)C3=CC=C(C=C3)O	0.091	1.2	91469	42	1.182	isoflavones		1
Maltotriose	RXVWSYJTUUKTEA-CGQAXDJHSA-N	92146	C([C@@H]1[C@H]([C@@H]([C@H]([C@H](O1)O[C@@H]2[C@H](O[C@@H]([C@@H]([C@H]2O)O)O[C@H]([C@@H](CO)O)[C@@H]([C@H](C=O)O)O)CO)O)O)O)O	0.022	1.6	92146	25	-6.399	trisaccharides		1
Melezitose	QWIZNVHXZXRPDR-WSCXOGSTSA-N	92817	C([C@@H]1[C@H]([C@@H]([C@H]([C@H](O1)O[C@H]2[C@@H]([C@H](O[C@@]2(CO)O[C@@H]3[C@@H]([C@H]([C@@H]([C@H](O3)CO)O)O)O)CO)O)O)O)O)O	0.087	1.8	92817	2	-5.243	trisaccharides		1
Indolelactic acid	XGILAAMKEQUXLS-UHFFFAOYSA-N	92904	C1=CC=C2C(=C1)C(=CN2)CC(C(=O)O)O	0.39	0.87	92904	1	0.21	indoles		1
5-Methylcytidine	ZAYHVCMSTBRABG-JXOAFFINSA-N	92918	CC1=CN(C(=O)N=C1N)[C@H]2[C@@H]([C@@H]([C@H](O2)CO)O)O	0.086	0.68	92918	21	-2.012	pyrimidine nucleosides		1
dehydroabietic acid	NFWKVWVWBFBAOV-MISYRCLQSA-N	94391	CC(C)C1=CC2=C(C=C1)[C@]3(CCC[C@@]([C@@H]3CC2)(C)C(=O)O)C	0.26	0.87	94391	27	5.656	diterpenes, abietane	c	1
D-GLUCURONIC ACID	AEMOLEFTQBMNLQ-AQKNRBDQSA-N	94715	[C@@H]1([C@@H]([C@H](OC([C@@H]1O)O)C(=O)O)O)O	0.19	0.89	94715	25	-1.54	glucuronates		1
1-Methylguanosine	UTAIYTHAJQNQDW-KQYNXXCUSA-N	96373	CN1C(=O)C2=C(N=C1N)N(C=N2)[C@H]3[C@@H]([C@@H]([C@H](O3)CO)O)O	0.2	1.1	96373	32	-2.13	dideoxynucleosides		1
Selenomethionine	RJFAYQIBOAGBLC-BYPYZUCNSA-N	105024	C[Se]CC[C@@H](C(=O)O)N	0.048	3.9	105024	16	-2.108	amino acids		1
Phytosphingosine	AERBNCYCJBRYDG-KSZLIROESA-N	122121	CCCCCCCCCCCCCC[C@H]([C@H]([C@H](CO)N)O)O	0.035	1.2	122121	51	5.027			1
Glutathione	RWSXRVCMGQZWBV-WDSKDSINSA-N	124886	C(CC(=O)N[C@@H](CS)C(=O)NCC(=O)O)[C@@H](C(=O)O)N	0.12	1.2	124886	11	-4.23	oligopeptides		1
Xylose	SRBFZHDQGSBBOR-IOVATXLUSA-N	135191	C1[C@H]([C@@H]([C@H](C(O1)O)O)O)O	0.27	0.82	135191	2	-1.454	pentoses		1
dUDP	QHWZTVCCBMIIKE-SHYZEUOFSA-N	145729	C1[C@@H]([C@H](O[C@H]1N2C=CC(=O)NC2=O)COP(=O)(O)OP(=O)(O)O)O	0.076	0.47	145729	5	-4.403	uracil nucleotides		1
L-Proline	ONIBWKKTOPOVIA-BYPYZUCNSA-N	145742	C1C[C@H](NC1)C(=O)O	0.27	1.3	145742	23	-0.185	imino acids		1
gamma-Glutamylleucine	MYFMARDICOWMQP-YUMQZZPRSA-N	151023	CC(C)C[C@@H](C(=O)O)NC(=O)CC[C@@H](C(=O)O)N	0.95	0.98	151023	39	-2.216	oligopeptides		1
Naproxen	CMWTZPSULFXXJA-VIFPVBQESA-N	156391	C[C@@H](C1=CC2=C(C=C1)C=C(C=C2)OC)C(=O)O	0.12	1.4	156391	28	1.794	naphthaleneacetic acids		1
saccharopine	ZDGJAHTZVHVLOT-YUMQZZPRSA-N	160556	C(CCN[C@@H](CCC(=O)O)C(=O)O)C[C@@H](C(=O)O)N	0.23	1.1	160556	23	-3.176	glutamates		1
biotin	YBJHBAHKTGYVGT-ZKWXMUAHSA-N	171548	C1[C@H]2[C@@H]([C@@H](S1)CCCCC(=O)O)NC(=O)N2	0.62	0.94	171548	11	0.463	azoles		1
Deoxycholic Acid	KXGVEGMKQFWNSR-LLQZFEROSA-N	222528	C[C@H](CCC(=O)O)[C@H]1CC[C@@H]2[C@@]1([C@H](C[C@H]3[C@H]2CC[C@H]4[C@@]3(CC[C@H](C4)O)C)O)C	0.76	1.1	222528	36	5.756	cholic acids	d	1
S-Adenosyl-L-homocysteine	ZJUKTBDSGOFHSH-WFMPWKQPSA-N	439155	C1=NC2=C(C(=N1)N)N=CN2[C@H]3[C@@H]([C@@H]([C@H](O3)CSCC[C@@H](C(=O)O)N)O)O	0.043	0.86	439155	20	-4.215	adenosine		1
Mevalonic acid	KJTLQQUUPVSXIM-ZCFIWIBFSA-N	439230	C[C@@](CCO)(CC(=O)O)O	0.0036	1.8	439230	44	-0.856	hydroxy acids		0.55
N-Acetylmannosamine	OVRNDRQMDRJTHS-ZTVVOAFPSA-N	439281	CC(=O)N[C@H]1[C@H]([C@@H]([C@H](OC1O)CO)O)O	0.19	1.9	439281	51	-1.488	hexosamines		1
O-Succinylhomoserine	GNISQJGXJIDKDJ-YFKPBYRVSA-N	439406	C(COC(=O)CCC(=O)O)[C@@H](C(=O)O)N	0.19	1.1	439406	38	-3.488	amino acids		1
7-Dehydrocholesterol	UCTLRSWJYQTBFZ-DDPQNLDTSA-N	439423	C[C@H](CCCC(C)C)[C@H]1CC[C@@H]2[C@@]1(CC[C@H]3C2=CC=C4[C@@]3(CC[C@@H](C4)O)C)C	0.27	0.73	439423	31	9.515	dehydrocholesterols		1
3-Amino-3-(4-hydroxyphenyl)propionic acid	JYPHNHPXFNEZBR-UHFFFAOYSA-N	440311	C1=CC(=CC=C1C(CC(=O)O)N)O	0.69	0.88	440311	41	-0.545	biogenic monoamines		1
Fumaric acid	VZCYOOQTPOCHFL-OWOJBTEDSA-N	444972	C(=C/C(=O)O)\C(=O)O	0.00027	0.37	444972	49	-0.416	fumarates		0.044
Farnesol	CRDAMVZIKSXKFV-YFVJMOTDSA-N	445070	CC(=CCC/C(=C/CC/C(=C/CO)/C)/C)C	0.65	1.4	445070	26	4.346	terpenes		1
Palmitoleic acid	SECPZKHBENQXJG-FPLPWBNLSA-N	445638	CCCCCC/C=C\CCCCCCCC(=O)O	0.18	2.1	445638	9	7.054	UnSaturated FA		1
Oleic acid	ZQPPMHVWECSIRJ-KTKRTIGZSA-N	445639	CCCCCCCC/C=C\CCCCCCCC(=O)O	0.32	0.57	445639	9	8.192	UnSaturated FA		1
Farnesyl pyrophosphate	VWFJDQUYCIWHTN-YFVJMOTDSA-N	445713	CC(=CCC/C(=C/CC/C(=C/COP(=O)(O)OP(=O)(O)O)/C)/C)C	0.82	0.86	445713	26	1.888	O=FA_15_4		1
Ferulic Acid	KSEBMYQBYZTDHS-HWKANZROSA-N	445858	COC1=C(C=CC(=C1)/C=C/C(=O)O)O	0.25	0.89	445858	33	0.512	coumaric acids		1
Acetoin	ROWKJAVDOGWPAT-VKHMYHEASA-N	447765	C[C@@H](C(=O)C)O	0.38	1.1	447765	50	-0.326	butanones		1
Norleucine	LRQKBLKVPFOOQJ-UHFFFAOYSA-N	517543	CCCCC(C(=O)[O-])[NH3+]	0.072	0.68	517543	15	0.891	amino acids		1
N-Methylisoleucine	KSPIYJQBLVDRRI-UHFFFAOYSA-N	560437	CCC(C)C(C(=O)O)NC	0.34	1.7	560437	15	0.956	amino acids		1
Methyl cinnamate	CCRCUPLGCSFEDV-BQYQJAHWSA-N	637520	COC(=O)/C=C/C1=CC=CC=C1	0.24	1.2	637520	12	2.208	cinnamates		1
p-Coumaric acid	NGSWKAQJJWESNS-ZZXKWVIFSA-N	637542	C1=CC(=CC=C1/C=C/C(=O)O)O	0.2	1.1	637542	35	0.751	coumaric acids	e	1
Aconitic Acid	GTZCVFVGUGFEME-IWQZZHSRSA-N	643757	C(/C(=C/C(=O)O)/C(=O)O)C(=O)O	0.0043	0.39	643757	49	-1.034	tricarboxylic acids		0.65
Flavin mononucleotide	FVTCRASFADXXNN-SCRDCRAPSA-N	643976	CC1=CC2=C(C=C1C)N(C3=NC(=O)NC(=O)C3=N2)C[C@@H]([C@@H]([C@@H](COP(=O)(O)O)O)O)O	0.018	1.3	643976	47	-3.278	riboflavin		1
Caffeic acid	QAIPRVGONGVQAS-DUXPYHPUSA-N	689043	C1=CC(=C(C=C1/C=C/C(=O)O)O)O	0.061	1.3	689043	35	0.62	cinnamates	e	1
Cotinine	UIKROCXWUNQSPJ-VIFPVBQESA-N	854019	CN1[C@@H](CCC1=O)C2=CN=CC=C2	0.92	1	854019	24	-0.465	pyrrolidinones	b	1
Chlorogenic acid	CWVRJTMFETXNAD-JUHZACGLSA-N	1794427	C1[C@H]([C@H]([C@@H](C[C@@]1(C(=O)O)O)OC(=O)/C=C/C2=CC(=C(C=C2)O)O)O)O	0.00079	0.63	1794427	6	-0.968	cinnamates		0.12
Quercetin	REFJWTPEDVJJIY-UHFFFAOYSA-N	5280343	C1=CC(=C(C=C1C2=C(C(=O)C3=C(C=C(C=C3O2)O)O)O)O)O	0.0048	1.9	5280343	3	1.566	flavonoids		0.72
Phytol	BOTWFXYSPFMFNR-PYDDKJGSSA-N	5280435	C[C@@H](CCC[C@@H](C)CCC/C(=C/CO)/C)CCCC(C)C	0.63	1.1	5280435	26	8.949	terpenes		1
Luteolin	IQPNAANSBPBGFQ-UHFFFAOYSA-N	5280445	C1=CC(=C(C=C1C2=CC(=O)C3=C(C=C(C=C3O2)O)O)O)O	0.42	1.3	5280445	3	1.218	flavonoids		1
Linoleic acid	OYHQOLUKZRVURQ-HZJYTTRNSA-N	5280450	CCCCC/C=C\C/C=C\CCCCCCCC(=O)O	0.15	0.65	5280450	9	7.865	UnSaturated FA		1
Coniferylaldehyde	DKZBBWMURDFHNE-NSCUHMNNSA-N	5280536	COC1=C(C=CC(=C1)/C=C/C=O)O	0.17	1.2	5280536	33	0.593	coumaric acids		1
Isorhamnetin	IZQSVPBOUDKVDZ-UHFFFAOYSA-N	5281654	COC1=C(C=CC(=C1)C2=C(C(=O)C3=C(C=C(C=C3O2)O)O)O)O	0.049	1.3	5281654	3	1.458	flavonoids		1
Coumesterol	ZZIALNLLNHEQPJ-UHFFFAOYSA-N	5281707	C1=CC2=C(C=C1O)OC3=C2C(=O)OC4=C3C=CC(=C4)O	0.048	1.7	5281707	3	1.328	flavonoids		1
Daidzein	ZQSIJRDFPHDXIC-UHFFFAOYSA-N	5281708	C1=CC(=CC=C1C2=COC3=C(C2=O)C=CC(=C3)O)O	0.19	2.2	5281708	3	1.124	flavonoids		1
Methyl jasmonate	GEWDNTWNSAZUDX-WQMVXFAESA-N	5281929	CC/C=C\C[C@@H]1[C@H](CCC1=O)CC(=O)OC	0.35	0.77	5281929	9	2.139	cyclopentanes		1
monoolein	RZRNAYUHWVFMIP-KTKRTIGZSA-N	5283468	CCCCCCCC/C=C\CCCCCCCC(=O)OCC(CO)O	0.055	0.61	5283468	14	7.132	DiHODE		1
brassicasterol	OILXMJHPFNGGTO-SDMVIZLASA-N	5283660	C[C@H](/C=C/[C@@H](C)C(C)C)[C@H]1CC[C@@H]2[C@@]1(CC[C@H]3[C@H]2CC=C4[C@@]3(CC[C@@H](C4)O)C)C	0.15	0.52	5283660	31	10.502	cholestadienols		1
2-Hydroxychalcone	UDOOPSJCRMKSGL-ZHACJKMWSA-N	5367146	C1=CC=C(C=C1)C(=O)/C=C/C2=CC=CC=C2O	0.24	1.3	5367146	17	2.035	flavonoids		1
Astaxanthin	MQZIGYBFDRPAKN-QISQUURKSA-N	5368397	CC1=C(C(CC(C1=O)O)(C)C)/C=C/C(=C/C=C/C(=C/C=C/C=C(/C=C/C=C(/C=C/C2=C(C(=O)C(CC2(C)C)O)C)\C)\C)/C)/C	0.68	0.7	5368397	22	9.696	xanthophylls		1
cinnamate	WBYWAXJHAXSJNI-VOTSOKGWSA-M	5957728	C1=CC=C(C=C1)/C=C/C(=O)[O-]	0.2	1.3	5957728	12	1.406	cinnamates		1
Melanin	XUMBMVFBXHLACL-UHFFFAOYSA-N	6325610	CC1=C2C3=C(C4=CNC5=C(C(=O)C(=O)C(=C45)C3=CN2)C)C(=O)C1=O	0.00058	1.7	6325610	7	0.206	amino acids, aromatic		0.093
L-GLUTAMINE	ZDXPYRJPNDTMRX-VKHMYHEASA-N	6992086	C(CC(=O)N)[C@@H](C(=O)[O-])[NH3+]	0.0013	2.8	6992086	34	-1.858	amino acids, basic		0.2
9(S)-HPODE	JGUNZIWGNMQSBM-UINYOVNOSA-N	9548877	CCCCC/C=C\C=C\[C@H](CCCCCCCC(=O)O)OO	0.99	0.99	9548877	14	5.979	DiHODE		1
Epiandrosterone	QGXBDMJGAMFCBF-QRIARFFBSA-N	11055399	C[C@]12CC[C@@H](CC1CC[C@@H]3[C@@H]2CC[C@]4([C@H]3CCC4=O)C)O	0.41	3.6	11055399	36	4.3	androstanols	d	1
9(10)-EpODE	JTEGNNHWOIJBJZ-ZJSQCTGTSA-N	16061060	CC/C=C\C/C=C\CC1C(O1)CCCCCCCC(=O)O	0.75	0.9	16061060	14	5.557	DiHODE		1
9,10-DiHODE	QRHSEDZBZMZPOA-ZJSQCTGTSA-N	16061066	CC/C=C\C/C=C\CC(C(CCCCCCCC(=O)O)O)O	0.4	1.2	16061066	14	4.539	DiHODE		1
S-methylglutathione	QTQDDTSVRVWHMO-BQBZGAKWSA-M	25200497	CSC[C@@H](C(=O)NCC(=O)[O-])NC(=O)CC[C@@H](C(=O)[O-])[NH3+]	0.57	0.91	25200497	11	-2.128	oligopeptides		1
ASCORBIC ACID	CIWBSHSKHKDKBQ-JLAZNSOCSA-N	54670067	C([C@@H]([C@@H]1C(=C(C(=O)O1)O)O)O)O	0.37	1.4	54670067	46	-0.178	sugar acids		1
3,4-Dihydroxybenzoate	YQUVCSBJEUQKSH-UHFFFAOYSA-M	54675866	C1=CC(=C(C=C1C(=O)O)O)[O-]	0.014	1.5	54675866	17	0.348	hydroxybenzoates		1

[truncated: 3 more sheets: -K_ChemRICH results, -Ca_ChemRICH compound, -Ca_ChemRICH results]
