# Supplementary material for: Comparative Omics Analysis of Brassica napus Roots Subjected to Six Individual Macronutrient Deprivations Reveals Deficiency-Specific Genes and Metabolomic Profiles
Source: Int J Mol Sci. 2021 Oct 28;22(21):11679. doi: 10.3390/ijms222111679 (PMC8584284; doi:10.3390/ijms222111679)
Supplement: Supplementary file 1 [file ijms-22-11679-s001.zip › Supplementary data 7.xlsx]

## Sheet: Legend
Metabolomics data of Brassica napus roots subjected to six individual macronutrient deprivations.

## Sheet: Metabolomics data
Compound	Compound ID	Annotation	Control	-N	Pvalue	-Mg	Pvalue	-P	Pvalue	-S	Pvalue	-K	Pvalue	-Ca	Pvalue
3,42_477,0638m/z	4-Methoxy-3-indolylmethyl glucosinolate; LC-ESI-ITFT; MS2; HCD; CE 65.0 eV; [M-H]-	4-Methoxy-3-indolylmethyl glucosinolate; LC-ESI-ITFT; MS2; HCD; CE 65.0 eV; [M-H]-	1.0036e+08	7.97191e+07	0.00802678	1.25443e+08	0.0551426	1.11913e+08	0.09524	1.01966e+08	0.780172	1.0881e+08	0.0541783	7.89243e+07	0.00109819
3,70_477,0636m/z	Indolylmethyl glucosinolate + 1MeO; PlaSMA ID-1319	Indolylmethyl glucosinolate + 1MeO; PlaSMA ID-1319	8.53756e+07	8.06522e+07	0.340668	1.10657e+08	0.0449632	9.40207e+07	0.307882	6.69457e+07	0.110182	9.60906e+07	0.108933	7.97157e+07	0.246839
7,61_800,5433m/z	CSID24766646	1-palmitoyl-2-[(9Z,12Z,15Z)-octadecatrienoyl]-sn-glycero-3-phosphocholine	1.0387e+08	6.40193e+07	0.00271111	1.0712e+08	0.769554	7.40929e+07	0.0744549	8.56375e+07	0.126216	8.7991e+07	0.157864	6.64081e+07	0.00520161
7,27_822,5278m/z	CSID24766868	1,2-di-[(9Z,12Z,15Z)-octadecatrienoyl]-sn-glycero-3-phosphocholine	8.06091e+07	6.68249e+07	0.153082	1.09457e+08	0.0272303	7.8722e+07	0.88176	9.64751e+07	0.286721	7.68037e+07	0.792636	6.16164e+07	0.0617252
7,69_781,5595n	CSID24766769	1-[(9Z)-octadecenoyl]-2-[(9Z,12Z,15Z)-octadecatrienoyl]-sn-glycero-3-phosphocholine	6.57104e+07	5.34301e+07	0.117466	7.24013e+07	0.393919	5.15113e+07	0.0936513	6.28255e+07	0.700912	5.80628e+07	0.256339	4.36639e+07	0.00208374
3,05_420,0454m/z	4-Methylthiobutyl glucosinolate	4-Methylthiobutyl glucosinolate	6.17323e+07	6.98854e+07	0.303495	5.65386e+07	0.521019	7.54221e+07	0.149562	1.31231e+07	0.000141245	5.78448e+07	0.655673	2.86277e+07	0.00254966
7,89_459,3472m/z	CSID24785581	22-Hydroxyergost-4-en-3-one	4.1639e+07	3.41318e+07	0.363627	4.64962e+07	0.6637	3.41296e+07	0.286566	3.6895e+07	0.602014	2.87191e+07	0.163073	1.92806e+07	0.0233458
7,71_741,5277n	CSID24768477	(21R)-27-Amino-24-hydroxy-24-oxido-18-oxo-19,23,25-trioxa-24lambda~5~-phosphaheptacosan-21-yl (9Z,12Z,15Z)-9,12,15-octadecatrienoate	3.661e+07	2.86895e+07	0.0143773	4.13571e+07	0.146344	2.85087e+07	0.039365	3.53387e+07	0.651124	3.3293e+07	0.242095	2.56902e+07	0.00212735
7,63_738,5053m/z	CSID59054025	2-Ammonioethyl 2-[(5E,9E,12E,15E)-5,9,12,15-octadecatetraenoyloxy]-3-(stearoyloxy)propyl phosphate	2.51718e+07	2.24325e+07	0.345401	3.20992e+07	0.0326447	2.51322e+07	0.990451	3.04751e+07	0.207792	2.68826e+07	0.478292	1.80235e+07	0.119544
3,38_434,0612m/z	CSID58145366	glucoberteroin	2.17958e+07	2.33255e+07	0.648199	1.82429e+07	0.368221	2.57372e+07	0.221999	8.95073e+06	0.0018872	2.67242e+07	0.175369	1.84137e+07	0.417277
10,43_141,9839m/z	CSID141846	Methylarsonous acid	1.80466e+07	1.5618e+07	0.158541	2.32963e+07	0.00660173	1.46054e+07	0.0241288	1.96018e+07	0.299523	1.57428e+07	0.147793	1.13625e+07	0.00114447
0,70_96,9599m/z	CSID1086	Sulfuric acid	1.92285e+07	1.21886e+07	0.00215431	2.61968e+07	0.0244142	1.09117e+07	0.000413322	963487	3.05971e-07	2.323e+07	0.10423	7.34606e+06	2.2326e-05
10,31_824,5428m/z	CSID24766802	PC(18:2(9Z,12Z)/18:3(9Z,12Z,15Z))	1.32761e+07	1.23057e+07	0.473243	2.05706e+07	0.0311094	1.2522e+07	0.690629	1.59472e+07	0.286649	1.28769e+07	0.882062	1.1181e+07	0.177396
2,67_463,0479m/z	4-Hydroxyglucobrassicin	4-Hydroxyglucobrassicin	9.83261e+06	1.56807e+07	4.81894e-05	1.34031e+07	0.0201168	2.30517e+07	8.37166e-07	5.80248e+06	0.00479613	1.17413e+07	0.14488	1.82754e+07	0.00852472
0,91_191,0194m/z	Citric acid	Citric acid	1.77606e+07	8.75012e+06	0.00128603	8.43034e+06	0.00155029	9.40894e+06	0.00199896	1.93699e+07	0.477042	1.09934e+07	0.00619913	2.23702e+07	0.049968
1,26_247,0517n	CSID84301	forchlorfenuron	1.45396e+07	8.72859e+06	0.00347456	1.02833e+07	0.135823	2.29689e+07	0.00838502	3.85777e+06	4.08613e-05	1.16858e+07	0.173212	1.72873e+07	0.157037
6,43_270,3154m/z	CSID7925	Octadec-1-ene	1.25812e+07	1.07497e+07	0.0347961	1.60407e+07	0.000591964	1.02068e+07	0.00281546	1.25708e+07	0.987709	1.0781e+07	0.0337975	7.84766e+06	4.09606e-05
9,52_431,3159m/z	CSID4949843	24-Hydroxycalcitriol	1.04313e+07	1.39528e+07	0.0207454	7.51393e+06	0.0127227	1.35245e+07	0.0142638	8.78293e+06	0.123272	7.35417e+06	0.0112475	1.2837e+07	0.0124505
7,27_782,5656m/z	CSID10716780	2,3-Bis[(9E,12E)-9,12-octadecadienoyloxy]propyl 2-(trimethylammonio)ethyl phosphate	1.0286e+07	1.03164e+07	0.987308	1.3396e+07	0.136465	6.07999e+06	0.0660885	9.01412e+06	0.591572	9.26226e+06	0.575134	6.26884e+06	0.0629127
3,01_187,0638n	CSID4524636	NL3680000	5.26038e+06	5.54569e+06	0.65565	1.00559e+07	0.00313898	6.29241e+06	0.0693709	1.1686e+07	0.00172586	6.59705e+06	0.0477769	5.28626e+06	0.965677
0,74_565,0472m/z	URIDINE 5'-DIPHOSPHOGALACTOSE	URIDINE 5'-DIPHOSPHOGALACTOSE	8.93879e+06	4.19784e+06	0.000323783	7.63895e+06	0.165965	3.216e+06	3.91349e-05	7.56562e+06	0.289042	1.19293e+07	0.0565112	6.63146e+06	0.0143125
0,55_191,0195m/z	CITRATE	CITRATE	8.77814e+06	4.86825e+06	0.00264856	3.50589e+06	0.000491945	4.2253e+06	0.000832208	8.23674e+06	0.631592	4.7985e+06	0.00165014	1.09251e+07	0.040992
3,42_160,0760m/z	CSID778	Indole-3-acetaldehyde	5.52036e+06	3.86014e+06	0.00874764	7.3019e+06	0.0286618	5.15372e+06	0.510395	5.65631e+06	0.804115	6.57908e+06	0.141648	3.34771e+06	0.00247629
3,44_355,1175m/z	CSID4445109	luteone	3.48061e+06	7.58194e+06	0.00298548	2.42718e+06	0.0162929	5.95749e+06	0.000405305	3.58717e+06	0.760373	2.56927e+06	0.0158055	6.90755e+06	0.000539426
3,70_446,0455m/z	CSID24785359	[({(E)-[2-(1H-Indol-3-yl)-1-{[4,5,6-trihydroxy-3-(hydroxymethyl)tetrahydro-2H-pyran-2-yl]sulfanyl}ethylidene]amino}oxy)sulfonyl]oxidanide	4.288e+06	4.42562e+06	0.633156	5.85547e+06	0.0433518	5.14829e+06	0.14244	3.05631e+06	0.0673908	5.18666e+06	0.0271255	4.3195e+06	0.917807
10,30_802,5573m/z	CSID4450224	PC	4.8864e+06	4.43153e+06	0.673256	5.34208e+06	0.658153	4.50986e+06	0.736998	4.29129e+06	0.595287	3.56418e+06	0.211371	3.20437e+06	0.119759
6,34_564,3303m/z	1-(9Z,12Z-Octadecadienoyl-2-hydroxy-sn-glycero-3-phosphocholine (NMR)	1-(9Z,12Z-Octadecadienoyl-2-hydroxy-sn-glycero-3-phosphocholine (NMR)	5.73009e+06	6.37372e+06	0.63342	2.52572e+06	0.0315688	2.30408e+06	0.0249238	4.03355e+06	0.275677	3.99663e+06	0.240578	4.09359e+06	0.231346
6,47_184,9857m/z	CSID103	3-Phosphonooxypyruvic acid	4.31582e+06	3.62133e+06	0.0438969	5.50834e+06	0.00167481	3.50738e+06	0.00656211	4.46975e+06	0.550719	3.67775e+06	0.0436663	2.60722e+06	0.000125957
6,32_519,3330n	CSID9181014	1-Linoleoyl-2-Hydroxy-sn-glycero-3-PC	5.3066e+06	7.08106e+06	0.206124	2.24943e+06	0.0285612	2.0602e+06	0.022899	3.35257e+06	0.154809	3.67696e+06	0.24244	3.85607e+06	0.248707
0,54_342,1153n	Sucrose	SUCROSE	4.48194e+06	3.73405e+06	0.34783	2.53306e+06	0.0587811	3.08863e+06	0.1318	3.68805e+06	0.584318	4.65304e+06	0.857843	4.96868e+06	0.593031
3,14_342,1297n	CSID14075187	6-Methyl-5-{3-[2-(trifluoromethyl)phenoxy]propoxy}-2,4(1H,3H)-pyrimidinediimine	1.15392e+06	1.65965e+07	3.1274e-06	781347	0.0109743	1.80032e+06	0.000664661	1.59329e+06	0.0376435	1.54236e+06	0.0140869	3.07668e+06	0.000810226
3,70_477,2971m/z	CSID8021417	citraurin	2.85653e+06	3.33588e+06	0.248509	4.20663e+06	0.0536145	3.80662e+06	0.0638106	1.66442e+06	0.0247577	3.88971e+06	0.00451327	3.25535e+06	0.210747
8,89_791,4939m/z	CSID24785611	2-[(7E,10E,13E)-7,10,13-Hexadecatrienoyloxy]-3-(hexopyranosyloxy)propyl (9E,12E,15E)-9,12,15-octadecatrienoate	3.22961e+06	2.5343e+06	0.0416331	3.03527e+06	0.333408	3.23548e+06	0.990668	3.7054e+06	0.109679	3.28024e+06	0.875274	3.69671e+06	0.378749
2,79_315,0713m/z	CSID76962931	2-(beta-D-Glucopyranosyloxy)-5-hydroxybenzoic acid	2.3925e+06	3.2954e+06	0.00224728	3.03986e+06	0.0132253	2.67772e+06	0.0490785	3.40358e+06	0.000568985	2.10729e+06	0.0270715	5.66796e+06	5.65542e-05
7,72_745,4980m/z	CSID21403062	1,2-dioleoyl-sn-glycerol-3-phosphate	3.09484e+06	3.16807e+06	0.804398	3.24391e+06	0.730722	3.09215e+06	0.993988	3.58749e+06	0.230146	3.39557e+06	0.402336	2.57123e+06	0.209747
8,79_936,5798n	CSID58829708	(2S)-3-{[6-O-(beta-D-Galactopyranosyl)-beta-D-galactopyranosyl]oxy}-1,2-propanediyl (9Z,12Z,15Z,9'Z,12'Z,15'Z)bis(-9,12,15-octadecatrienoate)	3.09364e+06	1.86796e+06	0.0064776	2.3805e+06	0.0407413	4.36542e+06	0.173182	3.14437e+06	0.865693	2.74729e+06	0.418519	3.45804e+06	0.590595
3,75_308,0907m/z	Glutathione	Glutathione	2.4297e+06	3.37735e+06	0.00920511	3.25194e+06	0.0611767	2.66654e+06	0.452857	3.06992e+06	0.0875838	2.88489e+06	0.116897	3.0981e+06	0.0219037
10,16_415,3209m/z	CSID4446837	secalciferol	3.50236e+06	3.21563e+06	0.575084	2.88972e+06	0.367428	2.96599e+06	0.367811	3.0909e+06	0.468278	2.56928e+06	0.0361739	2.48449e+06	0.0594467
7,68_838,4290m/z	CSID24784883	1-O-[3-(Hexopyranuronosyloxy)-28-oxoolean-12-en-28-yl]hexopyranose	2.78716e+06	2.69284e+06	0.700064	3.53758e+06	0.00373524	2.73481e+06	0.873878	3.36558e+06	0.0738386	2.85379e+06	0.703179	2.17512e+06	0.0636579
9,35_819,5253m/z	CSID10197135	(2S)-3-(beta-D-Galactopyranosyloxy)-1,2-propanediyl (9Z,12Z,15Z,9'Z,12'Z,15'Z)bis(-9,12,15-octadecatrienoate)	3.00767e+06	1.90442e+06	0.00635953	2.80577e+06	0.525523	3.02506e+06	0.966069	3.03224e+06	0.942041	2.78906e+06	0.542099	3.03699e+06	0.960137
0,54_124,0394m/z	CSID913	Niacin	2.79881e+06	2.7905e+06	0.982562	2.82373e+06	0.945106	1.43936e+06	0.00167646	3.39374e+06	0.107617	2.33253e+06	0.234362	2.28226e+06	0.180723
3,22_372,1412n	syringin	syringin	1.8412e+06	3.72799e+06	0.00189643	1.46533e+06	0.363032	2.0801e+06	0.57437	3.55618e+06	0.00188038	1.99465e+06	0.80302	2.5076e+06	0.11443
10,30_828,5715m/z	CSID24766767	1-oleoyl-2-linoleoyl-sn-glycero-3-phosphocholine	2.8613e+06	2.05062e+06	0.00263079	2.86276e+06	0.995755	2.09635e+06	0.00227474	2.38435e+06	0.025316	2.41209e+06	0.0251953	1.55404e+06	9.13846e-05
7,27_961,6083m/z	CSID24784752	3-[(6-O-Hexopyranosylhexopyranosyl)oxy]-2-(palmitoyloxy)propyl (9E,12E)-9,12-octadecadienoate	3.39978e+06	2.85213e+06	0.834517	1.41923e+06	0.388606	1.70326e+06	0.460734	908903	0.285688	2.69681e+06	0.787346	2.70264e+06	0.816377
0,50_104,1070m/z	CSID10777	3-Methylbutan-2-one	2.14548e+06	1.90862e+06	0.267279	2.88252e+06	0.00774424	2.40582e+06	0.250838	2.81841e+06	0.0110294	2.16238e+06	0.934019	1.10734e+06	0.000234396
0,57_133,0138m/z	D-(+)-Malic acid	D-(+)-Malic acid	2.58522e+06	1.17156e+06	0.00028853	1.78443e+06	0.0299806	1.17438e+06	0.000291853	5.9068e+06	7.92344e-05	946721	0.000115272	1.74465e+06	0.00803629
10,47_184,9860m/z	CSID3863259	Glyceric acid 2-phosphate	2.2341e+06	1.8949e+06	0.0721154	2.85646e+06	0.00191682	1.808e+06	0.00594382	2.48732e+06	0.0895202	1.95288e+06	0.0773826	1.40329e+06	0.000318344
4,98_329,2326m/z	FA 18:1+3O; PlaSMA ID-738	FA 18:1+3O; PlaSMA ID-738	2.5206e+06	742020	0.00293323	1.80036e+06	0.280969	1.25412e+06	0.0368324	2.39802e+06	0.872189	4.02585e+06	0.0209058	1.5808e+06	0.0551111
3,21_193,0862m/z	CSID14457455	trans-coumaryl acetate	1.45743e+06	3.33443e+06	0.00431889	1.25466e+06	0.456816	1.8442e+06	0.198374	2.46712e+06	0.0054765	1.495e+06	0.925328	2.05427e+06	0.104537
5,71_293,1780m/z	CSID3354	(+/-)-Gingerol	1.67796e+06	2.58164e+06	0.395998	2.87723e+06	0.0630189	1.67261e+06	0.986749	1.79758e+06	0.760783	1.79465e+06	0.816828	1.14983e+06	0.0868863
0,92_391,0321m/z	CSID24784954	1-[(2-Carboxylatophenyl)amino]-1-deoxy-5-O-phosphonatopent-2-ulose	2.49892e+06	1.75535e+06	0.0152568	1.63126e+06	0.00792689	1.52647e+06	0.00025591	1.71465e+06	0.00230484	2.06187e+06	0.214308	2.06265e+06	0.197358
0,53_379,0796m/z	CSID90798	Diphyllin	2.55457e+06	2.36626e+06	0.463799	1.55214e+06	0.0146047	958073	0.000198869	1.96981e+06	0.27321	3.06253e+06	0.13368	553862	3.10731e-05
2,54_148,0523n	3,4-Dihydrocoumarin; LC-ESI-QTOF; MS2; [M+H]+; CE	3,4-Dihydrocoumarin; LC-ESI-QTOF; MS2; [M+H]+; CE	1.5224e+06	1.30684e+06	0.211161	1.99884e+06	0.126384	1.65782e+06	0.347192	2.39629e+06	0.00213625	1.9544e+06	0.0434995	1.94708e+06	0.0275132
1,26_263,0699m/z	CSID81407922	L-gamma-Glutamyl-N-methyl-D-cysteine	1.6169e+06	982020	0.0149018	1.23267e+06	0.272948	3.90471e+06	0.000688962	408515	0.00038727	1.48657e+06	0.652343	2.68581e+06	0.0289529
3,17_431,1187m/z	CSID24785464	1-O-[(2E)-3-(4-Hydroxy-3,5-dimethoxyphenyl)-2-propenoyl]hexopyranose	749086	2.11871e+06	9.1636e-05	1.14666e+06	0.0384009	901542	0.0538589	1.53716e+06	3.59775e-07	377619	1.09781e-05	5.21188e+06	0.000199121
3,64_357,1329m/z	CSID106542	kievitone	1.45875e+06	3.55095e+06	0.0017576	772114	0.0254842	1.07527e+06	0.170708	1.72616e+06	0.54883	2.31599e+06	0.0205571	1.13683e+06	0.264903
7,78_635,4132m/z	CSID10245006	soyasapogenol B 3-O-beta-glucuronide	1.94388e+06	1.37785e+06	0.0811953	1.99473e+06	0.857999	1.48447e+06	0.138438	1.77494e+06	0.602141	1.54566e+06	0.200234	1.17091e+06	0.0278429
9,17_443,3520m/z	CSID19571665	Ergosta-7,24(28)-dien-3-ol	1.88003e+06	1.54956e+06	0.12867	2.21172e+06	0.250515	1.68561e+06	0.520538	1.6436e+06	0.129002	1.42554e+06	0.010933	870853	0.00433038
0,82_124,0392m/z	CSID7138	Nitrobenzene	1.56647e+06	1.48673e+06	0.553277	1.69331e+06	0.304073	1.23789e+06	0.0158403	2.07394e+06	0.00515821	1.48911e+06	0.713688	1.43587e+06	0.33399
3,97_370,1252n	CSID22913075	sinapaldehyde glucoside	947107	2.42264e+06	9.41901e-07	1.03998e+06	0.362557	1.402e+06	0.000153575	1.12103e+06	0.0418313	1.14277e+06	0.049599	1.82819e+06	0.000218695
8,83_551,1012m/z	CSID4590166	1,3,4,6,8,15-Hexahydroxy-10,13-dimethyldibenzo[a,o]perylene-7,16-dione	1.57032e+06	1.1536e+06	0.00319899	1.66177e+06	0.375639	1.17818e+06	0.00170277	1.587e+06	0.855246	1.3701e+06	0.272056	975693	0.000219601
6,33_304,1579m/z	CSID2043848	Pseudomonas quinolone signal	1.01624e+06	328975	0.000346166	950080	0.620811	2.32838e+06	2.03478e-05	1.27632e+06	0.237072	944027	0.504756	2.58065e+06	9.97496e-05
10,31_742,5354m/z	CSID7825707	1,2-Dioleoyl-sn-glycero-3-PE	1.51201e+06	1.3751e+06	0.575813	1.60791e+06	0.690085	1.36831e+06	0.610576	1.34593e+06	0.530092	1.16764e+06	0.167055	999839	0.0521456
5,59_318,2999m/z	CSID108921	Phytosphingosine	1.15775e+06	1.50646e+06	0.0155757	986845	0.220212	1.16878e+06	0.910271	1.99386e+06	0.00164287	1.41576e+06	0.0345358	1.12853e+06	0.748221
3,10_224,1279m/z	CSID4508994	DL-Cerulenin	1.38427e+06	1.27559e+06	0.349619	1.77391e+06	0.00749161	1.16138e+06	0.0538945	1.54686e+06	0.164401	1.22092e+06	0.152785	992348	0.00583252
0,52_259,0210m/z	CSID388417	6-O-Phosphono-alpha-D-glucopyranose	1.35063e+06	1.31198e+06	0.756306	1.47863e+06	0.20135	532784	1.62894e-05	1.42501e+06	0.621877	2.03262e+06	0.0126005	1.19327e+06	0.251593
3,21_223,0242m/z	Unknown (carbon number 10); PlaSMA ID-321	Unknown (carbon number 10); PlaSMA ID-321	1.45392e+06	1.22096e+06	0.301541	1.25476e+06	0.343659	1.54615e+06	0.739517	874279	0.0234865	1.31363e+06	0.656283	1.62977e+06	0.427834
0,82_256,0816m/z	CSID141635	D-ribosylnicotinate	1.21948e+06	1.49912e+06	0.0184403	1.39484e+06	0.0707055	1.17112e+06	0.572801	1.72903e+06	0.000310248	1.03567e+06	0.066226	1.18154e+06	0.674443
7,44_665,4236m/z	NCGC00385008-01!3-[4-[5-(acetyloxymethyl)-3,4-dihydroxyoxolan-2-yl]oxy-3-(2,5-dihydroxy-6-methylhept-6-en-2-yl)-6,9a,9b-trimethyl-7-prop-1-en-2-yl-1,2,3,3a,4,5,5a,7,8,9-decahydrocyclopenta[a]naphthalen-6-yl]propanoic acid	NCGC00385008-01!3-[4-[5-(acetyloxymethyl)-3,4-dihydroxyoxolan-2-yl]oxy-3-(2,5-dihydroxy-6-methylhept-6-en-2-yl)-6,9a,9b-trimethyl-7-prop-1-en-2-yl-1,2,3,3a,4,5,5a,7,8,9-decahydrocyclopenta[a]naphthalen-6-yl]propanoic acid	1.56745e+06	1.17202e+06	0.0567157	1.6779e+06	0.553121	1.26333e+06	0.139115	1.3623e+06	0.329564	1.1975e+06	0.0740497	966569	0.0145532
0,54_286,0918m/z	CSID4573820	N-(D-glucopyranosyl)nicotinate	1.42e+06	792179	0.000233906	1.5271e+06	0.493823	828225	5.23056e-05	1.52028e+06	0.234929	1.14701e+06	0.0331965	1.35229e+06	0.465491
9,67_487,3783m/z	CSID10264903	24-hydroxy-beta-amyrin	1.37291e+06	1.20607e+06	0.542944	1.57855e+06	0.524344	1.29652e+06	0.857866	1.45659e+06	0.80129	933809	0.151874	678554	0.0398674
5,44_316,2842m/z	CSID21230908	18-Hydroxy-9-octadecenoic acid	661292	2.08426e+06	0.00768412	1.46123e+06	0.150059	506006	0.757615	1.06587e+06	0.578544	1.13781e+06	0.406714	1.50887e+06	0.237728
2,51_146,0601m/z	4-Hydroxyquinoline	4-Hydroxyquinoline	1.00088e+06	1.47721e+06	0.00335076	1.21618e+06	0.0241897	1.31815e+06	0.0187564	1.06377e+06	0.556288	1.21919e+06	0.0577217	1.05292e+06	0.581183
6,77_478,2933m/z	CSID7826021	1-Oleoyl-2-hydroxy-sn-glycero-3-PE	1.15747e+06	951266	0.0499453	1.08685e+06	0.679179	689249	0.00214762	1.13142e+06	0.779297	1.51291e+06	0.00483397	1.29848e+06	0.295888
3,01_146,0604m/z	Indole-3-carboxaldehyde	Indole-3-carboxaldehyde	882702	902851	0.834112	1.40741e+06	0.00705748	959556	0.325806	1.58927e+06	0.00397778	1.05316e+06	0.11184	884808	0.980567
0,40_151,0354m/z	CSID18218	Furaneol	1.19589e+06	878979	0.0306174	453297	0.00014657	817522	0.0109878	1.39576e+06	0.197327	1.15322e+06	0.747072	1.68306e+06	0.00931831
7,82_503,3343m/z	CSID58827458	26-hydroxycastasterone	1.25965e+06	924102	0.0661275	1.34292e+06	0.588872	984542	0.103678	1.1336e+06	0.478705	1.05412e+06	0.233525	767169	0.0118118
2,67_369,1110m/z	CSID24785121	4,5,6-Trihydroxy-3-(hydroxymethyl)tetrahydro-2H-pyran-2-yl (1E)-N-hydroxy-2-(1H-indol-3-yl)ethanimidothioate	784736	1.30573e+06	0.000497978	1.06459e+06	0.0251628	1.46867e+06	0.000206419	490851	0.0193701	914984	0.254185	1.25696e+06	0.0130888
3,18_207,0591m/z	CSID24808195	indolylmethylthiohydroximate	778744	877944	0.18697	939235	0.190441	1.80085e+06	0.000745544	453114	0.00190905	831908	0.591825	1.29921e+06	0.00210005
2,67_146,0601m/z	CSID9838	NL5993600	930607	1.09375e+06	0.19525	1.27602e+06	0.00746495	1.09957e+06	0.173539	759609	0.180379	919350	0.917266	876375	0.650091
3,21_179,0344m/z	trans-Caffeic acid	trans-Caffeic acid	1.06048e+06	922730	0.452958	880295	0.329453	1.16695e+06	0.602048	557188	0.0157904	964508	0.712088	1.29692e+06	0.249995
0,55_264,0780n	Glutamyl-S-methylcysteine; PlaSMA ID-1169	Glutamyl-S-methylcysteine; PlaSMA ID-1169	1.24201e+06	845920	0.0187678	786876	0.0521149	1.41341e+06	0.317877	323847	2.2629e-05	1.04801e+06	0.255254	1.08656e+06	0.27196
3,21_133,0646m/z	CSID553117	Cinnamaldehyde	683300	1.65635e+06	0.00403404	604821	0.506519	859573	0.180028	1.17274e+06	0.00379984	744945	0.73624	998067	0.0809493
3,37_293,1160m/z	CSID57511202	4-[(4E,6E)-3-Oxo-7-phenyl-4,6-heptadien-1-yl]-1,2-benzoquinone	935290	599195	0.00275166	1.50702e+06	0.000571032	580116	0.00337311	1.28728e+06	0.00379655	978068	0.648104	828019	0.209295
7,20_337,2039m/z	CSID30791956	9,10-EOT	961165	1.17388e+06	0.661651	1.13918e+06	0.223292	881293	0.540401	935981	0.842172	998786	0.876786	597935	0.0106298
2,81_219,1107n	CSID6361	D-PANTOTHENIC ACID	1.04811e+06	572812	0.000628851	1.4916e+06	0.00348259	884074	0.178586	1.12961e+06	0.507487	917149	0.189511	635333	0.00172465
7,67_705,4486m/z	CSID24785533	Solanid-5-en-28-ium-3-yl 2-O-(6-deoxyhexopyranosyl)hexopyranoside	922859	1.039e+06	0.265304	1.10061e+06	0.153875	782337	0.215149	1.04746e+06	0.24491	905114	0.869005	726269	0.0870285
8,43_533,1086m/z	CSID13207	Citicoline	956155	823842	0.314542	1.12629e+06	0.164279	879537	0.700174	791768	0.185106	1.04035e+06	0.699096	884199	0.620341
3,14_163,0754m/z	CSID21105944	Methyl cinnamate	329896	3.76862e+06	3.89934e-07	302226	0.432631	484396	0.00475158	484568	0.0043747	384222	0.237771	722084	0.00810468
4,41_176,0709m/z	4-methoxy-1H-indole-3-carbaldehyde; LC-ESI-QTOF; MS2; CE	4-methoxy-1H-indole-3-carbaldehyde; LC-ESI-QTOF; MS2; CE	1.12555e+06	347736	0.00119123	1.04893e+06	0.802379	1.04385e+06	0.727833	598416	0.0218288	1.32339e+06	0.594367	861000	0.214489
0,51_129,0425n	CSID7127	L-Pyroglutamic acid	725963	680675	0.593865	754533	0.709249	722817	0.967034	1.38147e+06	0.00381576	1.04323e+06	0.0410457	863980	0.199154
9,16_321,2094m/z	CSID2865	Decylubiquinone	899378	911492	0.949846	1.17657e+06	0.167028	756355	0.120328	950580	0.695534	788524	0.298297	611888	0.00968407
2,90_436,0400m/z	CSID29273170	glucoraphanin	712183	987143	0.00643672	723216	0.924307	1.10868e+06	0.000827821	548799	0.19868	892120	0.170192	1.00416e+06	0.0711872
9,97_98,9486m/z	CSID22669	Perchloric acid	786323	689538	0.17198	978307	0.0317528	742552	0.363124	789940	0.917513	756999	0.619494	594434	0.000203936
3,21_411,1051m/z	CSID4478461	IN00260	665486	1.06558e+06	0.0513022	655037	0.930705	517324	0.193378	1.37036e+06	0.000386002	508261	0.248941	514691	0.23134
3,05_420,1471m/z	CSID24785503	2-Hydroxy-1-methyl-8-methylenegibbane-1,4a,10-tricarboxylate	888892	1.16208e+06	0.104902	742161	0.34565	1.19082e+06	0.110917	64897.3	0.00033913	828258	0.720415	333009	0.00498096
0,92_173,0085m/z	Unknown (carbon number 6); PlaSMA ID-167	Unknown (carbon number 6); PlaSMA ID-167	899621	458318	0.000865259	457116	0.00180657	499426	0.00190469	1.05188e+06	0.156199	575162	0.00644083	1.06134e+06	0.104614
3,01_118,0649m/z	CSID13839308	Benzyl cyanide	505649	803708	0.0017587	857069	0.00546589	609289	0.0614968	1.02003e+06	0.00209267	627574	0.0768142	561966	0.339044
7,05_320,1527m/z	CSID58837496	(1R,10R,12S)-4-Methoxy-9-azatetracyclo[7.5.2.0~1,10~.0~2,7~]hexadeca-2,4,6-triene-5,12-diol	837673	64264.9	1.06068e-05	251233	0.000107119	802849	0.770152	499810	0.0278156	918415	0.434092	1.56721e+06	0.000802149
6,44_398,3535n	CSID4444704	brassicasterol	981867	747707	0.442546	1.25746e+06	0.325554	371751	0.0885694	655401	0.40068	508948	0.146856	335095	0.0613348
6,56_435,2504m/z	CSID4593722	1-Oleoyl-lysophosphatidic acid	376560	713385	0.14864	1.20611e+06	0.0225488	949092	0.00696514	661346	0.0571103	486374	0.618629	357719	0.884856
0,51_333,0596m/z	Dihydrokaempferol	Dihydrokaempferol	573685	1.33108e+06	8.24972e-05	600232	0.64091	364205	0.00265099	600968	0.376789	670961	0.143428	504748	0.106229
9,10_793,5416m/z	CSID24784967	3-{[5-Hydroperoxy-3,4-dihydroxy-6-(hydroxymethyl)tetrahydro-2H-pyran-2-yl]oxy}-1,2-propanediyl (9E,12E,9'E,12'E)bis(-9,12-octadecadienoate)	752096	553575	0.113367	602145	0.0274171	599238	0.170504	658218	0.179658	663336	0.362892	646557	0.423581
2,56_194,1172m/z	N,N-Diethyl-4-hydroxybenzamide; LC-ESI-QTOF; MS2; [M+H]+; CE	N,N-Diethyl-4-hydroxybenzamide; LC-ESI-QTOF; MS2; [M+H]+; CE	662615	603653	0.319581	862668	0.00623592	539929	0.0419444	741832	0.186126	576015	0.146382	463608	0.0061619
3,71_355,1169m/z	CSID4445102	Licoisoflavone A	483806	1.02063e+06	0.00119216	465690	0.739011	699830	0.0149876	515779	0.555206	414406	0.131916	820563	0.00239536
2,56_162,0316n	CSID4444774	Umbelliferone	585123	735708	0.0655617	586373	0.982964	610050	0.666241	573718	0.823167	654624	0.228032	658230	0.252756
0,57_115,0032m/z	CSID10197150	Fumaric acid	741897	365581	0.000556909	460153	0.0159157	294486	0.000160878	1.7294e+06	8.65784e-05	276496	0.000266926	458565	0.00697807
2,56_224,0557m/z	CSID113	4-Amino-3-[(1-carboxyvinyl)oxy]-1,5-cyclohexadiene-1-carboxylic acid	538500	641013	0.0416685	519981	0.7188	691824	0.0083002	500837	0.486715	658785	0.0376574	760734	0.0117211
0,52_195,0505m/z	D-GULONIC ACID GAMA-LACTONE	D-GULONIC ACID GAMA-LACTONE	549399	420702	0.00608788	574359	0.646046	764109	8.3218e-05	609342	0.137657	663547	0.037618	635487	0.0100308
0,52_258,1098m/z	CSID571409	L-alpha-Glycerylphosphorylcholine	650234	1.22875e+06	0.0128697	401653	0.0734668	27531.2	8.61238e-05	405847	0.0290915	781333	0.293907	685100	0.77542
1,18_164,0471n	trans-4-Coumaric acid	trans-4-Coumaric acid	561057	442394	0.150956	789670	0.0499914	428963	0.0476929	819712	0.0331291	637975	0.283055	442122	0.0750805
6,25_284,3306m/z	CSID27049	1-Nonadecene	568979	641073	0.0541137	588280	0.445904	488696	0.00939591	509857	0.117159	570868	0.970604	482510	0.166421
0,51_305,1339m/z	CSID58829850	1-(beta-D-Glucopyranosyl)-1,6-dihydro-3-pyridinecarboxylic acid	893759	436806	0.00167705	618970	0.0349332	194308	6.80248e-05	580725	0.0143341	749406	0.240323	245754	0.000131782
4,68_219,1744m/z	Muurolladie-3-One	Muurolladie-3-One	435337	770204	0.190649	1.06318e+06	0.0456191	241296	0.487222	382354	0.852587	485499	0.867659	308628	0.636496
3,23_416,1662n	(2S,3R,4S,5R)-2-[(2R,3R,4S,5S,6R)-4,5-dihydroxy-6-(hydroxymethyl)-2-(2-phenylethoxy)oxan-3-yl]oxyoxane-3,4,5-triol	(2S,3R,4S,5R)-2-[(2R,3R,4S,5S,6R)-4,5-dihydroxy-6-(hydroxymethyl)-2-(2-phenylethoxy)oxan-3-yl]oxyoxane-3,4,5-triol	517847	478764	0.38992	698096	0.00632853	388078	0.0140125	687663	0.0108954	458041	0.257243	391499	0.0150021
8,23_635,4150m/z	CSID24785288	2-(Dihydroxymethyl)-6-{[9-hydroxy-4-(hydroxymethyl)-4,6a,6b,8a,11,11,14b-heptamethyl-1,2,3,4,4a,5,6,6a,6b,7,8,8a,9,10,11,12,12a,14,14a,14b-icosahydro-3-picenyl]oxy}tetrahydro-2H-pyran-3,4,5-triol (non-preferred name)	115652	1.44758e+06	3.70548e-07	201710	0.000122718	694523	0.000167381	456950	3.41748e-06	131775	0.246176	495863	0.00044937
9,49_125,9283m/z	CSID24195	Dichloroacetate	531245	452007	0.00514779	637371	0.0036898	463464	0.00360983	551152	0.414779	476685	0.00957118	374579	6.20904e-07
3,44_357,1276m/z	CSID167882	veratrylglycerol beta-guaiacyl ether	352191	820098	9.38167e-05	281331	0.0393371	559929	9.46865e-05	378794	0.326051	314002	0.197811	614434	0.000257028
1,32_132,1016m/z	CSID19964	L-(+)-norleucine	419377	295594	0.0293202	667041	0.0337224	351984	0.113504	685814	0.011714	519196	0.0970636	356743	0.146453
7,30_411,3608m/z	CSID391501	4alpha-methyl-5alpha-ergosta-8,14,24(28)-trien-3beta-ol	607593	481051	0.420759	714343	0.468294	314173	0.0834352	471385	0.380948	442632	0.290505	263791	0.0447633
3,69_189,0481m/z	CSID10709968	3-(Isothiocyanatomethyl)-1H-indole	442516	469348	0.617141	639101	0.00947395	460671	0.77536	353951	0.214823	507298	0.182053	365558	0.12022
7,09_744,5486m/z	CSID7825698	27-Amino-24-hydroxy-24-oxido-18-oxo-19,23,25-trioxa-24lambda~5~-phosphaheptacosan-21-yl (9Z,12Z)-9,12-octadecadienoate	429244	517151	0.0846039	607303	0.00361168	364833	0.29807	340799	0.0899677	397568	0.418297	364646	0.230489
0,86_224,1279m/z	Bufexamac	Bufexamac	478769	405439	0.0737336	579011	0.0132172	353120	0.002517	503500	0.486694	391356	0.0350915	296027	0.00049795
10,27_835,5242m/z	CSID24784919	3-{[5-Hydroperoxy-3,4-dihydroxy-6-(hydroxymethyl)tetrahydro-2H-pyran-2-yl]oxy}-1,2-propanediyl (9E,12E,15E,9'E,12'E,15'E)bis(-9,12,15-octadecatrienoate)	448454	377338	0.0590706	468389	0.622305	418376	0.416253	478213	0.389906	431535	0.715924	368923	0.139227
0,55_247,0262m/z	CSID4444066	Bergaptol	207006	79257.5	6.44455e-05	337717	0.144887	41005.8	4.06779e-06	2.13869e+06	0.0109715	130863	0.0208264	38791.1	4.11287e-06
10,35_399,3615m/z	CSID58837310	(3beta,4alpha,5alpha)-4-Methylcholesta-7,24-dien-3-ol	386842	515894	0.500657	938000	0.131655	107703	0.131941	284704	0.607932	648383	0.287459	61100.4	0.0564861
0,50_145,0614m/z	Glutamine; LC-ESI-ITFT; MS2; CE 50.0 eV; [M-H]-	Glutamine; LC-ESI-ITFT; MS2; CE 50.0 eV; [M-H]-	294657	245166	0.137385	335169	0.362663	595981	0.000185532	625352	0.000572068	435376	0.00387789	408165	0.00482851
3,63_375,1429m/z	CSID58837259	(3R,4R)-3-(3,4-Dihydroxy-5-methoxybenzyl)-4-(4-hydroxy-3-methoxybenzyl)dihydro-2(3H)-furanone	352408	783930	0.00246978	207385	0.0435658	271292	0.197083	508797	0.256806	530660	0.0340775	263611	0.1817
3,70_385,1130m/z	Sinapoylhexoside (isomer of 953); PlaSMA ID-955	Sinapoylhexoside (isomer of 953); PlaSMA ID-955	272986	619418	0.00327948	293060	0.464097	456116	0.000969014	437305	0.0145962	265840	0.629097	532412	7.80203e-05
1,59_268,1036m/z	Adenosine; LC-ESI-QTOF; MS2; CE	Adenosine; LC-ESI-QTOF; MS2; CE	299945	167451	0.110482	197934	0.169004	324267	0.63416	847243	0.00852207	390854	0.287837	631833	0.0455489
1,68_163,0254m/z	CSID1078	Succinic acid	469289	323884	0.139264	376571	0.407043	464153	0.959253	344139	0.197482	402826	0.536935	441092	0.758026
3,26_540,1284m/z	CSID24785270	9-Methoxy-6a,11a-dihydro-6H-[1]benzofuro[3,2-c]chromen-3-yl 6-O-(carboxylatoacetyl)hexopyranoside	311265	421758	0.0137818	406006	0.0269065	325634	0.67538	386977	0.0989929	473531	0.00203455	468675	0.00744447
0,52_383,0995m/z	CSID2015550	MUD	494868	292277	0.000159852	449747	0.432773	233390	1.7013e-05	509549	0.808226	494114	0.986564	271914	0.00010853
3,69_118,0640m/z	CSID776	Indole	381454	361303	0.511068	515090	0.0796069	411597	0.359819	293127	0.00895525	423217	0.281927	339326	0.260599
3,55_181,0137m/z	CSID24785550	2-(2-Methylenecyclopropyl)-3-oxosuccinate	256498	337486	0.0166976	238364	0.386774	467510	0.000317159	387803	0.000327455	170980	0.0071888	862444	2.12132e-06
3,42_148,0753m/z	CSID3581	Indole-3-carbidol	412884	341165	0.126453	471922	0.211923	379622	0.411968	366076	0.24346	445765	0.491261	293856	0.0113955
6,30_318,1370m/z	CSID222619	4'-O-Methylnorbelladine	412272	37964.9	7.1219e-06	156848	0.000215903	487995	0.253668	477683	0.449507	515234	0.102378	603285	0.0172592
3,16_341,0870m/z	CSID4445075	1-Caffeoyl-beta-D-glucose	334525	527340	3.00489e-05	367698	0.267473	282086	0.0772595	529754	5.29327e-05	327993	0.775335	315994	0.492147
0,52_245,0424m/z	CSID59054018	2-Deoxy-6-O-(trihydroxyphosphoranyl)-D-arabino-hexose	404864	691757	0.00227665	266484	0.0504932	39979.5	0.00022149	437481	0.671939	497247	0.337562	342682	0.349715
3,04_132,0477m/z	CSID24785674	[4-(Methylsulfanyl)butylidyne]azane oxide	496407	598381	0.374793	432030	0.503797	496436	0.999763	96963	0.00134687	412576	0.437007	132584	0.00247784
6,05_288,2529m/z	Lauryl diethanolamide	Lauryl diethanolamide	470890	340779	0.167503	492107	0.814991	303042	0.0844817	422886	0.646264	344443	0.204327	264895	0.0431495
3,52_251,0845m/z	CSID24785222	S-(1H-Indol-3-ylmethyl)cysteine	379597	503271	0.0116249	300196	0.278038	513208	0.0341434	283417	0.0489756	387831	0.832356	270443	0.0219808
3,01_203,0819m/z	TRYPTOPHAN	TRYPTOPHAN	252196	214912	0.108582	551087	0.0124012	345665	0.0048833	635605	0.0011813	348437	0.00671046	289495	0.22261
7,14_436,3354n	CSID10128305	demethylphylloquinone	405034	381032	0.311643	488091	0.00251283	340646	0.00457433	373646	0.193055	332090	0.00747364	284270	0.000240399
0,74_535,0363m/z	UDP-xylose	UDP-xylose	425349	214949	0.00179231	318545	0.079568	190530	0.000200569	366551	0.322461	625752	0.0772473	432087	0.902571
3,19_447,2250m/z	CSID19983052	3,7-Dimethyl-1,6-octadien-3-yl 6-O-beta-D-xylopyranosyl-beta-D-glucopyranoside	210584	360658	0.00101784	242358	0.450017	766740	2.40224e-05	50115.8	6.14388e-05	292044	0.0338733	644274	1.1352e-07
0,54_191,0560m/z	CSID10128103	2D-5-O-methyl-2,3,5/4,6-pentahydroxycyclohexanone	286410	365447	0.330728	417415	0.0913011	543575	0.00414331	455256	0.0352524	265347	0.654054	224653	0.1977
3,70_387,1431m/z	(10-acetyloxy-8,8-dimethyl-2-oxo-9,10-dihydropyrano[2,3-f]chromen-9-yl) (Z)-2-methylbut-2-enoate	(10-acetyloxy-8,8-dimethyl-2-oxo-9,10-dihydropyrano[2,3-f]chromen-9-yl) (Z)-2-methylbut-2-enoate	153950	547865	0.00033848	142864	0.554357	307054	8.59506e-06	337817	0.0696063	271084	0.0281238	794200	0.000137262
0,44_97,9911m/z	CSID1068	Sulfite dianion	422705	332652	0.098973	660224	0.00250966	310189	0.0179896	437455	0.716322	337474	0.0865245	42172.9	4.60264e-06
9,66_959,5930m/z	CSID24785068	3-[(6-O-Hexopyranosylhexopyranosyl)oxy]-2-(palmitoyloxy)propyl (9E,12E,15E)-9,12,15-octadecatrienoate	254987	102166	0.00188931	169926	0.0291233	1.4286e+06	0.00223107	233881	0.61976	195619	0.123663	153057	0.06467
0,74_404,0011n	CSID5809	uridine 5′-diphosphate	500755	223571	0.000144794	415388	0.181128	139673	5.89942e-06	326086	0.00910304	623983	0.124012	256951	0.000173907
2,82_218,1027m/z	Zeatin	Zeatin	395021	149153	5.20017e-07	572746	0.00354913	368236	0.366822	379333	0.582029	363939	0.155583	233842	2.51149e-05
9,17_983,5931m/z	CSID24785583	1-[(6-O-Hexopyranosylhexopyranosyl)oxy]-3-[(9E,12E)-9,12-octadecadienoyloxy]-2-propanyl (9E,12E,15E)-9,12,15-octadecatrienoate	355214	106581	3.75468e-05	225287	0.00265228	1.08746e+06	0.00041019	196911	0.00341929	212188	0.0229181	274866	0.235921
8,79_499,3781m/z	CSID58837323	(3beta,9xi,10xi)-3-Hydroxy-24-methylene-9,19-cyclolanostan-28-al	460056	325957	0.278933	443737	0.92299	308086	0.213259	383558	0.596696	311116	0.351909	192089	0.0570089
3,15_353,1152m/z	CSID164320	S-formylglutathione	352516	308526	0.0733964	435307	0.00786021	338646	0.555831	345974	0.761805	340211	0.595927	286829	0.0145314
3,05_341,0959n	CSID24784933	1-S-[(1Z)-N-Hydroxy-5-(methylsulfanyl)pentanimidoyl]-1-thiohexopyranose	410738	464942	0.368452	368316	0.434571	429321	0.724816	147143	0.000570116	356462	0.398744	168066	0.00104254
0,52_353,0890m/z	CSID1405788	Chlorogenic acid	489404	260846	0.000261621	387655	0.0848052	235245	4.37775e-05	422384	0.233386	307038	0.000788478	220757	5.75517e-05
10,44_451,1558m/z	(2R,3R,4R,5R,6S)-2-[[(2R,3S,4S,5R,6S)-6-(4-ethenylphenoxy)-3,4,5-trihydroxyoxan-2-yl]methoxy]-6-methyloxane-3,4,5-triol	(2R,3R,4R,5R,6S)-2-[[(2R,3S,4S,5R,6S)-6-(4-ethenylphenoxy)-3,4,5-trihydroxyoxan-2-yl]methoxy]-6-methyloxane-3,4,5-triol	392453	326167	0.021125	424977	0.294507	276944	0.00564186	295788	0.00494901	351970	0.136985	243751	0.000748523
3,01_170,0599m/z	CSID24785237	(E)-5-(methylsulfanyl)pentanal oxime	240702	264865	0.422767	428589	0.00369098	289320	0.0734957	502133	0.00237467	321053	0.0196929	242896	0.935354
8,82_473,3624m/z	CSID58837741	(3beta,22S,24Z)-Stigmasta-5,24(28)-diene-3,22-diol	368902	354848	0.841703	400162	0.710384	335843	0.680304	352508	0.845653	262306	0.236511	210656	0.0707764
3,11_389,1080m/z	NCGC00381184-01_C15H20O9_	NCGC00381184-01_C15H20O9_	305829	448599	0.00119491	312972	0.865237	279651	0.182191	333603	0.162	278180	0.333496	322931	0.517763
2,51_180,0876m/z	D-(+)-Glucosamine hydrochloride	D-(+)-Glucosamine hydrochloride	353988	264718	0.0120386	398113	0.128164	234710	0.00187802	341323	0.676592	326120	0.375196	335379	0.477916
10,08_479,0802m/z	Gossypetin-8-C-glucoside	Gossypetin-8-C-glucoside	358305	262734	0.00224489	370661	0.514286	261072	0.00102507	347302	0.650811	322391	0.400814	258845	0.00135836
10,29_313,1664m/z	(2R,3R,4S,5S,6R)-2-[(2E)-4-ethenyl-2,5-dimethylhexa-2,5-dienoxy]-6-(hydroxymethyl)oxane-3,4,5-triol	(2R,3R,4S,5S,6R)-2-[(2E)-4-ethenyl-2,5-dimethylhexa-2,5-dienoxy]-6-(hydroxymethyl)oxane-3,4,5-triol	343115	280469	0.00751076	391657	0.0695938	278907	0.00498906	330730	0.566056	307999	0.0432525	232752	9.45442e-05
7,71_473,3259m/z	CSID81407898	(3beta,4alpha,5alpha)-3-Hydroxycholesta-7,24-diene-4-carboxylic acid	119568	828165	7.01846e-07	172474	0.00838508	290615	3.86371e-05	175034	0.0147363	134732	0.20958	413340	2.40054e-05
3,07_338,1333m/z	CSID389490	(S)-3'-Hydroxy-N-methylcoclaurine	260219	328819	0.0811715	293241	0.43534	327659	0.115918	326524	0.239563	263981	0.920418	330168	0.369514
3,99_469,0325m/z	CSID5238	Cocarboxylase	455792	141530	3.35671e-08	602904	0.10424	254618	2.51822e-05	73857.6	7.08193e-09	404435	0.296763	192303	6.21538e-07
3,57_363,1069m/z	CSID24785481	2-Methoxy-4-[(1E)-3-oxo-1-propen-1-yl]phenyl hexopyranoside	317160	396341	0.0637056	319040	0.956688	292125	0.447278	301677	0.615115	295915	0.598476	202240	0.0109207
0,66_338,9876m/z	alpha-D-Glucose-1,6-diphosphate	alpha-D-Glucose-1,6-diphosphate	481640	198214	0.000469115	470919	0.876741	70895.1	3.46566e-05	207958	0.00103828	506891	0.758082	179548	0.000525023
2,27_179,0376m/z	CSID22195	Dimethylsulfoniopropionate	339764	85034.8	2.74778e-06	266951	0.111952	652884	0.0259003	135961	1.27971e-05	193207	0.00491724	433827	0.0845377
0,55_291,1944n	CSID24784811	(9E,11E)-11-{3-[(2E)-2-Penten-1-yl]-2-oxiranylidene}-9-undecenoate	328459	177112	0.00240727	490694	0.0315789	235378	0.0326919	393572	0.247113	283916	0.312903	189211	0.00498344
0,51_146,0455m/z	DL-threo-beta-Methylaspartic acid	DL-threo-beta-Methylaspartic acid	292427	137305	0.0013755	321676	0.503361	332283	0.291481	319062	0.396673	194629	0.00833099	484359	0.00106189
3,23_416,1673n	(2R,3S,4S,5R,6R)-2-[[(2S,3R,4R)-3,4-dihydroxy-4-(hydroxymethyl)oxolan-2-yl]oxymethyl]-6-(2-phenylethoxy)oxane-3,4,5-triol	(2R,3S,4S,5R,6R)-2-[[(2S,3R,4R)-3,4-dihydroxy-4-(hydroxymethyl)oxolan-2-yl]oxymethyl]-6-(2-phenylethoxy)oxane-3,4,5-triol	289084	285550	0.759128	304920	0.268474	260318	0.0166036	331967	0.0019121	272684	0.074032	318199	0.114409
0,54_540,1260m/z	CSID81407894	L-gamma-Glutamyl-L-cysteinylglycine - 3-(isothiocyanatomethyl)-1H-indole (1:1)	353592	428689	0.240599	181172	0.0145879	176369	0.0132266	214430	0.115015	423396	0.294625	262875	0.198425
0,55_287,1230m/z	CSID58829870	(1aR,7aS,10aS,10bR)-2-Hydroxy-1a,5-dimethyl-8-methylene-2,3,6,7,7a,8,10a,10b-octahydrooxireno[9,10]cyclodeca[1,2-b]furan-9(1aH)-one	506686	190650	0.000637372	371910	0.0734034	124907	0.000229193	306973	0.0103508	381276	0.10386	137883	0.00032445
7,84_415,2809m/z	Alpha-Hydroxydeoxycholic Acid	Alpha-Hydroxydeoxycholic Acid	340064	246777	0.0668257	349169	0.832285	259840	0.0894633	301491	0.460763	286930	0.261605	202638	0.0120812
3,66_365,1345m/z	CSID7822427	(2,5-Dimethyl-1,4-phenylene)bis(methylene) bis(N-carbamimidoylcarbamimidothioate)	268779	250380	0.329382	296756	0.310077	297460	0.151724	375962	0.00106267	244696	0.113279	237868	0.119972
4,31_299,1855m/z	CSID33823788	(2R,5R,6S,7R,8R,10R)-10-(Hydroxymethyl)-2-isopropenyl-6-methylspiro[4.5]decane-7,8-diol	352240	79197.6	0.00378275	233117	0.187541	128914	0.012793	296734	0.622871	787091	0.0324276	66607.7	0.00278902
1,22_86,0959m/z	2-Methylpyrrolidine; CE0; RGHPCLZJAFCTIK-UHFFFAOYSA-N	2-Methylpyrrolidine; CE0; RGHPCLZJAFCTIK-UHFFFAOYSA-N	240038	202035	0.255193	373589	0.0471188	192131	0.0929108	419944	0.00796153	298105	0.134833	216865	0.443662
1,69_207,0151m/z	CSID58548	Allicin	317135	231045	0.19715	270750	0.530736	314624	0.969248	226255	0.163189	267864	0.493235	303604	0.845414
0,57_420,0452m/z	CSID5020505	glucoerucin	389491	222866	0.135207	197201	0.0926194	289521	0.361985	77962	0.0135922	447856	0.604841	265194	0.26635
0,55_145,0526n	CSID1847	8-Hydroxyquinoline	295539	307326	0.673421	280284	0.607564	199401	0.00222643	286248	0.685445	262221	0.228397	256305	0.257691
2,66_367,0945m/z	CSID24785218	(4E)-4-[(2E)-2-{[2-(3,4-Dihydroxyphenyl)ethyl]imino}ethylidene]-1,2,3,4-tetrahydro-2,6-pyridinedicarboxylate	240763	295150	0.0178215	324675	0.00584601	315540	0.00649596	192889	0.0959328	249981	0.660562	254900	0.559259
8,22_299,2581m/z	CSID4446042	18-hydroxystearic acid	178215	119529	0.00381322	167433	0.466494	170778	0.654378	186370	0.728969	249796	0.0777777	765135	1.10163e-05
0,91_405,0265m/z	CSID24785313	[({(Z)-[4-(Methylsulfanyl)-1-{[4,5,6-trihydroxy-3-(hydroxymethyl)tetrahydro-2H-pyran-2-yl]sulfanyl}butylidene]amino}oxy)sulfonyl]oxidanide	328056	109686	4.57158e-06	115343	7.07869e-05	125205	2.52878e-05	521216	0.000856963	272420	0.07208	365192	0.204012
6,37_325,2118m/z	ABIETIC ACID	ABIETIC ACID	285138	242178	0.0337915	360662	0.000333996	239812	0.0135071	273599	0.480953	247182	0.0440417	185621	0.00014847
8,61_605,4049m/z	CSID58837436	(3beta,22E)-Ergosta-5,22-dien-3-yl alpha-D-glucopyranoside	241076	232243	0.80493	219231	0.659469	161465	0.0493904	361303	0.0398711	294568	0.21581	320567	0.166908
2,58_164,0705m/z	CSID13848793	Coumarin	246023	205611	0.0253008	296009	0.0671503	199015	0.0320438	256005	0.530164	316189	0.00221619	306569	0.0439595
2,58_210,0759m/z	CSID4444113	Scopoletin	255253	177848	0.000423745	285809	0.24841	203795	0.0212366	253559	0.903036	319748	0.00250999	281361	0.390155
10,59_195,9933m/z	CSID24384	MFCD02683889	277779	217912	0.0973009	360617	0.000359986	215854	0.0322529	304018	0.111659	238136	0.0210499	158831	0.00108806
3,23_371,0977m/z	CSID10394547	1-O-(4-coumaroyl)-beta-D-glucose	188692	322962	0.000329924	199108	0.67381	235870	0.0254022	294945	0.000354147	223029	0.215259	301988	0.00740295
0,54_151,0503n	GUANINE	GUANINE	286558	185038	0.0037987	331863	0.136377	185441	0.00432898	294015	0.775247	327501	0.257029	150868	0.000589115
3,27_315,0730m/z	Benzoic acid + 2O, O-Hex; PlaSMA ID-666	Benzoic acid + 2O, O-Hex; PlaSMA ID-666	173949	336681	0.000549265	223307	0.0942903	189317	0.57385	202629	0.456365	189142	0.580001	417182	0.000393115
0,52_355,0876m/z	CSID59054008	(2S)-3-(beta-D-Galactopyranosyloxy)-1,2-propanediyl diformate	238949	159651	0.0011679	244608	0.787273	155018	0.000119032	260151	0.414437	451852	0.000399472	207475	0.0282009
2,64_300,0834n	Benzoic acid + 1O, O-Hex; PlaSMA ID-595	Benzoic acid + 1O, O-Hex; PlaSMA ID-595	122224	368438	3.1066e-07	190895	0.00494052	346867	2.46965e-05	336319	2.96553e-05	125265	0.75618	220899	0.00046879
3,53_174,0913m/z	CSID5960	naphthal	237002	137395	0.00351705	199527	0.108846	273273	0.254095	239062	0.964268	248517	0.728976	350155	0.0105495
3,85_245,0924m/z	N-Acetyltryptophan	N-Acetyltryptophan	205110	251778	0.02097	267779	0.031754	228161	0.135985	323739	8.24674e-05	155584	0.00706267	250675	0.0250532
3,22_454,2337m/z	"MLS001160369-01!2-[(8,8-dimethyl-2-oxo-4-propyl-9,10-dihydropyrano[2,3-h]chromen-5-yl)oxy]-N-(3-imidazol-1-ylpropyl)acetamide"	"MLS001160369-01!2-[(8,8-dimethyl-2-oxo-4-propyl-9,10-dihydropyrano[2,3-h]chromen-5-yl)oxy]-N-(3-imidazol-1-ylpropyl)acetamide"	14699.8	27247	0.0228548	15966	0.691411	16478.4	0.589774	22410.2	0.0377219	1.55673e+06	0.343565	27468.3	0.016235
0,97_436,0401m/z	Glucoraphanin; LC-ESI-ITFT; MS2; HCD; CE 90.0 eV; [M-H]-	Glucoraphanin; LC-ESI-ITFT; MS2; HCD; CE 90.0 eV; [M-H]-	266388	290238	0.382581	290434	0.348408	326899	0.158311	93064.7	0.000164943	238840	0.436691	167847	0.0094476
3,77_305,0889n	CSID2339026	ascorbigen	274695	147153	0.0203827	309590	0.623023	254276	0.60193	235484	0.597956	298661	0.651653	146656	0.0446308
0,87_348,0672m/z	Adenosine Monophosphate	Adenosine Monophosphate	213671	164115	0.34182	221284	0.897486	228647	0.674257	361287	0.00303646	248069	0.451652	225112	0.778594
3,38_176,0566m/z	CSID393739	7-Cyano-7-deazaguanine	251690	278912	0.481932	230383	0.587622	237712	0.640417	164735	0.0153739	265413	0.740339	193460	0.103413
0,55_130,0261n	CSID4444138	trans-Glutaconic acid	184810	550766	0.0001722	121429	0.0112851	105667	0.00197157	212699	0.222355	221466	0.588924	206380	0.425066
0,54_527,1581m/z	Melezitose	Melezitose	228139	536771	0.00151266	64419.5	0.00578722	37585.4	0.00094625	95211.7	0.0165804	399587	0.0868787	227121	0.982065
3,62_333,1664m/z	Spectinomycin; LC-ESI-QTOF; MS2; CE	Spectinomycin; LC-ESI-QTOF; MS2; CE	284696	211495	0.0674601	304761	0.619153	178543	0.0112641	190901	0.0274212	239387	0.313878	173668	0.00801973
0,92_409,0210m/z	CSID24785085	9-{2-Deoxy-5-O-[(phosphonatooxy)phosphinato]pentofuranosyl}-9H-purin-6-amine	291874	147854	0.000902419	92462.7	0.000178339	116333	0.000207299	400765	0.0298486	177701	0.00402411	353067	0.0588722
7,29_655,3811m/z	CSID153390	Calenduloside E	289053	207128	0.070072	271110	0.659588	208194	0.109536	201965	0.0790324	209999	0.0794915	189215	0.0388263
7,89_485,3622m/z	CSID23339783	(3beta)-3-Hydroxyurs-12-en-28-al	291300	200037	0.30463	291890	0.99583	195288	0.194632	259180	0.756272	215518	0.488759	115276	0.0498421
3,35_329,1014m/z	CSID30791975	9-Demethylmunduserone	235850	266753	0.301181	207600	0.36939	229730	0.831801	192986	0.141026	194268	0.154523	238854	0.912754
9,70_985,6087m/z	CSID24785309	3-[(6-O-Hexopyranosylhexopyranosyl)oxy]-1,2-propanediyl (9E,12E,9'E,12'E)bis(-9,12-octadecadienoate)	169713	75127.8	0.0148471	99440.3	0.030976	765191	0.00195817	130933	0.293649	120142	0.183184	189833	0.736632
3,64_269,0953m/z	CSID166932	9-mercaptodethiobiotin	288257	122306	5.28848e-05	219275	0.167466	207436	0.0384326	126259	0.000363111	293666	0.891946	289248	0.980172
0,54_611,1441m/z	Glutathione (oxidized)	Glutathione (oxidized)	167905	162019	0.809413	223889	0.192819	335396	0.000156289	202387	0.376088	217793	0.31299	220775	0.0851121
3,67_373,1275m/z	CSID391320	(+)-Sesamolinol	171385	221892	0.116607	136800	0.238994	228402	0.111756	127618	0.147107	161061	0.70572	460343	0.00377766
0,53_321,0627m/z	CSID2338991	2-(3,4,5-Trihydroxyphenyl)-3,4,5,7-chromanetetrol	220580	113907	0.00166145	309495	0.0148667	230659	0.716857	292277	0.13474	270186	0.279995	68469.4	0.000102949
0,52_203,0527m/z	Theophylline	Theophylline	266348	85643.1	8.60915e-05	172541	0.0262932	42589.9	4.48698e-06	202466	0.124218	683350	0.000399829	46608.9	5.0863e-06
9,81_445,3312m/z	7-Oxocholesterol	7-Oxocholesterol	227647	287306	0.314732	103553	0.0282104	306932	0.26962	171674	0.305667	144585	0.17679	253354	0.575795
3,07_413,1411m/z	CSID522957	Methyl 1-(hexopyranosyloxy)-6-hydroxy-7-methyl-1,4a,5,6,7,7a-hexahydrocyclopenta[c]pyran-4-carboxylate	201210	188330	0.313027	288256	0.000397525	150454	0.00302176	260059	0.0179584	181100	0.133603	220912	0.273938
0,55_391,0692m/z	CSID4476179	Eupatolitin	187582	240661	0.289773	218797	0.556612	258625	0.173113	200270	0.74651	192774	0.90243	184844	0.946385
3,65_393,1289m/z	CSID24785302	(1E,3Z,6E)-1,7-Bis(4-hydroxy-3-methoxyphenyl)-1,3,6-heptatriene-3,5-diol	197017	199311	0.899007	225783	0.0317834	213654	0.203632	257175	0.023193	193522	0.726271	182020	0.197325
3,69_337,1146m/z	CSID16176813	3,4-Dihydroxy-5-{[(2E)-3-(4-hydroxyphenyl)-2-propenoyl]oxy}-1-cyclohexene-1-carboxylate	400560	106816	0.130388	148405	0.191071	141531	0.175749	266329	0.47504	289165	0.549102	113448	0.138549
6,55_315,1910m/z	CSID4444088	12-oxo Phytodienoic Acid	224477	199807	0.0159553	250589	0.0107369	187823	0.0045692	205114	0.0705518	191293	0.0122598	183738	0.00249693
0,39_128,0190m/z	CSID85904	S-Methyl methanesulfinothioate	202370	181796	0.46119	94005.9	0.00742879	140795	0.0356331	246476	0.181613	214317	0.695607	361311	0.00250265
8,51_523,0717m/z	4-Methoxy-3-indolylmethyl glucosinolate; LC-ESI-ITFT; MS2; HCD; CE 10.0 eV; [M-H]-	4-Methoxy-3-indolylmethyl glucosinolate; LC-ESI-ITFT; MS2; HCD; CE 10.0 eV; [M-H]-	246660	158608	0.000291064	255561	0.701798	184381	0.000663455	240356	0.690428	207195	0.262352	136480	7.8511e-06
2,86_324,1058m/z	CSID389677	(2R,3S,4S)-leucocyanidin	201791	203423	0.932047	210924	0.568578	235250	0.0835041	198110	0.876508	192970	0.549348	176294	0.127052
3,35_347,1124m/z	CSID8534330	2,10-Dihydroxy-3,9-dimethoxy-5,6-dihydroisoquinolino[3,2-a]isoquinolinium	204617	226591	0.329873	202588	0.931883	202264	0.90873	196073	0.680671	167417	0.111458	202143	0.904035
3,70_465,0698m/z	CSID24784666	6-O-Phosphonatohex-2-ulofuranosyl hexopyranoside	118366	320783	0.000186456	142912	0.201048	247363	3.23151e-06	99881.5	0.450122	150626	0.00495682	316378	7.81982e-05
4,34_305,0884m/z	CSID777	1-C-(indol-3-yl)glycerol 3-phosphate	222187	172747	0.281104	255531	0.495483	154067	0.0061767	132630	0.019443	355719	0.00504742	101215	0.000110313
6,96_332,1526m/z	CSID9272	Galanthamine	189139	14817.9	3.18674e-05	60587.5	0.000328073	504308	0.000275994	236284	0.329152	151482	0.17459	232353	0.177267
4,36_448,0849m/z	CSID58829821	(3aS,4R,5S,6S,7R,7aR)-2,5,6,7-Tetrahydroxy-2-oxidohexahydro-1,3,2-benzodioxaphosphol-4-yl 2-amino-2-deoxy-D-glucopyranoside	165341	150088	0.627475	164252	0.972479	206601	0.110961	281747	3.66314e-05	243156	0.00310735	174978	0.500613
1,31_322,1057m/z	CSID103128	S-methylglutathione	119380	99629.3	0.314454	203226	0.013823	400378	1.71299e-05	46493.3	0.00541576	108568	0.569683	388095	8.44854e-07
3,77_649,4215m/z	CSID58829913	4-[(3E,5E,7Z)-15-(2,3-Dihydroxyphenyl)-3,5,7-pentadecatrien-2-yl]-3-[(8Z,10E,12E)-8,10,12-pentadecatrien-1-yl]-1,2-benzenediol	212205	70677.8	1.23036e-05	162060	0.10692	267444	0.06274	173601	0.332628	235936	0.226707	240214	0.0716618
8,30_457,3306m/z	CSID20059531	4a-Formyl-5a-cholesta-8,24-dien-3b-ol	96894.6	339018	5.89622e-06	95192.1	0.886279	161256	0.00959292	151477	0.0733792	82195.2	0.396241	416718	2.43474e-05
3,38_470,1054m/z	CSID58837649	Methyl 4-hydroxy-8,16-dimethoxy-6-methyl-2,13,15,18-tetraoxo-19-oxapentacyclo[12.4.1.0~1,14~.0~3,12~.0~5,10~]nonadeca-3,5(10),6,8,11,16-hexaene-7-carboxylate	229670	144500	0.000202098	264152	0.06908	198402	0.00486948	164841	0.000157814	193797	0.0218102	142913	0.000409564
3,40_341,1366m/z	CSID10128487	(6aS,11aS)-4-dimethylallyl-3,6a,9-trihydroxypterocarpan	119640	363773	4.64187e-07	125411	0.514534	165227	5.48178e-05	166407	0.00011591	148724	0.00502422	241842	2.61288e-05
7,51_401,2666m/z	CSID331514	3,5-Dihydroxy-2-isobutyryl-4,6,6-tris(3-methyl-2-buten-1-yl)-2,4-cyclohexadien-1-one	205757	167399	0.00504576	259083	0.000343249	173247	0.0137607	203112	0.788103	170946	0.035562	133709	0.000149961
3,52_172,0974m/z	N-Acetylleucine	N-Acetylleucine	154475	275690	0.0542452	170760	0.635622	199290	0.0405906	145899	0.547042	155854	0.943531	198139	0.083437
3,89_175,0242m/z	CSID81407904	4-Deoxy-L-threo-hex-4-enopyranuronic acid	225422	44029.7	0.000208245	189343	0.438573	132895	0.0144924	291741	0.435065	350000	0.02549	63896.2	0.000564244
4,44_294,0974m/z	CSID106360	Prunasin	154274	232075	0.00871041	161500	0.80406	204873	0.0804126	170087	0.437344	100594	0.00116777	262299	0.0248085
8,20_269,2114m/z	CSID4446124	3-oxopalmitic acid	257181	27906	2.97187e-07	180925	0.0355803	146680	0.0158795	204714	0.213225	407007	0.00620827	52368.1	8.59719e-07
0,87_130,0859m/z	CSID5463	Vigabatrin	130653	59804	0.00164647	134926	0.861178	99749.4	0.101912	91560.1	0.0886608	87871.6	0.0430663	666152	0.0242279
3,92_375,1048m/z	CSID4444927	Chrysosplenetin	196162	118566	0.0030952	192429	0.88826	148385	0.0305165	278609	0.0155739	224863	0.166082	107983	0.000586713
0,90_123,0548m/z	NICOTINAMIDE	NICOTINAMIDE	175276	84044.4	0.000401624	115652	0.00334934	123927	0.0133078	351985	0.000116512	148321	0.287504	262046	0.0137745
3,22_385,0694n	CSID24785177	(4E)-4-[(2E)-2-{[1-Carboxylato-2-(3,4-dioxo-1,5-cyclohexadien-1-yl)ethyl]imino}ethylidene]-1,2,3,4-tetrahydro-2,6-pyridinedicarboxylate	143210	238282	0.03132	159948	0.386056	136670	0.733892	242891	0.00115393	148776	0.784797	161931	0.355687
6,70_465,2040m/z	CSID24784768	Diphosphoric acid, mono[(2Z)-5-(decahydro-5,5,8a-trimethyl-2-methylene-1-naphthalenyl)-3-methyl-2-penten-1-yl] ester, ion(3-)	159835	130371	0.228084	173134	0.647024	195848	0.185808	196078	0.371244	213740	0.139669	149934	0.730635
8,71_507,1113m/z	CSID58829963	5,7-Dihydroxy-2-(4-methoxyphenyl)-4-oxo-4H-chromen-3-yl beta-D-glucopyranoside	224594	130301	2.90956e-05	211103	0.542546	161442	0.00125811	200495	0.0711847	179997	0.10254	110978	7.20151e-06
3,03_261,1331m/z	1-(1-hydroxybutyl)-1,3,4,5,6,7-hexahydro-2-benzofuran-4,5,6,7-tetrol	1-(1-hydroxybutyl)-1,3,4,5,6,7-hexahydro-2-benzofuran-4,5,6,7-tetrol	178396	108805	0.0622533	178905	0.988424	138479	0.227436	203017	0.464121	190949	0.760187	219593	0.351787
1,17_117,0188m/z	Erythronolactone	Erythronolactone	276126	40045.3	0.000310964	171478	0.0317361	89171.9	0.00141845	268320	0.85776	149784	0.0138006	221499	0.371953
3,07_281,0996m/z	CSID24678122	(2S,3S,4R)-5-(6-Amino-9H-purin-9-yl)-3,4-dihydroxytetrahydro-2-furancarboxamide	159087	168836	0.265765	222761	2.27542e-05	139505	0.0823265	190209	0.0603268	150800	0.332454	177541	0.204416
6,64_588,4750m/z	CSID28533169	15,15'-dihydroxy-beta-carotene	191644	163827	0.0105883	234290	0.000339423	159167	0.0012029	176678	0.110398	156658	0.00441228	125386	4.07792e-05
3,42_286,0855n	CSID308963	(+/-)-Sakuranetin	174728	123621	0.0188241	233308	0.0326675	172814	0.916531	197289	0.233365	194018	0.330064	104610	0.00307554
3,14_401,1076m/z	(Z)-3-[4-methoxy-2-[(2S,3R,4S,5S,6R)-3,4,5-trihydroxy-6-(hydroxymethyl)oxan-2-yl]oxyphenyl]prop-2-enoic acid	(Z)-3-[4-methoxy-2-[(2S,3R,4S,5S,6R)-3,4,5-trihydroxy-6-(hydroxymethyl)oxan-2-yl]oxyphenyl]prop-2-enoic acid	113339	315195	0.00027111	130998	0.164437	125797	0.247379	188564	8.4461e-05	138597	0.00692423	187032	0.0055307
3,28_505,1793m/z	CSID10190530	beta-D-Fructofuranosyl beta-D-fructofuranosyl-(2->6)-alpha-D-glucopyranoside	125371	210638	0.00112676	152162	0.159003	189873	0.00822866	143909	0.12475	128678	0.766958	243860	0.00112987
3,51_348,1218m/z	CSID81407924	L-gamma-Glutamyl-N-allyl-D-cysteinylglycine	171224	170885	0.984494	180448	0.681186	150994	0.0819518	163627	0.59617	190535	0.60775	152337	0.11275
9,86_821,5405m/z	CSID58829702	(2S)-1-(beta-D-Galactopyranosyloxy)-3-[(9Z,12Z)-9,12-octadecadienoyloxy]-2-propanyl (9Z,12Z,15Z)-9,12,15-octadecatrienoate	196064	62878.5	4.08622e-07	182928	0.359033	287695	0.00649235	115884	0.00024102	152141	0.0139231	169181	0.325598
0,56_286,0514m/z	CSID24785614	2,3-Dihydroxy-3-(1H-indol-3-yl)propyl phosphate	208866	113400	3.30644e-05	164687	0.0655874	94892.2	6.72301e-07	306784	5.82668e-05	188140	0.316024	77131.3	1.45828e-06
2,94_482,1769m/z	CSID24785300	3-{2-[(1,3-Dicarboxylatopropyl)amino]-2-oxoethyl}-1-hexopyranosyl-1H-indole	165365	140078	0.0486734	215005	0.017417	118206	0.000649732	176610	0.525479	166371	0.866388	157521	0.349905
3,14_225,0430m/z	CSID8488843	S-methyl-5-thio-D-ribofuranose	100070	348968	1.78629e-05	132104	0.0367177	195990	0.000764642	88048.2	0.498606	109450	0.443737	163095	0.000218036
7,33_523,3029m/z	Unknown (carbon number 30); PlaSMA ID-2679	Unknown (carbon number 30); PlaSMA ID-2679	188404	153314	0.0434219	198914	0.492384	155008	0.0832451	157022	0.14663	146108	0.0261514	135537	0.00642374
3,11_208,0606m/z	CSID2340777	ayapin	183502	144705	0.00817618	216705	0.00588774	148978	0.0217627	165921	0.151123	145434	0.0222992	124895	0.000302785
5,52_272,2580m/z	CSID393216	Palmitoleic acid	101189	313062	0.0289837	217938	0.307914	29925.6	0.1687	84860.2	0.793162	209677	0.182588	169262	0.498381
2,84_329,0865m/z	Benzoic acid + 1O, 1MeO, O-Hex; PlaSMA ID-733	Benzoic acid + 1O, 1MeO, O-Hex; PlaSMA ID-733	94605.6	304399	8.62886e-08	97637.6	0.689897	161480	7.43125e-05	154649	0.000244895	105634	0.504952	204995	3.41845e-05
3,19_203,0577n	CSID781	Indole-3-pyrubate	137292	146078	0.493096	188282	0.00243444	169519	0.0338168	212189	0.00778476	156637	0.142392	109309	0.0343947
0,54_365,0524m/z	CSID141906	DHM	138919	182304	0.0668008	153910	0.520184	134084	0.811959	137267	0.929398	188240	0.094677	179432	0.170178
1,59_136,0614m/z	Adenine	Adenine	128972	74866.1	0.0647734	98762.2	0.212403	112463	0.318903	305839	0.00896731	174713	0.0824702	216516	0.0889212
4,08_178,0867m/z	CSID746710	(2S,3S)-beta-methylphenylalanine	139276	197735	0.0384385	103745	0.178485	281465	0.000628312	77865.3	0.0318647	125593	0.617685	180085	0.331009
3,81_430,1162m/z	CSID24784864	N-[(2E)-4-Hydroxy-3-methyl-2-buten-1-yl]-9-(5-O-phosphonatopentofuranosyl)-9H-purin-6-amine	135646	168854	0.0896654	86648.1	0.0219681	216417	0.00394586	279593	0.00767345	101016	0.121355	116991	0.309
3,17_479,1498m/z	CSID133	N-[4-(3-Amino-1-oxo-1,2,5,6,6a,7-hexahydroimidazo[1,5-f]pteridin-8-ium-8-yl)benzoyl]glutamic acid	142746	145741	0.757766	179757	0.000234098	190886	0.000508208	137619	0.526549	147435	0.61062	157857	0.0366609
0,53_307,0469m/z	CSID8419955	S-benzyl phenylmethanethiosulfinate	133599	137452	0.801185	241337	0.00735307	193108	0.059942	181002	0.060615	107687	0.126498	107367	0.161516
0,53_165,0399m/z	CSID388736	D-(−)-Threose	160656	153640	0.64815	179203	0.221725	163018	0.871589	168118	0.451851	135759	0.0311935	137915	0.0328375
0,52_152,0368m/z	CSID74136	3-(Methylsulfinyl)alanin	140465	212653	0.00311551	135994	0.822767	213959	0.0117427	100748	0.0379455	137487	0.876053	155218	0.521264
0,54_215,1391m/z	CSID623	Desthiobiotin	169927	126832	0.129488	246562	0.0411506	86357.2	0.0123268	215032	0.221849	132485	0.206826	115334	0.0820515
10,10_183,0114m/z	CSID555097	(Sulfinylmethyl)benzene	168984	132323	3.29128e-05	193188	0.0284159	143373	0.00834552	171681	0.645202	153703	0.0975817	116058	3.43083e-06
9,04_471,3832m/z	3-Epilupeol	3-Epilupeol	169293	143513	0.431467	128454	0.0265027	201911	0.398085	165467	0.90324	166819	0.961776	103223	0.0200533
3,85_290,0903n	CSID393931	Indoleacetylaspartate	122261	219590	1.03296e-05	162191	0.00226336	143459	0.0302752	167479	0.0025184	104153	0.079094	158074	0.0241043
3,11_164,0711m/z	Unknown (carbon number 9); PlaSMA ID-90	Unknown (carbon number 9); PlaSMA ID-90	140914	274125	0.00031724	160682	0.242065	92841.7	0.00370604	144724	0.796342	125329	0.225281	129385	0.469436
6,28_337,1038m/z	Deoxysappanone B 7,3'-Dimethyl Ether	Deoxysappanone B 7,3'-Dimethyl Ether	166846	126857	0.0287033	236457	0.00201203	149554	0.232867	156318	0.414804	141312	0.136808	89426.1	0.000249514
3,69_365,0941m/z	CSID58570	Deoxyguanosine monophosphate	140117	157221	0.21025	193350	0.0300879	160841	0.296827	99933.9	0.0590109	170369	0.0327417	124924	0.17136
0,54_346,0541m/z	Adenosine 3'-monophosphate	Adenosine 3'-monophosphate	130764	82931.9	0.0923843	196633	0.0373208	155496	0.280035	160059	0.215982	199848	0.0485798	119933	0.652045
4,42_174,0555m/z	CSID59890	succinanil	166095	47461.4	0.00153334	148493	0.705462	194513	0.475708	121013	0.15448	198609	0.467985	168697	0.935119
5,70_263,0305m/z	ALIZARIN	ALIZARIN	27389.6	201075	6.34567e-07	36027.5	0.241032	410752	0.0158503	32290.1	0.668115	208550	0.00222445	127704	0.00264307
3,00_298,0961m/z	NCGC00263645-02_C11H15N5O3S_	NCGC00263645-02_C11H15N5O3S_	143267	110781	0.0434363	154360	0.634062	147906	0.844578	170610	0.141643	152864	0.665312	163766	0.414582
4,14_174,0549m/z	CSID13278	MFCD00078645	134522	42752.6	0.00666811	223955	0.183332	67246.7	0.0278144	149407	0.706684	179988	0.290675	239245	0.00866423
3,36_455,2288m/z	CSID24808197	Tetrahydrogeranylgeranyl diphosphate	129650	78137.7	0.00857675	157250	0.215925	102339	0.12863	196893	0.0193512	215796	0.0220514	128308	0.95545
3,19_347,1286m/z	4-(8-prop-1-en-2-yl-3,4,8,9-tetrahydro-2H-furo[2,3-h]chromen-3-yl)benzene-1,3-diol	4-(8-prop-1-en-2-yl-3,4,8,9-tetrahydro-2H-furo[2,3-h]chromen-3-yl)benzene-1,3-diol	104041	221625	2.34262e-07	114451	0.106547	132303	0.00147062	112701	0.222548	125238	0.0178211	197377	0.000473361
0,52_215,0322m/z	CSID391470	2-C-methylerythritol 4-phosphate	236055	104391	0.000257507	111456	0.00056786	107850	0.000247823	185303	0.162155	225769	0.700981	36510.7	7.78905e-06
3,27_457,1100m/z	CSID24784916	4-[(2E)-3-(3,4-Dihydroxyphenyl)-2-propenoyl]-3-hydroxyphenyl hexopyranoside	136862	133486	0.628984	159910	0.0133873	110812	0.0034001	195467	6.83095e-05	135820	0.875284	133634	0.688682
10,02_475,3418m/z	CSID58837421	(22R,23R,24S)-22,23-Dihydroxyergost-4-en-3-one	88044.7	285876	1.34396e-05	119819	0.0842547	204212	0.000909266	56764.7	0.14167	50108.5	0.0503508	201072	0.000294456
9,26_793,5105m/z	CSID24785102	2-[(7E,10E,13E)-7,10,13-Hexadecatrienoyloxy]-3-(hexopyranosyloxy)propyl (9E,12E)-9,12-octadecadienoate	176829	120958	0.178473	105716	0.0398432	150429	0.409234	123622	0.0706329	133707	0.210116	193964	0.698831
4,13_462,0380m/z	CSID24785013	[({(Z)-[2-(4-Hydroxy-1H-indol-3-yl)-1-{[4,5,6-trihydroxy-3-(hydroxymethyl)tetrahydro-2H-pyran-2-yl]sulfanyl}ethylidene]amino}oxy)sulfonyl]oxidanide	21170.2	312740	4.17981e-05	96778.5	0.173684	103781	0.00508065	10812.1	0.0137764	343491	0.117006	112497	0.0438803
3,65_433,1220m/z	CSID102858	Tephrosin	117889	148189	0.0168792	126570	0.307709	157222	0.019823	214585	0.000118706	101049	0.0558712	133884	0.302663
10,65_148,9324m/z	CSID11636294	Trichlorethanol	151724	130696	0.214965	195767	0.0265869	122432	0.0466731	171262	0.218723	132233	0.233881	93719.6	0.00276674
9,53_457,3310m/z	CSID58837321	(3beta,4alpha,5alpha)-3-Hydroxycholesta-7,24-diene-4-carbaldehyde	105612	251673	0.000117201	71705	0.100699	170931	0.0178415	100324	0.78518	82342.4	0.254985	210469	0.00152017
3,18_162,0361m/z	CSID24785005	(1E)-1-Hydroxy-5-(methylsulfanyl)-3-oxo-1-penten-2-olate	123041	121325	0.862866	150833	0.0157478	205624	0.00197498	113149	0.398994	132571	0.5235	143032	0.174686
0,54_281,0758m/z	CSID393058	1-(beta-D-ribofuranosyl)thymine	159264	134977	0.209302	93239.3	0.00725456	134217	0.212988	115002	0.0943985	171058	0.644366	178146	0.332055
3,13_363,1790n	CSID24784860	1-Formyl-3,7-dihydroxy-4a-(hydroxymethyl)-1-methyl-8-methylenegibbane-10-carboxylate	143528	83331.3	0.000477532	142609	0.955618	98354.2	0.00286541	266816	0.000310019	165157	0.639906	79223.2	0.000481164
0,55_351,0728m/z	Epigallocatechin	Epigallocatechin	102415	139523	0.0059823	200595	0.00260755	204211	0.00345338	134934	0.0307747	91686.2	0.268943	101230	0.903633
3,18_322,1430m/z	CSID389483	(S)-N-Methylcoclaurine	54374.7	233848	5.00198e-05	27993.6	0.0852313	243325	0.00051444	21491.4	0.0313832	77783.6	0.36936	314138	0.00046921
10,03_477,0853m/z	CSID24784931	1-S-[(1E)-8-(Methylsulfinyl)-N-(sulfonatooxy)octanimidoyl]-1-thiohexopyranose	163006	117036	0.242999	130867	0.433288	101989	0.14512	143330	0.696937	168168	0.911518	143832	0.71986
0,86_323,0275m/z	CSID388535	Pseudouridine 5'-phosphate	125643	74427.7	0.142155	125252	0.992797	105863	0.403691	199517	0.0147902	201617	0.0117083	124947	0.980784
0,48_189,1597m/z	CSID389120	N6,N6,N6-Trimethyl-L-lysine	104446	159921	0.00564766	213489	0.000544167	99204.4	0.699755	155588	0.0166608	118956	0.307057	102160	0.883856
3,68_288,1249m/z	CSID3315425	pinostrobin	144287	117946	0.00369719	186183	0.00188572	129884	0.278897	126630	0.198076	144716	0.966378	101921	0.00223998
6,08_299,2817n	CSID388895	3-ketosphinganine	169480	164069	0.950163	137023	0.708563	62899	0.153197	84229.5	0.245398	247936	0.556283	84248.8	0.260847
3,60_460,1823m/z	CSID10606351	2-Amino-6-[({4-[(1-carboxy-3-carboxylatopropyl)carbamoyl]phenyl}amino)methyl]-4-oxo-1,4,7,8-tetrahydropteridine	54360.7	263715	1.62549e-05	79732.8	0.128839	235863	0.000331053	159113	0.00133325	82200.2	0.0259285	68268	0.1455
1,25_166,0717m/z	CSID16751	MFCD00153592	170349	75553.7	1.26582e-05	196001	0.0395839	81281.7	7.26688e-06	140000	0.0294725	159424	0.409883	118470	0.00247648
3,22_109,0290m/z	Catechol	Catechol	142344	125763	0.543482	117996	0.372467	160672	0.535286	75500.5	0.0231055	128662	0.716933	185494	0.166568
0,52_209,0296m/z	CSID30577	Saccharic acid	100308	104065	0.698583	132285	0.017763	96962.5	0.702402	112196	0.184126	157896	0.00158362	232007	3.26113e-05
4,04_473,1653m/z	1-[3-methoxy-4-[(2S,3R,4S,5S,6R)-3,4,5-trihydroxy-6-[[(2R,3R,4R,5R,6S)-3,4,5-trihydroxy-6-methyloxan-2-yl]oxymethyl]oxan-2-yl]oxyphenyl]ethanone	1-[3-methoxy-4-[(2S,3R,4S,5S,6R)-3,4,5-trihydroxy-6-[[(2R,3R,4R,5R,6S)-3,4,5-trihydroxy-6-methyloxan-2-yl]oxymethyl]oxan-2-yl]oxyphenyl]ethanone	113180	154336	0.116698	107648	0.680384	142002	0.0456662	123647	0.505872	98649.6	0.257586	187751	0.016799
4,32_333,1225m/z	CSID34448532	hercynylcysteine sulfoxide	37801.8	308071	2.63853e-06	68451.7	0.0717726	118214	0.100085	82141.6	0.149184	81416.1	0.112864	228191	0.00666609
3,27_425,0688m/z	CSID58145367	glucoiberverin	88259.5	203704	8.05682e-06	91628.4	0.702609	112267	0.00961202	108816	0.0315083	67027.1	0.0145572	249845	9.62994e-05
3,53_341,1087m/z	CSID10974	Melibiose	60381.4	153030	5.27597e-06	64226.4	0.226348	105534	1.95123e-07	96755.9	0.000459667	67505.5	0.0680401	366185	5.65873e-07
3,16_343,1268m/z	CSID24785064	(2E)-3-[2-(Hexopyranosyloxy)phenyl]acrylate	141086	104376	0.00141816	139424	0.832658	139134	0.80633	154310	0.220918	118828	0.0308207	115762	0.0304808
3,81_403,1386m/z	CSID106491	Matairesinol	71701.8	111388	0.0001713	93043	0.00189034	154779	5.11768e-07	154906	0.00196349	129226	0.0119427	180266	9.05016e-05
3,80_327,2289m/z	CSID24784812	Abieta-7,13-diene-18,18-diol	90927.1	65815.6	0.0241892	55497.9	0.000202122	206892	1.15293e-06	96508.3	0.627461	85118.8	0.538724	294103	2.637e-06
3,21_235,0744m/z	CSID4444110	Pinosylvin	88334.6	140384	0.000553041	111475	0.0819668	118740	0.0104072	95951.8	0.516038	113977	0.0521963	223750	0.000444709
3,47_435,1164n	CSID58829803	4-{3-[(6-Ethyl-2,4-diimino-1,2,3,4-tetrahydro-5-pyrimidinyl)oxy]propoxy}-3-(trifluoromethyl)benzenesulfonamide	64755.4	241512	0.000203438	63385.1	0.909349	195483	8.79394e-07	88764.3	0.0451713	82334.2	0.226127	145782	2.87058e-05
3,89_325,1062m/z	NCGC00380417-01!1-(2,4-dihydroxyphenyl)-2-(3,5-dimethoxyphenyl)propan-1-one	1-(2,4-dihydroxyphenyl)-2-(3,5-dimethoxyphenyl)propan-1-one	110587	163071	0.000694314	117810	0.550174	126719	0.215002	116342	0.538334	112610	0.864869	134746	0.0782559
4,29_191,0440n	CSID132953	6-formylpterin	166714	169825	0.934702	136513	0.461636	110104	0.128801	45315.5	0.00514108	162736	0.904039	89675.3	0.0586906
3,51_291,0654m/z	CSID3632	isoformononetin	118413	120555	0.810818	124674	0.642861	115141	0.599158	119244	0.914626	153755	0.169264	125942	0.241542
4,04_222,1117m/z	Hydrocotarnine	Hydrocotarnine	127936	141983	0.164092	173814	0.00248921	106132	0.0698233	109383	0.107262	127913	0.998247	90355.6	0.00334823
0,51_132,0297m/z	CSID5745	L-(+)-Aspartic acid	96259.3	99662.1	0.853953	125029	0.0582595	158036	0.000713559	159905	0.00390231	89221.5	0.587598	143459	0.0472542
3,11_471,0899m/z	CSID4444112	Quercitrin	78414.7	173031	0.000196117	100623	0.105739	66079.7	0.213155	195848	2.3747e-08	40189.5	0.000256672	214090	0.00581612
1,26_245,0594m/z	CSID90850	5-Fluoro-1-(beta-D-ribofuranosyl)-2(1H)-pyrimidinone	114325	64208.6	0.0146226	82485.1	0.243291	274995	0.004607	28054.4	0.000563843	108855	0.799958	191963	0.0172604
3,01_324,1546m/z	Isoxsuprine; LC-ESI-QTOF; MS2; CE	Isoxsuprine; LC-ESI-QTOF; MS2; CE	98076.6	94697	0.797339	112427	0.408054	155578	0.00234144	193468	0.00230894	109296	0.34789	98461.1	0.978609
5,32_341,2320m/z	CSID4512106	VERNOLIC ACID, CIS-(-)-	123755	135077	0.727183	81369.2	0.146499	106075	0.512161	107555	0.666096	200736	0.0671957	107031	0.513264
0,54_289,0331m/z	CSID4954442	L-Rhamnulose 1-phosphate	175799	81029.9	0.000597659	123934	0.0240533	58923.3	9.47021e-05	200336	0.365356	124037	0.0312578	95868.4	0.00164764
0,96_248,0315m/z	Pyridoxal 5-phosphate	Pyridoxal 5-phosphate	136153	81815.4	0.00163192	131830	0.756196	89735.1	0.00383784	156864	0.211367	119610	0.239433	139554	0.769339
0,54_210,0733n	CSID48060240	Liberine	86479.6	158927	0.00099858	141737	0.00157917	152363	0.00111319	117379	0.0172806	86119.5	0.958917	109073	0.0200957
2,71_373,0762m/z	CSID21865723	(1R,2S,5S,6S)-2-(3-Carboxypropanoyl)-5-[(1-carboxyvinyl)oxy]-6-hydroxy-3-cyclohexene-1-carboxylic acid	107438	144236	0.00200839	89230.1	0.0707818	100752	0.456753	80871.2	0.0155604	113694	0.716979	214818	3.32826e-05
3,03_234,1234m/z	4-Formyl-antipyrine; LC-ESI-ITFT; MS2; CE	4-Formyl-antipyrine; LC-ESI-ITFT; MS2; CE	98112.9	72093.2	0.000842005	152195	0.000220186	104623	0.322934	196870	0.000126765	118011	0.0226092	100546	0.767042
0,58_175,1187m/z	CSID6082	L-(+)-Arginine	83029	43606.9	0.0313494	99669.8	0.43976	181223	0.0198281	287066	0.000613323	40493	0.0228212	100464	0.39751
0,55_194,1155m/z	Gabapentin; LC-ESI-ITFT; MS2; CE	Gabapentin; LC-ESI-ITFT; MS2; CE	136291	101186	0.102696	193659	0.0972108	68350.4	0.00265651	141512	0.820096	117929	0.409666	67256.5	0.00342698
0,41_126,1273m/z	CSID390996	?-Coniceine	93558.4	179243	0.0104225	120610	0.0588933	75365.3	0.0124176	122822	0.133149	96856.6	0.677769	133222	0.00294741
5,56_300,2890m/z	C18_Sphingosine	C18_Sphingosine	86115.8	114321	0.00696807	77374.5	0.314287	122352	0.0152211	162253	0.000177345	110491	0.00702945	145830	0.000128534
3,58_343,0812m/z	CSID4444274	Ayanin	116171	127111	0.495196	116302	0.993254	114935	0.922852	126043	0.444276	123798	0.590794	94022.9	0.182996
0,51_222,0292m/z	CSID4491	Fenclonine	120644	69884.4	0.0172443	200703	0.00998163	53162.2	0.00434217	184422	0.0203704	59695.8	0.00748569	127366	0.682139
2,54_164,0710m/z	CSID5910	L-(-)-Phenylalanine	89171.9	68939.9	0.115443	120180	0.0781611	120982	0.0251436	134227	0.012482	129058	0.00867883	150455	0.00326265
2,82_352,0630m/z	CSID388579	2,5-Diamino-6-hydroxy-4-(5-phosphoribosylamino)pyrimidine	87038	28188.2	0.00287223	187667	0.0598623	174296	0.000156215	50782.6	0.0577857	79624.9	0.806885	204137	0.0218735
3,34_277,0088m/z	CSID108789	S3P	137404	93471.5	0.00510607	161257	0.0548806	93687.4	0.00328701	121992	0.187704	115254	0.0796336	87367.3	0.0015771
3,05_180,0512m/z	CSID24784710	N-Hydroxy-5-(methylsulfanyl)pentanethioamide	147160	162929	0.637361	129078	0.529266	146950	0.993815	43540.3	0.00296798	137099	0.766072	43411	0.00300944
3,36_382,0715m/z	CSID58145426	4,7-Dihydroxy-3-oxo-3,4-dihydro-2H-1,4-benzoxazin-2-yl D-glucopyranoside	135788	104737	0.00384236	136972	0.887792	112850	0.0354951	107832	0.00401329	106078	0.018316	94597.1	0.00043416
3,42_277,0640m/z	CSID58829681	S-[(1Z)-N-Hydroxy-2-phenylethanimidoyl]cysteine	65937.9	60461.9	0.48201	77141.6	0.179834	103947	0.000221189	113361	0.015914	179181	0.000396072	184960	5.67347e-07
4,14_337,1150n	CSID389235	1-O-(indol-3-ylacetyl)-beta-D-glucose	118990	37011.8	0.00352456	150702	0.548191	61340.7	0.0164923	102795	0.59413	249052	0.0130985	55747.6	0.00836031
3,10_353,0853m/z	4-methylumbelliferyl glucuronide; LC-ESI-QTOF; MS2; CE	4-methylumbelliferyl glucuronide; LC-ESI-QTOF; MS2; CE	113805	95250.3	0.0751519	131146	0.0950657	111115	0.782669	105132	0.408666	103709	0.356868	112508	0.888542
3,27_455,0964m/z	CSID559060	Flavin mononucleotide	97445.4	78471.2	0.0211009	124070	0.00217149	89902.8	0.191025	142332	0.000372096	124229	0.0176186	107966	0.238511
2,84_339,0711m/z	CSID58829735	8-Hydroxy-2-oxo-2H-chromen-3-yl beta-D-glucopyranoside	88327.6	102151	0.361215	110743	0.124144	142533	0.00332585	85238.2	0.792712	85663.9	0.783759	146349	0.0154862
3,74_379,0969m/z	CSID24785362	2-O-[(2E)-3-(4-Hydroxy-3-methoxyphenyl)-2-propenoyl]hexopyranose	100040	105247	0.172834	143178	5.31069e-05	107186	0.117208	114119	0.0782494	104177	0.545885	86764.3	0.00998023
3,42_192,0480m/z	CSID4620	Phenylmethylsulfonyl fluoride	99822.5	122395	0.0916777	116210	0.263435	115308	0.223916	120061	0.127771	114176	0.318104	70768.9	0.0334862
9,02_413,3771m/z	CSID13183578	Poriferasta-5,7-dien-3beta-ol	119530	108415	0.734263	184152	0.16177	66409.3	0.239379	111957	0.866315	126252	0.901626	41040.3	0.0588039
3,81_389,1229m/z	CSID24784971	7-Hydroxy-1-methyl-8-methylene-3-oxogibb-4-ene-1,10-dicarboxylate	87895.8	79421.9	0.559845	63190.4	0.129824	114625	0.145272	161913	0.00925306	133610	0.0627266	113344	0.183591
3,53_337,1031m/z	CSID81407923	L-gamma-Glutamyl-N-(2-carboxypropyl)-D-cysteine	69559.1	114020	6.24718e-07	60137.5	0.0934849	110142	0.000109852	78671.2	0.101067	86376.6	0.000404625	230578	1.91249e-05
0,86_426,0207m/z	ADENOSINE 5'-DIPHOSPHATE	ADENOSINE 5'-DIPHOSPHATE	129762	16419.7	0.0105491	57802.9	0.098725	35948.2	0.0254668	103520	0.53156	191754	0.269869	208399	0.115119
6,41_537,3037m/z	NCGC00380867-01_C27H46O9_9,12,15-Octadecatrienoic acid, 3-(hexopyranosyloxy)-2-hydroxypropyl ester, (9Z,12Z,15Z)-	NCGC00380867-01_C27H46O9_9,12,15-Octadecatrienoic acid, 3-(hexopyranosyloxy)-2-hydroxypropyl ester, (9Z,12Z,15Z)-	89261.6	125868	0.0499393	61891.5	0.0112194	125923	0.0101121	107040	0.112581	85280	0.725019	145454	0.000519307
3,16_137,0238m/z	CSID24784670	2-Amino-4-pyrimidinecarboxylate	76783.1	112464	0.00039847	75605	0.884181	63339.9	0.0805857	100594	0.0113124	78575.7	0.815856	229831	7.48274e-05
4,75_192,0655m/z	(2-oxo-2,3-dihydro-1H-indol-3-yl)acetic acid	(2-oxo-2,3-dihydro-1H-indol-3-yl)acetic acid	84345.2	55656	0.611177	235438	0.0893094	59026.7	0.698123	65765.4	0.763597	110558	0.720523	124911	0.60642
3,69_479,0789m/z	CSID7850861	neoglucobrassicin	95547.2	108062	0.289158	149617	0.0447128	119652	0.115887	61038.8	0.0720285	113955	0.142671	87478.8	0.475824
7,04_293,2112m/z	CSID4945820	colneleic acid	85901	11123.1	5.45287e-05	52381.1	0.0188084	190029	0.0760705	141501	0.0358022	221234	0.0413969	32685.1	0.000775404
10,43_140,0481m/z	CSID24784689	(5Z)-5-Ethylidene-2-methyl-4-oxo-4,5-dihydro-3-furanolate	123406	98846.9	0.0632234	148480	0.0794953	99411.2	0.0602577	99791.4	0.0713445	93246.6	0.0432556	69898.5	0.00121871
3,67_469,0803m/z	CSID58837648	Methyl (6aR,10aR)-6a,10a,12-trihydroxy-3,8-dimethoxy-1-methyl-6,7,10,11-tetraoxo-6,6a,7,10,10a,11-hexahydro-2-tetracenecarboxylate	105361	109483	0.675586	119202	0.194325	111683	0.396616	64524.8	0.00219357	107653	0.612161	112510	0.221315
0,92_87,0084m/z	CSID1031	Pyruvic acid	142477	61182.5	0.000372448	62984.6	0.000856002	67184.8	0.00090104	154910	0.46956	83788.1	0.00422978	156586	0.432712
2,97_345,1294m/z	Unknown (carbon number 15); PlaSMA ID-1897	Unknown (carbon number 15); PlaSMA ID-1897	95844.9	97190.2	0.872433	98567.3	0.586414	110370	0.0158039	123270	0.000114331	84191.3	0.022445	117030	0.00338968
3,66_305,1130m/z	CSID81407881	3-Acetyl-L-glutamic acid - 1H-indole (1:1)	97434.6	92642.6	0.434826	104334	0.485439	110238	0.153458	137902	0.00260324	90488	0.156983	90984.2	0.305812
0,54_115,0627n	CSID128566	L-Proline	102949	65817.1	0.036656	94247.8	0.629552	76964.5	0.131451	125900	0.252005	133115	0.270808	122653	0.654539
3,91_271,1543m/z	CSID58829769	(3E)-4-[(2R,4S)-2,4-Dihydroxy-2,6,6-trimethylcyclohexyl]-3-buten-2-one	108547	34641.5	0.00552733	91109.4	0.508708	49843.4	0.0190994	105401	0.915173	265589	0.0301093	66002.7	0.0645465
0,54_323,0277m/z	Uridine 5'-monophosphate	Uridine 5'-monophosphate	95882.8	73578.8	0.454586	97701.7	0.957989	91141.7	0.826159	114177	0.439554	165446	0.0283918	82073.8	0.568898
8,99_523,0720m/z	Quercetin-3-O-glucuronide	Quercetin-3-O-glucuronide	125811	78632.4	0.00015538	126478	0.944221	90100.2	0.000441727	124845	0.833407	102194	0.105476	68219.4	2.603e-05
0,89_169,0355m/z	CSID1142	Uric Acid	206059	25029.5	0.0539684	101235	0.240759	52569.8	0.092443	76769.5	0.149986	134162	0.407515	116606	0.32684
4,10_414,1147m/z	CSID24785752	N-(3-Methyl-2-buten-1-yl)-9-(5-O-phosphonatopentofuranosyl)-9H-purin-6-amine	86908	127333	0.0216648	65715.9	0.2382	196642	0.0126575	35356.2	0.00678808	114002	0.121288	79789.3	0.63463
3,73_325,2128m/z	CSID64808250	(3alpha,5beta,8alpha,9beta,10alpha,14beta)-3-Hydroxy-14-methyl-13-vinylpodocarp-12-en-2-one	94026.4	55970	0.00139608	61789.4	0.00484246	143297	0.000653914	91708.1	0.899509	95883.7	0.844779	161632	0.000509957
3,24_177,0543m/z	CSID4444190	hymecromone	81476	139826	0.0161984	82342.5	0.93519	89167.3	0.478437	120951	0.00825488	86142	0.714625	103164	0.171315
3,33_370,1119m/z	CSID24785393	[3-(Hexopyranosyloxy)-2-oxo-2,3-dihydro-1H-indol-3-yl]acetic acid	63430.4	144447	1.99727e-07	64146.2	0.906312	154550	9.3528e-07	119472	2.06917e-05	77925.9	0.0361042	75176.2	0.0541984
3,43_1000,1938m/z	CSID24785304	9H-Purin-6-amine, 9-[5-O-[hydroxy[[hydroxy[3-hydroxy-2,2-dimethyl-4-oxo-4-[[3-oxo-3-[[2-[[2-[3-oxo-2-[(2E)-2-penten-1-yl]cyclopentyl]acetyl]thio]ethyl]amino]propyl]amino]butoxy]phosphinyl]oxy]phosphinyl]-3-O-phosphonopentofuranosyl]-, ion(4-)	103189	83995.3	0.070421	124018	0.310311	112176	0.381383	98214.6	0.744322	92113.8	0.386924	82146.6	0.0726707
3,33_359,1235m/z	CSID24784721	(4E)-4-[(2E)-2-{[2-(4-Hydroxy-3-methoxyphenyl)ethyl]imino}ethylidene]-1,2,3,4-tetrahydro-2,6-pyridinedicarboxylate	99799.7	108368	0.162774	94108.1	0.363005	106363	0.322465	107455	0.229084	83854.4	0.0255623	91798.7	0.180871
3,59_326,0993n	CSID22912899	(2Z)-3-[2-(beta-D-Glucopyranosyloxy)phenyl]acrylic acid	66775.9	149172	0.000381789	46573.6	0.0878942	104811	0.0041926	128221	0.00976063	104698	0.0197665	90192.1	0.0537519
4,14_191,0582n	CSID2338343	2-oxindole-3-acetic acid	96577.6	21308.9	0.0048412	172054	0.182578	45135.8	0.0322748	106301	0.76959	128684	0.349254	118863	0.339375
6,66_339,2882m/z	CSID330477	1,2-DIOCTYL GLYCERYL ETHER	102662	159090	0.0374301	58227.4	0.0251325	73775.4	0.115073	105885	0.865767	69876.9	0.0716871	119122	0.349125
5,32_240,2320m/z	CSID390796	levomenol	50283.9	128314	0.0360031	90460.4	0.368848	14528.6	0.259796	58575.9	0.859436	85742.1	0.421701	258126	0.182289
3,15_295,0847m/z	CSID24808072	3-(5'-methylthio)pentylmalic acid	55294.8	282743	7.2925e-05	58358.4	0.766806	97593.4	0.00383268	50396.8	0.7445	42372.2	0.204026	95366.3	0.00729052
3,69_219,0584m/z	CSID10709969	3-(Isothiocyanatomethyl)-4-methoxy-1H-indole	93754.4	97219.2	0.662795	134266	0.00507632	93105.4	0.953541	85975.8	0.500157	101196	0.406857	72371.5	0.0256521
3,13_344,1086n	NCGC00380817-01_C15H20O9_	NCGC00380817-01_C15H20O9_	50183.7	278657	6.54861e-10	51704	0.62853	89598.8	0.000106312	57459.2	0.00218402	59289.6	0.0596325	84041.3	0.000566111
0,79_172,0966m/z	CSID61198948	(2E)-4-hydroxy-5-methyl-2-propylidene-3(2H)-furanone	140880	81699.8	0.00194222	106282	0.0704444	67930	0.000411561	161393	0.326089	31717.5	1.11023e-05	73245	0.000652812
4,11_473,1652m/z	CSID391122	Furcatin	93019.1	95120.5	0.924569	77180.9	0.225922	103547	0.454765	97744.6	0.777546	94211.8	0.942838	101858	0.60393
6,30_279,2320m/z	CSID4444105	Linoleic acid	120756	160498	0.231206	56095.4	0.0262225	50470.3	0.0165415	95847.5	0.444637	78769.6	0.154822	98885	0.410518
3,81_315,1802m/z	(E)-2-decylpent-2-enedioic acid	(E)-2-decylpent-2-enedioic acid	85019.4	72211.6	0.0941422	81525.4	0.718431	93451.7	0.251457	120096	0.00350214	145454	0.00414202	62514.8	0.0031448
9,75_777,5466m/z	CSID58145803	1,2-di-(9Z,12Z-octadecadienoyl)-3-(beta-D-galactosyl)-sn-glycerol	110358	60744.8	0.0176782	88566.4	0.176707	86156.5	0.358513	102718	0.629527	124086	0.444765	85223.7	0.387928
3,69_376,1054m/z	1-(3,4-dihydroxyphenyl)-6,7-dihydroxy-1,2-dihydronaphthalene-2,3-dicarboxylic acid	1-(3,4-dihydroxyphenyl)-6,7-dihydroxy-1,2-dihydronaphthalene-2,3-dicarboxylic acid	85970.7	138699	0.0115381	68170.2	0.0721428	72683.9	0.148918	113062	0.158852	112412	0.05378	61629.6	0.0186595
0,54_242,0780m/z	CSID5940	Cytidine	78801	153859	0.000126704	50338.5	0.04817	102730	0.0843021	59863.8	0.134101	83623.4	0.710994	118056	0.00627833
0,87_428,0352m/z	Adenosine_Diphosphate; LC-ESI-QTOF; MS2; CE	Adenosine_Diphosphate; LC-ESI-QTOF; MS2; CE	125911	34412	0.0118721	60097.1	0.0556723	45598.4	0.0215623	97562.9	0.407394	149991	0.505254	132677	0.837492
3,88_323,1268m/z	CSID82683	(-)-phaseollin	24493	277490	1.97735e-06	20853.1	0.266248	90457.3	0.00170972	41240.5	4.2531e-05	65477.3	0.000344612	125422	0.0011166
3,21_153,0186m/z	"2,5-DIHYDROXYBENZOATE"	2,5-DIHYDROXYBENZOATE	96468.9	87871.9	0.618428	80800	0.360198	108696	0.519213	52395.1	0.023491	87249	0.708245	131132	0.091305
4,96_353,2292m/z	CSID58829678	1-Hydroxy-1,2-ethanediyl dioctanoate	57022.3	57247.7	0.9953	127359	0.250752	13965	0.264654	146505	0.361071	164375	0.188532	77588	0.681545
3,89_549,0515m/z	CSID24785053	[[5-(2,4-dioxopyrimidin-1-yl)-3,4-dihydroxy-tetrahydrofuran-2-yl]methoxy-oxido-phosphoryl] (3,4,5-trihydroxy-6-methyl-tetrahydropyran-2-yl) phosphate	99055.7	112357	0.262639	110482	0.400957	86705.6	0.353937	80105.1	0.152798	89151.5	0.405568	65400.2	0.026217
0,77_138,0538m/z	CSID222	Anthranilic acid	152068	61625.7	0.00183537	93916.1	0.0163376	29628	0.000186565	82000.5	0.0313149	148597	0.892331	73274.6	0.00423225
1,07_153,0396m/z	Xanthine (not validated); PlaSMA ID-238	Xanthine (not validated); PlaSMA ID-238	100687	39477.1	1.31794e-05	63845.6	0.00501742	54021.4	6.70578e-05	125538	0.157897	122365	0.145202	132075	0.0566087
7,59_401,2670m/z	NCGC00385238-01_C25H36O4_	NCGC00385238-01_C25H36O4_	102451	83415.5	0.011724	113303	0.0283217	87145.3	0.0343192	91195.9	0.0564267	86498.6	0.0120759	71497.7	0.000922749
3,26_135,0446m/z	CSID21106184	BZ2605000	107346	67143	0.018417	73393.6	0.0369381	100386	0.733545	76488.3	0.0670573	112445	0.772138	97958.3	0.543182
6,70_295,2269m/z	FA 18:2+1O; PlaSMA ID-574	FA 18:2+1O; PlaSMA ID-574	95675.2	66960.5	0.248927	49785.4	0.129351	40164.5	0.0378177	63549.2	0.262008	110888	0.63124	206874	0.0367608
7,38_547,3266m/z	CSID58559	medicagenic acid	103125	56659.5	0.053657	55452.4	0.0595162	23228.2	0.00267604	173238	0.15611	107214	0.856827	113924	0.701237
1,41_166,0720m/z	(S)-(+)-Citramailc acid; LC-ESI-QTOF; MS2; CE	(S)-(+)-Citramailc acid; LC-ESI-QTOF; MS2; CE	111742	65981.1	0.000642822	121171	0.354391	57161.4	2.8635e-05	88119.5	0.036237	106569	0.562671	81765.3	0.00132409
3,19_182,0934m/z	CSID24785548	2-Oxo-6-pentyl-2H-pyran-4-olate	74586.7	135666	0.00899436	66789.4	0.549032	103837	0.0597551	78786.6	0.707347	73593.4	0.9516	94341.7	0.270004
8,70_363,2197m/z	CSID24785230	2,3-Dihydroxy-14-methyl-13-vinylpodocarp-12-en-11-one	228236	25767.9	0.121213	21298.6	0.11436	128658	0.436762	70884.6	0.225757	121508	0.388645	28526.1	0.126025
10,39_335,1508m/z	Unknown (carbon number 18); PlaSMA ID-1826	Unknown (carbon number 18); PlaSMA ID-1826	80312	79972	0.989109	123936	0.156474	71256.5	0.772251	115714	0.185044	96720.2	0.500996	55767.6	0.336002
3,99_739,2440m/z	CSID24785421	4-{(1E,3Z,6E)-7-[4-(Hexopyranosyloxy)-3-methoxyphenyl]-3,5-dihydroxy-1,3,6-heptatrien-1-yl}-2-methoxyphenyl hexopyranoside	9723.57	216150	2.45194e-06	4981.77	0.237318	82460.5	0.00144922	19069	0.0934235	26131.9	0.0879877	263840	0.00188175
0,56_226,9957m/z	CSID11625640	1-O-Phosphonatopentopyranose	94004.5	171874	0.00701945	48404.6	0.00546314	46716.9	0.00393494	196491	0.000387972	54542.2	0.00792866	8886.94	4.96443e-05
0,56_573,0973m/z	CSID25052047	4'-demethylrebeccamycin	169476	80885.7	0.00345486	49596.2	0.000872624	69127.8	0.00183334	113953	0.110217	75374.1	0.00237904	61477.1	0.00125467
3,21_156,0796m/z	CSID24785149	2-Methyl-4-oxo-5-propyl-4,5-dihydro-3-furanolate	79358	97012.2	0.0697551	94388	0.0607076	100786	0.0251278	82455.7	0.670193	82121.8	0.720412	83478.5	0.647777
3,60_446,1666m/z	CSID106743	Neolinustatin	50849.5	95420.6	0.0186383	73423.8	0.165336	102437	0.00312716	76224.2	0.0477965	54449.3	0.720637	166186	0.000665537
9,14_333,1342m/z	(3,6,9-trimethylidene-2-oxo-3a,4,5,6a,7,8,9a,9b-octahydroazuleno[4,5-b]furan-8-yl) acetate	(3,6,9-trimethylidene-2-oxo-3a,4,5,6a,7,8,9a,9b-octahydroazuleno[4,5-b]furan-8-yl) acetate	121245	78513.6	0.218229	74624.7	0.182716	53734.3	0.0653759	86615.8	0.433198	119656	0.967189	83537.1	0.336986
3,47_475,1892m/z	Voacalgine A	Voacalgine A	77789.3	71790.9	0.23136	103891	0.000666333	105736	0.0483283	102038	0.0058257	84768.7	0.164089	71790.8	0.145456
3,95_437,1414m/z	CSID10306387	Nothofagin	59143.9	201478	0.00235643	35591.6	0.0346719	80612.5	0.0612923	130366	0.00223315	58129.9	0.939111	52414.2	0.476703
7,36_241,1946m/z	CSID4947255	4,8,12-trimethyltrideca 1,3,7,11-tetraene	98851.4	79008.9	0.00164285	117890	0.0133521	81188.6	0.00127442	93416.3	0.179871	81443.5	0.00315968	61885.4	3.34375e-06
9,57_621,4359m/z	CSID58829795	(3beta,17xi)-Stigmast-5-en-3-yl D-glucopyranoside	104768	78892.9	0.0220278	108572	0.733689	76527.1	0.040838	88687.5	0.0512798	86376.2	0.0488115	66918.6	0.00218631
3,86_363,0742m/z	Lecanoric Acid	Lecanoric Acid	49364.8	153369	0.00134667	54504.3	0.394034	108497	0.00252271	63661.9	0.292776	110986	0.0326803	67305.3	0.0982255
4,21_373,1280m/z	CSID24785428	1-Methyl-8-methylene-3-oxogibb-4-ene-1,10-dicarboxylate	59327.3	107512	0.00466351	38481.3	0.0650737	76624	0.0543002	103354	0.0357806	98637.1	0.00169621	121598	0.000249534
3,79_452,0961m/z	CSID24785396	1-S-[(1Z)-6-(Methylsulfanyl)-N-(sulfonatooxy)hexanimidoyl]-1-thiohexopyranose	79982.3	131281	0.000274337	59911.8	0.0266996	120389	0.0115705	81515.3	0.911757	67845	0.207229	60555.9	0.00761087
0,54_268,1030m/z	CSID163230	2'-Deoxyguanosine	87561.5	64154.4	0.0143947	82967.1	0.530356	54608	3.30064e-05	141956	7.25275e-05	91163.8	0.580929	78897.1	0.309528
0,58_399,1434m/z	CSID2118	5-(3,4,5-Trimethoxyphenyl)-5,8,8a,9-tetrahydrofuro[3',4':6,7]naphtho[2,3-d][1,3]dioxol-6(5aH)-one	87694.4	61024.3	0.00196776	71140.5	0.211043	71168.1	0.0368294	144150	0.0067215	46965	0.000250725	117065	0.0160805
0,54_229,0882n	CSID4508619	L-(+)-ERGOTHIONEINE	84978	83149.9	0.867452	89697.6	0.659348	45430.5	9.28413e-05	83522.2	0.853021	97150.7	0.107308	115170	0.0204942
3,66_430,1488m/z	2,4,18-trihydroxy-15-(3-hydroxy-3-methylbutyl)-7,9,13-trioxapentacyclo[10.8.0.0?,??.0?,?.0??,??]icosa-1(12),2,5,10,14,16,18-heptaen-20-one	2,4,18-trihydroxy-15-(3-hydroxy-3-methylbutyl)-7,9,13-trioxapentacyclo[10.8.0.0?,??.0?,?.0??,??]icosa-1(12),2,5,10,14,16,18-heptaen-20-one	34986.4	252237	3.25662e-07	29509.2	0.0818079	99157.3	4.07429e-06	91665.4	8.74117e-05	24826.9	0.00595458	66364.5	0.00314232
3,23_455,1307m/z	CSID21468816	(-)-Medicocarpin	86803.2	76919.6	0.341482	117244	0.0183793	69407.2	0.116612	123638	0.010712	60229.8	0.0648322	62028.5	0.0375658
2,97_454,2331m/z	"MLS001160488-01!2-[(8,8-dimethyl-2-oxo-4-propyl-9,10-dihydropyrano[2,3-h]chromen-5-yl)oxy]-N-(pyridin-2-ylmethyl)acetamide"	[(8,8-dimethyl-2-oxo-4-propyl-9,10-dihydropyrano[2,3-h]chromen-5-yl)oxy]-N-(pyridin-2-ylmethyl)acetamide	15327.4	19397.1	0.4519	42854.2	0.000255634	15933.1	0.871281	36519	0.0185038	441575	0.335488	17934.4	0.47425
3,88_187,0752m/z	1-Naphthoic acid methyl ester	1-Naphthoic acid methyl ester	32431.1	244629	9.64097e-06	32160.5	0.932592	74591.5	0.00053518	39983.4	0.0933259	48626.6	0.0347121	116606	0.00492867
3,36_307,1758m/z	Feruloyl agmatine (isomer of 1608); PlaSMA ID-1607	Feruloyl agmatine (isomer of 1608); PlaSMA ID-1607	79719.3	49321.8	0.00634807	90681	0.484404	62156	0.0739836	123912	0.00350004	115168	0.0842972	65156.8	0.227632
8,87_409,2009m/z	CSID158697	(8aR,10aS)-2,3-Dihydroxy-4-isopropyl-10a-methyl-6-(4-methyl-3-penten-1-yl)-9,10-dioxo-5,8,8a,9,10,10a-hexahydro-1-anthracenecarbaldehyde	90375.5	104585	0.0529567	82450.8	0.15192	77031.2	0.0440847	87009.9	0.513531	71419	0.00722421	71078.8	0.00665472
3,21_385,1625m/z	CSID4573832	gibberellin A19	57695.5	98084.1	0.00160193	80417.2	0.0018023	99921.2	0.000311111	83526.5	0.00365441	69106.3	0.0432547	95144.8	0.00324317
2,46_247,1283m/z	CSID28533246	2,4-Diacetamido-2,4,6-trideoxy-alpha-D-mannopyranose	54873.4	90239.3	0.0150501	43399.1	0.32883	112552	0.0025216	79436.4	0.0203964	58147	0.804296	142931	0.00022538
5,17_385,0521m/z	CSID24785285	1-S-[(1E)-N-(Sulfonatooxy)-5-hexenimidoyl]-1-thiohexopyranose	70680.6	187295	0.154664	69616.1	0.953789	86879	0.0813765	10842.4	3.85262e-08	111393	0.168406	42851.9	0.00617239
3,18_451,2014m/z	MLS001140791-01!(2S)-1-[(2S)-2-[(5-methoxy-1-methylindole-2-carbonyl)amino]-4-methylsulfanylbutanoyl]pyrrolidine-2-carboxylic acid	MLS001140791-01!(2S)-1-[(2S)-2-[(5-methoxy-1-methylindole-2-carbonyl)amino]-4-methylsulfanylbutanoyl]pyrrolidine-2-carboxylic acid	22849	100011	6.62055e-06	16324.9	0.278747	176283	0.00015426	12084.4	0.0581329	52477.1	0.233781	198760	6.9438e-05
6,05_306,1355m/z	CSID24784714	3-(2-Hydroxy-4-methoxyphenyl)-4,7-chromanediol	83350.2	51292.5	0.00153669	88442.6	0.656202	102208	0.129223	71808.8	0.111857	103557	0.194057	68778.3	0.173141
0,84_222,1118m/z	"MLS001049023-01!6,7-dimethoxy-2-methyl-3,4-dihydroisoquinolin-1-one"	MLS001049023-01!6,7-dimethoxy-2-methyl-3,4-dihydroisoquinolin-1-one	92203.7	77855.5	0.0883074	112465	0.0375114	63477.3	0.00372632	89620.7	0.747757	75513.1	0.0536969	54287.1	0.0006483
5,56_146,0576m/z	CSID14649571	4-Hydroxy-3,3-dimethyl-2-oxobutanoate	73975.4	48140.5	0.0987859	134851	0.0541152	77748.2	0.812632	67418.7	0.760018	117274	0.0739863	37289	0.00909953
3,19_549,0487m/z	CSID167268	UDP-beta-L-rhamnose	84199.1	31985.1	0.0238851	84400.2	0.993116	82315.3	0.926288	38535.7	0.0558609	156425	0.0178236	76954.7	0.734457
8,50_487,3417m/z	CSID24785685	10,11-Dihydroxy-9-(hydroxymethyl)-2,2,6,6b,9,12a-hexamethyl-1,3,4,5,6,6a,6b,7,8,8a,9,10,11,12,12a,12b,13,14b-octadecahydro-4a(2H)-picenecarboxylic acid	58634.1	44475.1	0.123914	78802.8	0.0540775	127415	0.00186296	79095.8	0.071562	56487.2	0.80552	108610	0.0162814
3,11_245,0929m/z	CSID19896	Buthionine sulphoximine	60218.8	53896.8	0.30141	74784.9	0.132848	128646	1.59951e-05	57719.2	0.650595	78715.9	0.0466532	99032	0.00276891
8,82_334,1681m/z	Atropine	Atropine	127536	2594.05	3.28766e-05	10582.2	5.33235e-05	135109	0.757073	60051.1	0.0148395	98057.8	0.235557	116980	0.629063
2,94_325,1147n	CSID24785452	1-Deoxy-1-(6,7-dimethyl-2,4-dioxo-2H-pteridin-3-id-8(4H)-yl)pentitol	55159.8	96093.7	0.00251829	58729.1	0.571735	102227	0.000109708	88174.3	0.00700334	63813.5	0.074946	81359.3	0.00670798
0,56_303,0368m/z	CSID24785546	4,5,6-Trihydroxy-2-oxo-7-(phosphonatooxy)heptanoate	80058.6	68230.9	0.0154335	73283.9	0.541411	127419	6.6793e-06	77047	0.670577	33679.7	5.86368e-07	85199.8	0.496023
0,52_317,0539m/z	CSID4884931	Melanin	59676	82258.4	0.0246666	85132.9	0.0191101	108445	0.000454493	47048.8	0.0320395	102607	0.000575266	57189	0.6905
8,55_414,1555m/z	CSID89017	Allocryptopine	83744.2	5230.59	0.000453261	32439.2	0.00919208	118641	0.0877654	106956	0.337218	74486.2	0.640675	119853	0.0462197
2,82_95,0485m/z	CSID971	Benzenol	92676.1	71199.7	0.191621	80392	0.613948	63694.6	0.134877	65347.1	0.22087	114955	0.27738	52280.3	0.0285111
3,42_172,0747m/z	CSID56062	S-(-)-Cathinone	75949.4	70709.3	0.527057	98408.3	0.0385522	70747.7	0.54795	85100.7	0.294893	87516	0.247525	49199.2	0.0093621
1,28_341,1076m/z	Trehalose	Trehalose	107957	52776.5	0.0560155	48187.7	0.0770629	44819.5	0.0381441	59200.1	0.256819	128115	0.575674	95000.5	0.629674
5,71_394,2351m/z	CSID58827363	aurachin C epoxide	85466.5	41097.8	0.00090057	88747.8	0.848958	42231.8	0.000893728	105652	0.169904	107136	0.0523567	63800.4	0.125373
0,52_399,0939m/z	CSID388609	Scopolin	58754.9	87720.9	0.187387	90832.5	0.191387	9578.68	0.00413495	49390.1	0.529981	148816	0.00983172	86934	0.190544
5,85_424,2457m/z	CSID4943597	Aurachin B	143761	14203.4	0.000683836	87730.1	0.216826	50957.4	0.00689505	45654.9	0.00488137	127873	0.745382	61845.5	0.0100256
3,29_245,1857m/z	Unknown (carbon number 12); PlaSMA ID-1026	Unknown (carbon number 12); PlaSMA ID-1026	71068.4	27625.7	0.00768588	112983	0.12355	55789.6	0.190051	142949	0.00981171	77128.3	0.733112	41301.1	0.0323191
5,26_258,2787m/z	CSID959	1-hexadecanal	66638.7	259087	0.0469952	37524.9	0.506764	18278.4	0.243361	18013.2	0.232354	55490	0.797387	72046.6	0.908917
6,91_293,2111m/z	CSID17220743	9(10)-EpODE	83126.1	82342.6	0.976058	30669.4	0.0490132	40410.1	0.112149	48608.4	0.26132	74654.1	0.745329	165510	0.0813392
3,56_205,1696m/z	DEP_188.1433_10.1	DEP_188.1433_10.1	67549	39477.9	0.0154031	49188.6	0.0371932	89872	0.0306489	64459.6	0.786634	63191.1	0.665171	151069	9.86757e-05
3,59_162,0943m/z	CSID24784873	(E)-6-(methylsulfanyl)hexanal oxime	83776.8	120818	0.0176252	59400.1	0.0550409	117255	0.0181606	30422.1	0.00108606	60481.3	0.0990963	46957.6	0.0108181
3,95_461,1644m/z	CSID115929	2-Phenylethyl 6-O-beta-D-xylopyranosyl-beta-D-glucopyranoside	51085.7	106303	0.0223674	84774.7	0.216962	125082	0.00102409	61498.1	0.543059	32368.5	0.1779	55734.6	0.759116
3,51_265,0849m/z	Equol	Equol	60013.5	84985.5	0.00427024	58200.6	0.730746	79657.3	0.000210889	69166	0.168864	74367.7	0.0912221	85862.8	0.000250282
3,55_531,1100m/z	NCGC00380543-01![(2R,3S,4S,5R,6R)-6-[(5,8-dihydroxy-4-oxo-2,3-dihydro-1H-naphthalen-1-yl)oxy]-3,4,5-trihydroxyoxan-2-yl]methyl 3,4,5-trihydroxybenzoate	[(2R,3S,4S,5R,6R)-6-[(5,8-dihydroxy-4-oxo-2,3-dihydro-1H-naphthalen-1-yl)oxy]-3,4,5-trihydroxyoxan-2-yl]methyl 3,4,5-trihydroxybenzoate	80026.9	70304.4	0.256085	88633.1	0.394644	67676	0.148551	76485.2	0.664502	66848.6	0.261307	62085	0.0483785
0,84_176,0317n	ASCORBIC ACID	ASCORBIC ACID	86878.2	77448.1	0.752238	74015.4	0.715618	30912.6	0.0997234	71027.6	0.668129	118396	0.374472	50309.9	0.258829
7,20_299,2580m/z	CSID19028	Glycol palmitate	76340.4	80485	0.842496	92246.2	0.031826	65454.7	0.0847474	74632.5	0.786095	68912.8	0.246987	50901.9	0.00276265
9,99_744,5607m/z	CSID7825684	27-Amino-24-hydroxy-24-oxido-18-oxo-19,23,25-trioxa-24lambda~5~-phosphaheptacosan-21-yl (9Z)-9-octadecenoate	87919.1	44652.7	0.000248393	87241.3	0.922499	62005.6	0.023267	79721.8	0.215508	80840	0.643511	66464.2	0.0453567
3,86_507,0738m/z	CSID4444211	2-(3,4-Dihydroxyphenyl)-5-hydroxy-4-oxo-4H-chromen-7-yl beta-D-glucopyranosiduronic acid	50830	72599.6	0.016406	65895.9	0.0800609	70816	0.00435581	85469.3	0.436274	106763	0.134961	50162.2	0.862554
3,18_320,1265m/z	CSID4575366	Oripavine	62975.5	78829.9	0.0446021	62421.4	0.931139	80485.1	0.0411591	60354.2	0.683965	68611	0.603088	88761.5	0.0443752
0,54_504,1677n	Maltotriose	Maltotriose	25373.6	233710	1.37207e-08	28716.7	0.523378	36806.5	0.1216	25142.5	0.974603	39587.8	0.0221743	106014	5.42925e-05
3,42_231,0589m/z	CSID34258854	2-Amino-4-hydroxy-7,8-dihydro-6-pteridinecarboxamide	60449.9	72522.7	0.0616223	74928.9	0.105132	74284.7	0.0472616	70225.7	0.17259	73650	0.0668831	68167.6	0.245871
5,81_302,3046m/z	CSID26324082	(9Z)-9-Octadecene-1,18-diol	54685.1	75741.2	0.0160021	47819.5	0.370515	71931.6	0.0925121	94422.3	0.00275517	57551.4	0.672067	90683.8	0.000879728
0,38_246,9633m/z	CSID58830048	(4-Bromo-1,3-phenylene)dimethanediol	54326.5	78317.2	0.132492	85610.6	0.222379	67646.1	0.211018	80034.7	0.0592113	62097.8	0.630514	63703.3	0.346745
2,93_164,0708m/z	Cumarin	Cumarin	51912.3	136168	4.73208e-05	51976.9	0.992202	73981.4	0.0474041	63512.5	0.139174	56915.1	0.475914	53890.7	0.769756
0,43_256,0809m/z	methyl 2-[(2,3-dihydroxybenzoyl)amino]-3-hydroxypropanoate	methyl 2-[(2,3-dihydroxybenzoyl)amino]-3-hydroxypropanoate	81872.4	59522	0.0135754	111095	0.0176068	72481.8	0.336774	92718.8	0.262812	55542	0.00205214	14601.9	2.20635e-06
9,97_140,9513m/z	CSID1085	Sulfate dianion	75036	62594.9	0.103144	89779.7	0.0503173	69947.1	0.560903	67833.6	0.294408	67495.6	0.264596	54089.6	0.013025
3,23_363,1428m/z	CSID391677	GIBBERELLIN A8-CATABOLITE	55018.4	63646.8	0.0580173	67498.2	0.122251	55523.8	0.902078	87315.1	0.00225749	68039	0.0828343	87965.6	0.0016386
6,43_200,2005m/z	CSID27642	(-)-geosmin	71620.6	67848.7	0.584146	92603.3	0.00547314	64058.8	0.157542	79300.2	0.196717	63340.1	0.18008	44900.8	0.00100789
0,50_127,0508m/z	CSID84456	Dihydrothymine	49946.3	37827.8	0.0199925	53586.1	0.604633	89992.6	0.0025728	107666	0.000629775	73482.9	0.0251079	66865.5	0.0320404
4,24_526,1425m/z	CSID81407895	L-gamma-Glutamyl-L-cysteinylglycine - 3-(isothiocyanatomethyl)-4-methoxy-1H-indole (1:1)	30471.2	107586	0.0120147	116971	0.0054285	53104.5	0.496449	25930.6	0.812132	92785.5	0.198009	52245.3	0.291491
3,22_366,1757m/z	CSID16249282	2-(hydroxymethyl)-6-[6-(3-methylbut-2-enylamino)purin-9-yl]tetrahydropyran-3,4,5-triol	77966.5	54621.7	0.0512051	89317.7	0.32434	41683.8	0.00597847	80257.7	0.851401	75434.2	0.817638	58282.5	0.101745
0,53_118,0859m/z	CSID209512	N,N-Dimethyl-beta-alanine	59187.9	88824	0.0676727	76790	0.0882216	35327	0.00568369	95431.6	0.0256444	81258.1	0.0395424	39004.3	0.0293364
5,44_158,1535m/z	CSID4446457	3-Nonenal	65415.1	82557.3	0.447746	119947	0.0685801	33610.4	0.202122	63158.9	0.932949	62709.2	0.920955	44379.4	0.429734
3,69_333,0917m/z	CSID24785656	1-O-[(2E)-3-Phenyl-2-propenoyl]hexopyranose	60510.7	66197.6	0.44824	80760.3	0.047861	73730.3	0.195498	50816.9	0.106288	81488.1	0.0072658	57567.2	0.556089
1,25_170,0442m/z	CSID16	2,3-dihydrodipicolinic acid	61818.4	63417.3	0.791657	82823.6	0.0789541	56471.7	0.408548	83890.9	0.0052184	60945.8	0.900789	60794.9	0.889376
1,51_243,9895m/z	CSID13115336	Dimethylallyl pyrophosphate trianion	111429	25156.5	0.00287058	52945.9	0.0358372	24612.1	0.00304775	167233	0.116095	33937.1	0.0054019	48375.3	0.019415
6,76_321,2418m/z	5-[(8aS)-2,5,5,8a-tetramethyl-3-oxo-4a,6,7,8-tetrahydro-4H-naphthalen-1-yl]-3-methylpentanoic acid	5-[(8aS)-2,5,5,8a-tetramethyl-3-oxo-4a,6,7,8-tetrahydro-4H-naphthalen-1-yl]-3-methylpentanoic acid	77142.5	44736.8	0.000302497	71420.6	0.441675	58260.4	0.0159349	76526.3	0.925218	66925	0.166728	67393.1	0.159493
3,23_197,0805m/z	CSID4445309	(E)-5-hydroxyconiferyl alcohol	31689.5	120213	1.78243e-09	26486.5	0.0358261	99069.2	2.42338e-05	50775	0.00230818	49409.1	0.00907097	83165.4	6.06651e-06
1,95_364,0681m/z	CSID394863	8-oxo-dGMP	87512.2	48840	0.00113357	74959.2	0.0469648	50537.5	0.00032282	65285.3	0.00532908	73432.9	0.132501	60199.8	0.00113855
3,35_137,0593m/z	CSID7189	Piceol	53275.3	106254	0.000212418	41551	0.105149	66402	0.0981457	58434.9	0.423425	42556.2	0.150726	92046.2	0.00183856
9,51_500,3103n	CSID24784668	2,3-Dihydroxyolean-12-ene-23,28-dioate	63625.5	88780.1	0.0279903	42593.7	0.0293449	89211.4	0.0260928	48416.2	0.0949573	40981	0.0270392	86493.4	0.00556781
3,93_491,1004m/z	CSID24785753	1-S-[(1E)-9-(Methylsulfinyl)-N-(sulfonatooxy)nonanimidoyl]-1-thiohexopyranose	49074.8	73242.9	0.0057038	52941.3	0.493623	90183.1	0.000733736	44051.2	0.386514	58284.7	0.119222	87937.2	0.00305426
3,09_454,2333m/z	"MLS001160369-01!2-[(8,8-dimethyl-2-oxo-4-propyl-9,10-dihydropyrano[2,3-h]chromen-5-yl)oxy]-N-(3-imidazol-1-ylpropyl)acetamide"	2-[(8,8-dimethyl-2-oxo-4-propyl-9,10-dihydropyrano[2,3-h]chromen-5-yl)oxy]-N-(3-imidazol-1-ylpropyl)acetamide	6208.73	6024.79	0.909078	7007.39	0.622001	7892.71	0.27959	9568.31	0.0747851	406671	0.340873	10555	0.0382757
3,78_367,0770m/z	Unknown (carbon number 14); PlaSMA ID-676	Unknown (carbon number 14); PlaSMA ID-676	58087	44406.6	0.31149	53051.3	0.732248	95940.3	0.00456027	60331	0.879918	78261.9	0.182339	63495.4	0.735043
3,45_377,0536m/z	CSID4444282	3,3',4',5,7-pentahydroxy-8-methoxyflavone	68627	70672.1	0.814423	75735.7	0.313765	62195.1	0.312787	53461.6	0.0215477	72002.4	0.183916	49491.6	3.25369e-05
0,52_300,0480m/z	CSID389821	GlcNAc-6-P	62479.7	61325.5	0.845825	81309.8	0.025962	23860.8	9.39583e-05	57261.1	0.475684	91085.6	0.0141812	65259.5	0.646801
3,48_454,2276m/z	CSID24785557	Diphosphoric acid, mono[(2E)-3,7,11,15-tetramethyl-2-hexadecen-1-yl] ester, ion(3-)	54751.9	47680.6	0.277947	42739	0.0948188	105150	0.00325898	39866.1	0.0412915	84666.3	0.271457	66580	0.154056
3,63_464,1530m/z	CSID4476876	247AW3A88C	31040.5	101576	5.00512e-07	35478.1	0.144118	93589.4	6.77006e-07	64966.6	0.000240956	33382.5	0.593864	80974.9	5.60313e-07
3,38_378,1001m/z	CSID24785633	1-S-[(1Z)-N-Hydroxy-6-(methylsulfanyl)hexanimidoyl]-1-thiohexopyranose	61073.5	55853.1	0.188388	75050.1	0.181593	53707.4	0.0880044	86605.5	0.000563219	60195.8	0.894401	48181	0.00706035
0,52_217,0294m/z	CSID5142	sulfanilamide	92154.5	42015	0.000513401	44535.5	0.00101277	43084.9	0.000446746	113981	0.350617	87303.7	0.675797	16287.7	2.03899e-05
8,18_740,4651m/z	CSID24785160	2,3-Dihydroxypropyl 2-[(3E)-3-hexadecenoyloxy]-3-[(9E,12E,15E)-9,12,15-octadecatrienoyloxy]propyl phosphate	47402.8	132179	0.0124143	53690.4	0.586835	44831.7	0.825913	52368.2	0.534233	51439.6	0.63062	55776.7	0.326434
0,85_504,1680n	Raffinose	Raffinose	5692.55	274272	1.69748e-06	920.558	0.01079	6454.92	0.802023	10626.2	0.0629653	4187.2	0.42589	135209	5.10276e-06
3,13_231,0724m/z	NCGC00384567-01_C10H12N2O3_N-(2-Aminobenzoyl)alanine	NCGC00384567-01_C10H12N2O3_N-(2-Aminobenzoyl)alanine	61410	56690.9	0.286556	79314.1	0.00989997	59577.9	0.683737	75192.2	0.0532966	59175.2	0.612849	45669	0.00508054
8,97_455,3155m/z	CSID4445513	e-Tokoferol	37420.9	122837	0.000109847	21577.2	0.0309818	95661.4	1.19866e-05	33308.8	0.607002	23469.6	0.0709197	102372	0.0013271
6,68_279,2313m/z	Unknown (carbon number 18); PlaSMA ID-1339	Unknown (carbon number 18); PlaSMA ID-1339	70854.4	57651.9	0.337171	44054.4	0.115177	29528.7	0.00597112	49194.4	0.20079	69732.5	0.944	113841	0.060641
5,12_274,2735m/z	CSID960	Palmitic Acid	59507.6	84816.8	0.585438	56020.4	0.93209	30290.5	0.538813	32953.8	0.550026	68170.3	0.864207	102091	0.464253
6,14_330,2182n	CSID6002	Hydroxyprogesterone	65065.6	60414	0.372107	82885.6	0.00151531	53611	0.0218237	64822.3	0.954019	59421.8	0.218541	47461.1	0.00143476
3,06_178,1336m/z	CSID3416555	N-Methylmyosmine	40786.2	30804.1	0.67906	22867.2	0.440119	21942.7	0.404695	24735.6	0.485055	67784.4	0.433777	222815	0.024724
4,14_144,0449m/z	2-Hydroxyquinoline	2-Hydroxyquinoline	37320.5	36620.3	0.952016	33203.7	0.662681	184937	0.000172299	19151	0.0604556	41278.1	0.643384	78202.9	0.0326716
2,93_322,0913m/z	CSID13582472	1-O-(4-Aminobenzoyl)hexopyranose	52823.7	63781.3	0.0112485	50321.4	0.516735	74934.6	0.000468496	61717.4	0.203684	55112.7	0.511469	69115.8	0.00125911
3,09_179,0344m/z	Caffeic acid	Caffeic acid	55129	40678.3	0.0805577	45003	0.303175	54775.4	0.963099	90976.1	0.0015101	73156.6	0.0609478	67843.8	0.224015
7,09_485,1383m/z	CSID24604774	N-[(4S)-4-Ammonio-4-carboxylatobutanoyl]-S-[(1Z)-N-hydroxy-2-phenylethanimidoyl]-L-cysteinylglycine	62704.2	52671.2	0.135778	77812.7	0.0115067	57935.9	0.226692	66989.1	0.451699	63710.1	0.862639	45027.1	0.00215518
3,30_480,1564m/z	CSID64808405	L-gamma-Glutamyl-S-[(1E)-N-hydroxy-2-(1H-indol-3-yl)ethanimidoyl]-L-cysteinylglycine	24190.9	77341	1.46316e-05	35762.1	0.021893	76310.5	5.62666e-05	100079	6.02981e-06	47678.7	0.0046057	65367.2	0.000768209
3,21_149,0591m/z	p-Coumaraldehyde	p-Coumaraldehyde	42028.7	80209.4	0.000203104	43723.1	0.619579	90606.5	0.000372451	66750.2	0.00157008	47955.7	0.187495	55220	0.0174232
4,80_427,1408m/z	CSID140629	beta-peltatin A methyl ether	64500.5	22074.2	0.0183211	51159.5	0.541974	51488.5	0.477787	83914.5	0.35741	108278	0.0189822	43626	0.174336
3,42_233,0663m/z	CSID71754	1,3,7-Trimethyluric acid	68329.3	57673.4	0.0623166	68765.2	0.928348	59258.6	0.105915	56679.2	0.0315626	61668.4	0.325333	52628.8	0.0135733
0,51_243,0164m/z	CSID4573657	(E)-4,6-dioxo-2-Octenedioate	56360.9	46167.3	0.0580643	61447.8	0.374971	85586.1	0.0326682	54457.4	0.693185	72377	0.0461923	48210.8	0.138591
6,05_447,1332m/z	Irigenin Trimethyl Ether	Irigenin Trimethyl Ether	59996.4	43697.8	0.00150235	76061.8	0.00850781	53428.4	0.313613	55029.5	0.446324	74748.5	0.103807	61222.2	0.960751
0,55_217,0157m/z	CSID4525536	4,9-Dihydroxy-7H-furo[3,2-g]chromen-7-one	55374.8	51429.5	0.656601	62060.3	0.618887	59568.9	0.682834	76903.3	0.010811	63469.9	0.599361	55100.2	0.984821
2,71_347,1453m/z	CSID9798	Cyclohexane-1,2-diaminetetraacetic acid	50224.4	51398.1	0.85301	74169.9	0.0142388	50233.2	0.998755	83423.2	0.000192237	49326.4	0.908789	63906.1	0.197406
2,96_376,1170m/z	3-methyl-8,10,20,22-tetraoxa-3-azapentacyclo[15.7.0.0?,??.0?,??.0??,??]tetracosa-1(17),5,7(11),12,18,23-hexaen-14-one	3-methyl-8,10,20,22-tetraoxa-3-azapentacyclo[15.7.0.0?,??.0?,??.0??,??]tetracosa-1(17),5,7(11),12,18,23-hexaen-14-one	66495.8	57139.9	0.0317469	73798.1	0.184993	60309	0.103826	56862	0.0210724	51891.3	0.00193222	53968	0.00103362
3,51_263,0698m/z	CSID9056	FUrd	55673.8	67469.3	0.106736	57371	0.802789	63427.3	0.154191	50811.9	0.321733	68677	0.28155	54624.9	0.835959
0,92_162,0754m/z	CSID388506	O-Acetyl-L-homoserine	52469.8	108664	1.17852e-05	72030.9	0.0155295	53183.1	0.888027	41632.1	0.0420498	48270.5	0.434979	40385.4	0.032781
0,67_210,0393m/z	CSID10626897	acetylglutamate	95588.3	29561.8	0.00215811	114212	0.322172	24653	0.00140576	19898.3	0.000925119	109742	0.421445	18166.2	0.000781837
3,81_328,0574m/z	CSID21239103	5-Hydroxy-3-(4-methoxyphenyl)-4-oxo-4H-chromen-7-olate	44246.3	54742.9	0.0673902	53519.7	0.0351311	70230.4	0.000157535	56243.2	0.136796	68439.8	0.000907225	59358.7	0.0161581
0,49_154,0616m/z	CSID86945	bacimethrin	27096.6	33190.9	0.107933	44108.2	0.00503401	133011	1.15341e-05	51007.7	0.00108389	43426.1	0.00933844	74779.3	1.36283e-06
3,88_348,1070m/z	3-(1,2-dihydroxypropyl)-1,6,8-trihydroxyanthracene-9,10-dione	3-(1,2-dihydroxypropyl)-1,6,8-trihydroxyanthracene-9,10-dione	54174.1	53532.4	0.936662	44448.9	0.23065	74959.2	0.0139456	40607.3	0.301011	69243.7	0.275425	68909	0.0727485
7,20_249,1489m/z	2-[(1S,2S,4aR,8aS)-1-hydroxy-4a-methyl-8-methylidene-1,2,3,4,5,6,7,8a-octahydronaphthalen-2-yl]prop-2-enoic acid	2-[(1S,2S,4aR,8aS)-1-hydroxy-4a-methyl-8-methylidene-1,2,3,4,5,6,7,8a-octahydronaphthalen-2-yl]prop-2-enoic acid	60608	50562	0.00182771	72987.7	0.00215302	54878.4	0.00491111	63037.5	0.51424	55781.4	0.17097	45768.2	0.000205185
3,48_359,1466m/z	(E)-3-(3,4-dimethoxyphenyl)-1-(2,4,6-trimethoxyphenyl)prop-2-en-1-one	(E)-3-(3,4-dimethoxyphenyl)-1-(2,4,6-trimethoxyphenyl)prop-2-en-1-one	34839	73772.4	1.07859e-08	35878.8	0.547109	66922.5	2.02577e-05	59158.6	2.07185e-06	42712.7	0.00271514	89237	4.56853e-08
6,32_337,1638m/z	CSID9625377	5-[3-(Benzyloxy)-4-methoxybenzyl]-2,4-pyrimidinediamine	65630.7	59451.9	0.299221	78898.7	0.0362901	42139.6	0.00867884	52949.1	0.0792722	59573.9	0.320891	41956.9	0.00298141
0,77_186,0758m/z	CSID8155	Vanillic acid	113562	32321.5	0.000254282	86233.3	0.101952	19127.2	8.38813e-05	16949.8	8.0622e-05	96420.7	0.303458	32678.6	0.000298022
0,57_226,0712m/z	Unknown (carbon number 10); PlaSMA ID-867	Unknown (carbon number 10); PlaSMA ID-867	52387	88309.6	0.000106513	38816.6	0.0209996	51641.3	0.839025	50040.6	0.683692	50208.2	0.455104	65140.4	0.0294107
9,78_429,3720m/z	CSID20016176	3beta-hydroxy-4beta-methyl-5alpha-cholest-7-ene-4alpha-carbaldehyde	36651.9	97941.2	0.000114764	44319.9	0.471287	58563.4	0.0120123	63826.7	0.168602	37902	0.926802	55836.4	0.025636
5,56_282,2786m/z	CSID4446508	(9Z)-9-Octadecenamide	47216.9	60134.8	0.0349119	38481	0.122044	52971.2	0.189736	84495.5	0.00139285	59949.6	0.036882	51773.7	0.407096
1,48_161,0448m/z	CSID112421	1,5-Anhydro-D-fructose	67504	40806.6	0.246432	34959.8	0.150215	17022.8	0.0355041	33245.5	0.137489	13384.1	0.027834	186449	0.00634061
3,51_193,0499m/z	Ferulic acid	Ferulic Acid	65888	54872.4	0.0081431	58719.1	0.200626	48803	0.000151279	50827.1	0.00297133	58697.3	0.25043	53964.5	0.00286741
3,91_299,0585m/z	CSID4444394	MFCD18450728	46334.4	64099.1	0.0241452	49059.4	0.647132	59688.4	0.0477472	57349.4	0.064762	40987.3	0.363601	74135.7	0.0115081
10,31_407,2191m/z	CSID10254523	Dimethyl (2E,4E,6E,8E,10E,12E,14E,16E,18E)-4,8,13,17-tetramethyl-2,4,6,8,10,12,14,16,18-icosanonaenedioate	96460.1	42776	0.0132248	45796.8	0.0122049	16591	0.00051827	54622	0.026368	86180.6	0.577205	47910.5	0.0131977
5,39_298,2733m/z	Chaulmoogric Acid	Chaulmoogric Acid	55735.7	23803.2	0.207866	24509.1	0.252623	77572.8	0.444421	91607	0.346672	55515.3	0.993993	61080.8	0.87876
3,95_647,1937m/z	CSID31150523	8-demethyl-8-(2,3,4-O-trimethyl-alpha-L-rhamnosyl)tetracenomycin C	49282.3	85871	0.0022524	37634.7	0.230401	44175.3	0.41989	48053.2	0.867593	51147.2	0.708397	73354.7	0.0106237
3,77_590,3503n	CSID9941799	Spinosyn A 17-pseudoaglycone	40226.4	37628.9	0.721459	91616.6	0.153826	21092.4	0.020312	23655.7	0.0665509	89552.9	0.138436	84021.9	0.0126199
8,27_295,2268m/z	9-hydroxy-10,12-octadecadienoic acid	9-hydroxy-10,12-octadecadienoic acid	76633.9	4323.55	1.11351e-05	42120.8	0.00490842	52342.1	0.198579	71509.1	0.816963	120580	0.135466	17701.2	6.11262e-05
2,79_146,0811m/z	CSID32979782	4-Oxo-L-isoleucine	41934.7	21513.1	0.00746939	51717.5	0.153947	45671.3	0.599848	51750.2	0.299438	16886.6	0.00131707	154567	4.55207e-05
3,15_334,2114m/z	CSID24785344	(12E)-9-Hydroxy-10-oxo-12-octadecenoate	62276.1	28932.1	0.00176922	70148.1	0.435765	37799.9	0.0217587	63891.3	0.842353	86575	0.530058	32484.2	0.00298048
3,35_510,1588m/z	CSID4476178	Eupatolin	49382.3	67840.2	0.0154302	51587.7	0.77194	58747.6	0.0868232	57331.4	0.0893554	40184.3	0.0349356	54429.2	0.279808
5,97_212,0561m/z	CSID24785378	(2E)-3-(6-Hydroxy-4-oxido-3-oxo-1,4-cyclohexadien-1-yl)acrylate	28109.5	47808.7	0.0292121	19545.6	0.345651	126703	0.00042458	16289.7	0.188783	53159.1	0.0198438	87736.8	0.00797822
3,47_431,1913m/z	CSID24784789	3,4,5,14-Tetramethoxy-18-methyl-13-oxo-18-azoniatetracyclo[7.6.3.0~1,11~.0~2,7~]octadeca-2,4,6,11,14-pentaene	50944.4	49565.5	0.839724	56241.6	0.602107	51360.9	0.957084	49184.4	0.790622	47298.6	0.646732	71942	0.0210739
3,99_432,1500m/z	asperuloside	asperuloside	21430.9	61082.6	0.000504702	28082.1	0.013005	56985.7	2.08452e-07	24725.9	0.352962	29276.4	0.000903169	153857	0.000388755
3,43_275,1595m/z	CSID10218919	Oxylubimin	37686.5	11092.8	0.00504773	21243.5	0.0715306	104056	0.000799452	136872	0.016265	35622.6	0.809909	28630.6	0.340065
0,51_399,1438m/z	CSID31982	S-Adenosyl-L-methionine	51607.6	36998.5	0.00275135	55753.1	0.72879	39090.9	0.0102749	56458.5	0.410439	68127.3	0.099329	66957	0.0265197
4,74_272,0934m/z	CSID4445025	Daidzein	35207.8	46933	0.519506	128722	0.00942424	45665	0.59829	22040.9	0.456904	78332.2	0.186116	17676.2	0.268943
9,75_795,5246m/z	CSID24784767	2-[(7E,10E,13E)-7,10,13-Hexadecatrienoyloxy]-3-(hexopyranosyloxy)propyl (9E)-9-octadecenoate	56905.1	26060.3	0.0504889	27723.4	0.0364917	81369.6	0.244066	49147.2	0.584696	52302.4	0.746034	79007.9	0.339007
5,26_240,2321m/z	CSID17600421	germacradienol	94826.1	3272.34	0.0728923	16199.9	0.132629	52048.2	0.395468	40069	0.280976	101005	0.942644	65060.2	0.625574
3,38_428,0340m/z	CSID388359	Deoxyguanosine diphosphate	66000.7	68132	0.815317	69940.7	0.697224	51010.5	0.0960562	27674.1	0.00152759	56510	0.34228	32768.8	0.00489454
3,98_329,1008m/z	CSID24689394	7-hydroxy-2',4',5'-trimethoxyisoflavone	41817.2	76958.9	4.67238e-05	40513.5	0.645341	60072.7	0.00124942	24119.2	0.00120453	44992.8	0.327304	82004.6	8.24912e-05
5,71_286,3099m/z	CSID12016	Octadecanal	58887.2	123008	0.163551	19435.6	0.0650001	22082.6	0.0529423	39172.1	0.352516	33812.2	0.159758	71256	0.679207
3,07_320,1234m/z	CSID24784939	2-[(1H-Indol-3-ylacetyl)amino]pentanedioate	53272	38065.8	0.00302458	72648.9	0.00672203	43980.3	0.0495958	65158.5	0.151297	50180.5	0.548353	43439.5	0.164896
1,68_191,0194m/z	CSID24785537	2-Hydroxy-6,8-dioxo-6,7,8,9-tetrahydropurine-1,3-diide	63276.9	49800	0.325646	52283.7	0.465698	51219.9	0.317449	46845.7	0.221291	52996.6	0.465989	49441.9	0.246391
4,19_374,1355n	nortrachelogenin	nortrachelogenin	41242.8	75432.1	0.000984634	27963.9	0.0370215	50140	0.0903976	47035.9	0.458626	57231	0.0191046	66175.8	0.00540071
8,62_440,1345m/z	CSID5815	folic acid	62174.6	40905.7	0.00279959	67322.9	0.431985	49411.5	0.00658326	57671.4	0.364963	51316.5	0.18979	36094.1	0.000136833
2,54_153,0402m/z	CSID1151	Xanthine	52661	25403.1	0.00090853	51918.8	0.913391	36687.5	0.026322	55917.7	0.68655	43925.1	0.155343	97917	0.00204049
2,81_241,0345m/z	CSID81407870	(2E,4Z,5E)-2-Hydroxy-7-oxo-4-(2-oxoethylidene)-2,5-heptadienoic acid	42037.1	38361.7	0.510277	48234.1	0.255385	36647.2	0.337561	74122.6	0.00423194	62586.2	0.016503	62344.7	0.0371115
10,57_449,1556m/z	CSID30791937	cis-zeatin riboside monophosphate	58368.4	48321.8	0.0297317	63625.9	0.429769	51402.4	0.0511056	48895	0.0457684	53759.5	0.334553	39690.2	0.000616328
0,52_88,0387m/z	CSID110510	dehydroalanine	39198.2	82320.4	0.00178771	55301	0.106567	86238	0.00279003	20101.6	0.0294431	40006.2	0.914455	39863.2	0.947347
3,98_192,0652m/z	C10H9NO3; PlaSMA ID-569	C10H9NO3; PlaSMA ID-569	40783.8	62247.7	0.0415368	48449	0.445911	59709.5	0.0280523	46715.6	0.44909	62222.7	0.0203027	39843.8	0.895746
0,53_218,0657m/z	CSID213	6-HYDROXYMETHYL-7,8-DIHYDROPTERIN	54212.1	62295.5	0.14747	61289.3	0.311256	28037.1	8.05554e-05	46990.9	0.139541	52752	0.751023	54073.8	0.980378
4,45_651,1679m/z	CSID24785301	Aspartic acid, N-[2-[1-(4-O-hexopyranosylhexopyranosyl)-2,3-dihydro-2-oxo-1H-indol-3-yl]acetyl]-, ion(2-)	10744.5	192166	8.02972e-06	33196.5	0.0352661	41373.7	0.275754	36813.9	0.110217	26398.1	0.296705	17862.4	0.554105
3,11_122,0595m/z	Benzamide	Benzamide	61072.4	50020.4	0.0905871	72677.6	0.0305062	37812.4	0.00169819	56076.5	0.376601	47694.1	0.0402443	31424.5	0.000193452
3,23_470,0839m/z	CSID24785717	7-(Hexopyranosyloxy)-5-hydroxy-2-(4-hydroxyphenyl)-4-oxo-4H-chromen-3-olate	49460.5	50995.1	0.747707	52893	0.528477	48327.4	0.795906	65657.6	0.00822547	43529.4	0.182321	45553.2	0.442452
3,97_593,1844m/z	CSID24785154	1,5-Anhydro-2-O-(6-deoxyhexopyranosyl)-1-[5-hydroxy-2-(4-hydroxyphenyl)-7-methoxy-4-oxo-4H-chromen-8-yl]hexitol	27478	93810.6	3.41615e-06	16990.6	0.0740594	64185.9	0.000398884	24168	0.543905	32169.9	0.419351	97499.7	2.69485e-05
3,51_411,1392m/z	NCGC00384593-01![3-hydroxy-3-methyl-1-(7-oxofuro[3,2-g]chromen-9-yl)oxybutan-2-yl] 3-methylbutanoate	[3-hydroxy-3-methyl-1-(7-oxofuro[3,2-g]chromen-9-yl)oxybutan-2-yl] 3-methylbutanoate	48189.7	51894.7	0.265427	51728.5	0.298906	50620.7	0.419856	63206.1	0.0069714	45429.5	0.384467	44601.9	0.314253
3,50_293,0802m/z	Pesticide4_Nitenpyram_C11H15ClN4O2_N'-[(6-Chloro-3-pyridinyl)methyl]-N-ethyl-N-methyl-2-nitro-1,1-ethenediamine	Pesticide4_Nitenpyram_C11H15ClN4O2_N'-[(6-Chloro-3-pyridinyl)methyl]-N-ethyl-N-methyl-2-nitro-1,1-ethenediamine	35787.2	75799.4	1.26394e-07	35240.3	0.903682	54532.6	0.000221014	46292.5	0.00871635	51404.1	0.154831	55773.6	2.93855e-05
5,48_330,2632m/z	CSID7827800	9(S)-HPODE	47458.1	75245.9	0.249494	95663.1	0.160023	21228.3	0.352534	33280.6	0.636891	46964.2	0.986064	34564.6	0.606167
3,23_353,0868m/z	(1r,3R,4s,5S)-4-{[(2E)-3-(3,4-Dihydroxyphenyl)-2-propenoyl]oxy}-1,3,5-trihydroxycyclohexanecarboxylic acid	(1r,3R,4s,5S)-4-{[(2E)-3-(3,4-Dihydroxyphenyl)-2-propenoyl]oxy}-1,3,5-trihydroxycyclohexanecarboxylic acid	9875.78	45507.3	0.000347159	21342.4	0.066206	135742	0.000222312	40768.6	0.00144039	36527.2	0.0663835	63494.9	6.99252e-05
1,19_180,0658m/z	CSID21865487	N-Hydroxy-L-phenylalanine	30694.6	37348.5	0.195406	79082.4	0.000738947	49512.5	0.00324911	56498.4	0.0335009	58493.6	0.00584917	39145.6	0.249988
0,50_207,0141m/z	CSID219288	5-hydroxyisouric acid	50517.5	24929.9	0.000186894	60792.1	0.108748	34553.8	0.00433312	86972.6	0.00754585	68748.7	0.0124687	22570.3	3.57589e-05
3,25_295,1141m/z	CSID58829680	S-[(1Z)-N-Hydroxy-7-(methylsulfanyl)heptanimidoyl]-L-cysteine	51671.1	54650.5	0.585018	51965.3	0.954496	45609.7	0.227769	45778.9	0.243692	42095.8	0.0747727	56424.9	0.361703
0,57_231,0310m/z	CSID10208	Angelicin	88362.7	36303.7	0.358155	58265.1	0.602119	35433.8	0.34628	26818.1	0.279267	49638.3	0.489727	52134.3	0.515192
6,40_466,1743m/z	CSID58829944	(2S)-2-(4-Hydroxyphenyl)-7-methoxy-4-oxo-3,4-dihydro-2H-chromen-5-yl D-glucopyranoside	57598.8	41674	0.15695	62201.7	0.716319	56499.6	0.924478	43525.9	0.221124	40705.5	0.216291	44077.4	0.255826
5,54_325,2116m/z	NCGC00160253-01!1-(2-hydroxy-3-methyl)-butyl-hydrocotarnine	1-(2-hydroxy-3-methyl)-butyl-hydrocotarnine	52362.7	58804.6	0.566243	80616.2	0.0791808	35059.6	0.186436	35667.7	0.219499	47492.3	0.705294	35028.5	0.175897
0,86_346,0546m/z	CSID389323	N-Acetylglucosamine 1-phosphate	35790.6	29377.6	0.662661	57504.3	0.217486	59272	0.0309032	67140.3	0.018343	58979.5	0.122533	36729	0.924433
3,89_223,0604m/z	CSID4444167	coniferyl aldehyde	56506.1	31047.7	0.163607	29998.5	0.165109	33995.7	0.191544	39499.6	0.508206	114725	0.0709249	38584.3	0.319045
8,24_288,9910m/z	CSID24785100	Diphosphoric acid, mono(3-methyl-3-buten-1-yl) ester, ion(2-)	52230.8	42840.8	0.0168415	65054.6	0.0102214	45619.5	0.000389388	53064.2	0.825439	48756.4	0.292133	36712.1	7.96745e-08
5,53_547,2320m/z	Cymoside	Cymoside	44853.3	99606.2	0.311764	63085.8	0.252887	28827.9	0.306059	33283.9	0.493975	45120.1	0.988766	25140.3	0.133789
0,50_329,0858m/z	CSID28533627	1-O-vanilloyl-beta-D-glucose	21218.5	26149.3	0.321327	24029.8	0.553107	114060	3.97734e-05	73634.3	0.00119078	18381.8	0.446422	61286.5	4.86803e-07
2,66_503,0100m/z	CSID58837257	2-Pyrimidinol, 1,4-dihydro-4-imino-1-beta-D-ribofuranosyl-, mercury salt, hydrochloride (1:1:1)	39426.5	53158.4	0.043668	52103.3	0.113973	75632.3	0.000351627	22162	0.0231336	42452.2	0.653793	53099.6	0.147509
4,27_576,1105m/z	CSID24785563	6a,12a-Dihydro-6H-[1,3]dioxolo[5,6][1]benzofuro[3,2-c]chromen-3-yl 6-O-(carboxylatoacetyl)hexopyranoside	9905.17	21966.7	0.060268	14877.2	0.298298	159791	0.000107457	3742.25	0.0271551	18594.3	0.103342	108007	6.68992e-05
3,70_315,0105m/z	CSID390187	L,L-selenocystathionine	47380.7	44710.9	0.325116	64451	0.0366369	52913.8	0.222553	30512.5	0.0763191	54690.8	0.0313517	41933.8	0.105996
3,85_245,0916m/z	CSID18559063	H-Gln(Ph)-OH	43168.7	58733	0.00230709	57401.1	0.00259175	40265.2	0.381903	60135.2	0.0013349	32758.4	0.0297151	42447.7	0.851421
0,54_533,1711m/z	CSID26333059	beta-D-Glcp-(1->4)-alpha-L-Rhap-(1->3)-beta-D-Glcp	51296.2	46668.1	0.503101	55166.9	0.602169	57030.8	0.294071	39238.8	0.104173	55752.2	0.496599	28821.3	0.00222762
2,98_313,0701m/z	CSID24785029	{3-Oxo-2-[(2E)-5-sulfo-2-penten-1-yl]cyclopentyl}acetic acid	29772.6	103220	1.61529e-05	21336.7	0.217296	69828.3	6.21494e-05	24299.3	0.257045	38346	0.114575	46284.8	0.0346735
3,49_280,1200m/z	CSID57568033	2-Hydroxybenzyl 1-hydroxy-6-oxo-2-cyclohexene-1-carboxylate	14790.2	88256.3	2.0393e-12	20976.7	0.0109964	49935.7	2.33851e-05	55784.1	1.1502e-06	17889.7	0.00244331	84241.5	2.36105e-05
3,72_206,0811m/z	CSID9790	Plumbagin	39657.5	49513.7	0.0134888	46043.8	0.0533235	45885.5	0.0520571	58462.2	0.000342324	38148	0.679894	51048.7	0.00542225
4,05_629,1830m/z	CSID58830003	(5S,9R)-4-Methoxy-8-oxo-9-(3,4,5-trimethoxyphenyl)-5,5a,6,8,8a,9-hexahydrofuro[3',4':6,7]naphtho[2,3-d][1,3]dioxol-5-yl beta-D-glucopyranoside	24158.3	117028	5.24754e-05	15554.8	0.0175871	35744.4	0.00663661	27629.3	0.516059	37122.8	0.0661695	71078.3	0.00096185
5,42_311,2215m/z	FA 18:2+2O; PlaSMA ID-651	FA 18:2+2O; PlaSMA ID-651	45310.1	20235	0.000639566	29959.9	0.103256	48468.6	0.699474	51398.7	0.598522	66145	0.1485	65871.1	0.0972118
2,92_408,1286m/z	CSID58830059	2-(2,3-Dihydroxy-4-methoxyphenyl)-5-hydroxy-3,6,7-trimethoxy-4H-chromen-4-one	24107.9	73692.7	8.50849e-06	23125.2	0.597809	80999.5	2.39963e-07	47334.6	0.00621435	26506	0.199993	48637.9	7.81481e-08
3,55_345,1151m/z	CSID24785621	4,5,6-Trihydroxy-3-(hydroxymethyl)tetrahydro-2H-pyran-2-yl (1Z)-N-hydroxy-4-(methylsulfanyl)butanimidothioate	34503.7	85714.5	7.45436e-07	36744.3	0.477443	48313.4	0.00353728	56612.6	0.00104581	29258.8	0.0801847	31819.7	0.385731
3,42_238,0640n	CSID4445181	7-Hydroxyflavone	41650.6	35414.5	0.118535	54636.1	0.0229368	53040.3	0.0381214	49307.5	0.0836347	52363.9	0.0303356	36257.1	0.156343
0,56_242,0179n	CSID24785461	6-Deoxy-1-O-phosphonatohexopyranose	56813.7	54630.9	0.770833	41246.7	0.0627201	26734.9	0.00479985	52453.5	0.565949	65825.4	0.229543	24643.4	0.00193
0,93_168,0651m/z	Unknown (carbon number 8); PlaSMA ID-225	Unknown (carbon number 8); PlaSMA ID-225	44113.9	47574.2	0.525477	36799.9	0.193502	32280	0.0136402	81354.5	0.000531556	34766.5	0.0584042	44461.3	0.94038
0,91_85,0292m/z	1,4-Butynediol	1,4-Butynediol	63455.2	24789.2	8.36019e-05	26491.4	0.000551362	29953.4	0.000676742	69683.2	0.376527	36368.3	0.00172464	69617.3	0.3933
2,95_290,1038m/z	CSID24784895	6,7,4'-trihydroxyflavanone	40042.9	50902.4	0.109597	34278	0.304839	50259.5	0.0839441	32124.5	0.194568	56643.2	0.16693	55754.8	0.015792
0,54_351,0347m/z	CSID24784762	N-(5-Amino-2,6-dioxo-1,2,3,6-tetrahydro-4-pyrimidinyl)-5-O-phosphonatopentofuranosylamine	43098.2	79641.4	0.000211389	45766.4	0.608337	42065.2	0.864784	29743.5	0.00558066	43717.5	0.902048	34939.5	0.11245
7,61_641,4255m/z	CSID58837268	3,3'-[Oxydi(2Z,4E,6E)-2,4,6-pentadecatriene-8,15-diyl]di(1,2-benzenediol)	15911.5	112626	8.9056e-07	26339.2	0.00791952	58344	2.95615e-06	56705.2	2.20621e-05	17549.1	0.525747	31038	0.000719915
0,85_604,0686m/z	CSID17372	GDP-alpha-D-mannose	57880.9	30017.9	0.000819204	44500.9	0.124732	18534.6	3.39576e-05	33072.7	0.00466714	82336.4	0.0768093	51998.8	0.387043
3,79_570,0848m/z	CSID65891	Rebeccamycin	28048.8	33566.8	0.0225209	36868	0.10249	51137.1	1.60669e-05	32367.8	0.11738	19766.6	0.0380009	116138	2.35015e-05
4,37_273,1013m/z	CSID24784723	5-Hydroxy-4-oxo-2-phenyl-7-chromanolate	41333.4	33742	0.243926	56711.7	0.14929	86185.3	8.32491e-05	13777.6	0.00305389	49280.8	0.340576	36172.4	0.428291
2,51_342,1398m/z	CSID35035383	Neoagarobiose	50746.4	34162.2	0.00369925	52066.8	0.704771	37780	0.000210983	44145.6	0.106986	46846.1	0.356401	51168.7	0.867078
6,59_699,3799m/z	CSID4444257	all-trans-heptaprenyl diphosphate	44084.5	24005.4	0.000160073	47484.5	0.437398	94492.9	0.000692342	47970.7	0.595674	33516.1	0.0116916	24853	0.000264058
3,05_502,1163m/z	CSID389206	1,6-bis-O-galloyl-beta-D-glucose	38423.2	67652	0.00095692	44592.8	0.504474	62738.2	0.0160463	12218.5	0.00121221	47441.7	0.258049	41200	0.640492
2,78_155,0333m/z	Unknown (carbon number 7); PlaSMA ID-120	Unknown (carbon number 7); PlaSMA ID-120	37667.6	52096.1	0.0117348	49821	0.0175511	34254.1	0.497715	57445.2	0.00867449	34916.7	0.551451	47301.3	0.124204
7,32_299,2006m/z	CSID153720	oryzalexin C	44090.4	29349.8	0.00399208	56892.3	0.15503	39705.1	0.344749	61034.7	0.063019	46805.7	0.479333	35152.4	0.135328
3,53_285,2045m/z	NCGC00381258-01!	NCGC00381258-01!	42475.7	18586.6	0.00114229	35686.9	0.204983	47979.2	0.37622	45406.3	0.724837	48551.2	0.343253	74180.4	0.000440232
2,78_233,1491m/z	CSID81407878	Methyl 4-(5-hydroxy-1-methyl-2-pyrrolidinyl)-3-oxobutanoate	48344.4	9713.12	2.84069e-05	59479.8	0.464137	30275	0.00295262	69029.7	0.223459	60184.1	0.0736268	31450	0.0447338
2,95_148,0599m/z	CSID184	O-Acetyl-DL-serine	32748.1	58278.2	0.000138775	33336.8	0.85842	44082.4	0.0244333	41126	0.0337447	45066.1	0.00922305	51847.6	0.000545553
3,37_275,1056m/z	CSID13076862	(-)-hinokiresinol	41633.6	39630.8	0.594702	47676.9	0.170706	42559	0.799541	50899.8	0.0619202	40678.6	0.808494	43127.9	0.679359
3,68_223,0593m/z	isofraxidin	Isofraxidin	42861.4	45344.4	0.317504	44664.8	0.327534	43479.6	0.824883	50860.1	0.0636554	47000.8	0.124283	31766.1	0.000210587
3,01_376,1731m/z	5-[6-(3-hydroxy-4-methoxyphenyl)-1,3,3a,4,6,6a-hexahydrofuro[3,4-c]furan-3-yl]-2-methoxyphenol	5-[6-(3-hydroxy-4-methoxyphenyl)-1,3,3a,4,6,6a-hexahydrofuro[3,4-c]furan-3-yl]-2-methoxyphenol	37888.9	17214.8	0.000710167	53916.8	0.0146619	43525.2	0.18186	56695.1	0.0223525	49924.4	0.0386621	46600.6	0.054629
9,19_350,1241m/z	CSID58829662	(Z)-N-[(2R)-2-Amino-1-hydroxy-3-{[(1E)-N-hydroxy-7-(methylsulfanyl)heptanimidoyl]sulfanyl}propylidene]glycine	64796.1	38423.2	0.295225	36319.5	0.239766	20058.7	0.0740597	42704.3	0.493732	61608.3	0.909208	41404.1	0.423368
3,19_231,0758m/z	Kynurenine	Kynurenine	38354.1	41645.2	0.354651	48527.6	0.00928319	41718.9	0.347562	58147.7	0.009682	42993.8	0.112404	33717.6	0.145352
4,50_303,1119m/z	CSID24785081	5-Hydroxy-2-(4-methoxyphenyl)-4-oxo-7-chromanolate	65468.7	17081.1	0.0126506	42659.1	0.232393	57699	0.691638	20245.6	0.03871	69090.7	0.880598	32527.6	0.0831453
3,45_436,1587m/z	CSID24534069	aloin A	12736.7	97415.6	3.40631e-07	21428.9	0.00260124	68543.9	2.37256e-05	59803.8	4.34567e-08	20592.6	0.0209683	24181.8	0.00535829
6,32_568,3396m/z	CSID24632689	hordatine A	37799	84736.8	0.00012045	23304.9	0.0667509	45258.5	0.172977	55012.3	0.0451066	28612.9	0.194651	29814.1	0.1501
3,64_339,1249m/z	CSID142931	Glyceollin I	40387.2	63052.2	0.015114	23157	0.0343423	33139.2	0.283551	46428.9	0.431636	58397.2	0.101065	39349.9	0.873824
4,07_595,1857m/z	CSID24785619	1,5-Anhydro-2-O-(6-deoxyhexopyranosyl)-1-[5-hydroxy-2-(4-hydroxyphenyl)-7-oxido-4-oxo-4H-chromen-8-yl]hexitol	41368.3	48722	0.426311	32088.8	0.277308	33161.4	0.300101	22164.6	0.048985	48368.7	0.528137	77194.7	0.0188924
3,78_144,0794m/z	CSID924	N,N-Dimethylaniline	40259.2	29515.7	0.0777206	36400.4	0.458811	54924.3	0.0231561	35323.1	0.51658	47468.3	0.218482	58905.5	0.0212695
2,79_346,0889m/z	CSID58829669	(Z)-N-[(2R)-2-Amino-1-hydroxy-3-{[(1E)-N-hydroxy-5-(methylsulfanyl)pentanimidoyl]sulfanyl}propylidene]glycine	25809.9	29531.2	0.293393	39552.1	0.0655014	40499.7	0.0190485	44889.1	0.00835982	12963.4	0.00119408	109226	3.72429e-06
6,77_235,1690m/z	CSID21375532	germacra-1(10),4,11(13)-trien-12-oic acid	45944.2	43501.1	0.563518	58437.1	0.0236546	37670	0.0491284	43806.3	0.57968	41134.3	0.234048	29363.3	0.00189852
2,61_298,1133m/z	1-Methylguanosine	1-Methylguanosine	34727.7	30590.6	0.193216	47663.3	0.0646153	44165.7	0.0387382	47662.3	0.0136339	38962.3	0.204383	55287.8	0.000553739
0,93_332,0760m/z	CSID12079	Deoxyadenosine monophosphate	43410.8	40167.7	0.743423	39523.3	0.722408	37261.9	0.474176	24516.6	0.0258007	88818.5	0.00397353	24506.9	0.0243543
2,91_251,0701m/z	CSID110467	MFCD00237863	32985.5	49707.6	0.00695344	29390.4	0.621051	46355.6	0.0900931	35416.4	0.656563	43669	0.080692	60185.5	0.00343444
3,74_447,1498m/z	CSID22913850	Icariside F2	33765.2	44230.1	0.034641	35696.4	0.549551	61231.5	3.12337e-06	33109.4	0.860647	28596.3	0.0722769	60460.2	0.000284297
4,05_230,0575n	CSID20118153	bis-noryangonin	42067	60167.6	0.0128782	33476	0.17849	66167.5	0.00274073	15942.4	0.00271986	37715.7	0.565117	41228	0.929376
3,75_341,1223m/z	CSID58829802	6-Methyl-5-{3-[3-(trifluoromethyl)phenoxy]propoxy}-2,4(1H,3H)-pyrimidinediimine	49922.5	44517.2	0.572807	36782.2	0.185972	45309	0.621006	24649.7	0.0259032	57093.6	0.545641	38476.3	0.298993
8,34_549,0861m/z	CSID4444511	Hypericin	49831.3	35814.4	0.0955349	46563	0.47947	34963	0.00511517	50037.6	0.975225	45993.7	0.613021	33094.8	0.00250391
10,38_418,2348m/z	Reserpic acid	Reserpic acid	37332.4	37464	0.990659	60828.8	0.0570233	34754.4	0.839723	52742.5	0.174704	42264.5	0.628267	28665.9	0.428064
3,63_222,1118m/z	(3Z,5E)-4-hydroxy-6-(4-hydroxyphenyl)hexa-3,5-dien-2-one	(3Z,5E)-4-hydroxy-6-(4-hydroxyphenyl)hexa-3,5-dien-2-one	44719.5	43489.9	0.650066	50912.4	0.043171	37956.3	0.0107565	50320.3	0.0262306	35587.4	0.0121894	28913	0.00107552
9,15_449,0353m/z	CSID24785272	5-Amino-N-(1,2-dicarboxylatoethyl)-1-(5-O-phosphonatopentofuranosyl)-1H-imidazole-4-carboxamide	48295.7	37622.4	0.253872	41306.1	0.469295	28758.1	0.0646211	41144	0.510309	50498.8	0.83428	37998	0.278574
3,99_122,0266m/z	Cysteine	Cysteine	37462.1	62099	0.0153711	30962.5	0.49211	60584.7	0.0212145	19719.9	0.0084456	48164.4	0.323833	26163.6	0.146066
0,65_234,8798m/z	CSID21967	Dimethyldiselane	61523.7	31661.9	0.00691185	105679	0.0181973	26861.8	0.00306296	134.949	0.000263423	36594.6	0.0189418	20671	0.0013772
7,36_329,1888m/z	CSID4481822	Thebaine	44906.6	35414.1	0.00399922	53868.2	0.0140555	37966.1	0.0249534	43946.5	0.772135	38700.6	0.0476109	28141.7	0.000141137
3,09_233,0911m/z	MLS001148578-01!389-08-2	MLS001148578-01!389-08-2	25012	35059.1	0.00703811	31446.1	0.107668	77575.3	3.05176e-06	33328.9	0.088556	36520.7	0.00765667	43809.6	0.000386924
5,81_426,2610m/z	NCGC00380188-01_C24H37NO4_(7E)-11-Hydroxy-3-isobutyl-12-methoxy-4,5,8-trimethyl-2,3,3a,4,6a,9,10,11,12,13-decahydrocyclodeca[d]isoindole-1,14-dione	(7E)-11-Hydroxy-3-isobutyl-12-methoxy-4,5,8-trimethyl-2,3,3a,4,6a,9,10,11,12,13-decahydrocyclodeca[d]isoindole-1,14-dione	65836.2	16117	3.6058e-05	46281.3	0.224635	41207	0.00510008	23115.3	0.000350779	56685.8	0.598886	33321.3	0.00135463
2,56_416,1182m/z	CSID58830030	(2E)-3-(4-Hydroxy-3,5-dimethoxyphenyl)acrylic (2S,3S,4S,5R)-3,4,5-trihydroxy-6-oxotetrahydro-2H-pyran-2-carboxylic anhydride (non-preferred name)	41303.2	43747.8	0.700024	41491.1	0.971353	35364.5	0.206745	33606.7	0.348135	46458.4	0.482042	40517.7	0.873496
3,68_266,1017m/z	CSID58830039	3-[(7,8-Dihydro-3H-purin-6-ylamino)methyl]phenol	31072	95933.3	0.000174065	32853.3	0.738799	36782.2	0.207559	27470.5	0.40432	35799.5	0.278087	22024.6	0.0269883
5,06_274,2735m/z	ISOPALMITIC ACID	ISOPALMITIC ACID	45748.8	2751.74	0.0615087	5519.85	0.0838668	55228.3	0.74127	81561	0.467179	48417.6	0.942617	42510.7	0.935304
5,20_227,1252m/z	3,5-dihydroxydecanoic acid	3,5-dihydroxydecanoic acid	21050.9	66597	0.0171986	66464.9	0.037302	18099.5	0.839091	28937.8	0.683701	50133.5	0.282898	30262.7	0.656885
0,87_742,0667m/z	BETA-NICOTINAMIDE ADENINE DINUCLEOTIDE PHOSPHATE	BETA-NICOTINAMIDE ADENINE DINUCLEOTIDE PHOSPHATE	43058	19117.7	0.00832187	54741.3	0.207321	30422.3	0.119911	43368	0.965378	54180.1	0.355805	36205.4	0.370815
0,74_587,0298m/z	CSID24784793	N-[(2E)-4-Hydroxy-3-methyl-2-buten-1-yl]-9-{5-O-[({[(hydroxyphosphinato)oxy]phosphinato}oxy)phosphinato]pentofuranosyl}-9H-purin-6-amine	35684	7465.85	0.00162527	19471.1	0.0402202	8905.9	0.00256466	120447	0.00154125	57310.5	0.117286	31773	0.590439
3,42_143,0595m/z	CSID24784949	2-Methyl-5-methylene-4-oxo-4,5-dihydro-3-furanolate	38768.7	35715	0.447041	50293.8	0.0212147	38658.4	0.977128	43505.2	0.226303	43438.2	0.357035	29269.4	0.0344873
3,29_151,0394m/z	CSID235	Benzaldehyde	43396.1	37342	0.407186	47535.4	0.663645	37720.4	0.454434	37246.6	0.363216	46471	0.711775	29345.5	0.0155977
4,06_220,0967m/z	CSID552	Biphenyltriol	40129	53146.5	0.0421233	34028.4	0.302939	60643.7	0.00545838	18392.4	0.00458681	34600.7	0.42821	38019.6	0.788613
4,09_323,1371m/z	CSID4572762	N-COUMAROYL SEROTONIN	18686.5	67969.6	3.93983e-05	15333.7	0.312844	47411.8	1.37886e-05	26331.5	0.0383897	43278.2	0.000362836	59772.2	3.4414e-05
2,95_292,1202m/z	4-[[2-[(E)-1-hydroxybut-2-enyl]-5-oxooxolan-3-yl]amino]benzoic acid	4-[[2-[(E)-1-hydroxybut-2-enyl]-5-oxooxolan-3-yl]amino]benzoic acid	37834.4	36437.6	0.773875	21076.4	0.00204115	64952.2	0.000721172	26795.7	0.0116082	54041.8	0.0221825	37106.9	0.857937
2,86_380,1547m/z	CSID24784707	9-Hexopyranosyl-N-[(2Z)-4-hydroxy-3-methyl-2-buten-1-yl]-9H-purin-6-amine	42098.8	25415.3	0.00517027	51950.7	0.051448	33940.5	0.0987718	45136.1	0.565105	45103.1	0.470334	33746	0.0517428
3,11_236,0541m/z	CSID4574479	N,N-Dihydroxy-L-tyrosine	39280.4	34128.5	0.176116	49980.7	0.0272567	35095.2	0.297669	42232.3	0.54451	33447.6	0.174555	42936.4	0.524229
4,45_363,1076m/z	CSID81407873	2-Acetyl-4-(3-acetyl-2,4,6-trihydroxy-5-methylphenyl)-3,5-dihydroxy-4-methyl-2,5-cyclohexadien-1-one	21578.2	67496.1	0.00354288	36507.2	0.136331	46850.6	0.0147098	18497.2	0.698635	43026.6	0.0367383	43078.6	0.0170487
8,82_279,1626m/z	CSID30791583	1-(3,4-Dihydroxyphenyl)-5-hydroxy-3-decanone	347.433	354.955	0.967051	419.647	0.732864	332.558	0.943148	466.912	0.612624	266.58	0.685812	274677	0.346415
10,20_140,0678m/z	CSID135	5-AVA	51926.4	35361.4	0.0724083	51688.7	0.977482	35713.7	0.127646	35590.6	0.0701355	35355.4	0.0732714	30765.9	0.0364015
4,00_376,0993m/z	CSID20574834	1-O-[(2-Oxo-2,3-dihydro-1H-indol-3-yl)acetyl]-beta-D-glucopyranose	26679.2	46583.1	0.00102905	48949.2	0.0829377	31999.1	0.261657	37334.1	0.255627	49979	0.0140769	33993.4	0.0940147
6,21_381,2598m/z	CSID58829671	1-Hydroxy-1-(octanoyloxy)-2-propanyl nonanoate	43601.3	40626.4	0.437853	50823.5	0.0288726	37321.1	0.0223314	35825.8	0.0323565	35131.3	0.011253	31738.2	0.000841758
1,32_320,0908m/z	CSID389334	Homoglutathione	8978.2	10572.6	0.531137	32799.1	0.00901995	106114	1.40835e-07	3428.1	0.0463399	10592.6	0.548309	102506	1.28981e-06
4,86_618,1555m/z	CSID24785074	3,7-Bis[(6-deoxyhexopyranosyl)oxy]-2-(3,4-dihydroxyphenyl)-4-oxo-6,7-dihydro-4H-chromen-5-olate	34174.9	37202.2	0.872506	64079.9	0.21267	21670.1	0.546167	14136.5	0.325479	48467.1	0.591777	55129.2	0.400166
2,63_443,9983m/z	CSID3645550	1-{2-Deoxy-5-O-[(phosphonatooxy)phosphinato]pentofuranosyl}-5-methyl-2,4(1H,3H)-pyrimidinedione	18049.2	57222.7	1.52181e-06	33527.1	0.00169944	51900.4	6.86465e-05	61712.7	2.55383e-05	18001	0.981362	33131.1	0.0020375
3,96_338,1214m/z	CSID4444183	4-coumaroylshikimic acid	25677.4	50033.5	0.000384561	24460.1	0.707982	45360.6	0.00399094	27155.8	0.706374	43105.2	0.00137861	57369.1	4.57502e-05
3,34_281,0691m/z	CSID24808074	2-(4'-methylthio)butylmalic acid	14444.5	60750	2.22907e-05	23449.3	0.0138915	47570.3	0.000149235	37241.3	0.000163604	18960	0.097315	70248.6	2.5924e-06
7,64_301,2163m/z	CSID24785456	3-Hydroxy-14-methyl-13-vinylpodocarp-12-en-11-one	34927.8	26052.3	0.00163905	61741.9	0.000140115	43430	0.00207712	46934.8	0.010091	34434.3	0.922943	24952	0.00299018
3,10_381,0484m/z	CSID23098016	5-Amino-1-(5-O-phosphonatopentofuranosyl)-1H-imidazole-4-carboxamide	39735.6	54832.7	0.0171902	37752.9	0.672334	44397.6	0.201098	16021.8	0.00278161	43117	0.558264	34183.2	0.0570047
7,30_324,2889m/z	CSID58829877	(1S,3S,3aR,4R,6Z,7S,9aS,10aS)-7-Isopropyl-1,4,9a-trimethyl-1,2,3,3a,4,5,7,8,9,9a,10,10a-dodecahydrodicyclopenta[a,d][8]annulene-3,4-diol	32764.4	25789.7	0.287887	29623.8	0.542867	19398	0.00587707	41777	0.328419	65340.2	0.00280187	53040.4	0.00548221
0,57_291,0516m/z	CSID4659	Pimpinellin	27127.8	40828.1	0.0036689	53342.3	0.00115955	37027.2	0.156586	61975.7	0.00489464	27358.8	0.958988	19879.3	0.0342787
2,88_223,0264m/z	CSID24785389	5-[(1-Carboxylatovinyl)oxy]-6-hydroxy-1,3-cyclohexadiene-1-carboxylate	38092	37865.5	0.97284	47606.2	0.259004	58656.7	0.012257	25638.4	0.112572	31667.7	0.406041	27052.5	0.209705
0,52_148,0603m/z	Glutamate; LC-ESI-ITFT; MS2; CE 20.0 eV; [M+H]+	Glutamate	47838.4	20101.1	0.00196719	40281.8	0.473713	25423.5	0.00191085	58294.3	0.162652	35941.5	0.112366	38266.6	0.26469
7,57_799,4788m/z	CSID390498	LY9537200	43552.2	41383.4	0.74104	44726.5	0.817416	27684.8	0.0367762	36141.6	0.157999	38978.5	0.454396	32899.1	0.0768554
2,80_134,0597m/z	CSID45861	indoxyl	25364.1	65008.9	5.52289e-05	27544.9	0.628857	38127	0.0287965	30644.5	0.23498	32642	0.106448	45295.5	0.00115946
3,52_500,1479m/z	"MLS001140239-01!3-(4-chlorophenyl)-2-[[2-[(4,8,8-trimethyl-2-oxo-9,10-dihydropyrano[2,3-h]chromen-5-yl)oxy]acetyl]amino]propanoic acid"	"MLS001140239-01!3-(4-chlorophenyl)-2-[[2-[(4,8,8-trimethyl-2-oxo-9,10-dihydropyrano[2,3-h]chromen-5-yl)oxy]acetyl]amino]propanoic acid"	18816.3	63680.9	8.28152e-05	18608.3	0.939862	43019	7.56953e-06	52954.1	0.000121917	35199.9	0.00340764	32300.4	0.000597943
1,85_362,0498m/z	Guanosine 5'-monophosphate	Guanosine 5'-monophosphate	60712.6	4058.54	5.32179e-05	49573.8	0.56629	6084.42	7.77838e-05	32267.7	0.0757236	95581.8	0.105451	15162.1	0.000372942
3,71_121,0289m/z	CSID10333	Tropolone	55430.5	5427.36	6.00365e-05	33999.1	0.0274621	18064.9	0.00197762	74793.2	0.17767	43065.9	0.206235	31234	0.0168352
0,54_150,0771m/z	CSID71157	1-Methyladenine	42819.8	22097.4	0.00246717	49393.1	0.259438	20726.5	0.0016486	39450	0.536848	45459.4	0.701247	42047.9	0.891462
0,57_464,9641m/z	CSID2338740	1D-myo-inositol 3,4,6-trisphosphate	63456.3	28381.8	9.18736e-05	26379.8	5.65729e-05	20701.7	1.46984e-05	61592.5	0.850444	26631	0.00022867	34725	0.000459141
3,06_290,1187m/z	CSID552245	Anigorufone	36150	42897.4	0.125036	46061.5	0.0256577	49083.9	0.0244351	23943.1	0.014706	33788.9	0.570824	29856	0.151516
4,11_363,0740m/z	CSID59701743	(2R)-2,7-Dihydroxy-2-[(6-hydroxy-4-oxo-4H-pyran-2-yl)methyl]-5-methyl-2,3-dihydro-4H-chromen-4-one	29223.1	52808.1	0.00373365	36495.1	0.0709117	52829.7	0.000322581	17081.7	0.0331986	46733.5	0.0419505	26347.6	0.362831
9,11_341,3048m/z	CSID4444094	Phytol	30652.8	33365.7	0.509278	24343.6	0.0436688	42403.8	0.028168	33887.1	0.261013	32449.1	0.627194	63597.5	1.74683e-06
0,55_147,0293m/z	CSID388758	D-Xylonolactone	49264.7	29309.4	0.00459644	22046.5	0.000727626	27479.9	0.00236313	45035.1	0.507688	28002.6	0.00230144	59383.8	0.0753099
2,95_454,0445m/z	Benzyl glucosinolate	Benzyl glucosinolate	41662.6	39487.8	0.769196	28757.6	0.0905395	40076.1	0.824698	22211.5	0.0225688	46832.8	0.533539	41283.6	0.960237
2,72_234,1230m/z	CSID24784726	(9E)-12-Oxo-9-dodecenoate	34883.2	27383.9	0.0130228	53886.9	0.0106957	30299.6	0.0196026	44348.8	0.0127017	38584.1	0.15825	30465.4	0.0510481
5,44_280,2629m/z	CSID1361472	FARNESYL ACETONE	19617.4	66264.2	0.00479971	44155.5	0.153726	15098.8	0.776499	31767.4	0.593205	34467.6	0.404072	47593.5	0.219448
0,55_396,1758m/z	CSID30791762	(S)-(+)-Autumnaline	42956.5	26353	0.00032438	43427.8	0.910119	28674.8	0.00121623	46466.3	0.281837	39781.2	0.341249	28654.1	0.00123757
0,55_342,1400m/z	CSID59054002	3,6-Anhydro-4-O-beta-D-galactopyranosyl-alpha-L-galactopyranose	46464.6	26755.1	5.71127e-05	50887.6	0.308179	23031.3	1.11582e-05	37865.9	0.00501491	40056	0.0584329	30384.7	0.000458967
0,52_171,0056m/z	CSID388308	Glyceryl phosphate	43447.6	28072.4	0.0412541	37409.4	0.386488	7200.98	0.00035482	29017.4	0.0762985	77040.8	0.00503499	33144.2	0.138205
10,18_427,3562m/z	CSID58837755	(3alpha,5alpha,22S)-Cholestane-3,22-diol	56687.1	17972.8	0.00809486	25172.3	0.0564726	34599	0.0794609	32003.7	0.121993	30655.9	0.109001	55007.3	0.860966
0,54_174,0778m/z	CSID10710392	2-Isopropylmaleate	56480.9	25438.8	0.109917	35060	0.253886	23610.6	0.0922135	37036.4	0.297837	42102.9	0.450626	32331.1	0.205307
1,25_582,0745m/z	CSID3718490	[[5-(2,4-dioxopyrimidin-1-yl)-3,4-dihydroxy-tetrahydrofuran-2-yl]methoxy-oxido-phosphoryl] [3,4,5-trihydroxy-6-(hydroxymethyl)tetrahydropyran-2-yl] phosphate	19262	3401.39	0.0667828	7180.85	0.207939	135001	0.0080373	0	0.0323031	13161.7	0.512022	73817.7	0.0184094
3,32_265,0850m/z	CSID4582840	Pinostilbene	33482.1	36838.6	0.460692	45747.8	0.0457014	30756.2	0.548341	46257.6	0.0624522	32448.4	0.850407	25897.6	0.103252
0,85_328,9470m/z	CSID3541504	1,5-Di-O-phosphonatopent-2-ulose	61779.5	33856.7	0.0035488	41865	0.0260427	29864.1	0.00104827	21638.4	0.000226942	41083.7	0.0140378	20048	0.000161095
10,06_471,3468m/z	CSID20059527	4beta-methylzymosterol-4-carbaldehyde	21687.7	73336	3.99846e-06	13616.3	0.0965166	48112.8	0.00304912	27734.5	0.298143	12339	0.064717	52187	0.00179976
3,22_209,0812m/z	CSID15965	Propyl benzoate	26321.1	55611.6	0.0108948	18118.3	0.151878	29564.4	0.642502	51365.9	0.00154227	29361.3	0.726578	37319.8	0.11722
7,35_885,5524m/z	CSID10399511	Methyl (3S,4S,21R)-14-ethyl-13-formyl-4,8,18-trimethyl-20-oxo-3-(3-oxo-3-{[(2E,7R,11R)-3,7,11,15-tetramethyl-2-hexadecen-1-yl]oxy}propyl)-9-vinyl-21-phorbinecarboxylate	53159.4	27822.4	0.0501139	42671.2	0.418005	36656.5	0.23916	30698.4	0.119537	28006.1	0.0551136	28577.2	0.0758588
4,31_371,1122m/z	3,4',5,6,7-Pentamethoxyflavone	3,4',5,6,7-Pentamethoxyflavone	19481.3	58341.9	0.00135768	16212.5	0.254031	48804.8	4.22804e-05	25545.4	0.113778	19667.6	0.942238	58895.9	0.000809876
3,58_209,0803m/z	Unknown (carbon number 11); PlaSMA ID-728	Unknown (carbon number 11); PlaSMA ID-728	23545	23846.3	0.948708	33186.1	0.0744407	31069.1	0.134231	45482.2	0.00525611	54968.3	0.00197915	34455.6	0.0412371
4,19_148,0220m/z	CSID17163	XK8155000	26415.2	23121.7	0.269029	29882.1	0.605897	42812.9	0.00318797	28723.9	0.420295	18191.6	0.00908071	76815.9	1.6483e-05
4,96_277,2158m/z	Unknown (carbon number 18); PlaSMA ID-1309	Unknown (carbon number 18); PlaSMA ID-1309	24695.3	21595.9	0.851704	53318	0.256687	4665.79	0.23023	46059.9	0.52674	65427.4	0.218534	28895.6	0.835045
3,63_297,1151m/z	CSID58837994	(2E)-3-(4-Hydroxyphenyl)-2-propen-1-yl (2E)-3-(4-hydroxyphenyl)acrylate	26762.6	52275.6	7.82043e-06	25072.4	0.533636	36036.7	0.00114827	30635.2	0.0894846	27602.1	0.697926	46126.5	2.76497e-05
0,55_162,0308n	CSID10254753	IN00458	35158.4	46195.2	0.0177055	34113.7	0.800925	25051.9	0.00570287	30544.4	0.145394	39677.6	0.197687	31939.9	0.303641
0,55_184,9851m/z	CSID388326	D-(-)-3-Phosphoglyceric acid	47964.7	14970.9	0.00790538	46074.3	0.883713	6284.21	0.00176088	30072	0.0970696	51033.3	0.79678	46168.6	0.859423
3,08_347,1443m/z	MLS001304747-01!valacyclovir	MLS001304747-01!valacyclovir	29784	44181.5	8.39635e-07	36290.6	0.00760409	29548.3	0.861397	38637.4	0.0359269	29285.3	0.807582	33936.7	0.0890855
7,93_264,2450n	CSID4446504	9,12-Octadecadienal	42955.9	25809.2	0.0882154	38995.9	0.655841	34222	0.352909	36781.3	0.527475	36005	0.443872	26377.4	0.0945672
8,95_503,3731m/z	CSID102937	MFCD00075988	39091.7	43236.8	0.567372	23554.6	0.0366636	25757.8	0.0629389	26268.4	0.0776197	32881.1	0.460885	49238.1	0.166172
3,80_301,0688m/z	3-(5,7-dimethoxy-4-oxochromen-2-yl)propanoic acid	3-(5,7-dimethoxy-4-oxochromen-2-yl)propanoic acid	40896.8	36638.1	0.326533	29609.8	0.0422707	25594.5	0.0195585	15563.3	0.000397049	46287.5	0.573558	44353.1	0.530895
3,95_453,1155m/z	CSID21468791	Ononin	19948.6	75054.3	0.00162134	9601.36	0.0563468	31594.2	0.0553865	60452.2	0.00248247	18785.4	0.842843	23248.4	0.493612
7,06_319,2254m/z	(E)-5-(1,2,4a,5-tetramethyl-7-oxo-3,4,8,8a-tetrahydro-2H-naphthalen-1-yl)-3-methylpent-2-enoic acid	(E)-5-(1,2,4a,5-tetramethyl-7-oxo-3,4,8,8a-tetrahydro-2H-naphthalen-1-yl)-3-methylpent-2-enoic acid	36241.9	34699.9	0.471066	39884.5	0.153856	33686.7	0.265112	32383.3	0.208011	31118.6	0.0313213	30423	0.0111196
3,98_209,0804m/z	Sinapoyl aldehyde	Sinapoyl aldehyde	36179.1	33589	0.593461	46793.4	0.0169013	26331.6	0.00921244	32918.2	0.295924	41439.3	0.26258	20283.1	0.000477993
7,09_278,1511n	Dibutyl phthalate	Dibutyl phthalate	34742.6	32333.2	0.45514	46453.9	0.013283	31140.1	0.122597	33354.6	0.471607	34714.2	0.987915	24702	0.000349803
3,42_345,1366m/z	NCGC00380697-01_C19H20O6_(3R,5S,7'R)-5-(3-Furyl)-3'-hydroxy-7'-methyl-3',4,5,5',5a',7',8',8a'-octahydrospiro[furan-3,6'-naphtho[1,8-bc]furan]-2,2'(4'H)-dione	NCGC00380697-01_C19H20O6_(3R,5S,7'R)-5-(3-Furyl)-3'-hydroxy-7'-methyl-3',4,5,5',5a',7',8',8a'-octahydrospiro[furan-3,6'-naphtho[1,8-bc]furan]-2,2'(4'H)-dione	32883.1	34796.6	0.488955	32626.1	0.937947	40433.5	0.00921635	32484.9	0.864548	33742.4	0.635707	30406.3	0.207899
0,87_128,0702m/z	CSID32979664	L-alpha-(methylidenecyclopropyl)glycine	51001.9	23026	2.16395e-05	48408.5	0.716077	25423	0.000108956	28617.7	0.0038141	37725	0.00476349	22104.3	2.30366e-06
0,55_381,1779m/z	(Z)-3-(4-hydroxyphenyl)-N-[4-[[(E)-3-(4-hydroxyphenyl)prop-2-enoyl]amino]butyl]prop-2-enamide	(Z)-3-(4-hydroxyphenyl)-N-[4-[[(E)-3-(4-hydroxyphenyl)prop-2-enoyl]amino]butyl]prop-2-enamide	65818.7	22482.6	0.0154931	30436.9	0.0553506	17115.5	0.00849652	38085.4	0.179154	21817.5	0.014247	39213.5	0.118429
8,86_445,3307m/z	CSID4446820	Calcifediol	25337.9	52269.9	0.00197937	25026.9	0.946587	42523.8	0.0113403	19915.4	0.313411	16311.7	0.115941	53009	0.00439348
6,01_359,2564m/z	CSID58830037	2,4-Dimethoxy-6-[(8Z,11Z)-8,11,14-pentadecatrien-1-yl]phenol	8558.25	7523.4	0.335433	7495.91	0.391269	134040	1.55445e-07	55955.7	0.00131567	9273.66	0.715696	11393.1	0.118644
4,31_191,0805m/z	CSID1023	PYRIDOXAMINE	19436.4	47160.9	0.000152251	17981.3	0.807367	45329.5	0.00696183	24914	0.511553	39586.8	0.00494846	39748.6	0.00889366
6,51_537,3049m/z	NCGC00380867-01_C27H46O9_9,12,15-Octadecatrienoic acid, 3-(hexopyranosyloxy)-2-hydroxypropyl ester, (9Z,12Z,15Z)-	9,12,15-Octadecatrienoic acid, 3-(hexopyranosyloxy)-2-hydroxypropyl ester, (9Z,12Z,15Z)-	27323.8	38647	0.0101696	33659.1	0.0106585	32814.3	0.140568	37811	0.00495612	28119.3	0.762806	34894.2	0.0158467
3,47_689,2052m/z	Flavone base + 3O, 2MeO, O-guaiacylglyceryl-Hex; PlaSMA ID-3176	Flavone base + 3O, 2MeO, O-guaiacylglyceryl-Hex; PlaSMA ID-3176	39016.1	31061	0.206667	54492	0.096827	20689.7	0.00581439	35612.2	0.579384	30827.6	0.136154	21015.8	0.00472099
2,92_341,1079m/z	CSID10261	Cellobiose	30514.6	49716.6	0.00119136	24619.5	0.0946444	24921.1	0.0912063	34891.6	0.354987	33346.3	0.422081	34511.1	0.171244
0,54_190,1070m/z	CSID49177	(+)-castanospermine	32397.6	31371.1	0.805834	36953	0.474003	25196	0.114795	53291.3	0.017136	22395	0.0450112	30384.9	0.676435
7,80_256,2630m/z	CSID4444172	Hexadecenal	40148.5	29406.5	0.0795668	42570.2	0.640954	29217.2	0.0564413	33673.7	0.275804	34253.6	0.314111	22654.6	0.00752445
0,67_341,0023m/z	CSID22900867	1D-myo-inositol 2,4-bisphosphate	61349.2	18995.4	0.000713969	69947.3	0.485937	7389.85	0.000117506	3570.56	7.49643e-05	61630.3	0.978079	8765.33	0.000163504
3,21_179,0683m/z	CSID15233591	Ethyl furaneol	27770.4	47495.3	0.00186064	28113.2	0.884624	33623.9	0.0508772	35782.5	0.0206877	27067.7	0.796927	31778.4	0.168211
3,91_309,1001m/z	1-O-trans-cinnamoyl-beta-D-glucopyranose	1-O-trans-cinnamoyl-beta-D-glucopyranose	9472.36	73619.4	5.96163e-05	8677.69	0.532044	41979	8.0015e-07	16409.4	0.0133166	14124.7	0.121603	66077.9	1.1402e-05
2,82_243,1333m/z	6-Benzyladenine	6-Benzyladenine	26336.2	14979.2	0.0125814	40220.4	0.00872551	29625.1	0.205427	43834	0.0166651	36512	0.0117303	38786.1	0.00144226
3,28_251,2005m/z	CSID4439612	methyl farnesoate	29540.6	28448.3	0.859443	29138.7	0.949788	35684.7	0.286254	44459.5	0.102933	21028.8	0.213461	41794.9	0.230936
3,69_173,0719m/z	CSID24785265	3-[2-(Oxido-lambda~5~-azanylidyne)ethyl]-1H-indole	28831.5	37227.4	0.000256132	37770.8	0.0116506	34071.3	0.193346	25922.4	0.1292	33326.1	0.0187395	32757.2	0.131273
3,38_96,0802m/z	CSID236	Benzene	41904	43936.1	0.840921	35013.5	0.504638	34276.7	0.338274	9672.5	0.00201281	45459.5	0.738686	19532.2	0.0245944
3,45_673,2531m/z	CSID21864802	(3'S,4aS,6aR,8aR,9R,10S,12aR,12bR)-10-[(S)-3-Furyl(beta-D-glucopyranosyloxy)methyl]-6,6,8a,10-tetramethyl-3,8-dioxodecahydro-3H,6H-spiro[naphtho[1',2':3,4]furo[3,2-c]pyran-9,2'-oxirane]-3'-carboxylic _x000D_ acid	17656.7	54409.4	0.00206007	9512.03	0.0369785	57357.5	2.4311e-05	24962	0.0344692	11445.4	0.0605434	53170.1	0.00648409
2,28_205,0346m/z	CSID21864913	3D-3,5/4-trihydroxycyclohexane-1,2-dione	49489.7	16275.5	0.000943798	13711.9	0.000978535	16358	0.0025958	44483.4	0.516118	22773.5	0.00455703	65137.6	0.0793057
2,79_631,1502m/z	CSID58829926	2,2'-([(2R,5R)-2-Benzyl-3,6-dihydroxy-5-(hydroxymethyl)-2,5-dihydropyrazine-2,5-diyl]bis{sulfanediyl[(1Z,2R)-2-amino-1-hydroxy-3-propyl-1-ylidene](Z)azanylylidene})diacetic acid (non-preferred name)	14027.1	32988.4	0.00495091	20725.3	0.162905	19273.5	0.192376	29527	0.00537048	10427.8	0.298858	100975	2.9781e-05
3,59_299,1005m/z	CSID24785485	7-Methyl-2,6-dioxo-9-pentofuranosyl-1,2,6,7-tetrahydropurin-9-ium-3-ide	29514.3	42221.5	0.00977381	25535.7	0.186429	36411.5	0.0236	35159.4	0.0465342	30138.7	0.838701	28698.6	0.743143
3,61_626,2131m/z	CSID58829962	5,7-Dihydroxy-2-(4-methoxyphenyl)-4-oxo-4H-chromen-3-yl 6-O-(6-deoxy-alpha-L-mannopyranosyl)-beta-D-glucopyranoside	17409.8	34875.8	0.00139383	18455.9	0.674461	53140.3	1.69294e-05	39059.6	0.000595323	15825.1	0.58603	48289.9	6.38235e-05
1,26_398,9902m/z	CSID2793193	4-Amino-1-{5-O-[(phosphonatooxy)phosphinato]pentofuranosyl}-2(1H)-pyrimidinone	45182	19267.7	0.00153843	35173.9	0.310132	55766.2	0.10674	2329.93	2.95648e-05	34380.9	0.238518	33817.5	0.132025
5,45_357,0637m/z	MLS000860022-01!R(+)-IAA-94	MLS000860022-01!R(+)-IAA-94	31323.7	23200.3	0.0552183	43342.7	0.0229596	28801.2	0.458083	25142	0.0926235	35971.4	0.141483	37926.7	0.146187
3,36_805,1279m/z	CSID24785345	[[5-(6-aminopurin-9-yl)-3,4-dihydroxy-tetrahydrofuran-2-yl]methoxy-oxido-phosphoryl] [5-(7,8-dimethyl-2,4-dioxo-benzo[g]pteridin-3-id-10-yl)-2,3,4-trihydroxy-pentyl] phosphate	43323.9	25299.3	0.000241513	42378.1	0.82355	31005.8	0.0149372	29969.3	0.0433386	30179.7	0.000917961	23485.6	9.49186e-05
1,17_198,0068m/z	CSID63	2,5-Dichloro-2,5-cyclohexadiene-1,4-diol	51969.8	12769.6	4.0032e-05	28030.5	0.00291857	20005.4	0.000199273	56851.3	0.351094	31698.8	0.00759128	24128.6	0.00114855
4,65_341,1373m/z	CSID421848	(-)-8-Prenylnaringenin	8108.24	76943.8	1.8257e-06	11352.8	0.277474	20194.5	0.198104	13825.7	0.344116	26831.3	0.0648177	67306.6	0.0549509
0,53_204,0861m/z	CSID81407865	2-Hydroxy-2-(2-methylenecyclopropyl)succinic acid	42791.3	25295.4	0.000277753	35870.6	0.106518	16474.3	4.09688e-06	35736.4	0.0730521	47000.1	0.344652	20636.4	3.07561e-05
1,18_243,0614m/z	CSID389405	Mimosine	20268.1	12744.2	0.459865	17162.5	0.708318	16294.2	0.529519	51725	0.0533058	64630.1	0.000913544	40954.2	0.0958211
4,56_289,0956m/z	CSID24785547	6-[(3E)-4-(4-Hydroxyphenyl)-2-oxo-3-buten-1-yl]-2-oxo-2H-pyran-4-olate	37328.1	19204.7	0.00342061	42036	0.456247	32463	0.332097	21235.3	0.056932	45123.9	0.184623	26352.2	0.0476534
0,54_219,0730n	O-Succinylhomoserine	O-Succinylhomoserine	32640.2	30148.5	0.368951	33243.4	0.85215	28843.7	0.181368	34145.3	0.607476	36258.8	0.191709	26819.5	0.0726366
0,57_283,0178m/z	CSID10618756	1-O-Phosphonatohexitol	38021.5	25233.7	0.0177669	33332.1	0.494726	7515.39	1.88443e-05	39378.5	0.84891	57430.4	0.024644	20510.2	0.00593645
0,55_164,0470n	P-Coumaric acid	p-Coumaric acid	31095.6	28419.4	0.529888	38979.1	0.143218	24206.8	0.0140707	41019.4	0.058454	35106.6	0.204139	21516.5	0.00295
6,65_297,1455m/z	CSID28944835	p-hydroxybenzoic acid-geranyl ester	34330.8	33852	0.927747	40653.2	0.242163	16930.3	0.00125294	32816.2	0.708712	41340.7	0.0537735	20144.9	0.000575846
6,58_320,1503m/z	CSID24784991	5-Amino-2-[(1H-indol-3-ylacetyl)amino]-5-oxopentanoate	32881.8	18118.1	0.0111129	29912.7	0.609429	27537.9	0.334192	28959.2	0.538718	41043.3	0.379507	41134.5	0.222576
7,36_318,1949m/z	CSID24785192	7-Hydroxy-1-(4-hydroxybenzyl)-6-methoxy-2-methyl-1,2,3,4-tetrahydroisoquinolinium	34558.7	29778.9	0.113897	42973.8	0.0695655	30796.1	0.346413	29597.1	0.196434	28794.5	0.216794	22965.9	0.00314756
3,19_801,1820m/z	CSID58829733	5-[5-(beta-D-Glucopyranosyloxy)-7-hydroxy-3-({6-O-[(2E)-3-(4-hydroxyphenyl)-2-propenoyl]-beta-D-glucopyranosyl}oxy)-2-chromeniumyl]-2-hydroxyphenolate	2704.87	41045.1	0.000101707	1761.21	0.586779	77286	0.000127982	1881.22	0.580268	12359.5	0.0263424	81957.9	1.05412e-05
2,83_331,1501m/z	CSID58829827	1-O-[2-(Methylamino)benzoyl]-beta-D-glucopyranose	25972	33404.5	0.389837	22275.8	0.680675	17312.7	0.330282	31181.3	0.671131	42075.9	0.147801	46028.9	0.127087
0,54_409,0402m/z	CSID66054	5'-xanthylic acid	24744.5	31292	0.262579	22943.5	0.700887	22776.5	0.643331	25151.2	0.925172	49358.1	0.0033344	41103	0.00597222
3,01_345,0802m/z	CSID57558889	1-O-(2-Hydroxybenzoyl)-beta-D-glucopyranose	31347.8	35308.1	0.483635	27678.8	0.444668	21977.3	0.0583249	37440	0.187078	33562.1	0.759448	28550.4	0.513539
2,68_316,1064m/z	CSID141619	5'-S-Methyl-5'-thioinosine	28061.7	29035.2	0.705865	40711.3	0.0244955	38112.8	0.0226568	19264.5	0.0390958	26363.4	0.535655	33741.7	0.0252005
6,74_409,2564m/z	CSID108752	6-Deoxyerythronolide B	31138.7	34836.7	0.476043	36473.2	0.375587	30961.4	0.967253	24023.3	0.0878042	26380.2	0.252243	30784.1	0.928087
2,96_294,1432m/z	CSID167930	5-amino-6-(D-ribitylamino)uracil	25351.8	14534.7	0.0301002	33776.6	0.265605	31279.9	0.144473	43864.8	0.0270462	35147.8	0.079458	30478.2	0.240409
3,64_358,1022m/z	CSID4573669	4-{[(2-Amino-4-oxo-1,4,7,8-tetrahydro-6-pteridinyl)methyl]amino}benzoate	22506.9	57922.6	0.000408879	12129.7	0.0283958	20784	0.686708	37175.7	0.121415	37829.3	0.00566015	26060.9	0.502519
4,11_405,0848m/z	CSID24785152	4-Acetyl-2-(3-acetyl-2,4,6-trihydroxy-5-methylphenyl)-2-methyl-5-oxo-3,6-cyclohexadiene-1,3-diolate	23554.3	43196.4	0.000796175	32618.9	0.0159807	40058.7	0.00121434	13735	0.104939	39603.6	0.0250636	21623.7	0.526156
3,62_291,1443m/z	CSID5376	Trimethoprim	36679	30095.7	0.207126	39836.6	0.617709	24324.8	0.0346041	24171.7	0.0357712	32887.4	0.534486	24911.7	0.0300337
3,42_237,1476m/z	CSID388783	3-oxolauric acid	15896.1	46335.6	1.9038e-07	19736.5	0.0714717	32309.3	0.000503996	38139.6	2.51898e-06	20935	0.023705	39421.3	3.67365e-06
8,04_411,3613m/z	CSID10470275	(24E)-Stigmasta-5,7,24(28)-trien-3-ol	57526.9	20741.9	0.316947	19946.6	0.301078	18983.5	0.286845	34728.3	0.541175	38813.6	0.612851	21563	0.324504
3,19_217,0879m/z	Euparin	Euparin	25197.5	30340.4	0.00950531	31749.6	0.0119995	40431.5	0.00499875	24496.3	0.779624	26591.2	0.418633	33310.3	0.0260373
9,07_473,3258m/z	(1S,2R,5R,6R,10R,13S,15S)-5-[(2R,3E,5R)-5,6-dimethylhept-3-en-2-yl]-6,10-dimethyl-16,17-dioxapentacyclo[13.2.2.0?,?.0?,?.0??,??]nonadec-18-en-13-ol	(1S,2R,5R,6R,10R,13S,15S)-5-[(2R,3E,5R)-5,6-dimethylhept-3-en-2-yl]-6,10-dimethyl-16,17-dioxapentacyclo[13.2.2.0?,?.0?,?.0??,??]nonadec-18-en-13-ol	32119.8	41430.4	0.00266647	31826.3	0.905196	32418.1	0.932668	24074.8	0.13103	20211.7	0.00378976	27886.1	0.188297
6,19_311,2213m/z	CSID17220749	9,10-DiHODE	32504.8	21563	0.0850009	17955.6	0.0275071	27706.9	0.594384	30975.5	0.843608	39647.9	0.402178	39607.3	0.422021
3,73_452,2134m/z	CSID24785020	Diphosphoric acid, mono[(2E)-3,7,11,15-tetramethyl-2,14-hexadecadien-1-yl] ester, ion(3-)	38409.9	47738.6	0.311187	24910.6	0.0523212	34341.6	0.483931	30152.7	0.144871	21001.5	0.0175183	13265.9	0.000630186
2,86_607,2492m/z	CSID21864791	Phytochromobilin	34795.8	16362	0.00437506	26366.4	0.262709	51637	0.0264877	15278.4	0.00939779	41220.4	0.329408	23902.9	0.145444
0,51_211,9753m/z	CSID24785138	3-Hydroxy-2-oxo-4-(phosphonatooxy)butanoate	32873.4	26476.3	0.270947	52683.1	0.0157883	46580.9	0.0446269	14686.7	0.00634045	19777.1	0.0245396	14723	0.00431457
10,39_395,2200m/z	11A-Acetoxyprogesterone	11A-Acetoxyprogesterone	32779.3	28593.8	0.0851146	38885.4	0.0146891	25646	0.0644429	31371.2	0.460772	31202.7	0.652889	18863.2	0.000383757
10,04_213,9632m/z	CSID23436	L-selenocysteine	31624.4	25176.5	0.00108566	37683.6	0.00437128	28530.3	0.0354597	32049	0.722885	29463.7	0.324808	22762.4	5.95317e-06
3,66_435,1336m/z	CSID81407892	N-(1H-Indol-3-ylmethyl)-L-gamma-glutamyl-L-cysteinylglycine	20007.7	20311.7	0.964974	16883.5	0.668017	58169.9	0.0042869	18684.6	0.891963	25558.3	0.444999	46305.1	0.105346
3,24_290,0862m/z	CSID54923	Adenosine	18761	38002.7	1.43638e-06	19689.6	0.649678	31744.9	4.45548e-05	30812.2	0.000172635	22408.8	0.0177445	43613	1.31814e-05
2,64_177,1018m/z	3-(2-AMINOETHYL)-1H-INDOL-5-OL	3-(2-AMINOETHYL)-1H-INDOL-5-OL	31573.7	22890.6	0.112456	51434.5	0.0065803	21412.6	0.0252227	26789.6	0.323654	37629.3	0.173775	13233	0.000809492
5,83_309,2058m/z	13-HpOTrE(r); LC-ESI-QIT; MS2; CE	13-HpOTrE(r); LC-ESI-QIT; MS2; CE	36308.2	10132.1	0.0283032	11353.2	0.0343409	33448.3	0.869088	33324.3	0.844222	45555.8	0.432867	33738.3	0.845227
10,39_339,1615m/z	"MLS002472920-01!9-[(2E)-3,7-dimethylocta-2,6-dienoxy]furo[3,2-g]chromen-7-one"	[(2E)-3,7-dimethylocta-2,6-dienoxy]furo[3,2-g]chromen-7-one	29680	27854.6	0.768884	39907.5	0.137368	22256	0.352198	34781.6	0.466788	30245.4	0.927007	19130.1	0.135991
3,99_499,1680n	CSID389380	(1S,2S,3R,4S,5S,6S)-3-(beta-D-Galactopyranosyloxy)-2,4,5,6-tetrahydroxycyclohexyl 1H-indol-3-ylacetate	18512.6	15227.7	0.399608	19444	0.815464	20673.6	0.431997	17984.4	0.893135	32269.5	0.0154836	79098.1	0.00119744
0,84_175,0239m/z	ASCORBATE	ASCORBATE	3640.94	129550	0.00014176	4997.41	0.727278	472.949	0.31468	3972.73	0.926184	45567.1	0.250437	14268.5	0.162465
3,50_362,1378m/z	MLS000069729-01!603-50-9	MLS000069729-01!603-50-9	24470.1	36296.9	0.000133295	25552.5	0.734228	28580.8	0.00856676	28802	0.0783643	30702.2	0.123554	27971.7	0.0253725
6,27_316,1198m/z	CSID4444920	IN00488	23687.3	21222.4	0.563467	30905.2	0.150303	32918	0.218975	28582.1	0.446089	27525.3	0.429647	37519.7	0.0481644
6,94_466,2929m/z	CSID30790765	(3S,4S,4aR,6aS,12bS,12cS)-4-{2-[(2R)-3,3-Dimethyl-2-oxiranyl]ethyl}-4,12b,12c-trimethyl-1,2,3,4,4a,5,6,6a,7,12,12b,12c-dodecahydrobenzo[6,7]indeno[1,2-b]indol-3-ol	32733.3	17839	6.12473e-05	23967	0.0161636	17144	0.000212699	29382.5	0.356	42686.7	0.00993976	37890.6	0.0838926
3,11_288,1078m/z	CSID58830045	2-[(7,8-Dihydro-3H-purin-6-ylamino)methyl]phenol	20819.8	42946.6	0.0018305	40742.3	0.00418209	20885.7	0.986199	35304.2	0.0175411	17332.7	0.40443	23376.2	0.549187
2,71_243,1334m/z	NCGC00386092-01_C11H18N2O4_	NCGC00386092-01_C11H18N2O4_	28788.5	7715.92	0.00136605	39143.5	0.260368	22584.7	0.206423	38284.4	0.300166	36757.7	0.10755	27910	0.86438
4,11_376,0784m/z	CSID24785397	3-{[(2E)-3-(3,4-Dihydroxyphenyl)-2-propenoyl]oxy}-1,4,5-trihydroxycyclohexanecarboxylate	34289.1	11686.9	0.000181398	48080.1	0.285767	17594.8	0.000269551	27033.6	0.305584	49424.6	0.0141737	11653.6	3.6303e-05
10,37_386,2188m/z	CSID24785691	3-Hydroxy-16-methoxy-3-(methoxycarbonyl)-6,7-didehydroaspidospermidin-9-ium	28201.2	26551.6	0.725126	43599.3	0.0109385	24964.5	0.463143	29705.7	0.768149	26103.8	0.677907	20258.2	0.0796083
0,54_385,1292m/z	CSID388301	S-Adenosyl-L-homocysteine	35278.8	20725.8	8.72151e-05	28007.5	0.0705535	24184.3	0.00013671	33425.9	0.468811	30419.4	0.0427088	26949.7	0.00251302
3,14_179,0706m/z	CSID1266063	Coniferol	5283.58	132974	2.01636e-06	2503.69	0.0272717	12809.8	5.13103e-05	11070.3	0.00354243	10055.5	0.0337711	24215.2	0.00148259
2,95_393,0484m/z	CSID8264	Inosinic acid	32555.9	32760.1	0.965767	32127.6	0.900356	27899.3	0.215981	17592	0.040487	36149.7	0.683225	19128.8	0.00159222
6,79_450,2977m/z	CSID8063240	(3S,4S,4aR,6aS,12bS,12cS)-4,12b,12c-Trimethyl-4-(4-methyl-3-penten-1-yl)-1,2,3,4,4a,5,6,6a,7,12,12b,12c-dodecahydrobenzo[6,7]indeno[1,2-b]indol-3-ol	49854.9	15463.9	2.60367e-05	51151.9	0.831082	5005.29	1.63655e-06	33348.4	0.00541665	15901.8	7.3062e-05	26672.9	0.00119274
2,71_147,0436m/z	Unknown (carbon number 9); PlaSMA ID-195	Unknown (carbon number 9); PlaSMA ID-195	25496.4	18915	0.031269	41839.9	0.000290009	23425.5	0.418376	35936.3	0.00628295	31374.9	0.0585879	19618.1	0.00664432
3,53_361,2358m/z	Aphidicolin	Aphidicolin	23862.4	9126.63	0.000868294	16272.6	0.0734287	35338.2	0.0277	30002.4	0.333262	34673.6	0.0115574	46896	3.27648e-05
3,47_359,2240m/z	cyclic 3,17-bis(1,2-ethanediyl acetal) estra-5(10),9(11)- diene-3,17-dione	cyclic 3,17-bis(1,2-ethanediyl acetal) estra-5(10),9(11)- diene-3,17-dione	22166.7	20231.1	0.176597	25586.6	0.264993	28880.2	0.0171892	35131.4	0.0188265	34527.7	0.000108297	29520.9	0.00522757
4,09_267,0895m/z	CSID10380227	coniferyl acetate	20387.4	34463.2	0.00419945	20911.2	0.826378	49536.3	0.000244374	17629.9	0.374665	14771.5	0.00295118	37698.6	0.000408077
6,64_570,3547m/z	CSID24785046	N-Carbamimidoyl-4-[({5-[(1E)-3-{[4-(carbamimidoylammonio)butyl]amino}-3-oxo-1-propen-1-yl]-2-(4-hydroxyphenyl)-2,3-dihydro-1-benzofuran-3-yl}carbonyl)amino]-1-butanaminium	33706	12993.5	0.0361022	14873.4	0.0546901	16579.3	0.0819617	55530.8	0.0818983	30514.4	0.724074	31023.1	0.792066
3,25_150,0768m/z	CSID26332135	N,N-Dihydroxy-L-valine	27619.1	33981.2	0.0696568	27926.3	0.891443	26732.5	0.709572	26391.8	0.642373	21633.7	0.0593678	30328.6	0.326944
3,72_234,0761m/z	ethyl 2,3-dioxo-1,4-dihydroquinoline-4-carboxylate	ethyl 2,3-dioxo-1,4-dihydroquinoline-4-carboxylate	21960.6	32805.2	0.000335033	30718.5	0.00436479	31370.9	0.00278337	22207.5	0.928879	25906.6	0.0689053	29471.3	0.00102567
0,87_215,0789n	CSID3698	Kinetin	29825.1	21647.7	0.000620836	24249.2	0.0105451	20648.4	0.000233898	43139.5	0.000643829	19984.4	0.00213773	34715.7	0.10446
0,44_422,3781m/z	CSID9490659	all-trans-4,4'-diapo-zeta-carotene	37439.4	19016.7	0.124757	89638.4	0.00197455	28681.5	0.449356	10152.9	0.0373041	9172.35	0.0289389	5.00423	0.00767354
2,58_192,0651m/z	CSID10430995	lawsone	27593	22618.8	0.0856254	29315.3	0.66109	21169.1	0.0380518	24282.4	0.315845	35402.5	0.0802178	32637.1	0.217691
7,74_627,4366m/z	CSID4518328	Hydroxyspirilloxanthin	34017.6	32122.7	0.581434	30954.1	0.269362	22208.6	0.00717959	30274.5	0.257006	28832.5	0.207289	14178.2	0.000491794
3,74_377,0392n	CSID24785193	2-Amino-9-(5-O-phosphonatopentofuranosyl)-7,9-dihydro-1H-purine-6,8-dione	23849.3	25741	0.504473	38066.3	0.00302904	26013.5	0.526525	32517.7	0.0398074	26008.9	0.598037	20212.4	0.261783
0,51_254,0696m/z	CSID64808714	N,N-Dihydroxy-6-(methylsulfanyl)-L-norleucine	24176.3	36808.4	0.00451848	25700.2	0.639051	35912.8	0.000399505	21535.6	0.0814869	22812.6	0.448451	25448.2	0.659713
3,14_297,1150m/z	Chlorpheniramine	Chlorpheniramine	27717.5	31962.5	0.0957351	27681	0.988743	27188.9	0.690736	22997.2	0.0618432	24056.3	0.0492616	30499.2	0.125707
0,54_187,1073m/z	PYRIDOXINE	Pyridoxine	28531.2	32554.9	0.219322	31365.4	0.472972	19301.8	0.00790405	30178.2	0.615086	28763.7	0.931552	20818.8	0.0257778
0,43_495,3466m/z	CSID66038	Hederagenin	7878.47	5343.82	0.430771	165645	2.1535e-06	7975	0.976216	1515.7	0.0585418	969.935	0.0394839	0	0.0227388
10,32_325,2128m/z	(1R,7R)-7-ethenyl-1,4a,7-trimethyl-3,4,4b,5,6,9,10,10a-octahydro-2H-phenanthrene-1-carboxylic acid	(1R,7R)-7-ethenyl-1,4a,7-trimethyl-3,4,4b,5,6,9,10,10a-octahydro-2H-phenanthrene-1-carboxylic acid	32554.4	22302.3	0.00915393	35452.4	0.390264	24100.1	0.0235269	29481.9	0.375525	24592.5	0.0268098	20753.2	0.00995136
2,56_135,0434m/z	CSID13470	Phenylglyoxal	22683.9	22574.8	0.949625	27964.3	0.0309829	37463.1	0.0390705	32251.6	0.00221584	22706.5	0.988656	23414	0.700263
3,74_370,1748m/z	CSID24784736	3,6-Dihydroxy-4-isobutyryl-2,6-bis(3-methyl-2-buten-1-yl)-5-oxo-1,3-cyclohexadien-1-olate	22584.5	7710.41	0.000463839	35474.3	0.0317348	45014.2	0.000298706	22927.5	0.916296	26916.3	0.276142	28388.1	0.0787072
3,67_416,1699m/z	CSID58829923	(3S)-6,7-Dimethoxy-3-[(5R)-4-methoxy-6-methyl-5,6,7,8-tetrahydro[1,3]dioxolo[4,5-g]isoquinolin-5-yl]-1,3-dihydro-2-benzofuran-1-ol	16191.2	33768.9	0.00022096	17642.4	0.33686	45019.1	4.76931e-07	27584.1	0.0113544	16533.7	0.824461	32142.2	0.000118532
0,55_332,0757m/z	2'-Deoxyadenosine 5'-monophosphate	2'-Deoxyadenosine 5'-monophosphate	29336.4	26631.3	0.654949	26431.4	0.690014	16392.8	0.0152488	17107.4	0.0122624	55490	0.00826722	17057.7	0.0109684
3,42_274,1060m/z	CSID61384	(-)-pinocembrin	24857.6	21943.5	0.330137	33567.1	0.0309816	27156.4	0.438247	29383.4	0.134288	29911.2	0.118266	20977.1	0.194772
3,37_177,0768m/z	CSID76	isopropylmalic acid	21397.6	23057.2	0.551983	26112.5	0.0836615	20171.6	0.633404	44634.8	0.000345035	22569.3	0.700844	29361	0.0431072
3,44_407,1089m/z	CSID141208	MFCD00914626	15850.3	32236.3	3.28015e-05	21142.1	0.0198251	20181.2	0.00513003	25955.3	0.000469069	25422.8	0.001272	46515.3	1.08326e-07
4,71_360,0861n	CSID58830040	1,5,8-Trihydroxy-2,3,4-trimethoxy-6-methyl-9,10-anthraquinone	6187.16	100799	2.66208e-08	5309.52	0.647681	36355.4	0.116747	4380.05	0.164269	10648.4	0.0283788	23223.6	0.0461542
7,47_329,1587m/z	Propentofylline	Propentofylline	29501.5	23852.9	0.0908475	37040.3	0.0432291	24327.3	0.134702	28873.6	0.796018	24268.1	0.212768	18031.7	0.00745157
3,44_192,0660m/z	5-Hydroxy-3-indoleacetic acid	5-Hydroxy-3-indoleacetic acid	24379	26443	0.535474	27958.5	0.349123	29327.6	0.119472	28562.9	0.148359	32266.5	0.101134	16941.4	0.0295641
2,82_184,0964m/z	Mandelic Acid, Methyl Ester	Mandelic Acid, Methyl Ester	30305	11097.7	0.00046589	42772.2	0.0115008	26411.8	0.353945	31883.6	0.73931	27251.2	0.36381	16080.3	0.00180431
3,81_405,1531m/z	CSID58829935	4,7-Dimethoxy-3-oxo-3,4-dihydro-2H-1,4-benzoxazin-2-yl D-glucopyranoside	16910.6	35456.5	1.03186e-06	17962.9	0.446208	33255.3	5.86377e-06	19265.7	0.206292	23211	0.110139	38956.3	0.000604136
8,22_631,3831m/z	CSID24785415	1-O-(3-Hydroxy-23,28-dioxoolean-12-en-28-yl)hexopyranose	14939.9	40898.4	0.00398499	17038.9	0.565832	28165.9	0.0436597	32646.4	0.0107162	19005.7	0.399537	31541.3	0.00985608
0,54_547,1129m/z	CSID8089617	malonyldaidzin	16036.3	11867	0.113216	34353.9	0.00272623	42850.8	1.76989e-05	20306.1	0.111178	36790.3	0.000146857	21780.7	0.0233002
6,79_291,1591m/z	CSID4445151	geroquinol	28057.2	22604.1	0.0191901	35898.4	0.000656087	25170.8	0.0490248	28320.4	0.901765	24713.5	0.0779911	18400.9	0.00203197
0,54_342,1725n	CSID3859	1,11-Dihydroxy-2,10-dimethoxy-6,6-dimethyl-5,6,6a,7-tetrahydro-4H-dibenzo[de,g]quinolinium	27832.6	11384.2	2.43361e-05	29976.1	0.452793	18162.5	0.000915951	38055.7	0.00265393	29724.1	0.523803	27947.3	0.973118
3,08_268,0811m/z	CSID24784720	2-[(1H-Indol-3-ylacetyl)amino]propanoate	20535.6	25109.5	0.101879	32243.7	0.0210263	25863.6	0.109143	38872.4	0.00181831	14442.7	0.0457116	24773	0.254317
4,00_573,1378m/z	methyl 8,11,15,20,22-pentahydroxy-24-methyl-13,18,27-trioxo-6-oxaheptacyclo[15.10.2.0?,??.0?,??.0?,??.0?,??.0??,??]nonacosa-3,5(14),11,15,19,21(26),22,24,28-nonaene-7-carboxylate	methyl 8,11,15,20,22-pentahydroxy-24-methyl-13,18,27-trioxo-6-oxaheptacyclo[15.10.2.0?,??.0?,??.0?,??.0?,??.0??,??]nonacosa-3,5(14),11,15,19,21(26),22,24,28-nonaene-7-carboxylate	17924.3	48010.8	0.000181671	11199.6	0.0441205	34925.2	0.000938175	13355.4	0.0946767	18137.5	0.932022	38155.3	0.000262939
0,50_131,0456m/z	L-ASPARAGINE	L-ASPARAGINE	16017.8	14194.8	0.339649	28074.9	0.0075605	38949.8	1.98899e-07	29284.4	0.000108023	24725.7	0.00156658	28238.3	0.000417654
3,45_323,0905m/z	CSID24785205	6-Hydroxy-7-methoxy-3-(4-methoxyphenyl)-2,3-dihydro-4H-chromen-4-one	19384.8	27656.5	0.00191568	21112.2	0.5768	34112.4	0.00126263	20429.8	0.690225	25513.4	0.00601621	30755.1	6.16922e-05
0,55_150,0549m/z	CSID102690	Dihydroxyindole	25129.1	21530.7	0.0970423	31135.7	0.102457	24884.4	0.911292	31005.7	0.036918	25636.6	0.843794	19249.3	0.0550697
3,09_233,0595m/z	2-Aminosulfonyl-benzoic acid methyl ester; LC-ESI-ITFT; MS2; CE	2-Aminosulfonyl-benzoic acid methyl ester; LC-ESI-ITFT; MS2; CE	15939.3	29573.4	1.25696e-06	22223.8	0.044329	27816.7	4.72501e-05	25694.4	0.00168069	24579.1	0.00890995	32641.9	0.000235712
10,21_156,0418m/z	CSID388545	N-methylethanolamine phosphate	31582	24131.8	0.188828	35417.1	0.477223	22000.8	0.129241	24198	0.173486	22389.2	0.102931	18726.2	0.0284889
3,03_247,0701m/z	CSID11318	L-3-hydroxykynurenine	17555.7	15484	0.354228	28495.4	0.0211796	21475.5	0.147047	34952.4	0.00166963	25631.1	0.0462998	34585.3	0.000167073
3,33_194,0797n	CSID2424	Caffeine	25610	26917.5	0.856883	24755.9	0.927404	17019.8	0.239127	29709.7	0.570222	19623.7	0.392883	34094.1	0.407379
3,18_514,2203m/z	CSID30791757	Deoxypumiloside	12034.5	34593.4	0.00242044	14773.6	0.0533066	36919.1	0.000143886	10554.6	0.26781	17647.9	0.0303412	50618.5	0.000514132
5,99_357,2402m/z	Dihydroxy (3Alpha,12Alpha)Pregnan-20-One	Dihydroxy (3Alpha,12Alpha)Pregnan-20-One	27683	24864.8	0.26989	35764.7	0.000897481	24283.7	0.183277	20833.8	0.0116664	24158.4	0.111804	18724.7	0.00235615
4,78_383,1509m/z	CSID24784717	4a-Formyl-2-hydroxy-1-methyl-8-methylenegibbane-1,10-dicarboxylate	15302.3	20527.1	0.60527	38117.1	0.162057	7420.1	0.452487	28360.1	0.463443	48883.8	0.165688	17526.7	0.845707
3,11_344,0731n	CSID2627905	THIAMINE PHOSPHORIC ACID ESTER	13728.9	63373.1	2.904e-05	11609.8	0.139147	23368.7	0.000997282	17499.7	0.0488012	15323	0.405775	31200.1	2.78389e-05
0,40_190,9442m/z	CSID4614	PAO	10054.5	42016	0.0599062	64005.5	0.146272	22147.2	0.0422939	21673.2	0.0599146	15824.7	0.651215	67.1861	0.0176641
0,57_498,9210m/z	CSID108765	Ins(3,4,5,6)P4	29634.2	13377.9	0.00117491	19365.6	0.0148182	9244.88	0.000194711	57808.5	0.00580201	14637.1	0.00130789	30910.8	0.71056
3,73_329,1380m/z	CSID10214453	Larreatricin	6836.86	31645.8	1.43763e-05	4470.25	0.0985341	27622.8	3.75818e-06	14098	0.00590955	17800.9	0.00800263	72476.6	0.000793722
2,85_404,1517m/z	CSID24784932	(2Z)-2-Methyl-4-(1H-purin-6-ylamino)-2-buten-1-yl hexopyranoside	22189.5	20084.8	0.519677	30756.1	0.0869003	23750.8	0.495079	29809	0.0329792	22664.7	0.807199	25466.3	0.235639
7,01_537,3270m/z	CSID58829698	(2R)-1-(beta-D-Galactopyranosyloxy)-3-hydroxy-2-propanyl palmitate	15177.7	26197.4	0.0951925	11662.9	0.423619	10082.5	0.28895	26614.6	0.114708	15456.6	0.95369	69249	4.41882e-05
5,32_348,1070m/z	CSID4478412	Ombuin	19062.3	23423.4	0.770452	42431.2	0.276256	6740.91	0.364559	22043.5	0.875028	45992.1	0.236836	14585.4	0.743088
3,44_239,0588m/z	CSID4267646	2-(Benzoylamino)benzoate	14715.3	54214	1.81943e-06	10874.6	0.111718	33563.6	9.16485e-05	14100.6	0.830818	11904.6	0.293504	34648.3	1.55122e-05
6,76_536,2281m/z	CSID24785087	1',3,6,6',7,7'-Hexahydroxy-5',8-diisopropyl-1,3'-dimethyl-2,2'-binaphthalene-5,8'-dicarbaldehyde	28297.8	22367.1	0.137843	23167.5	0.371589	14248.2	0.00638394	20446.3	0.129926	33262	0.156607	32082.8	0.402948
3,79_359,0760m/z	CSID91879	Pisatin	21666.4	19135.8	0.234827	23384.5	0.4673	28992.9	0.00630183	22076.5	0.842647	21909.1	0.891697	36512.5	2.93924e-05
6,04_194,0815m/z	CSID390103	Metirosine	27292.7	20574.3	0.000147281	33947.8	0.00346102	23527.1	0.00869829	25540.4	0.390431	23892.8	0.0191007	18812.3	0.000394753
2,92_212,0914m/z	CSID4445308	5-Hydroxyconiferaldehyde	14201.1	42078.8	9.18904e-06	20525.6	0.00297719	44330.6	5.54694e-05	10529.3	0.186618	16433.2	0.12632	24867.7	0.000118051
3,11_165,0543m/z	CSID4445164	3,4-Dihydroxycinnamaldehyde	21667	33546.4	0.000347381	23716	0.40134	20950.5	0.650249	28349.5	0.0101855	21433.8	0.905317	22612.7	0.622241
4,11_327,0862m/z	Isotectorigenin, 7-Methyl Ether	Isotectorigenin, 7-Methyl Ether	19692.5	18822.1	0.790031	19700.3	0.998152	25107.9	0.0900923	37465.6	0.0398697	25648.3	0.133046	25126.3	0.0933948
10,33_349,1866m/z	hydroquinidine	hydroquinidine	29484.3	21093.6	0.00277553	33948.9	0.0347717	21595.5	4.99906e-05	24175	0.00996115	23446.5	0.00156804	17058.5	3.11217e-05
4,68_236,0953m/z	CSID11290587	trihomomethionine	28841	16814.9	0.0331379	34437	0.0435211	22987.7	0.0989213	26683.6	0.360766	24948.6	0.433842	13565.7	0.00786426
0,54_705,1844m/z	CSID392407	3'-dephospho-CoA	35746.4	32283.7	0.709344	12219.2	0.0398403	13303.5	0.0373514	22617.3	0.289675	21896.9	0.194803	30162.4	0.565359
3,10_437,1187m/z	CSID58830002	(5R,9R)-5-(3,4-Dimethoxyphenyl)-9-hydroxy-10-methoxy-5,8,8a,9-tetrahydrofuro[3',4':6,7]naphtho[2,3-d][1,3]dioxol-6(5aH)-one	20475.1	34642.8	0.00121353	19852.6	0.813683	26531.9	0.0807708	26499.7	0.0730141	20626.4	0.954675	19408.8	0.642606
3,19_639,1299m/z	CSID10282510	5,7-Dihydroxy-2-(4-hydroxyphenyl)-4-oxo-4H-chromen-3-yl 3-O-[(2E)-3-(4-hydroxyphenyl)-2-propenoyl]-beta-D-glucopyranoside	3325.44	29027.8	0.00260562	2300.01	0.238239	49120.6	0.00152937	4152.16	0.320551	12353	0.000456428	67455.5	0.000128979
3,42_543,1697m/z	NCGC00384520-01_C24H30O14_2H-Pyran-4-acetic acid, 5-carboxy-2-(beta-D-glucopyranosyloxy)-3,4-dihydro-3-(2-hydroxyethylidene)-, alpha-[2-(3,4-dihydroxyphenyl)ethyl] ester, (2S,3Z,4S)-	2H-Pyran-4-acetic acid, 5-carboxy-2-(beta-D-glucopyranosyloxy)-3,4-dihydro-3-(2-hydroxyethylidene)-, alpha-[2-(3,4-dihydroxyphenyl)ethyl] ester, (2S,3Z,4S)-	22642.1	27539.6	0.0432448	22484.6	0.930948	27667.7	0.0311467	23536.9	0.578106	20984.8	0.433044	20998.3	0.422318
3,26_149,0593m/z	CSID640	2-Chromanone	9456.94	16492.8	0.000406858	10936.6	0.379628	73893.7	0.000150165	19855.1	4.76974e-05	16469.6	0.0006505	18422.7	0.000102374
4,64_357,1321m/z	(E)-1,4-bis(4-hydroxy-3-methoxyphenyl)-2,3-dimethylbut-2-ene-1,4-dione	(E)-1,4-bis(4-hydroxy-3-methoxyphenyl)-2,3-dimethylbut-2-ene-1,4-dione	4826.32	53812	2.36288e-08	10975.6	0.00812161	13832.2	0.226475	9426.16	0.257809	16314.5	0.0845621	55422.1	0.0379637
7,89_293,2110m/z	13-KODE; LC-ESI-QIT; MS2; CE	13-KODE; LC-ESI-QIT; MS2; CE	32070.1	2592	1.02876e-05	22597.4	0.024392	25693.8	0.411207	28809.8	0.38913	46087.6	0.169285	6655.42	4.67477e-05
0,52_261,0371m/z	NCGC00381344-01!8-hydroxy-6-methoxy-1-oxo-3,4-dihydroisochromene-7-carboxylic acid	8-hydroxy-6-methoxy-1-oxo-3,4-dihydroisochromene-7-carboxylic acid	24598.6	24391	0.916583	27358.1	0.329995	16008.5	0.00131173	28134.7	0.200261	23820.4	0.764857	19834.7	0.103559
2,93_253,1178m/z	Unknown (carbon number 12); PlaSMA ID-1076	Unknown (carbon number 12); PlaSMA ID-1076	22410.1	11509.2	0.00364374	25731.9	0.539357	20957.9	0.503965	32433.7	0.079491	28321	0.0430007	22393.8	0.993169
3,46_169,0750m/z	CSID414602	3-(aminomethyl)indole	20167.9	23200	0.184473	25220.9	0.126238	23815	0.12385	22615.2	0.273931	27227.5	0.0269034	21482.8	0.624971
3,31_209,0465m/z	CSID24808176	3-(2-methylthioethyl)malic acid	20459.8	14063.5	0.00378712	23660	0.0674309	15923	0.0201129	55245.5	1.52493e-07	20976.8	0.79751	13382.2	0.00189172
4,05_104,0336m/z	CSID26331745	(Z)-3-aminoperacrylic acid	23682.3	32972.9	0.0392649	18533.6	0.183644	35398.4	0.0104343	11697.7	0.00804698	19828.2	0.434107	20668.6	0.5956
3,81_357,0608m/z	CSID58830042	7,10-Dihydroxy-4,5-dimethoxy-8-methylanthra[1,2-d][1,3]dioxole-6,11-dione	19216.8	27360.6	0.0194396	20525.9	0.513152	26417.9	0.00949845	22877.1	0.122293	23114.7	0.0818264	23220.9	0.117358
0,59_146,1646m/z	CSID1071	spermidine	18285.4	14744	0.198094	24332.9	0.307047	26412	0.0303112	51282.2	0.00381866	4318.79	0.000120477	23336	0.13592
5,78_310,2732m/z	14-(hydroxymethyl)-5,9-dimethyltetracyclo[11.2.1.0?,??.0?,?]hexadecan-5-ol	14-(hydroxymethyl)-5,9-dimethyltetracyclo[11.2.1.0?,??.0?,?]hexadecan-5-ol	871.162	148482	9.2028e-05	1181.8	0.465585	1195.12	0.42267	964.221	0.835164	747.447	0.797805	9195.76	0.0464079
10,83_144,0414m/z	CSID61553	Formylaniline	24096	22223.1	0.505617	32484.1	0.00962076	20007.5	0.103189	26757.1	0.395041	21847.9	0.388888	14885.1	0.00409448
1,26_226,0105m/z	CSID220757	2-AMINO-4-TRIFLUOROMETHYLSULFANYL-BUTYRIC ACID	21246.8	20275.3	0.771365	27629.6	0.330756	21120.9	0.960791	35444.9	0.00731432	9420.6	0.00148884	26925.4	0.101253
3,70_187,0845m/z	CSID133469	P-DMEA	20586.9	26629.7	0.0114961	25769.5	0.0321265	22578.1	0.456138	19918.2	0.789979	22853.5	0.257987	23309.5	0.216601
10,96_139,9741m/z	CSID2666990	carbamoyl phosphate dianion	27001.6	25848.6	0.837684	33982.4	0.304336	18215.6	0.18941	25757.1	0.896972	21140	0.387673	9638.38	0.0129173
0,51_193,0345m/z	D-GLUCURONIC ACID	D-GLUCURONIC ACID	23212.4	32866	0.0256973	18436	0.0505594	17580.7	0.0116994	28108.1	0.0209451	20614.1	0.187748	20285.3	0.0248808
3,07_161,0811m/z	CSID8552	1-Hexanoic acid	20173.7	9193.31	0.000448096	21707.7	0.610893	11958.3	0.00179559	45724.4	0.00185661	15562.3	0.0463815	36122	0.000195256
3,18_308,1290m/z	CSID81407926	L-gamma-Glutamyl-N-allyl-D-cysteine	17316.6	33993.1	1.848e-05	20353.8	0.199791	25465.6	0.0018623	16561.3	0.786767	19888.4	0.280089	25779.1	0.0102147
9,38_469,3676m/z	CSID58837341	(4alpha,5alpha,9xi,10xi)-4,14-Dimethyl-9,19-cycloergost-24(28)-en-3-one	11325.2	45295.3	7.63976e-05	4970.45	0.0784529	42255.3	0.000585044	27859.5	0.000435253	10832.9	0.866535	16778.2	0.240634
5,45_661,1739m/z	CSID24785427	6-Methoxy-3-(6-methoxy-1,3-benzodioxol-5-yl)-4-oxo-3,4-dihydro-2H-chromen-7-yl 6-O-(3,4-dihydroxy-4-methoxytetrahydro-2-furanyl)hexopyranoside	23609.5	19064.3	0.302861	30568.6	0.247967	19060.4	0.20303	10771.6	0.00193348	26117.9	0.520386	29938	0.292551
3,11_338,1126n	CSID4482000	demethoxycurcumin	8391.51	35936.9	3.87199e-07	8163.74	0.889128	29699.4	7.85459e-06	18805.9	0.000582036	20040.9	0.000525072	37368.6	1.96727e-06
3,20_255,0503m/z	CSID24784650	(2E)-3-(2,4-Dihydroxy-5-methoxyphenyl)acrylic acid	27675.5	29105.5	0.460131	27513.1	0.96631	12652.7	3.09835e-05	31971.6	0.0894105	19782.5	0.0238905	9665.51	1.66522e-06
5,67_309,2058m/z	Unknown (carbon number 18); PlaSMA ID-632	Unknown (carbon number 18); PlaSMA ID-632	26889.8	8859.17	0.0215413	15100.7	0.173208	13036.3	0.0861013	19175	0.394398	36636.4	0.306514	38467.6	0.283849
3,75_473,1795m/z	CSID24785663	(2E,6Z,10Z)-3,7,11,15-Tetramethyl-2,6,10,14-hexadecatetraen-1-yl trihydrogen diphosphate	5886.38	57355.9	7.3942e-07	4692.46	0.335637	17353.6	0.000830142	24841.8	0.00174219	8911.41	0.0278816	38781.4	2.55722e-05
4,19_148,0753m/z	3-Methyloxyindole	3-Methyloxyindole	29576.6	9509.64	0.00313227	30162.5	0.918838	13911	0.0137684	23537.5	0.532806	29122.9	0.938673	21930.3	0.199603
6,22_397,2345m/z	CSID3571902	Digitoxigenin	24728.3	21952.3	0.143836	33470.6	0.000126604	19230	0.00499892	19167.9	0.000861717	21784.7	0.00417071	17087.7	0.00209483
4,05_851,3066m/z	CSID10128495	precorrin-1	6696.22	21498	0.00122617	2739.01	0.144164	33614.7	0.0007708	22634.2	0.0356878	9815.53	0.304025	60380.3	0.00121131
3,48_449,0472m/z	CSID24784738	1-S-[(1Z)-6-(Methylsulfinyl)-N-(sulfonatooxy)hexanimidoyl]-1-thiohexopyranose	19319.7	26914.7	0.0291735	17699.6	0.461619	40083.6	0.000149861	13443.3	0.0142351	22444.5	0.261277	17317.8	0.300977
2,97_334,1388m/z	NCGC00380446-01_C16H19N3O5_11-Hydroxy-11-isopropyl-4-methoxy-8-methyl-10,11-dihydro-6H-oxepino[2,3-d]pyrazino[1,2-a]pyrimidine-6,9(8H)-dione	11-Hydroxy-11-isopropyl-4-methoxy-8-methyl-10,11-dihydro-6H-oxepino[2,3-d]pyrazino[1,2-a]pyrimidine-6,9(8H)-dione	17044.6	13483.2	0.168729	17227.4	0.936716	26016.3	0.00164874	26156.5	0.0631556	26424.9	0.00580366	30718.4	0.00608344
7,95_325,2133m/z	CSID139649	oryzalexin A	29662.1	15845.9	0.0347918	22861.9	0.295565	24805.1	0.404294	24933.8	0.485302	21834.2	0.19446	17062.5	0.0501571
10,43_140,1083m/z	Tropinone	Tropinone	34818.1	19143.4	0.0496507	31761.9	0.724504	23389.8	0.125898	14841.8	0.015735	19706.2	0.0904804	13247.8	0.0123681
4,06_181,0273m/z	CSID8215	1,4-Naphthoquinone	25303.5	30632.4	0.0907522	22190.8	0.381441	30680.1	0.107945	9498.3	0.000636783	20726.3	0.259119	17684.6	0.119717
3,68_223,0606m/z	Sinapic acid	SINAPIC ACID	23752	21717.3	0.304849	24348.8	0.769261	20582.2	0.120238	28036.6	0.0837002	21801	0.415681	16441.3	0.00676965
3,90_357,0964m/z	CSID4508983	Retusin (flavonol)	15200.9	24036.7	0.00834905	14008.6	0.672069	27668.7	0.00335405	22008.4	0.110656	24226.4	0.0211073	29029	0.0015493
0,51_199,0006m/z	3-Phosphonopropionic acid	3-Phosphonopropionic acid	21442.7	20863.7	0.837812	25187.1	0.123578	6695.1	3.96032e-05	21383.4	0.982668	36679.9	0.0225683	21971.3	0.893822
0,51_169,0581m/z	L-GLUTAMINE	L-GLUTAMINE	19569	8189.68	0.000211605	20689.5	0.719131	11914	0.0154247	30164.6	0.0227092	54271.6	0.00126308	8842.18	0.000445351
6,78_233,1539m/z	(E)-5-(2,3-dimethyl-4,5,6,7-tetrahydro-1H-tricyclo[2.2.1.02,6]heptan-3-yl)-2-methylpent-2-enoic acid	(E)-5-(2,3-dimethyl-4,5,6,7-tetrahydro-1H-tricyclo[2.2.1.02,6]heptan-3-yl)-2-methylpent-2-enoic acid	23915.1	17094.9	0.00168539	31299.4	0.00103247	20714.2	0.137454	23982.5	0.97313	21187.2	0.0811074	15156.5	0.00409326
6,63_600,2078m/z	CSID29368283	15-demethylaclacinomycin T	28117.2	13315.1	0.00370116	24665.1	0.411027	7123.12	5.24238e-05	22042.6	0.160886	35103.7	0.102124	22377	0.0790161
3,14_300,1957m/z	CSID58829808	(2E,4E,6E,8E,10E,12E,14E)-4,8,13-Trimethyl-2,4,6,8,10,12,14-hexadecaheptaenedial	23182.5	7938.49	0.00526691	23926.8	0.875372	15533.3	0.12035	33234.9	0.155198	28187.4	0.365711	20467.2	0.561621
6,28_306,2782m/z	CSID11255334	Taxa-4(20),11-dien-5-ol	30550	34945.6	0.531913	17351	0.0419281	10867	0.007413	19861	0.101585	19644.3	0.119939	19165.2	0.0826579
3,77_329,0901m/z	CSID18620219	Benzoyl-beta-D-glucoside	18588.3	23995.8	0.125149	21965.5	0.36763	25193.7	0.0847326	17683.8	0.778047	21390.5	0.375609	23566.6	0.16098
0,93_126,0541m/z	CSID10941	1,2-Benzoquinone	25339.2	24514.8	0.649743	28048.4	0.45719	21952.8	0.10931	14357.7	0.00201302	23215.9	0.51901	14942.1	0.00291878
3,30_175,0857m/z	CSID386	3-Indoleacetamide	19048.5	19486.9	0.906805	16921.9	0.606238	19864.8	0.833232	23387.2	0.324414	29028.4	0.0624391	23981.8	0.216829
4,36_242,0451m/z	CSID10292489	3-(3,4-Dihydroxyphenyl)lactate	22637	15900	0.224639	23043.5	0.943421	19157.6	0.306836	17706.4	0.2362	41507.6	0.00284748	11517.7	0.0024227
3,45_283,0948m/z	6-methoxy-7-(3-methylbut-2-enoxy)chromen-2-one	6-methoxy-7-(3-methylbut-2-enoxy)chromen-2-one	15287.4	34684.6	9.39968e-05	13508.6	0.401553	29011.5	2.09583e-06	16835.3	0.369415	13139.4	0.110955	28690.3	0.000380791
4,88_226,1798m/z	C13H20O2; PlaSMA ID-566	C13H20O2; PlaSMA ID-566	17140.9	32940.4	0.174957	40589.9	0.115629	7683.45	0.441987	13326	0.76777	22854.5	0.687944	16555	0.962547
2,95_330,0975m/z	4-(3,4-dihydroxyphenyl)-6,7-dihydroxynaphthalene-2-carboxylic acid	4-(3,4-dihydroxyphenyl)-6,7-dihydroxynaphthalene-2-carboxylic acid	20363.9	23313	0.396546	15224.6	0.126819	25292.8	0.152658	14178.8	0.116155	24670	0.282546	27601.1	0.0680811
3,66_389,1228m/z	(3S,6R,6aS,7S)-6,6a,7,8-tetrahydroxy-3-methyl-3,4,5,6,7,12a-hexahydro-2H-benzo[a]anthracene-1,12-dione	(3S,6R,6aS,7S)-6,6a,7,8-tetrahydroxy-3-methyl-3,4,5,6,7,12a-hexahydro-2H-benzo[a]anthracene-1,12-dione	14751.6	22075.2	0.117241	9242.04	0.208656	26479.1	0.0238849	20518	0.183469	11192.5	0.414595	46280.9	0.000427111
2,79_128,0701m/z	Hydroquinone	Hydroquinone	14558.6	6600.71	0.00715402	17152.7	0.360743	18033.6	0.302463	18305.3	0.303463	2153.58	0.000123303	72764.8	1.18801e-05
2,65_314,0911m/z	Circumdatin F_130023	Circumdatin F_130023	18192.9	23790.9	0.131886	29340.8	0.0239728	29704.5	0.0113363	7441.25	0.0147147	18823.4	0.856828	21323.7	0.351198
3,91_628,1868m/z	CSID4444362	Rutin	15591.5	20831.4	0.0392252	14140.7	0.428872	26183.8	0.0100929	21051.8	0.0812213	11323.8	0.102053	39367.8	0.00011702
0,49_181,9616m/z	CSID4573923	2-Oxo-3-(phosphonatooxy)propanoate	18146.4	21204	0.343646	20402.6	0.397424	18326.5	0.939497	29890.8	0.00181771	8728.89	0.0029388	31334.1	0.0170401
3,47_326,0782m/z	CSID24784818	3-(4-Hydroxyphenyl)-2-{[(2E)-3-(4-hydroxyphenyl)-2-propenoyl]oxy}propanoate	13814.5	36550.6	0.000791536	10161.8	0.11305	27082.7	0.000946527	14918.1	0.699701	12199.6	0.394746	31839.4	7.68388e-05
3,55_363,0674m/z	CSID16735762	Daphnin	22692.7	14128.2	0.000590048	27141.5	0.0958186	20470.7	0.346284	19817.7	0.225199	19714.7	0.144935	22202.2	0.730402
1,04_270,0964m/z	CSID10657	Linamarin	17534.8	21274.4	0.20548	15672.2	0.532067	24229	0.0485655	21405.5	0.370396	11520.1	0.0457522	34242.6	0.000177104
8,99_445,3310m/z	CSID10378883	3-dehydroteasterone	17475.1	32900.8	0.00813498	14423.4	0.437208	27819.3	0.026051	13104	0.34393	15061	0.540007	25046.9	0.0849348
0,45_131,1287m/z	CSID194	agmatine	4649.24	49660.6	2.84033e-05	4948.83	0.823632	35982.3	9.11822e-07	12326.9	0.00397952	21981.5	0.000401147	15836	0.00100017
3,62_259,1506m/z	CSID1093	2-Amino-6-(1,2-dihydroxypropyl)-5,6,7,8-tetrahydro-4(1H)-pteridinon	22149.6	15188.6	0.0712721	19601.5	0.464661	24828.3	0.701113	32190.3	0.223621	14939.3	0.0767433	16340.6	0.304788
3,86_207,0645m/z	Phosphocholine	Phosphocholine	14053.8	24885.9	0.00587741	18025.8	0.467644	16100.3	0.352185	26793.7	0.0278506	25142.9	0.065852	20215.9	0.134253
3,42_307,1413m/z	MLS001306442-01!	MLS001306442-01!	22099	14930.3	0.00184224	23524.5	0.49689	22463	0.837046	21396.1	0.717838	26515.1	0.0696126	13128.7	0.000386748
2,89_375,1157m/z	CSID30791221	portulacaxanthin II	18486.6	18232.1	0.932931	27773.3	0.0780412	19973.9	0.534378	23262	0.0644888	18728	0.927133	17459.6	0.680251
3,44_299,1210m/z	CSID141086	saccharopine	16373.1	24205	0.000958714	16157.6	0.924917	24458.8	0.00164788	20433.5	0.034363	18552.3	0.227229	23165.5	0.00296257
4,58_272,0935m/z	CSID4444926	Chrysin	17280.5	13142.8	0.635244	42160.9	0.0534457	12672.4	0.640772	17935.9	0.954917	30532.3	0.33455	9159.7	0.374098
0,87_347,0396m/z	INOSINE 5'-PHOSPHATE	INOSINE 5'-PHOSPHATE	11425.7	16675.1	0.613277	17819.4	0.367295	18032.6	0.101197	29616.5	0.0158523	21513.4	0.0415282	27632.6	0.188414
3,24_304,0596m/z	CSID24785756	5-Hydroxy-4-oxo-2-(3,4,5-trihydroxyphenyl)-7-chromanolate	15369	25575.5	0.0016805	14054.3	0.629369	24844.3	0.00293358	22281.6	0.00191262	15616.7	0.908692	24930.1	0.00274069
2,99_405,1379m/z	CSID391558	7-Deoxyloganic acid	15519.8	17452	0.461258	17950.9	0.383608	15321.1	0.936854	30706.3	0.000526468	16847.5	0.7384	28229.7	0.00103691
4,31_163,0857m/z	CSID10607847	Acetohydroxybutyrate	7532.75	36647.7	6.13836e-05	13063.2	0.283044	20168.6	0.284992	22341.1	0.142954	21708	0.131646	20515.8	0.145569
3,14_377,1163m/z	CSID26606379	TRIBOA beta-D-glucoside	13167	37140.7	0.000235047	13642.6	0.811149	17376.4	0.146363	28039.4	0.000352094	16337.7	0.147767	16033.5	0.213864
5,95_333,2059m/z	Epitestosterone	Epitestosterone	21555.3	15266.1	0.00993803	25179.2	0.0368765	18749.3	0.320263	23467.8	0.292072	21499.8	0.974268	15422.5	0.0146894
0,54_377,1331m/z	CSID555077	Xanthohumol	24706.9	15243.4	8.74397e-05	20947.6	0.237612	14404.7	4.27023e-05	22380.7	0.111293	23477.8	0.46971	19899.7	0.0182442
6,25_181,1222m/z	CSID9949	5-Pentylresorcinol	17034.1	14947.6	0.675031	26170.4	0.00514053	13143.4	0.358176	28626.9	0.341334	24051.2	0.276862	16856.6	0.950505
8,27_604,3818m/z	CSID20148061	?-Solanine	16978.9	29620.1	0.00267572	13588.6	0.0805156	24733.6	0.0731455	13360.7	0.227467	11199.8	0.0747429	31273.5	0.00496961
3,35_297,0748m/z	CSID391780	Apiforol	22228.9	26843.3	0.13489	16012.1	0.0501075	21688.6	0.822779	13944.7	0.00482309	17616.1	0.0764861	21567.6	0.798648
9,35_813,4904m/z	CSID4444250	all-trans-Nonaprenyl diphosphate	20916.9	13507.1	0.307191	23895.3	0.676341	18886.7	0.772992	24082.6	0.707125	22211.9	0.882604	16210.9	0.52244
3,30_377,1863m/z	Corynanthin	Corynanthin	20376.8	9088.56	0.00055873	22988.1	0.27755	15516.6	0.0771439	24153.4	0.190181	25404.1	0.14672	22038.8	0.49202
3,98_167,0700m/z	CSID83915	3-Hydroxy-3-phenylpropanoic acid	19275.5	20749.7	0.558674	26108.8	0.000604715	16529.8	0.15992	19053.9	0.91012	21728.9	0.242038	16012.2	0.0445816
10,22_208,9764m/z	CSID24785219	2-Amino-3-oxo-4-(phosphonatooxy)butanoate	22314	16819.6	0.0588017	24757.5	0.301682	18602	0.385764	19134.5	0.397842	21384	0.88119	16184.4	0.0196503
2,84_279,1335m/z	CSID140980	?-Ribazole	16715.5	8221.72	0.000476233	22023.8	0.0355488	19702.3	0.13315	26451.8	0.000299916	21381.9	0.0220558	24521.5	0.00267577
3,54_349,0576m/z	CSID388626	Taxifolin	15254.9	24552.7	0.0233421	16311.9	0.634195	20676.3	0.0809774	13736.3	0.784661	25466.5	0.107205	23005.2	0.00705995
3,95_176,1099m/z	CSID24785090	(E)-7-(methylsulfanyl)heptanal oxime	22301.7	34143.2	0.00678615	17196.5	0.192943	25777.5	0.315684	5362.94	0.000443916	18451	0.341783	13355.5	0.0592836
3,55_333,0955m/z	Picrotin	Picrotin	16693.4	21449.5	0.0315537	14422.3	0.318581	22734.1	0.00712922	16465	0.946387	23209.6	0.00877516	20908.9	0.0360146
5,06_364,1103m/z	Rufloxacin	Rufloxacin	13150.8	19821.2	0.208483	28619.7	0.0754734	27121.8	0.011008	6155.8	0.0802864	30935.7	0.0284912	10006.1	0.300153
7,52_479,3364m/z	CSID103072	Brassinolide	6010.75	64759.1	2.0021e-06	7126.2	0.367772	7999.69	0.139153	6271.5	0.832352	5404.86	0.594583	37928.3	7.16316e-07
0,99_133,0500m/z	CSID7827495	MFCD08460011	15722.8	7925.99	0.000212489	19293.7	0.0473265	12460.4	0.0376726	21767.1	0.00618697	43394.3	0.00038399	14214.7	0.266366
4,03_579,1762m/z	CSID11208702	3-[(6-Deoxyhexopyranosyl)oxy]-5-hydroxy-2-(4-hydroxyphenyl)-4-oxo-4H-chromen-7-yl 6-deoxyhexopyranoside	14773	29260.6	0.000670696	11536.6	0.169397	23866.9	0.00480386	12601.2	0.477339	18236.9	0.104465	24273.6	0.0339931
5,05_464,1580m/z	CSID16498850	Sissotrin	17953.2	17274.9	0.920269	28282.5	0.218157	17235.8	0.909693	6473.71	0.0895951	25341.7	0.368661	21682.7	0.630528
4,32_223,0240m/z	CSID4444191	IN00245	21789.3	3381.92	0.000548765	13722.1	0.101673	11902.1	0.108741	43300.9	0.0250853	20902.7	0.847958	18878.3	0.618678
4,71_565,1605m/z	CSID58829951	3-(5-Hydroxy-3,6,7-trimethoxy-4-oxo-4H-chromen-2-yl)-2,6-dimethoxyphenyl beta-D-glucopyranoside	23192.9	5931.11	6.13743e-05	28022.6	0.128887	17916.6	0.243207	12576.8	0.000563318	19521.5	0.434034	26700.3	0.556746
0,48_1066,5721m/z	CSID24541533	(3beta,17xi,22R,25R)-26-(beta-D-Glucopyranosyloxy)-22-hydroxyfurost-5-en-3-yl 6-deoxy-alpha-L-mannopyranosyl-(1->2)-[6-deoxy-alpha-L-mannopyranosyl-(1->4)]-beta-D-glucopyranoside	24827.7	18032.1	0.0460144	36971.9	0.000703702	16011.9	0.00550929	27790.8	0.37234	4068.05	8.21136e-06	6029.26	2.11803e-05
0,54_144,0649m/z	CSID30785817	4-hydroxy-5-methyl-2-methylenefuran-3-one	17280.8	19415.5	0.27579	21373.1	0.0441525	13469.2	0.0368619	22358.4	0.0379238	17138	0.945845	22664.5	0.0651675
4,05_272,0878m/z	CSID617	4-Amino-1-(2-deoxypentofuranosyl)pyrimidin-2(1H)-on	18464.2	24991.9	0.156445	14301.6	0.362916	26773.2	0.0563	9815.12	0.0578755	26889.5	0.120425	12153.4	0.146282
0,48_1082,5557m/z	CSID58829901	(3beta,12beta,16beta,21beta)-3-{[beta-D-Glucopyranosyl-(1->2)-[beta-D-glucopyranosyl-(1->4)]-alpha-L-arabinopyranosyl]oxy}-16,23-dihydroxy-30-oxo-12,13-epoxyoleanan-21-yl benzoate	19487.4	20568.1	0.745189	30656.7	0.138017	19114.6	0.887846	27291.6	0.0208037	3815.97	0.000328454	10996.8	0.0168093
0,44_674,3070m/z	CSID24785666	N1,N5,N10-Triferuloyl spermidine	26727.9	18987.6	0.200821	25610.7	0.855452	27142.5	0.950081	18037	0.172893	14262.7	0.0535309	0	0.00122184
0,55_314,1213m/z	NCGC00385280-01_C14H19NO7_(2R)-2-(beta-D-Glucopyranosyloxy)-2-phenylacetamide	NCGC00385280-01_C14H19NO7_(2R)-2-(beta-D-Glucopyranosyloxy)-2-phenylacetamide	22270.7	17895.4	0.03876	19636.5	0.188575	13168.5	0.000980678	21164.3	0.625551	21841.9	0.848328	14585.2	0.00494123
3,15_304,0709m/z	CSID75767	(+-)-albendazole sulfoxide	13126.9	19730.3	0.000166311	12146	0.329806	15180.6	0.0918709	18760.6	0.00426855	17820.9	0.00346695	33106.9	0.00542043
3,65_578,1523m/z	CSID24785450	Hexopyranuronosyl-(1->4)-6-methylhexopyranuronosyl-(1->4)hexopyranuronic acid	13347.1	13468.6	0.958981	11762.1	0.442919	34271	6.69339e-05	18897	0.051149	12478.1	0.77861	25410.4	0.000408251
4,43_296,1119m/z	CSID390239	Indican	10933.8	43957.9	0.00285746	27119.1	0.0692926	10266.2	0.937684	6687.18	0.544134	10709.1	0.976925	19526.6	0.405167
2,98_305,1594m/z	CSID368419	2-{1-[(4-Amino-2-methyl-5-pyrimidinyl)methyl]-2-methyl-1,2-dihydro-3-pyridinyl}ethanol	3902.33	32615.8	3.66144e-06	6110.61	0.183116	19340.5	2.87388e-05	15113.5	9.75479e-05	4707.48	0.582414	47284.8	8.45161e-05
0,87_364,0641m/z	CSID6545	Guanosine monophosphate	15662	10358.7	0.135149	13915.1	0.670602	17822.7	0.367288	33572.4	0.000164362	17759.2	0.531086	19823.9	0.134832
0,53_553,1569m/z	CSID58829950	2-Hydroxy-3-(5-hydroxy-3,6,7-trimethoxy-4-oxo-4H-chromen-2-yl)-6-methoxyphenyl beta-D-glucopyranoside	20857.7	11814.7	0.00117648	13197.4	0.0232469	9792.65	7.86301e-06	13879.7	0.0104996	47345.5	0.00431457	11917.2	6.44987e-05
0,51_239,0763m/z	CSID10197144	5-O-Methyl-myo-inositol	20195.6	10546.3	0.00124534	20990.3	0.778873	30220.2	0.000647855	18296.3	0.374103	14985.7	0.0274174	13215	0.0144481
3,91_325,1426m/z	CSID106541	phaseollidin	8401.04	23190.9	6.89926e-06	9822.56	0.365638	24835.7	0.109454	16735	0.00209175	18059.5	0.0135963	27404.5	0.0268983
3,69_494,1448m/z	CSID24785374	1-S-[(1E)-9-(Methylsulfanyl)-N-(sulfonatooxy)nonanimidoyl]-1-thiohexopyranose	17647.1	18201.5	0.898824	15698.4	0.670748	19119.3	0.73025	20773.3	0.534812	20465.6	0.547109	16530	0.785122
9,51_778,5663m/z	CSID398235	Colfosceril palmitate	21523.1	14063.4	0.168015	15912.1	0.216737	21844.9	0.96839	18954.6	0.618943	16212.9	0.278507	19891.5	0.814069
4,80_211,1332m/z	CSID4472314	Traumatin	24291.1	3677.01	0.00601364	19521.7	0.547245	15042.7	0.241078	25340.2	0.902702	33379.8	0.39985	6769.93	0.0159471
3,40_245,1856m/z	cis-Nerolidol; LC-ESI-QTOF; MS2; CE	cis-Nerolidol; LC-ESI-QTOF; MS2; CE	16424.7	5307.96	0.00641434	28838.2	0.121051	10800.8	0.0705171	37426.9	0.0109415	18525.3	0.595847	10687.1	0.132214
3,17_379,1938m/z	CSID24785426	(2E,4Z,6E,8E,10E,12E,14E,16E,18E)-4,8,13,17-Tetramethyl-2,4,6,8,10,12,14,16,18-icosanonaenedioate	13623.2	10668.2	0.375672	8241.21	0.118899	4069.88	0.00345174	12644.3	0.723349	72193.2	0.087617	6352.95	0.0557613
7,71_429,3360m/z	CSID4444353	Cholecalciferol	4662.18	61648.6	1.79612e-06	5652.3	0.261379	15960.4	9.14543e-05	7489.9	0.114131	4617.65	0.940617	27685.9	2.19693e-05
3,47_812,1272m/z	CSID24785274	2-[4-(Hexopyranuronosyloxy)-3-hydroxyphenyl]-5-hydroxy-4-oxo-4H-chromen-7-yl 2-O-hexopyranuronosylhexopyranosiduronate	7376.43	30718.3	7.20697e-07	10618.5	0.539754	22699.5	0.000731975	10125.3	0.293376	10824.5	0.109801	35282	5.59993e-07
3,01_271,0690m/z	CSID58827362	1,3,7-trimethyl-5-hydroxyisouric acid	7869.2	9606.2	0.479297	27438.4	0.00553188	11236.1	0.138474	38807.7	0.00036022	15124.6	0.0138544	17443.4	0.00481246
3,20_339,1414m/z	CSID24785657	1-(3,4-Dihydroxybenzyl)-7-hydroxy-6-methoxy-2-methyl-1,2,3,4-tetrahydroisoquinolinium	15858.7	24554.9	0.00396193	13349.5	0.31144	20646.5	0.0798928	17160.8	0.6557	15273.6	0.866483	20562.3	0.0615563
3,09_249,0358m/z	CSID1001	Prephenic acid	19838.8	11267.5	0.00129486	16562.9	0.283049	14200.5	0.0111433	26054.1	0.0224862	23897.5	0.116824	14767.9	0.0146705
2,96_386,1554m/z	CSID24785280	{2-[(2E)-5-(Hexopyranosyloxy)-2-penten-1-yl]-3-oxocyclopentyl}acetate	14205.9	24050.9	0.429492	1161.2	0.10837	18074.9	0.700264	1457.55	0.115827	22283.9	0.502129	45138.7	0.175099
0,50_299,0964m/z	SPA-8C (SAMPLE)	SPA-8C (SAMPLE)	8292.75	5163.45	0.226167	12605.6	0.184236	26181.5	0.00463052	27175.9	0.000952882	33549	0.0013154	13005.2	0.108763
3,25_366,2839m/z	CSID58829667	2,3-Bis(octylsulfanyl)-1-propanol	17880.1	28861	0.0245054	31967.7	0.0269588	10974.8	0.078065	24763.5	0.198374	3790.76	0.00266484	6801.73	0.0161264
3,78_481,1617m/z	Peonidin-3-O-glucoside	Peonidin-3-O-glucoside	9447.35	38064	3.64875e-05	11117.6	0.550917	11565.6	0.229538	17775.8	0.00373775	9651.73	0.912052	26951.1	0.000178907
0,85_547,9560m/z	CSID3628121	9-{3-O-Phosphonato-5-O-[(sulfonatooxy)phosphinato]pentofuranosyl}-9H-purin-6-amine	24919.5	6124.97	0.000430079	26627.2	0.783167	9015.07	0.00213574	16156.4	0.0600986	31241.7	0.335479	10304.1	0.00158625
0,50_104,0349m/z	CSID5736	L-(-)-Serine	14646.1	14605.2	0.975879	16104.2	0.41762	18723.6	0.0261497	21719	0.000538427	15696.3	0.320137	22865.5	0.0119409
3,45_153,0186m/z	PYROCATECHUIC ACID	PYROCATECHUIC ACID	16478.5	16934.9	0.892572	12786.5	0.345652	19533.6	0.421247	24089.4	0.0879693	9306.08	0.118196	25208.1	0.0635477
0,96_158,0806m/z	CSID64709	flamenol	21781.3	20301.2	0.75957	22639.9	0.896236	16763.4	0.295446	9941.16	0.0609372	21384.3	0.951334	11497.1	0.0734948
2,62_354,0024m/z	CSID24785105	1,6-Di-O-phosphonatohex-2-ulofuranose	9073.31	27524.7	8.60185e-06	16564.7	0.00491765	24409.2	0.000581197	26546.9	0.00110804	6832.35	0.0369413	12935	0.0174417
3,32_219,0783m/z	1-hydroxypyrene	1-hydroxypyrene	15328.2	23530.7	0.0028462	19080.2	0.073081	13157.7	0.255141	19696.3	0.0853422	15520.5	0.890678	16388.6	0.643723
0,38_84,0801m/z	CSID27284	UNII:R5Y900M14U	17354.7	13696.2	0.161127	22117.4	0.130162	13985.2	0.207399	21708.7	0.17789	21255.5	0.241594	12549.1	0.074274
2,98_167,0342m/z	Homogentisic acid	Homogentisic acid	10952.3	21036.6	5.83437e-06	6455.22	0.00456309	23241.3	3.26933e-06	21702.6	0.00277826	13761.3	0.339957	25260.3	0.000407769
2,77_146,1171m/z	CSID705	g-Butyrobetaine	21309.2	3284.81	0.000114138	13391.2	0.0404865	12807.4	0.0154036	46589.6	0.0166373	9017.32	0.00192725	15293.3	0.24487
3,98_227,0906m/z	Unknown (carbon number 11); PlaSMA ID-874	Unknown (carbon number 11); PlaSMA ID-874	20275.4	16991.5	0.125396	23649.1	0.0148619	12986.9	0.000555764	15390.4	0.0235671	20717	0.797144	11016	8.33648e-05
5,38_322,2011m/z	CSID24604905	N-({(1R,2S)-3-Oxo-2-[(2Z)-2-penten-1-yl]cyclopentyl}acetyl)-L-isoleucine	19802.3	18388	0.82923	9145.7	0.147962	11650.1	0.352976	22518.8	0.766206	23083.4	0.631491	16394.3	0.64844
0,91_258,1075m/z	CSID83877	5-Methylcytidine	19194.4	18377.9	0.770919	10094.8	0.0143779	6008.92	0.00153839	23602.3	0.256586	13099.8	0.0864334	30516.6	0.0166629
6,96_219,1742m/z	CSID390842	solavetivone	19208.6	16740.7	0.330806	26042.4	0.0437239	12811.8	0.00389633	17994.6	0.569329	16454.5	0.305476	10771.2	0.00367306
3,55_597,2081m/z	CSID58837492	(1S)-1-{[(2S,3R,4S)-2-(beta-L-Glucopyranosyloxy)-5-(methoxycarbonyl)-3-vinyl-3,4-dihydro-2H-pyran-4-yl]methyl}-2,3,4,9-tetrahydro-1H-beta-carboline-3-carboxylic acid	11337.3	16056.2	0.184495	8962.79	0.355513	18163.6	0.0322563	12913.1	0.517754	26344.9	0.00614532	26224.9	0.00137414
4,96_369,2009m/z	Retrorsine	Retrorsine	11469.3	11008.8	0.951698	25599.5	0.25863	2411.14	0.236415	26553.8	0.404291	27452.3	0.260206	15436.1	0.690123
3,88_318,0970m/z	Hematein	Hematein	20767.5	8754.8	0.00472771	16652.4	0.355242	13325.8	0.0509456	18519.9	0.710894	29924.5	0.0462151	11873.1	0.0162046
3,95_186,1128m/z	CSID10180560	Pseudotropine	4964.97	8837.02	0.00011927	3111.46	0.0568354	34393.6	3.20848e-09	27293.5	0.000105773	2215.53	0.0139147	38747.4	0.000264464
0,56_136,0761m/z	Unknown (carbon number 8); PlaSMA ID-53	Unknown (carbon number 8); PlaSMA ID-53	18756.6	16501.4	0.433848	22458.7	0.397768	11556.8	0.0140253	21352.7	0.46756	16887.4	0.54268	11945	0.0215238
3,31_247,0537m/z	CSID21865450	dihydrocamalexic acid	14608.1	16674.3	0.193953	20328.9	0.0360975	21179.6	0.00306755	15643.4	0.620875	13714.8	0.571181	17065	0.149672
3,21_330,1025m/z	CSID10128094	(Z)-desulfoglucotropeolin	11235.4	19890.5	8.7133e-05	11816.4	0.719558	19603.3	0.000369863	20071.1	0.0019963	14211.3	0.0682848	21569.8	0.000142088
3,21_245,1854m/z	CSID69263	Leu-Leu	15877.2	7126.18	0.00102812	21594.4	0.202478	13344	0.186655	32787.8	0.00420183	18151.3	0.251176	9231.76	0.0318818
3,14_193,0498m/z	CSID150838	(R)-(-)-6-hydroxymellein	5638.99	55259.7	0.000378201	834.015	0.000981368	5909.8	0.796346	10982.2	0.0242613	9938.17	0.0720301	29303.2	0.00449829
0,43_666,8174m/z	CSID24785082	6-[(Hydroxyphosphinato)oxy]-1,2,3,4,5-cyclohexanepentayl pentakis(phosphate)	23092.8	17528.7	0.0885124	4660.45	0.000202224	18295.5	0.160912	21133.4	0.526956	22538.5	0.86846	10613.8	0.00182699
0,54_160,1327m/z	CSID10594696	5-Oxooctanal	15017.4	16432.3	0.573374	21086	0.0398743	9634.95	0.0356438	24689.9	0.0604932	12689.1	0.351484	17791.3	0.299018
4,22_159,0309m/z	CSID19951093	Oxoadipate	13211.5	9556.73	0.102186	14650.9	0.493354	8909.47	0.0268018	7987.38	0.0179224	16905.1	0.280928	46072.7	0.000463183
2,86_233,0776m/z	CSID4444145	Sinapyl alcohol	12046.4	18414.5	0.059654	14528.9	0.459548	16712.7	0.0321097	21494.4	0.0555603	10534.7	0.524869	23125.9	0.00423981
3,08_289,0882m/z	CSID167566	5,6-Dihydroxy-7-phenyl-1H-phenalen-1-one	13813.2	13905.9	0.977557	13291.5	0.900898	8493.13	0.125352	15635.4	0.623799	30357.1	0.172784	21277.5	0.0720039
3,69_145,0753m/z	CSID10710623	2-Amino-6-oxohexanoate	16769.7	18661	0.437923	21312.4	0.0391226	14855.8	0.264335	14462.9	0.217404	18157.9	0.432452	12552.9	0.0182509
3,10_149,0698m/z	CSID10607890	Acetolactate	9236.77	26938.3	9.22311e-06	11380.5	0.0820549	16259.2	0.00721271	16824.9	0.000439962	15100.4	0.00569307	20915.7	0.000182098
3,03_163,0393m/z	Phenylpyruvic acid	Phenylpyruvic acid	4172.13	10673.3	0.0414237	2539.25	0.333486	10813.8	0.0108205	38076.9	0.0031515	14032.1	0.0133147	36292.6	0.000515339
4,23_348,1069m/z	5,7-dihydroxy-2-(4-hydroxyphenyl)-3,6-dimethoxy-4H-chromen-4-one	5,7-dihydroxy-2-(4-hydroxyphenyl)-3,6-dimethoxy-4H-chromen-4-one	18289.7	13222	0.126333	15921.2	0.36147	17786.9	0.810211	4849.93	0.00203767	27199.4	0.0461014	18800.7	0.913756
0,43_536,3583m/z	CSID16161193	2,3,16-Trihydroxyolean-12-ene-23,28-dioic acid	32338.7	19352.1	0.0187444	1620.16	1.94169e-05	22399.6	0.0269875	20251.2	0.00922755	19942.2	0.00744522	0	1.25249e-05
6,78_337,2370m/z	CSID211834	3-beta-Androstanediol	19123.9	10450.5	0.000263888	19064	0.975299	14121.1	0.00811264	19251.1	0.943756	16556.7	0.137516	17226.8	0.208755
3,17_144,0645m/z	maltol	Maltol	12950.3	18336	0.00178546	16110.5	0.16497	16690	0.0549024	14705.1	0.271018	15526.8	0.114411	20907.8	0.00825747
3,84_209,0803m/z	CSID75266	(R)-(-)-6-methoxymellein	13542.7	14878.4	0.450841	17272.1	0.0513252	12035.3	0.354071	17680.9	0.306556	28614.2	0.0650667	10994.2	0.154749
3,42_361,0993m/z	CSID13085545	2-{3-[(4-Amino-2-methyl-5-pyrimidinyl)methyl]-4-methyl-1,3-thiazol-3-ium-5-yl}ethyl phosphate	13131.3	19664	0.000353042	12035.8	0.550676	19435.5	0.000682615	17353.9	0.00874709	15398.9	0.135073	17762.7	0.00129879
1,99_147,0656m/z	CSID388367	Mevalonic acid	14562.8	7201.36	0.0237008	17203.2	0.450721	6400.88	0.0112778	18328.2	0.18547	26004	0.00359633	24892.4	0.0190241
3,27_233,0915m/z	MMV1236379	MMV1236379	15578.1	13231.4	0.16859	11993.4	0.0639083	18603.6	0.155343	18353.1	0.237551	15498.1	0.967209	21182.3	0.0406993
0,54_142,0856m/z	CSID13839080	Orcinol	16663.9	17170.9	0.816038	17941.3	0.546871	12508	0.0529728	19235.3	0.418453	15075.3	0.482572	15804.5	0.718636
0,62_193,0857m/z	4-oxo-5-phenylpentanoic acid	4-oxo-5-phenylpentanoic acid	17192	8610.67	0.120667	15814.8	0.796235	3586.85	0.0162119	6126.56	0.0398347	57436.2	0.0739573	5400.1	0.0323927
4,18_309,1002m/z	CSID24808114	2-(6'-methylthio)hexylmalic acid	10162.2	23749.1	0.00750481	10261.8	0.969919	21561.7	0.00124299	7260.16	0.261204	11618.4	0.655102	29244.1	0.0183053
3,88_295,0929m/z	CSID154266	vestitol	8828.1	32012.4	6.24358e-07	8087.92	0.372405	19420.6	0.000120009	5834.32	0.00824746	12475.1	0.0113187	26948.2	1.64764e-05
0,43_208,0833m/z	CSID24784654	(2-Oxo-2,3-dihydro-1H-indol-3-yl)acetate	11756.2	15036.1	0.292867	48864.3	4.16446e-06	19639.2	0.00739992	12096.5	0.883678	5420.71	0.00142189	752.796	1.86098e-05
0,38_246,0895m/z	CSID58837195	({5-[(2S)-2-Carboxy-2-(trimethylammonio)ethyl]-1H-imidazol-2-yl}sulfanyl)oxidanide	16632.6	6999.32	0.020591	18679.3	0.654346	12423.3	0.225094	22541.4	0.227624	24346.7	0.148752	11857.7	0.167207
3,69_201,0513m/z	Coniferylaldehyde	Coniferylaldehyde	15260	17654.1	0.0284667	20118.9	0.0511559	16269.7	0.580642	12372.5	0.147186	18081.7	0.174992	13625.5	0.101615
3,85_190,0859m/z	3-Indolepropionic acid	3-Indolepropionic acid	13395.8	22466.5	0.00817338	20100.1	0.0605451	12869.1	0.834694	10369.4	0.655025	23065.9	0.076161	10886.9	0.299376
3,18_201,0484m/z	CSID552646	camalexin	10303.7	17229.2	0.00102507	12010.5	0.122804	30095.6	0.000455827	5951.81	0.0130367	13966.5	0.0693666	23452.3	0.000651357
0,55_376,1724m/z	CSID23283151	(-)-pinoresinol	18040.8	10184.7	3.2801e-05	17329.2	0.709598	12600.8	0.000378056	21104.4	0.0267184	19051.8	0.566434	14645	0.00308039
3,39_352,1522m/z	"MLS001048987-01!5-[(6,7-dimethoxy-3,4-dihydro-1H-isoquinolin-2-yl)methyl]-2-methoxyphenol"	MLS001048987-01!5-[(6,7-dimethoxy-3,4-dihydro-1H-isoquinolin-2-yl)methyl]-2-methoxyphenol	7618.24	16199.2	0.000316062	7079.36	0.710478	15789.6	6.85169e-05	18868	0.000404411	18963.3	0.0257896	27612.3	8.94235e-06
3,92_382,0955m/z	CSID1052	gamma-Glutamyl-S-(hydroxymethyl)cysteinylglycine	6393.27	12539.9	0.00235393	7297.6	0.549589	48683.6	2.66747e-06	11104.7	0.0554834	10188.5	0.00343538	15831.4	0.00398803
4,80_309,2059m/z	CSID4952680	9(S)-HpOTrE	21051.2	3524.37	0.00191948	17876.5	0.612463	12585.6	0.162823	22317.7	0.849082	28338.8	0.398704	6307.13	0.00951707
0,88_482,1067m/z	CSID24784958	1-S-[(1E)-7-(Methylsulfinyl)-N-(sulfonatooxy)heptanimidoyl]-1-thiohexopyranose	11610.3	15349.8	0.318334	12646.8	0.78385	19300	0.0998458	22026.6	0.0330474	12499.5	0.825544	17713.5	0.0408144
3,00_609,2314m/z	CSID23486966	Baccatin III	9347.92	8549.73	0.6293	12314.6	0.130038	32755.2	0.00401068	16939.7	0.00233165	11564.1	0.124065	19599.9	0.00432115
2,76_299,0542m/z	CSID4445092	Irilone	11307	33519.2	5.1992e-05	9399.48	0.391317	22766	0.000585341	7411.05	0.035849	9610.97	0.364816	16953.9	0.00656491
3,01_637,2231m/z	CSID58829799	Magnesium 3-[8-(1-hydroxy-3-methoxy-3-oxopropyl)-2,7,13,17-tetramethyl-3,18-divinyl-21H-porphin-24-id-12-yl]propanoate	2356.85	7920.99	0.0411841	6013.12	0.140324	13005.2	0.000252482	7689.55	0.00678582	997.797	0.108836	72628.9	5.72638e-05
4,80_397,1798m/z	(1S,8R,16S,17R)-11,12-dimethoxy-5,15-diazahexacyclo[13.4.2.0?,??.0?,??.0?,??.0?,??]henicosa-2,9,11,13-tetraen-21-one	(1S,8R,16S,17R)-11,12-dimethoxy-5,15-diazahexacyclo[13.4.2.0?,??.0?,??.0?,??.0?,??]henicosa-2,9,11,13-tetraen-21-one	17371.3	7225.09	0.00999686	14634.7	0.536022	15668.6	0.63372	20706.9	0.402438	23667.9	0.059737	11308.6	0.0648072
4,22_463,0905m/z	CSID30791939	(2Z)-4-Hydroxy-3-oxo-2-(3,4,5-trihydroxybenzylidene)-2,3-dihydro-1-benzofuran-6-yl beta-D-glucopyranoside	10934.5	11875.6	0.831911	27710.6	0.0553324	9461.34	0.777256	10050.2	0.852822	24909.3	0.206232	14864.9	0.394456
7,13_273,1835m/z	CSID5554	.beta.-Estradiol	15982.3	13581.9	0.0703096	20707.7	0.0280708	14844	0.454804	17375.2	0.532773	15331.5	0.519054	11945.8	0.0111272
7,84_468,3284m/z	CSID24784913	3-Hydroxy-23-oxoolean-12-en-28-oate	12078.2	19126.7	0.0683568	18060.2	0.30074	17525.9	0.148594	20286.1	0.116703	12597.4	0.893121	10056.2	0.63105
5,74_474,2613m/z	CSID228680	(-)-Vindoline	15346.6	6411.39	0.00413734	18903.2	0.442281	31786.5	0.000309678	19458.8	0.428183	11625.2	0.393357	5999.54	0.00308888
0,53_179,0552m/z	Inositol	Inositol	16099.2	16990.8	0.725783	19428.4	0.0792638	14002.8	0.128646	15541.8	0.833772	21103.3	0.00305503	6307.69	0.000206173
0,50_392,9974m/z	CSID24785716	(2-Amino-4-oxo-6-sulfanyl-7-sulfido-1,5,5a,8,9a,10-hexahydro-4H-pyrano[3,2-g]pteridin-8-yl)methyl phosphate	8472.91	12263	0.0317725	9780.19	0.329686	25724.8	4.77784e-05	25507.1	5.84996e-06	6464.96	0.0590514	20298.2	5.54624e-05
3,69_149,0266m/z	CSID460	4-methylthio-2-oxobutanoic acid	15029.2	15753.9	0.705084	20569.9	0.0243619	15038	0.996385	12899.3	0.438156	17022.5	0.183647	12163.2	0.136778
3,61_163,0521m/z	CSID18552670	(S)-4-amino-4,5-dihydro-2-thiophenecarboxylic acid	16022.3	12059.9	0.0191489	16496.5	0.83093	15385.9	0.648801	12410.5	0.0892664	18001.7	0.389167	18097.1	0.231381
3,45_432,0234m/z	CSID132961	Deoxycytidine diphosphate	14067	10384.8	0.374269	22208.9	0.293346	11919.4	0.536077	17243	0.51378	2618.85	0.00694285	29774.4	0.0100515
4,80_410,1387m/z	CSID24784680	8-[(2E)-4-Hydroxy-3-methyl-2-buten-1-yl]-2,3-dimethoxy-12-oxo-6,6a,12,12a-tetrahydrochromeno[3,4-b]chromen-9-olate	15776.1	5778.95	0.0229883	12280.3	0.499528	15067.5	0.861996	19220.4	0.433087	28508.2	0.00513807	11526.3	0.218991
0,41_901,2676m/z	CSID58829995	6-[(1S,4S)-4-(1,3-Benzodioxol-5-yl)tetrahydro-1H,3H-furo[3,4-c]furan-1-yl]-1,3-benzodioxol-5-yl beta-L-glucopyranosyl-(1->2)-[beta-L-glucopyranosyl-(1->6)]-beta-L-glucopyranoside	23486	19047.4	0.304182	496.088	0.000280152	19521.2	0.374578	22570.9	0.846827	17556.9	0.277107	4233.89	0.00103923
3,19_256,1436m/z	CSID24785325	2-[(3Z,7Z)-4,8-Dimethyl-3,7-cyclodecadien-1-yl]acrylate	13661.3	9401.53	0.113139	12128.4	0.569794	20124.6	0.136247	22220.2	0.338161	9511.86	0.131793	19692.7	0.0629514
3,49_464,1424n	NCGC00180737-03_C21H24N2O10_Uridine, 2'-acetate 3'-(2,4-dimethoxy-6-methylbenzoate)	Uridine, 2'-acetate 3'-(2,4-dimethoxy-6-methylbenzoate)	4492.43	12483.1	0.00381042	4926	0.71292	7215.65	0.0183372	9370.03	0.0161614	7114.33	0.0437196	61072.4	0.000561366
3,58_576,3349n	CSID58829818	(2R,3aS,5aR,5bS,9S,13S,14R,16aS,16bR)-9-Ethyl-13-hydroxy-14-methyl-7,15-dioxo-2,3,3a,5a,5b,6,7,9,10,11,12,13,14,15,16a,16b-hexadecahydro-1H-as-indaceno[3,2-d]oxacyclododecin-2-yl 6-deoxy-2,3-di-O-methyl-alpha-L-mannopyranoside	6576.19	6974.17	0.904026	1914.48	0.132906	5470.62	0.702891	4991.6	0.573992	70606.5	0.11926	10135.9	0.379933
3,48_597,2013m/z	CSID390680	N-(4-{[(2-Amino-4-oxo-1,4,5,6,7,8-hexahydro-6-pteridinyl)methyl]amino}benzoyl)-gamma-glutamylglutamic acid	16661.9	10785.7	0.0209371	17093.3	0.8131	19293.4	0.203332	10134.7	0.00203238	16634.5	0.991819	15982.1	0.758371
3,49_262,1128m/z	CSID9072	Azacitidine	5471.91	25447.5	3.20354e-09	6492.74	0.360966	15739.1	7.95121e-06	15439.7	1.01911e-05	14873.9	0.00285303	22967.1	2.77511e-06
3,29_260,0555m/z	CSID110410	240I539PWQ	17762.3	3861.73	0.0206864	25463.1	0.352047	12556.1	0.311026	21252.5	0.709747	17671.6	0.989365	7377.74	0.0630513
7,47_409,2405m/z	2-hydroxy-4-methoxy-3,5-bis(3-methylbut-2-enyl)-6-(2-phenylethyl)benzoic acid	2-hydroxy-4-methoxy-3,5-bis(3-methylbut-2-enyl)-6-(2-phenylethyl)benzoic acid	17912.1	12165.9	0.143126	19585.9	0.659789	17177.4	0.898684	14875.5	0.442682	13099.4	0.2554	10963.4	0.104
6,92_297,2425m/z	CSID15081	RG1300000	13560.8	22299	0.00470116	10377	0.0937323	13116.8	0.800708	14722.4	0.482057	11868.1	0.292152	19769.4	0.0400224
0,56_442,1683m/z	2-(2-hydroxypropan-2-yl)-3-[(2R,3R,4S,5S,6R)-3,4,5-trihydroxy-6-(hydroxymethyl)oxan-2-yl]oxy-2,3-dihydrofuro[3,2-g]chromen-7-one	2-(2-hydroxypropan-2-yl)-3-[(2R,3R,4S,5S,6R)-3,4,5-trihydroxy-6-(hydroxymethyl)oxan-2-yl]oxy-2,3-dihydrofuro[3,2-g]chromen-7-one	14370.5	15403.5	0.312249	12533	0.250663	12060.5	0.136217	16483.4	0.198397	14810.7	0.776618	19961.7	0.0501871
3,75_362,1812m/z	CSID24785086	4-(3-Hydroxypropyl)-2-methoxyphenyl hexopyranoside	6996.41	28079.1	0.0924476	7178.98	0.969309	6991.96	0.999153	4118.26	0.487264	3310.43	0.36815	48566.6	0.0548327
10,08_493,0954m/z	CSID10306173	Trifolin	17574.8	12306.8	0.0140543	15098.1	0.372427	13632.6	0.0539434	17861.7	0.909423	16694	0.793309	11955	0.0322646
1,80_284,0978m/z	Guanosine	Guanosine	9111.01	3853.1	0.132729	8704.32	0.905143	15291.5	0.0524582	21846	0.00610308	26480.5	0.017359	19670.8	0.010061
10,23_233,0781m/z	CSID390036	3-Methyl-1-(2,4,6-trihydroxyphenyl)-1-butanone	17445.2	14638.4	0.362648	18944.3	0.594158	15655.9	0.643268	13027	0.167943	15388.1	0.553347	9692.59	0.0201186
0,91_175,0232m/z	Aconitic Acid	Aconitic Acid	30086.6	7726.69	0.000933978	4988.01	0.000560094	5549.77	0.000489906	32988.3	0.54248	11727.5	0.00427793	11574.2	0.00332677
7,61_122,0955m/z	CSID13856352	Phenethylamine	15997.3	15606.6	0.680657	18373.9	0.0702182	15301.7	0.527117	15876.5	0.930729	12566.1	0.0583618	10817.9	0.008811
8,37_429,3360m/z	CSID388534	7-Dehydrocholesterol	12422.3	27695.8	0.000728098	12966	0.838038	16447.9	0.28008	9386.21	0.377445	9072.4	0.270938	16523.6	0.223186
0,54_892,2057m/z	CSID393007	Octanoyl-coa	6411.6	45257	0.00137876	6844.6	0.792047	9369.49	0.0749225	6447.84	0.981273	13317.9	0.00377857	16287.2	0.00117051
3,53_490,2238m/z	CSID24784838	1-O-[(2Z,4E,6Z,8E,10Z,12E,14Z)-15-Carboxylato-2,6,11-trimethyl-2,4,6,8,10,12,14-hexadecaheptaenoyl]hexopyranose	10148.4	17698.4	0.0114514	11331.7	0.501735	17262.3	0.000969051	14971	0.0231632	11645.1	0.283745	20635.4	0.000753436
3,95_568,1792m/z	CSID4807441	Gomphrenin-I	6973.21	25805.8	2.38276e-05	7126.04	0.94904	12991.5	0.0388053	5823.51	0.541904	12375.7	0.0925098	32144.3	4.41607e-05
3,79_276,2061m/z	CSID10637341	9-Hexadecenoate	11049.5	4806.41	0.00199277	2779.94	1.43669e-05	25435.1	0.00033561	7929.51	0.238895	11435.1	0.848006	39803.8	6.10073e-05
3,27_274,1543m/z	CSID23841	Ancymidol	13884.4	14031.9	0.948401	17957.7	0.0417938	12074.1	0.265372	12904.3	0.612534	11549.9	0.129929	20257.7	0.00420971
0,54_384,1866m/z	CSID24785330	7-Hexopyranosyl-N-(4-hydroxy-3-methylbutyl)-7H-purin-6-amine	18902.5	6221.66	7.08382e-05	19495	0.80545	8988.9	0.000294859	18510	0.864013	19403.5	0.780073	11116.8	0.0016273
0,54_689,2079m/z	CSID24785159	Hex-2-ulofuranosyl hex-2-ulofuranosyl-(2->6)hex-2-ulofuranosyl-(2->6)hexopyranoside	20330.7	12369.1	0.0511404	8667.96	0.0120841	7265.11	0.00547629	10416.1	0.0465381	30470.1	0.096574	12988.3	0.0654214
0,57_379,0805m/z	Derrusnin	Derrusnin	19572.8	18125.8	0.442839	11620.8	0.00582488	10840.9	0.00144075	13025.7	0.0106887	15763.7	0.0378944	13425.7	0.00871914
4,65_337,1067m/z	CSID10128488	Glyceollin III	6572.32	15164.8	0.203882	6116.34	0.819702	16297.8	0.0520512	10972.4	0.0579396	11459	0.206732	35060.2	0.0946725
5,87_438,2606m/z	CSID4942360	Piericidin A1	19801.6	12470.6	0.0353169	11257.1	0.0325467	10009.1	0.0100788	8355.74	0.00464507	14694.4	0.209733	23661.5	0.252313
0,55_340,0898m/z	CSID9319	thymidine monophosphate	15149.9	14768.1	0.685431	13117.1	0.0659298	12681.3	0.0245424	17930.3	0.0665568	13202.5	0.0285916	13365.9	0.0846759
3,90_233,0615m/z	CSID393212	(2R)-5-Hydroxy-2,4-dimethyl-2-[(1E)-2-methyl-1,3-butadien-1-yl]-3(2H)-thiophenone	10446.8	21071.7	0.000281209	13305.5	0.220736	13276.3	0.103388	10407.6	0.982834	15242.5	0.11452	16379.6	0.0187256
4,58_341,1371m/z	zearalenone	zearalenone	9818.24	5037.06	0.309859	2464.72	0.134152	26300.7	0.135072	7958.63	0.815189	11902.3	0.760191	36099.8	0.250575
3,62_189,0902m/z	CSID20153380	(1R)-bornane-2,5-dione	9932.04	21690.2	5.04624e-05	8723.88	0.145771	11008.5	0.499593	14236.4	0.0274618	15933.8	0.00284097	17688.6	7.98807e-05
2,93_446,1405m/z	CSID89628	Epsilon-rhodomycinone	10058.7	19312.4	0.00119353	11184.9	0.452679	14216.9	0.025334	13891.5	0.0256822	11811.4	0.309006	18590.7	0.000349167
3,75_460,1267m/z	epicatechin gallate	epicatechin gallate	7836.04	20835.2	0.000884728	6982.98	0.636807	18921.3	0.000929014	13587.9	0.0403147	9909.1	0.294271	20912.2	0.000398812
3,32_466,1309m/z	CSID102753	Isoorientin	8664.28	15313.9	0.0395804	13904.5	0.0217271	13442	0.0402356	19722.8	0.00331599	11166.4	0.399955	16646.6	0.0106192
3,10_785,1565m/z	CSID79067	Coenzyme A	2284.12	73187.8	1.6197e-10	405.241	0.0100005	4648.04	0.00609765	4720.03	0.204185	2640.39	0.564666	10462.1	0.00433499
0,54_257,0065m/z	CSID388559	6-Phosphonoglucono-D-lactone	17034.2	4917.34	0.000506493	14266.9	0.183045	7410.3	0.000756913	14284.2	0.207289	28630.8	0.0502072	11800.8	0.0645548
8,78_469,2247m/z	CSID35015011	2-Hydroxy-4-isopropyl-3-methoxy-10a-methyl-7-(4-methyl-3-penten-1-yl)-9,10-dioxo-5,8,8a,9,10,10a-hexahydro-1-anthracenecarbaldehyde	13656.7	13827.7	0.928881	20896.9	0.0258936	11196.1	0.110618	17036.5	0.149089	11603.5	0.209691	10027.6	0.0378756
7,15_465,2046m/z	CSID24785281	Diphosphoric acid, mono[(2E,6Z,10Z)-3,7,11,15-tetramethyl-2,6,10,14-hexadecatetraen-1-yl] ester, ion(3-)	12932.8	9588.67	0.487933	14132.9	0.841348	21915.8	0.18571	13560.5	0.911991	15918.9	0.638807	9944.57	0.481968
3,47_432,1503m/z	3-[3-[3,4-dihydroxy-5-(6-oxo-3H-purin-9-yl)oxolan-2-yl]propanoyl]benzoic acid	3-[3-[3,4-dihydroxy-5-(6-oxo-3H-purin-9-yl)oxolan-2-yl]propanoyl]benzoic acid	7061.22	17627.3	0.000170487	12669.8	0.0111766	14457.3	0.00738202	14290.9	0.00163967	7773.22	0.611356	23603.1	0.000614479
8,23_625,3867m/z	CSID17220908	adonirubin	1957.5	42381.8	8.88535e-06	3237.75	0.155466	18811.3	0.00744468	10943.6	9.83472e-06	3359.04	0.170302	16485.4	0.00037833
3,27_227,0907m/z	Unknown (carbon number 11); PlaSMA ID-876	Unknown (carbon number 11); PlaSMA ID-876	10419.8	13194.6	0.0767062	12912	0.0503584	14566.5	0.0122873	13785.1	0.0580594	18965	0.00165204	13307.6	0.0438762
9,07_441,3360m/z	CSID24784806	10,13-Dimethyl-17-[(4E)-7-methyl-4,7-octadien-2-yl]-2,3,4,5,6,7,10,11,12,13,14,15,16,17-tetradecahydro-1H-cyclopenta[a]phenanthren-3-ol	13456.7	13520.1	0.979077	9846.09	0.0890368	13901.1	0.839136	8894.58	0.172281	7441.8	0.0210373	29556.9	2.47284e-05
6,27_405,1158m/z	CSID24784862	(4E)-4-[(2E)-2-{[1-Carboxylato-2-(3,4-dihydroxyphenyl)ethyl]imino}ethylidene]-1,2,3,4-tetrahydro-2,6-pyridinedicarboxylate	9903.93	1713.06	1.79242e-05	8900.74	0.472429	26668.1	4.07947e-05	10354.3	0.882555	8869.96	0.668597	29708	8.02084e-05
3,55_361,0552m/z	CSID4444973	Isorhamnetin	10777.7	7854.55	0.113823	17997	0.00148882	16700.9	0.00766697	9496.02	0.484442	14124.2	0.0486701	19050.2	0.00541474
0,50_225,0608m/z	CSID10254583	alpha-D-Galactofuranose	15101.9	21435.5	0.0764221	10378.1	0.181539	10440	0.208258	11162.8	0.251523	14978.6	0.970685	12472.5	0.484064
2,77_401,0833m/z	bisdethiobis(methylthio)gliotoxin	bisdethiobis(methylthio)gliotoxin	8336.68	12485.9	0.11553	10310.7	0.487804	15953.7	0.0176324	20792.8	0.00252397	9147.49	0.66942	18764.8	0.00100988
4,42_369,0599m/z	CSID58830061	5-Hydroxy-3,7-dimethoxy-2-(3,4,5-trihydroxyphenyl)-4H-chromen-4-one	958.861	65157.4	8.19882e-07	1216.32	0.652872	19609.3	0.123817	667.863	0.67809	2465.87	0.032298	5545.01	0.0897688
0,91_226,0702m/z	3-[(1-Carboxyvinyl)oxy]benzoic acid	3-[(1-Carboxyvinyl)oxy]benzoic acid	13842.1	12141.8	0.582996	6480.85	0.00633402	9504.06	0.0830136	23101.6	0.00135988	13640.8	0.942885	16764.8	0.354003
0,56_210,0759m/z	CSID4524784	5,7-Dihydroxy-2-methylchromone	16062.9	12742.6	0.00610766	14740.7	0.451479	8763.34	1.39548e-05	13578.6	0.0352838	18231.9	0.105075	11304.8	0.00168057
4,80_226,1797m/z	CSID9519747	3-hydroxy-alpha-ionone	23129.1	313.622	0.0420368	5369.94	0.139629	25193.5	0.865578	15207	0.520345	12757.5	0.421468	13441	0.474252
3,03_406,1707m/z	CSID24784719	2-Methyl-4-(1H-purin-6-ylamino)butyl hexopyranoside	9686.16	4841.02	0.0086204	14603.7	0.041184	11134.3	0.333229	23503.2	7.17483e-06	11181.7	0.349249	20282.1	0.00101063
2,67_463,3828m/z	CSID17221008	6-deoxycathasterone	0	11747.4	0.0272043	0	#DIV/0!	41481.5	0.00120056	0	#DIV/0!	383.583	0.346594	41274.2	0.113919
0,73_509,1470m/z	CSID59054022	beta-D-Galactopyranosyl-(1->4)-3,6-anhydro-alpha-L-galactopyranosyl-(1->3)-beta-D-galactopyranose	27102	34.4411	0.00131112	5426.91	0.0217696	0	0.00130075	0	0.00130075	62092	0.208912	134.605	0.00134214
4,70_364,1182m/z	CSID389488	dihydrochelirubine	18411.4	8455.87	0.186642	8746.53	0.239783	19851.9	0.860491	5026.86	0.0912766	24512.2	0.614306	9743.16	0.282086
3,64_122,0265m/z	CSID26326446	(2R)-2-Amino-3-(hydroxysulfanyl)propanal	17037	10258.9	0.00346223	18572.6	0.658896	11016.5	0.007773	10553.3	0.0169933	16524.9	0.840191	10704.4	0.0146112
10,70_148,0180m/z	CSID3776616	keto-4-methylthiobutyrate	14151	13363.8	0.611038	18080.6	0.0142903	11156.5	0.0586199	15527.2	0.331088	13228.9	0.52922	8955.01	0.00353878
3,22_277,1216m/z	CSID872	Melatonin	6620.29	14049.5	0.000368257	10222.1	0.000883078	7249.26	0.603516	22832.9	6.55567e-05	10079.3	0.000746166	23142.2	0.00283455
3,81_339,1766m/z	NCGC00381270-01!(5E)-4,7,8-trihydroxy-2-(2-hydroxypentyl)-9,9-dimethyl-3,4,7,8-tetrahydro-2H-oxecin-10-one	4,7,8-trihydroxy-2-(2-hydroxypentyl)-9,9-dimethyl-3,4,7,8-tetrahydro-2H-oxecin-10-one	9083.99	16633.5	0.00208111	10488	0.487098	11449.5	0.127617	18243.6	0.000566857	18162.4	0.00135061	10063	0.256318
3,01_188,1404m/z	CSID5360155	10-Hydroxydecanoate	5660.65	7159.68	0.143405	18225.6	0.0191738	10457.7	0.00602981	30438.8	0.0174619	10494.2	0.0136522	11686.7	0.0454072
0,57_243,0309m/z	CSID24785708	2-Hydroxy-2-[3-(methylsulfanyl)propyl]succinate	16450.4	11484.4	0.0422329	14634.9	0.504515	5119.4	0.000227676	18444.8	0.412056	16921.5	0.808181	10834.9	0.0251425
3,31_346,1975m/z	Unknown (carbon number 15); PlaSMA ID-1901	Unknown (carbon number 15); PlaSMA ID-1901	8308.85	6538.98	0.404305	14783.2	0.0669502	14335.4	0.00458633	22619.5	0.00481387	12812.1	0.0199952	14449.6	0.0173976
4,04_519,1129m/z	CSID4444921	5-Hydroxy-2-(4-hydroxyphenyl)-4-oxo-4H-chromen-7-yl 6-O-(carboxyacetyl)-beta-D-glucopyranoside	15078.3	18155.2	0.221702	7267.95	0.00812634	18877.7	0.336919	3453.85	0.0013169	13399.6	0.578317	16866.9	0.560183
3,77_587,3833m/z	Canthaxanthin (Euglenanone)	Canthaxanthin (Euglenanone)	12517.1	5788.2	0.0830184	7250.06	0.0383329	23229.2	0.00794521	10653	0.720833	15764.5	0.215698	17850.4	0.0535192
5,27_349,1407m/z	NCGC00381434-01_C20H22O4_2-Methoxy-4-{(2S,3R)-7-methoxy-3-methyl-5-[(1E)-1-propen-1-yl]-2,3-dihydro-1-benzofuran-2-yl}phenol	NCGC00381434-01_C20H22O4_2-Methoxy-4-{(2S,3R)-7-methoxy-3-methyl-5-[(1E)-1-propen-1-yl]-2,3-dihydro-1-benzofuran-2-yl}phenol	6413.66	10546.8	0.304672	10623.2	0.453826	8914.51	0.625825	25157.8	0.24217	19950.1	0.138812	11320.7	0.341812
10,53_194,9751m/z	CSID60528	N-Bromosuccinimide	14331	11749.7	0.355542	19685	0.109327	10671.8	0.149521	17609.7	0.109865	10338.6	0.122934	8403.85	0.0298879
3,11_176,0307m/z	CSID84	3-Hydroxyanthranilic acid	13401.5	13031.8	0.877991	16554.2	0.113359	13690.1	0.798219	11474.6	0.0680282	14540.4	0.388332	9985.53	0.0046254
0,53_219,0262m/z	CSID144822	3,4-dihydroxyphenylpyruvic acid	20963.5	10736	0.00116942	16401.8	0.110206	5297.96	4.29411e-05	18270	0.4108	14997.1	0.0333237	5696.98	9.26039e-05
3,04_167,0703m/z	CSID21106008	Vanillin methyl ether	9818.44	30630.7	0.00742568	9003.33	0.637477	13628.5	0.195198	10266.2	0.773898	10513.1	0.764304	8173.54	0.275183
0,53_495,1109m/z	CSID58837761	4-[Hydroperoxy(6-hydroxy-3-oxo-2,3-dihydro-1-benzofuran-2-yl)methyl]phenyl beta-D-glucopyranoside	15918.1	14204.4	0.527538	9681.33	0.0492128	10419.9	0.0645724	9102.48	0.0295685	19502.9	0.375957	13169.8	0.307926
3,10_415,2246m/z	7-Hydroxymitragynine	7-Hydroxymitragynine	8674.4	6093.23	0.386953	10624.1	0.53767	12066.7	0.257223	22865.6	0.00750131	16193.4	0.0195828	15295.8	0.0400177
3,60_726,2505m/z	CSID24784783	N-(4-{[(2-Amino-4-oxo-1,4,5,6,7,8-hexahydro-6-pteridinyl)methyl]amino}benzoyl)-gamma-glutamyl-gamma-glutamylglutamic acid	2793.52	3044.44	0.798652	4873.02	0.285654	19688.1	0.000235017	8430.45	0.00499898	37002.7	0.000130916	15907.4	0.000544222
6,25_213,1476m/z	NCGC00384951-01!2-(6-hydroxy-6-methylheptyl)-2H-furan-5-one	2-(6-hydroxy-6-methylheptyl)-2H-furan-5-one	12865.8	11515.4	0.512212	18100.5	0.000894373	10956.7	0.152038	15762.8	0.244134	12541.8	0.845068	9820.35	0.0159372
10,31_558,4390m/z	CSID4445252	dihydromethanophenazine	15495.6	11071.4	0.0709228	16119.7	0.781765	11577.6	0.104479	13896.3	0.597646	13263.7	0.496939	9927.22	0.0440363
3,16_421,0787m/z	Decarboxythamnolic acid	Decarboxythamnolic acid	1405.16	51125	0.000808738	2319.99	0.0459948	11804.1	0.00726436	1895.17	0.149662	2334.08	0.0654884	20162.4	0.00146876
3,59_244,1055n	CSID8281392	1-(beta-D-Ribofuranosyl)-1,3,4,7-tetrahydro-2H-1,3-diazepin-2-one	9442.69	12436.3	0.000431385	8333.06	0.0245422	13519.2	5.44679e-05	14994.1	0.00183307	8823.79	0.360889	23373.7	2.60714e-05
6,25_277,0790m/z	CSID66424986	(1xi)-1,4-Anhydro-1-(3-carbamoyl-2-pyridinyl)-D-ribitol	12873.3	12617.3	0.845947	18439.5	0.00499552	11711	0.200364	13582.8	0.537368	11954.3	0.416138	9498.44	0.0126368
3,23_421,0795m/z	Alectorialic acid	Alectorialic acid	15240.7	13475.3	0.750538	6397.33	0.137261	8767.12	0.259366	6733.24	0.144472	13414.7	0.809537	26477.7	0.288549
4,98_464,1579m/z	CSID391145	MFCD00238700	19373.6	3426.94	0.0305554	7596.54	0.131696	27735.6	0.377009	4411	0.0442767	17362.1	0.829791	10457.5	0.239592
4,84_519,1165m/z	CSID22912861	malonylgenistin	9887.59	5769.11	0.673598	18671.7	0.487805	2726.64	0.468713	27095.2	0.477473	16631.5	0.598641	9557.08	0.975047
2,84_297,0560m/z	CSID3005	Disulfiram	8986.32	9702.58	0.634337	10352.6	0.418467	20403.7	0.000480512	8431.62	0.776286	9930.63	0.587801	22483.5	0.00841839
7,44_543,4884m/z	CSID26332464	15,9'-di-cis-phytofluene	15856.4	1780.6	0.00321323	14249.4	0.673652	6190.11	0.0266795	15173.6	0.860709	7834.9	0.0599124	28867.7	0.0257633
3,36_521,1909m/z	CSID58829920	(3S,4R,4aS)-5-Oxo-4-vinyl-3,4,4a,5,8,13,13a,14-octahydro-7H-indolo[3,2-b]pyrano[4,3-g]quinolizin-3-yl beta-L-glucopyranoside	6768.26	23649.4	0.000423084	5125.33	0.34945	12531.8	0.00159928	11172.8	0.006019	6839.57	0.955414	23503.7	6.25161e-05
3,52_205,0807m/z	CSID26386323	(2S,4S)-4-hydroxy-2,3,4,5-tetrahydrodipicolinic acid	11546.9	17721.5	0.0018535	8781.85	0.122853	15428.2	0.0375302	10433.3	0.45738	13203.7	0.351365	12460.6	0.382549
0,56_177,1015m/z	Cotinine	Cotinine	14871.3	10663.1	0.0342691	22035.1	0.016228	7085.5	0.00110515	12195.2	0.327807	15090.8	0.916862	7630.74	0.002517
3,44_302,0658m/z	NCGC00018199-08!4,5-dihydroxy-9,10-dioxoanthracene-2-carboxylic acid	4,5-dihydroxy-9,10-dioxoanthracene-2-carboxylic acid	9540.84	16355.7	8.4965e-05	9733.6	0.875528	13259.6	0.0440573	11049.2	0.356078	14489.3	0.00345603	14886.5	0.000577032
3,32_237,0901m/z	CSID391056	dihydropinosylvin	9567.8	13020.3	0.0601031	16771.6	0.0111866	14963.1	0.0104828	13923.9	0.0524086	8779.48	0.688614	11984.3	0.178253
3,18_269,1065m/z	CSID2963	3,3'-Diindolylmethane	11402.8	10614.5	0.49369	15534.3	0.010071	17774.5	0.0105946	7387.8	0.0256541	12953	0.228966	13328.4	0.223188
0,40_156,0135m/z	CSID4575361	Ureidoglycolate	13255.8	10558.9	0.0929822	1912.37	5.98843e-05	10087.9	0.0587949	15809.1	0.214211	13083.1	0.925999	23496.3	0.000783324
3,89_405,1177m/z	CSID24784866	2,7-Dihydroxy-1-methyl-8-methylene-3-oxogibb-4-ene-1,10-dicarboxylate	8544	22656.5	0.00304259	9853.37	0.30101	12905.4	0.0237598	12715	0.0328911	7296.61	0.572468	13891.6	0.00457727
4,80_322,1906m/z	CSID14315594	Abieta-8,11,13-trien-18-oate	1215.9	2175.77	0.599419	352.272	0.0974469	632.427	0.267648	68032.4	0.353904	793.187	0.480995	14251.2	0.3545
3,46_684,2498m/z	CSID10190528	beta-D-Fructofuranosyl-(2->1)-beta-D-fructofuranosyl beta-D-fructofuranosyl-(2->6)-alpha-D-glucopyranoside	14541.2	9548.15	0.110975	20186.4	0.242694	9626.52	0.136984	12262.8	0.255736	12097	0.0759825	9107.66	0.0268414
0,85_444,0303m/z	CSID8630	Guanosine diphosphate	17258.5	7702.11	0.00227097	10528.6	0.0320325	5215.46	0.000288096	9994.75	0.0208757	22088.8	0.18281	14556.1	0.226863
3,51_380,1497m/z	CSID17929	2IAP3WIO1P	12180.8	12810.9	0.626163	12430.4	0.835043	12217.7	0.975887	11653.7	0.730269	12908.3	0.756115	13133.5	0.313256
7,22_283,2242m/z	CSID24785369	4-Hydroxy-15-oxospartein-1-ium	14433.7	10966.6	0.0331105	16153.2	0.354325	11620.8	0.135205	12226.8	0.0682556	11816.9	0.0764755	9791.84	0.000805177
3,18_168,0750m/z	CSID486	g-Guanidinobutyrate	7006.13	20406.3	5.55835e-06	8241.07	0.28978	19015.4	0.000153381	5697.76	0.283206	9135.1	0.261678	17207.8	0.00137179
0,49_173,1036m/z	L-(+)-Arginine; LC-ESI-QTOF; MS2; CE	L-(+)-Arginine; LC-ESI-QTOF; MS2; CE	5373.63	955.654	0.109876	9319.88	0.335557	30464.8	0.00451328	22040.4	0.00597574	7043.77	0.584096	11299.1	0.119759
2,69_221,0908m/z	CSID388413	L-5-hydroxy-Tryptophan	9656.48	7300.69	0.0885352	11428.7	0.306211	18450.8	0.00252958	17454	0.000843987	12684.1	0.0651751	9185.25	0.74712
3,94_447,1647m/z	NCGC00380131-01_C22H26O7_7-Hydroxy-7-methyl-8-oxo-3-propyl-5,6,7,8-tetrahydro-1H-isochromen-6-yl 2-hydroxy-4-methoxy-6-methylbenzoate	NCGC00380131-01_C22H26O7_7-Hydroxy-7-methyl-8-oxo-3-propyl-5,6,7,8-tetrahydro-1H-isochromen-6-yl 2-hydroxy-4-methoxy-6-methylbenzoate	18205	8477.54	0.158142	8810.8	0.281583	6415.92	0.103018	10042.4	0.27183	13688.7	0.60378	20367.5	0.788256
2,75_203,1384m/z	CSID58829825	4-(1-Methyl-2-pyrrolidinyl)-3-oxobutanoic acid	12504.3	2996.86	0.000117885	16585.1	0.293932	7693.29	0.00345318	19407.7	0.053914	16737.5	0.103263	9903.9	0.131016
0,41_966,2494m/z	CSID144473	decanoyl-CoA	20547	12399.2	0.0082578	1518.48	2.72248e-05	14903.8	0.0400869	19806.8	0.784725	15729.7	0.184024	880.011	1.35724e-05
0,54_368,1602m/z	"MLS001158978-01!(3S)-N-[(2R)-1-(1,3-benzodioxol-5-ylamino)-1-oxopropan-2-yl]-1,2,3,4-tetrahydroisoquinoline-3-carboxamide"	MLS001158978-01!(3S)-N-[(2R)-1-(1,3-benzodioxol-5-ylamino)-1-oxopropan-2-yl]-1,2,3,4-tetrahydroisoquinoline-3-carboxamide	14455.2	7424.96	3.18875e-05	14347.8	0.944984	9493.06	0.000135911	16104.6	0.252273	14782.2	0.758099	9073.49	0.000273496
4,44_341,1023m/z	NCGC00169103-03_C19H18O6_Benz[3,4]anthra[1,2-b]oxirene-5,6-dione, 1a,2,3,4,5b,11,11a,11b-octahydro-10,11,11a-trihydroxy-3-methyl-	Benz[3,4]anthra[1,2-b]oxirene-5,6-dione, 1a,2,3,4,5b,11,11a,11b-octahydro-10,11,11a-trihydroxy-3-methyl-	6938.7	9210.53	0.525578	10297	0.105142	13380.5	0.102678	17436.2	0.000315854	10018.7	0.394981	18183.3	0.180116
3,88_208,0438m/z	CSID947	Oxalosuccinic acid	12259.7	5892.16	0.00963522	10170.5	0.501561	9492.32	0.161002	15718.4	0.315939	26745	0.142864	4847.07	0.00167067
7,82_177,1116m/z	CSID58829689	1-(4-Amino-5-hexyn-1-yl)guanidine	13363	10351.8	0.0827037	14645.5	0.516284	10457.1	0.0941361	13392.2	0.987487	14197.1	0.723131	8660.04	0.0556057
0,39_203,2224m/z	Spermine	Spermine	12946.9	5109.65	0.303878	32979.4	0.109106	7700.71	0.490307	1098.82	0.109771	13159.6	0.978925	11522.3	0.842132
0,52_210,0069m/z	CSID4573883	pyridinedicarboxylate	11427.9	13156	0.206039	10932.8	0.701595	8392.58	0.0252319	10166.8	0.406065	18566.7	0.00178883	11743.6	0.811777
2,86_181,0715m/z	CSID161434	alpha-D-Mannopyranose	14500.4	14527.4	0.995214	10586.4	0.43555	7588.05	0.127239	10048.6	0.328529	14530.3	0.994938	12238.8	0.627155
3,58_227,0907m/z	CSID4943693	(3E)-2-Amino-5-[(diaminomethylene)amino]-2-(fluoromethyl)-3-pentenoic acid	8104.43	7611.99	0.804241	10539.1	0.297046	11436.9	0.12433	14948.4	0.0264997	19150	0.00901723	12084.1	0.0712649
0,54_509,1312m/z	CSID16787422	5-Hydroxy-2-(3-hydroxy-4-methoxyphenyl)-4-oxo-3,4-dihydro-2H-chromen-7-yl hexopyranoside	16483	8193.19	0.0409251	13231.8	0.38234	8014.79	0.0425961	11331	0.227216	16761.5	0.944398	9343.65	0.0834921
3,18_545,0195m/z	CSID24785718	(3,4-dihydroxy-6-methyl-5-oxo-tetrahydropyran-2-yl) [[5-(2,4-dioxopyrimidin-1-yl)-3,4-dihydroxy-tetrahydrofuran-2-yl]methoxy-oxido-phosphoryl] phosphate	5514.99	10034.2	0.0984255	6168.68	0.702546	31011.4	0.00011711	3876.91	0.24072	6759.64	0.476099	19868.8	0.0011127
0,51_88,0401m/z	Alanine	Alanine	9296.06	8673.76	0.645075	12070.9	0.00952453	13508.1	0.00181434	16785.8	0.00295619	8662.15	0.557734	14209.6	0.0403014
3,22_319,1321m/z	CSID393945	IAA-Val	5112.97	13034.2	3.5239e-05	9127.51	0.00136322	6275.22	0.395795	21161.7	0.000113873	8578.34	0.00168841	19806.9	0.00324536
2,84_121,0640m/z	CSID13876539	Phenylacetaldehyde	9816.42	13835.1	0.018313	10136.4	0.799344	14415.3	0.00947451	12295.9	0.0725089	10942.1	0.399083	11555.9	0.214596
0,55_470,1472m/z	CSID3767	2-[(4-{[(2-Amino-5-formyl-4-oxo-1,4,5,6,7,8-hexahydro-6-pteridinyl)methyl]amino}benzoyl)amino]pentanedioate	7637.11	10279.6	0.212948	7563.96	0.964395	14498.3	0.0347337	7078.04	0.795752	17581.7	0.0230913	18083.1	0.00445131
6,89_392,1722m/z	MMV011691	MMV011691	16013.5	12543.8	0.464242	5111.72	0.0265333	7140.07	0.0777877	6065.6	0.0888008	11302.9	0.308645	24212.1	0.177192
3,33_395,0315m/z	CSID24785199	1-S-[(1Z)-N-(Sulfonatooxy)-4-pentenimidoyl]-1-thiohexopyranose	13217.8	8190.35	0.00380594	17006	0.0179804	8660.33	0.00348671	14787	0.34967	10681.1	0.109575	9670.09	0.00957036
5,82_333,2059m/z	CSID193520	2KR72RNR8Z	12376.5	9033.83	0.0440076	12578.3	0.870646	10540	0.209473	12898.4	0.695977	11704.8	0.617641	13044.7	0.750121
4,41_133,0519m/z	CSID1014	Pteridine	14029.3	7253.94	0.394535	21876.2	0.421668	5296.02	0.299101	8899.05	0.554737	12809.5	0.897036	11729.4	0.806087
2,59_326,0868m/z	Acetaminophen glucuronide	Acetaminophen glucuronide	1525.19	9071.61	0.00135248	2459.45	0.267665	32664.4	5.30687e-09	22345.8	0.00552067	3025.2	0.0747535	10585.2	1.06885e-05
4,89_518,1890n	CSID25779784	Ciceritol	3303.45	27608.4	9.54196e-05	2457.58	0.677986	6366.31	0.395782	2794.24	0.841969	9287.41	0.0872189	29626.2	0.0230357
3,18_451,3564m/z	CSID4444201	Phytonadiol	0	203.734	0.263834	0	#DIV/0!	43059.9	0.0261643	0	#DIV/0!	94.3179	0.346594	38063.4	0.00615368
6,38_349,1176m/z	Camptothecin	Camptothecin	2462.53	21843.9	8.25362e-05	2540.94	0.91302	11446.9	1.62063e-06	8767.68	0.00241774	4824.14	0.00404583	29136.3	4.58142e-06
5,21_349,1410m/z	NCGC00381434-01_C20H22O4_2-Methoxy-4-{(2S,3R)-7-methoxy-3-methyl-5-[(1E)-1-propen-1-yl]-2,3-dihydro-1-benzofuran-2-yl}phenol	2-Methoxy-4-{(2S,3R)-7-methoxy-3-methyl-5-[(1E)-1-propen-1-yl]-2,3-dihydro-1-benzofuran-2-yl}phenol	10078.4	6250.57	0.235969	4256.91	0.0923542	20049.7	0.116301	11662.5	0.774896	15108.9	0.421602	13296.4	0.395843
4,12_544,2298m/z	CSID24785724	(2Z)-4-[(9-Hexopyranosyl-9H-purin-6-yl)amino]-2-methyl-2-buten-1-yl hexopyranoside	9961.76	12108	0.571024	4113.84	0.104511	13877.3	0.313483	7086.96	0.550475	11801.7	0.625595	21727.1	0.0314514
0,53_579,1759m/z	CSID390868	Naringin	13164.5	9807.1	0.270081	10989	0.511496	10190.7	0.306033	7725.53	0.233628	21651.7	0.0183341	6863.25	0.0603152
3,65_179,0470m/z	CSID388596	L-Cysteinylglycine	9840.83	7950.55	0.152293	15604.3	0.0464844	13179.8	0.0406667	8920.84	0.497072	10156.2	0.799488	14363.2	0.0279594
3,57_223,0601m/z	CSID930	o-Succinylbenzoate	8938.45	10793.9	0.222844	11068.7	0.112315	13863.3	0.0129432	8597.36	0.844085	14158	0.0330889	12586.1	0.0409137
2,73_332,1812m/z	CSID22912662	N-({3-Oxo-2-[(2E)-2-penten-1-yl]cyclopentyl}acetyl)valine	9071.09	974.469	0.0011448	9328.52	0.919555	10063.4	0.644346	20219.6	0.00477055	15065.9	0.0198842	14701.1	0.0514433
3,50_336,1065m/z	CSID58829668	(Z)-N-[(2R)-2-Amino-1-hydroxy-3-{[(1E)-N-hydroxy-6-(methylsulfanyl)hexanimidoyl]sulfanyl}propylidene]glycine	5417.45	11905.3	6.00465e-07	4966.94	0.387727	16245.5	9.52303e-08	10325.4	0.00559594	8344.66	0.0024506	22168.1	0.000185802
4,03_325,0664m/z	CSID58829833	(3R)-3-(6-Hydroxy-1,3-benzodioxol-5-yl)-4,7-chromanediol	12142.1	16163.3	0.237767	9022.14	0.40276	15654.3	0.323317	3257.41	0.0178946	17961.1	0.228538	5021.9	0.0293128
7,64_411,1445m/z	CSID58829972	(2R,6R,6aR,12aS)-2-(3-Hydroxy-1-propen-2-yl)-8,9-dimethoxy-1,2,6,6a,12,12a-hexahydrochromeno[3,4-b]furo[2,3-h]chromen-6-ol	9448.83	1640.87	0.000988324	4841.49	0.0271698	5501.46	0.122004	9031.07	0.917585	18661.5	0.0448753	29983.9	0.00237572
2,97_182,0607m/z	CSID24785403	[6-(Methylsulfanyl)hexylidyne]azane oxide	13121.2	13211.3	0.973412	9906.36	0.192295	12666	0.866131	7025.97	0.0179612	14687	0.516546	8466.65	0.083356
2,92_363,1314m/z	MLS001075309-01!	MLS001075309-01!	8270.09	12050.1	0.0130934	11462.5	0.000225418	11793.7	0.000761913	14668.8	0.004146	8230.51	0.965683	12360	0.00138382
3,52_472,1774m/z	5-[(2R,3S)-6-hydroxy-2-(4-hydroxyphenyl)-4-[(E)-2-(4-hydroxyphenyl)ethenyl]-2,3-dihydro-1-benzofuran-3-yl]benzene-1,3-diol	5-[(2R,3S)-6-hydroxy-2-(4-hydroxyphenyl)-4-[(E)-2-(4-hydroxyphenyl)ethenyl]-2,3-dihydro-1-benzofuran-3-yl]benzene-1,3-diol	5619.96	17220.7	0.000905322	5622.3	0.997836	13588.8	0.000811481	17853.1	0.000740579	4923.7	0.383948	13815.7	0.000310797
4,05_173,0408m/z	Xylose	Xylose	12798.9	13618.7	0.605399	10827.9	0.266474	16111.3	0.0986082	5760.1	0.00240705	10433.5	0.273934	9017.6	0.0853643
6,43_395,2777m/z	CSID58829676	3-Hydroxy-3-methyl-1,2-butanediyl dioctanoate	12170.8	8554.39	0.0349368	12582.7	0.777082	9197.47	0.075342	11573.6	0.746542	8961.32	0.0426024	15522.1	0.054154
7,82_353,1413m/z	5,7-dihydroxy-2-(4-methoxyphenyl)-6-(3-methylbut-2-enyl)-2,3-dihydrochromen-4-one	5,7-dihydroxy-2-(4-methoxyphenyl)-6-(3-methylbut-2-enyl)-2,3-dihydrochromen-4-one	11211.2	14402.2	0.221055	7966.58	0.165436	8842.66	0.177678	9012.82	0.205732	10970.3	0.908273	16138.5	0.130139
10,51_333,1517m/z	CSID80576	Sinapine	9616.75	10295.3	0.853954	15803.5	0.161121	11332.7	0.726587	13193.8	0.316014	10886.1	0.714585	7385.21	0.536788
5,04_348,1069m/z	CSID4475867	J03N0KJ42I	10029.6	5240.09	0.180102	11645.5	0.718568	5583.38	0.202437	16380.7	0.589788	21240.5	0.0407018	8248.85	0.635239
5,63_172,1692m/z	CSID13849989	Geraniol	9826.6	5188.85	0.40879	3862.03	0.270935	22355.4	0.275115	25038.8	0.414552	6981.07	0.579481	5088.7	0.39828
3,16_190,0342m/z	CSID58661	7,8-dihydro-8-oxoguanine	10723.2	11339.5	0.622332	13707.5	0.0348003	11572.2	0.546316	11432.8	0.527075	9949.45	0.57569	9602.4	0.409745
3,69_284,1110m/z	CSID24808137	S-[(1Z)-N-Hydroxy-5-(methylsulfanyl)pentanimidoyl]cysteine	9536.92	15640	0.0148164	9102.27	0.818719	16359.2	0.00933993	4595.97	0.011238	11918.1	0.177118	11137.8	0.2858
5,55_550,2328m/z	CSID24785720	4-[(1E,4Z,6E)-3,5-Dihydroxy-7-(4-hydroxy-3-methoxyphenyl)-1,4,6-heptatrien-1-yl]-2-methoxyphenyl hexopyranoside	8380.16	11656.7	0.096172	8327.31	0.969717	10389.6	0.389258	8872.7	0.813294	11740.4	0.12517	18570.2	0.240504
6,28_547,2311m/z	CSID24785061	1',3,6,7'-Tetrahydroxy-5',8-diisopropyl-6',7-dimethoxy-1,3'-dimethyl-2,2'-binaphthalene-5,8'-dicarbaldehyde	12114.5	10002.8	0.497987	11673.8	0.878165	12361.7	0.94553	12646.8	0.914971	7503.21	0.119169	11445	0.809291
3,69_217,0865m/z	CSID24660340	5-Methoxy-3,4-biphenyldiol	9746.21	12963.6	0.0305945	13467.2	0.0716289	10299	0.73075	10858.7	0.400702	10161.2	0.780878	10235.2	0.728252
0,54_250,0693m/z	CSID388450	pretyrosine	11468.8	12237.1	0.333511	9983.71	0.208442	11051.7	0.650258	10774.4	0.324403	12022.3	0.610078	10153.6	0.217263
7,17_342,2641m/z	LAUROYLCARNITINE	LAUROYLCARNITINE	14660.2	4533.6	0.00367077	6097.94	0.0142822	2800.19	0.000512926	9210.35	0.0899877	26313.5	0.000778428	14067.3	0.777022
4,19_464,0941m/z	CSID24785492	2-(3,4-Dihydroxyphenyl)-7-(hexopyranosyloxy)-5-hydroxy-4-oxo-4H-chromen-3-olate	2205.02	29381.7	7.31265e-07	1428.83	0.388147	10096.3	9.79238e-05	3740.56	0.49873	8523.25	0.127037	21912.2	6.17538e-05
3,16_190,0533m/z	CSID58830028	3-[(1E)-1-Buten-1-ylsulfinyl]alanine	7310.88	7777.23	0.681809	9255.85	0.178821	15269.7	0.00106469	13859.1	0.000129215	10331.9	0.0316737	13185.5	5.08639e-05
0,54_160,0966m/z	CSID62780902	2-Ethyl-4-hydroxy-2-methyl-3(2H)-furanone	11002.3	12038.8	0.468593	14298.2	0.060993	5567.82	0.00261983	13951.1	0.115999	12399.1	0.344946	7721.94	0.0388619
6,32_240,0991m/z	CSID388392	L-(+)-Cystathionine	15469.9	18939.3	0.428608	5493.19	0.0388551	5329.06	0.0321639	9147.84	0.183738	9549.91	0.224782	11369.4	0.341304
3,72_351,1106m/z	15,17-dihydroxy-9-methyl-4,10-dioxatricyclo[11.4.0.0?,?]heptadeca-1(17),13,15-triene-2,11-dione	15,17-dihydroxy-9-methyl-4,10-dioxatricyclo[11.4.0.0?,?]heptadeca-1(17),13,15-triene-2,11-dione	5244.38	16586.1	0.00153222	5069.48	0.887324	11042.9	0.000646561	3323.87	0.102656	8154.05	0.164696	25866.1	5.11481e-05
2,95_354,0821m/z	CSID58829664	(Z)-N-[(2R)-2-Amino-1-hydroxy-3-{[(1E)-N-hydroxy-4-(methylsulfanyl)butanimidoyl]sulfanyl}propylidene]glycine	2709.4	28133.4	1.53847e-07	3769.98	0.290254	10328.2	0.000372826	11303.9	0.00993787	5714.93	0.00684551	12990.8	0.000696109
3,34_388,1470m/z	CSID24784684	6,12-Dihydroxy-6-(hydroxymethyl)-11-methyl-16-oxo-15-oxapentacyclo[9.3.2.1~5,8~.0~1,10~.0~2,8~]heptadecane-9-carboxylate	4098.14	20057.4	4.6629e-07	3163.63	0.108844	10477.2	0.00179476	8145.14	0.00319321	5626.74	0.0790453	23248.2	2.87171e-08
6,40_309,2056m/z	CSID15077503	(9E)-9-Octadecenedioate	7362.28	6658.08	0.70999	3977.48	0.0836663	8000.37	0.794582	6248.23	0.699608	9636.33	0.466588	32914	3.63926e-05
10,03_377,1603m/z	CSID4476425	(1alpha,2beta,4bbeta,10beta)-2-Hydroxy-1-methyl-8-methylenegibbane-1,4a,10-tricarboxylic acid	14365.2	8023.73	0.170073	8849.09	0.245211	5772	0.0799771	12217.9	0.773639	12440.8	0.736705	13126.3	0.87993
3,12_277,1572m/z	CSID368507	Norbelladine	4903.27	3633.89	0.349152	4731.77	0.895694	34679.3	0.00102379	6835.35	0.177913	4924.62	0.987047	14995	0.00150534
3,92_339,1230m/z	alpha-guaiaconic acid	alpha-guaiaconic acid	4427	8253.26	0.00999688	3715.52	0.43006	17347.1	0.122904	9394.67	0.0286579	12435.2	0.011545	19128.2	0.0377413
2,98_409,1244m/z	Samidin	Samidin	10165.3	5602.62	0.000955625	10552.4	0.700752	10012.3	0.849061	12688.6	0.0805976	11128.6	0.301877	14454.1	0.00206917
6,27_320,1873m/z	Enterodiol	Enterodiol	6591.01	7572.19	0.433984	7207.77	0.553284	26085.7	0.000163594	13712.7	0.000417697	6645.16	0.967289	6640.28	0.952614
3,90_251,0273m/z	CSID388517	Mevalonic acid-5P	7905.77	8816.28	0.378056	8678.64	0.593105	12266.5	0.0226512	4924.61	0.0241262	12279.9	0.00585733	19351.5	0.00039526
0,52_269,0407m/z	CSID389816	2,3',4,6-tetrahydroxybenzophenone	13699.6	16186.9	0.176638	8608.84	0.000759568	3967.98	6.86788e-08	8915.62	0.000446725	14658.6	0.431141	8157.44	1.88361e-05
5,74_579,2566m/z	CSID10381282	pyropheophorbide a	11009	6859.36	0.0609385	20410.3	0.0968429	9135.61	0.38596	7694.26	0.174507	12004	0.696399	6878.26	0.0433817
6,12_543,2610m/z	7-Deacetoxy-7-Oxokhivorin	7-Deacetoxy-7-Oxokhivorin	9638.99	12868.4	0.040419	11799.7	0.21142	11611.4	0.212588	8258.47	0.331622	9999.8	0.809466	9804.49	0.936566
5,51_367,2443m/z	CSID21163206	3-Hydroxy-1,2-propanediyl bis(2-propylpentanoate)	7406.59	23187.7	0.0199341	9152	0.716887	2625.48	0.278803	6322.22	0.850694	14038.6	0.407309	10474.6	0.549675
3,64_352,1584m/z	CSID29273172	cis-zeatin riboside	7544.85	13331	0.000597602	8768.66	0.317532	11776.8	0.0130564	12584.4	0.0139932	7175.39	0.360438	12004.1	0.000608237
10,07_142,1582m/z	CSID148393	(+)-N-Methylconiine	12809.9	9279.62	0.0206966	12713.5	0.957832	8474.31	0.0478682	13918	0.603807	10201.3	0.151635	5720.87	9.45021e-05
4,23_379,1196m/z	CSID24784716	2,3,4,5-Tetrahydroxy-6-methoxycyclohexyl hexopyranoside	10743.3	10908.3	0.95422	5688.64	0.113277	13509.1	0.329607	2141.63	0.0139959	14136.3	0.316823	15912.6	0.354997
3,31_372,1796m/z	MLS002472954-01!(E)-1-[2-hydroxy-3-(2-hydroxy-3-methylbut-3-enyl)-4-methoxyphenyl]-3-(4-hydroxyphenyl)prop-2-en-1-one	MLS002472954-01!(E)-1-[2-hydroxy-3-(2-hydroxy-3-methylbut-3-enyl)-4-methoxyphenyl]-3-(4-hydroxyphenyl)prop-2-en-1-one	8077.53	5754.19	0.140901	9520.76	0.39425	5843	0.179223	14287.1	0.0516881	15260.6	0.164809	13918.2	0.00571946
2,87_477,2210m/z	CSID143	Levomefolic acid	6600.97	3487.57	0.0245007	7227.25	0.679543	14863.2	0.00168224	12977.2	0.000830464	11714.3	0.00905098	15591.4	0.00112236
3,75_147,0436m/z	Coumarin; LC-ESI-QTOF; MS2; [M+H]+; CE	Coumarin; LC-ESI-QTOF; MS2; [M+H]+; CE	8522.22	7955.16	0.477735	9886.54	0.138365	12077.2	0.0808691	10173.1	0.119237	10323.5	0.256633	13486.7	0.00588596
0,56_611,0581m/z	CSID389099	UDP-alpha-D-galactofuranose	16461.2	10069.3	0.0389845	19838.3	0.321565	1804.21	0.000263157	12408.9	0.121899	9014.1	0.0134094	2800.87	0.000475288
6,17_174,0547m/z	4-Quinolinecarboxylic acid	4-Quinolinecarboxylic acid	1268.35	6649.11	8.09833e-05	3123.26	0.0462973	4911.15	0.000316608	2188.88	0.0613897	9025.44	0.000150607	45209.1	9.14249e-05
2,87_348,1079m/z	CSID4444090	3,7-DIMETHYLQUERCETIN	7866.84	16012.1	0.00241849	6527.66	0.249375	11382.4	0.0405877	10485.5	0.117731	7323.78	0.689558	12674	0.00996458
0,55_596,2020m/z	CSID4445347	Rhoifolin	12211.5	6493.33	0.00127911	7570.46	0.02597	9520.85	0.000670097	11693.7	0.720408	12309.8	0.948561	12413	0.848352
3,71_267,0711m/z	Ethyl-beta-glucuronide	Ethyl-beta-glucuronide	5668.38	18430.8	0.00030259	5816.29	0.883768	12236.3	0.0124889	9834.4	0.089752	4616.92	0.455026	15592.6	5.64052e-05
0,54_238,0734m/z	CSID24785184	2-Hydroxy-3-[3-(methylsulfanyl)propyl]succinate	11056.1	11892.4	0.489445	10248.3	0.338727	8176.23	0.00551411	11229.5	0.856699	10841.2	0.811503	8585.4	0.052445
10,03_212,9801m/z	Perfluorobutanoic acid	Perfluorobutanoic acid	11091.9	9379.85	0.0938873	12566.8	0.22198	9872.97	0.270408	10574.2	0.674338	9906.49	0.35351	8570.71	0.019555
3,33_281,0043m/z	CSID2789224	1-O-Phosphonatohexopyranose	13559.2	7674.95	0.00315136	15706.7	0.36648	6695.43	0.000547685	11955.4	0.277362	10045.7	0.0578142	6116.57	0.000215848
3,55_287,0552m/z	CSID109514	(+)-aromadendrin	8680.9	6868.04	0.186008	9835.93	0.458435	12028	0.0453062	9554.01	0.542546	10039.1	0.311166	14665	0.00377974
3,51_449,1073m/z	NCGC00384775-01!(2R,3S)-2-[(3,4-dihydroxyphenyl)methyl]-2-hydroxy-3-[(E)-3-(4-hydroxy-3-methoxyphenyl)prop-2-enoyl]oxybutanedioic acid	NCGC00384775-01!(2R,3S)-2-[(3,4-dihydroxyphenyl)methyl]-2-hydroxy-3-[(E)-3-(4-hydroxy-3-methoxyphenyl)prop-2-enoyl]oxybutanedioic acid	6660.6	15351	0.0027662	7935.31	0.32324	11393.2	0.00091444	10009.5	0.0198846	8436.55	0.0353654	11873.6	0.00639637
0,54_609,1872m/z	CSID10176	Hesperidin	7389.62	4191.11	0.0129475	7470.07	0.9573	35273.2	0.000477865	5098.93	0.252075	9146.24	0.228605	3052.3	0.00251345
0,54_348,1026m/z	CSID6013	D-(−)-ampicillin	6180.73	10327.9	0.0411033	12816.2	0.00791084	14092.7	0.00234229	7759.91	0.215529	13002	0.0106203	7335.85	0.297905
3,39_211,0693m/z	CSID3417360	Hexopyranuronate	7224.88	12998.5	0.000738502	8564.75	0.245632	9768.54	0.0681837	11864.7	0.00658284	9109.84	0.0880121	11792.5	0.00107696
6,73_281,2475m/z	CSID393217	Oleic acid	11774.2	23630.2	0.0954217	1495.4	0.0459126	3107.06	0.0808204	9059.31	0.582032	6760.91	0.323598	15441.4	0.549398
3,45_334,0889m/z	CSID141737	Dhurrin	9421.89	6727.21	0.00457861	7417.99	0.0816778	12293.7	0.00382126	11633.7	0.39868	13164.5	0.010502	10541.9	0.0795903
4,82_505,1806m/z	CSID19128808	2,3,4,5,6-Pentahydroxycyclohexyl 6-O-hexopyranosylhexopyranoside	3813.61	18526.2	3.58012e-05	1080.1	0.0495387	10780.2	0.0211725	1512.66	0.147246	4719.48	0.667965	30420.9	2.27887e-05
6,81_404,3364m/z	CSID58829687	6-Hydroxy-1,2-hexanediyl dioctanoate	11573.5	8987.76	0.017325	13554.4	0.056111	9371.75	0.045854	10190.3	0.415986	8944.33	0.0077451	7709.08	8.89033e-05
0,54_147,0217m/z	CSID21169504	3-Fluorobenzaldehyde	6947.4	7481.99	0.676469	16341.5	0.00214457	12036.7	0.000813694	12680.1	0.0126117	7034.68	0.926552	7746.44	0.355368
2,68_189,0649m/z	CSID24785422	4,5-Dihydroxy-3-oxo-1-cyclohexene-1-carboxylate	7336.96	12043.2	0.000685762	9034.08	0.187952	13227.4	0.000174557	6965.88	0.735138	8710.26	0.227028	12734.2	0.000589816
2,81_207,0283m/z	CSID24784824	2-Hydroxy-3-(2-methylenecyclopropyl)succinate	9065.18	7573.26	0.217289	11735.4	0.139483	7923.8	0.409401	16723.5	0.0035621	9821.1	0.45009	7174.06	0.117909
3,70_282,9841m/z	CSID24785746	1H-Indole-3-ethanethioamide, N-(sulfooxy)-, ion(2-)	9392.21	9811.7	0.700575	13035.5	0.156041	10999.6	0.34255	6945.68	0.202589	10040.1	0.607495	9582.78	0.848667
6,66_211,1092m/z	CSID64808706	N-Hydroxy-6-(methylsulfanyl)-L-norleucine	10984.4	8099.09	0.00245402	12888.6	0.0585146	9353.65	0.0219161	12083.1	0.533638	8167.78	0.00898486	8037.56	0.170864
3,23_152,0107m/z	CSID3353991	3,4-Dihydroxybenzoate	6935.29	11741	0.0134718	8790.44	0.149331	8363.73	0.258843	10630.4	0.031624	10286.2	0.0141638	12284.2	0.00196808
10,62_198,8845m/z	CSID22989	QR9350000	10141.9	7661.58	0.00184501	12842.1	0.00122934	9104.69	0.153494	10804.1	0.522485	10749.8	0.467792	7530.26	0.00361828
6,11_352,2506m/z	CSID24785736	1,2,3-Trihydroxy-14-methyl-13-vinylpodocarp-12-en-11-one	7400.29	19642.6	0.00258599	7311.49	0.953975	9378.8	0.216753	8516.15	0.415553	7453.66	0.970863	9121.99	0.344458
3,33_622,0129m/z	CSID3463752	6-({[({[5-(2,4-Dioxo-3,4-dihydro-1(2H)-pyrimidinyl)-3,4-dihydroxytetrahydro-2-furanyl]methoxy}phosphinato)oxy]phosphinato}oxy)-3,4,5-trihydroxytetrahydro-2H-pyran-2-carboxylate	5874.51	8599.12	0.187092	15316.7	0.0108217	6632.16	0.742022	21929.3	0.00828604	8377.51	0.397457	1995.92	0.0810645
4,51_161,0552m/z	CSID26333051	(Z)-2-methylureidoperacrylic acid	14842	12290.9	0.190778	12621.5	0.25033	7014.99	0.00435984	4204.64	0.00176593	10862	0.0775368	6443.88	0.00226957
3,44_225,0394m/z	CSID4573884	1-(2-Carboxylato-2-oxoethyl)-4-hydroxy-2,5-cyclohexadiene-1-carboxylate	5851.85	13948.1	0.000129355	5566.61	0.843291	11033.3	0.014646	16025.8	0.0165715	4433.86	0.352155	11348.3	0.00588399
0,51_86,0593m/z	CSID11530	2-Pyrrolidone	11401.5	6555.22	0.0579693	11436.4	0.988222	5766.63	0.0226909	9909.05	0.523651	13028	0.518536	9996.63	0.617843
4,96_385,1665m/z	CSID24785370	3,7-Dihydroxy-1,4a-dimethyl-8-methylenegibbane-1,10-dicarboxylate	6635.47	7160.09	0.906697	14314.6	0.278517	1992.94	0.307217	10311.9	0.648527	17937.1	0.220768	9698.2	0.594995
2,99_226,0844m/z	CSID8298	Indole-3-butyric acid	7025.48	10356.6	0.00252119	9512.27	0.0137483	10044.2	0.0081987	10300.1	0.0449046	8547.96	0.192793	12159.1	0.000484336
3,49_514,1552m/z	CSID58829746	(1R,2R,3S,4R,5R,6R)-2-(beta-L-Arabinopyranosyloxy)-3,4,5,6-tetrahydroxycyclohexyl 1H-indol-3-ylacetate	6463.12	7034.7	0.435587	8587.43	0.00558225	9944.39	0.0066287	6719.62	0.818851	11661.6	0.0280008	17341	0.0226704
0,51_269,9806m/z	CSID24784808	1-O-Phosphonatohexopyranuronate	9561.97	11005.8	0.397929	16193.2	0.0362968	5177.44	0.0156433	3312.48	0.00187251	18479.6	0.0134424	3938.71	0.00649174
3,39_194,0890m/z	Allantoic acid	Allantoic acid	5581.69	12984.8	0.00171864	8171.97	0.00957653	7901.23	0.010032	12883.5	0.00141803	8865.25	0.000747827	11132.9	2.4968e-05
4,00_850,1289m/z	CSID83198	acetoacetyl-CoA	209.924	18119.9	3.39709e-05	240.391	0.865395	17852.3	4.13416e-07	366.195	0.383861	567.147	0.171823	30029.5	0.000393456
3,66_448,1614m/z	2-[[4-(2,4-dihydroxy-3,5,6-trimethylbenzoyl)oxy-2-hydroxy-6-methylbenzoyl]amino]-3-hydroxybutanoic acid	2-[[4-(2,4-dihydroxy-3,5,6-trimethylbenzoyl)oxy-2-hydroxy-6-methylbenzoyl]amino]-3-hydroxybutanoic acid	4659.42	23927.1	9.38061e-05	3800.63	0.445195	10801.9	0.0027515	7908.16	0.038434	4816.83	0.881125	11441.3	0.00121545
7,96_369,2997m/z	CSID59053997	1,3-Dihydroxy-2-propanyl (9Z)-9-nonadecenoate	8464.62	9204.71	0.580118	10326.1	0.0884684	9071.07	0.689049	9604.89	0.241024	9636.15	0.267365	10850.4	0.0369412
6,51_349,2837m/z	CSID24784821	9,10,18-Trihydroxyoctadecanoate	10128.6	9600.18	0.614082	13795.2	0.0297825	9200.59	0.47383	8509.17	0.146661	9196.59	0.459856	6701.17	0.0116572
3,99_393,1152m/z	CSID140797	aloesin	5867.83	12965.6	5.42381e-06	6017.52	0.845321	11368.6	0.000228994	8312.79	0.0307389	9893.33	0.184751	12553.8	0.0118469
3,29_367,1561m/z	CSID24785681	4a-Formyl-1-methyl-8-methylenegibbane-1,10-dicarboxylate	8198.44	8614.83	0.823569	8673.06	0.801685	8737.52	0.599067	9641.42	0.413167	10267	0.418859	12712.5	0.0424512
0,47_614,8259m/z	CSID10618789	6-Hydroxy-1,2,3,4,5-cyclohexanepentayl pentakis(phosphate)	15900.7	2520.14	0.00557277	15366.4	0.931437	834.179	0.00197571	4549.35	0.0142958	26775.5	0.111239	742.778	0.00192774
3,99_259,0266m/z	CSID4444945	Bellidin	2893.47	24370.4	0.000176616	3546.18	0.621626	14162.8	0.00151653	2429.38	0.708938	6609.13	0.248892	12216.2	0.0293849
3,21_148,0958m/z	CSID5293923	HIL	10495.8	8481.67	0.0833148	9955.61	0.617846	9083.68	0.172609	9924.71	0.568942	9628.03	0.442582	8621.84	0.141809
3,15_267,0535m/z	CSID24808248	3-(3-methylthio)propylmalic acid	1517	39310.4	1.80294e-07	1787.3	0.691039	9257.01	0.00050009	5564.93	0.0240254	1088.18	0.185109	7467.51	2.43503e-05
0,55_203,1023m/z	CSID169118	5-AMINO-3-HYDROXY-2-(2-OXO-AZETIDIN-1-YL)-PENTANOIC ACID	12029.9	8239.83	0.0179674	12018.3	0.990974	5154.42	1.16925e-05	10710.9	0.226815	11173.2	0.465619	6593.29	0.00104859
3,55_247,0728m/z	CSID388723	(-)-flavanone	6006.84	11262.3	0.00115512	5805.42	0.870746	10045	0.0091658	5855.23	0.874226	11966.2	0.0705748	14848.9	0.00016367
5,38_315,1799m/z	CSID8885855	(2E)-3,7-Dimethyl-2,6-octadien-1-yl beta-D-glucopyranoside	12885.7	6096.05	0.0347702	12442.4	0.752331	7778.8	0.0490796	11335.3	0.202759	9552.89	0.26295	5510.54	0.0188295
3,52_281,1383m/z	1,5,9-trihydroxy-5,7,7-trimethyl-4,5a,6,8,8a,9-hexahydro-1H-azuleno[5,6-c]furan-3-one	1,5,9-trihydroxy-5,7,7-trimethyl-4,5a,6,8,8a,9-hexahydro-1H-azuleno[5,6-c]furan-3-one	9989.83	7272.26	0.0638416	10335.2	0.841656	5642.98	0.0120677	9262.2	0.687999	12116.7	0.464128	10909.7	0.723481
3,83_343,1173m/z	CSID24785145	2-Hydroxy-1-methyl-8-methylene-3-oxogibb-4-ene-1,10-dicarboxylate	4700.58	14462.2	8.16815e-06	4956.97	0.750657	9493.79	0.000448141	10476.4	6.57286e-05	6140.05	0.12298	15185.4	0.000517061
5,34_329,2321m/z	16-Heptadecyne-1,2,4-triol	16-Heptadecyne-1,2,4-triol	11470.3	5300.48	0.115204	2976.15	0.0392741	5372.92	0.126184	10419.2	0.85163	16260	0.190716	13469.6	0.682714
3,42_219,1371m/z	CSID1266019	acetic acid geranyl ester	3319.55	16517	9.79164e-08	3287.36	0.958775	9252.39	0.000222767	12811.7	9.45483e-07	4525.06	0.132591	15286.7	3.46961e-07
10,08_123,0909m/z	2-(2-Aminoethyl)pyridine	2-(2-Aminoethyl)pyridine	9021.13	8930.05	0.937303	11987	0.0348941	8783.22	0.778308	11120.3	0.0353253	8595.66	0.686473	6057.86	0.00151186
6,75_369,3265m/z	CSID24784664	(11E,17E)-14-Hydroxy-11,12-dimethyl-11,17-icosadienoate	11281.2	9013.5	0.0157986	11271	0.994844	8801.71	0.0360112	9515.87	0.089001	8782.48	0.0303886	5680.16	8.09165e-05
0,48_863,6991m/z	CSID8138335	ubiquinol	12462.3	2940.9	0.0016209	17904.9	0.0566975	2574.63	0.000756756	6144.44	0.0290768	19532.2	0.0492662	2579.13	0.000814709
3,03_160,0381m/z	CSID5369	Trigonelline	8370.7	6615.36	0.0202824	12175.8	0.00703197	7695.69	0.373666	11336.2	0.0166265	9844.58	0.280059	7959.51	0.640513
3,89_574,1137m/z	CSID59054026	(2R)-3-{[({(1R,2R,3S,4R,5R,6R)-2-[(2-Amino-2-deoxy-alpha-D-glucopyranosyl)oxy]-3,4,5,6-tetrahydroxycyclohexyl}oxy)(hydroxy)phosphoryl]oxy}-1,2-propanediyl diformate	4814.18	26286.6	9.71019e-07	4368.62	0.662928	8691.04	0.0109903	2167.18	0.00287721	8118.21	0.0279542	9437.58	0.000304684
0,52_476,9552m/z	CSID3743195	1-[2-Deoxy-5-O-({[(phosphonatooxy)phosphinato]oxy}phosphinato)pentofuranosyl]-5-methyl-2,4(1H,3H)-pyrimidinedione	9479.54	6027.99	0.108876	11635.5	0.374511	641.799	0.00133243	5748.2	0.0809256	24731.7	0.000819209	5553.24	0.103476
2,85_274,2027m/z	CSID70756	1-(4-Butylphenyl)-6,6-dimethyl-1,6-dihydro-1,3,5-triazine-2,4-diamine	3327.04	4048.37	0.664609	3294.09	0.983453	21645.4	5.99954e-06	11933.4	0.00585966	6212.37	0.0604909	13330.4	0.000387679
4,34_318,0975m/z	CSID4445122	Tectorigenin	6353.02	14063.8	0.00979103	5934.27	0.782318	9497.3	0.0346581	2504.48	0.00605745	12384.6	0.00785924	13021.8	0.00498188
3,10_384,1491m/z	CSID23107016	1D-myo-inositol 2-acetamido-2-deoxy-alpha-D-glucopyranoside	6640.83	10812.3	0.00874645	6267.23	0.778279	8444.42	0.0937259	14091.8	0.000306051	6102.88	0.631974	11311.8	0.0145032
3,37_190,0850m/z	CSID1606	3-Methoxytyramine	6876.94	5968.57	0.278716	6440.74	0.713121	6199.42	0.33727	19615	0.000220138	8347.54	0.336772	10169.6	0.0215285
0,54_356,0913m/z	CSID110567	dihydrosanguinarine	7329.57	17814.9	5.11169e-08	6749.55	0.528262	9074.52	0.02525	10739.3	0.0131652	5639.32	0.0597191	6237.39	0.113893
0,56_178,1334m/z	CSID1118	Tryptamine	6292	5377.79	0.779143	7014.04	0.826401	2563.66	0.231861	4308.57	0.52176	8576.9	0.617905	29424.1	0.0319503
3,46_423,1506m/z	NCGC00381133-01_C17H28O12_	NCGC00381133-01_C17H28O12_	7509.2	11810.7	0.0226464	6153.41	0.206248	12345.6	1.22423e-05	6095.57	0.105332	5843.84	0.102624	13554.5	0.000380056
6,14_301,2150m/z	dehydroabietic acid	dehydroabietic acid	10291.5	9115.81	0.374541	12297.3	0.122434	7467.81	0.0254816	7796.18	0.0622287	8983.92	0.260794	7088.8	0.0171728
3,83_295,0853m/z	Unknown (carbon number 14); PlaSMA ID-567	Unknown (carbon number 14); PlaSMA ID-567	4597.4	14896.7	0.00138988	6796.89	0.157179	11927.3	0.00402442	5230.07	0.675059	5175.77	0.629142	14407	0.000851921
0,56_517,0117m/z	CSID570817	4-Amino-5-hydroxy-1-[5-O-(hydroxy{[hydroxy(phosphonooxy)phosphoryl]oxy}phosphoryl)pentofuranosyl]-2(1H)-pyrimidinone	13534.4	15423.2	0.551741	14158.2	0.871749	711.27	0.00110446	7348.74	0.0457379	1790.38	0.00613516	9929.85	0.302826
8,64_447,3457m/z	5Alpha-Cholestan-3Beta-Ol-6-One	5Alpha-Cholestan-3Beta-Ol-6-One	2729.19	17186.8	3.44204e-05	3579.57	0.385329	8224.61	0.00184103	3458.99	0.676341	2684.84	0.95805	24987.5	4.16942e-05
6,35_494,3351m/z	CSID24785530	3,23-Dihydroxyolean-12-en-28-oate	4369.85	9578.41	0.00224095	12574	0.00288616	7589.91	0.0192194	20355.9	0.0204905	4527.4	0.8823	3444.9	0.458825
0,87_854,1264m/z	CSID392413	Acetyl-CoA	6948.19	2918.82	0.00476688	2457.01	0.00788226	2895.11	0.00443752	18463.6	0.00371858	7983.93	0.637684	20485.9	0.000265571
4,37_296,1120m/z	CSID24784938	2-[(1H-Indol-3-ylacetyl)amino]-3-methylbutanoate	17065	1826.71	0.0637163	1076.35	0.0549029	16647.1	0.965466	3422.48	0.116135	6597.5	0.21525	15284.4	0.886876
7,64_371,1517m/z	CSID58506	Arctigenin	6637.23	638.024	0.000119057	2477.62	0.00216051	4866.99	0.404871	7719.48	0.752732	15386.9	0.0477452	24033.5	0.00123792
0,53_135,0292m/z	CSID388787	L-(&minus;)-Glyceraldehyde	10152	14941	0.0465827	7520.63	0.152631	3833.76	0.00439911	12846.6	0.146737	8654.57	0.452606	3687.97	0.00552274
3,66_382,1128m/z	CSID24785501	6-O-(1H-Indol-3-ylacetyl)hexopyranose	13445.3	7082	0.395906	4555.86	0.246463	9926.85	0.633988	10153.9	0.666157	8472.2	0.502433	7832.66	0.452578
4,96_389,1629m/z	Levocetirizine	LEVOCETIRIZINE	6363.22	5941.94	0.924552	12733.3	0.340108	1614.19	0.245461	9059.99	0.700968	17469.9	0.189159	8107.89	0.718957
6,70_307,1432m/z	CSID8170905	(2E)-N-[2-(5-Hydroxy-1H-indol-3-yl)ethyl]-3-phenylacrylamide	6250.53	5661.94	0.77955	7162.6	0.705802	12082.9	0.0157594	10586	0.233359	11506.1	0.111794	8033.17	0.486252
5,65_277,1787m/z	shogaol	shogaol	9400.32	9139.51	0.883873	13385.7	0.00220275	6897.2	0.0391205	6618.78	0.0251173	8772.69	0.592316	6711.74	0.0256359
7,71_327,1257m/z	SPA-10C (SAMPLE)	SPA-10C (SAMPLE)	9196.65	8016.55	0.257847	11364.9	0.0986293	9163.31	0.977953	7401.84	0.0472302	8334.47	0.278606	7004.39	0.00771926
3,55_362,2082m/z	CSID24785407	3,6-Dihydroxy-4-(3-methylbutanoyl)-2,6-bis(3-methyl-2-buten-1-yl)-5-oxo-1,3-cyclohexadien-1-olate	8027.7	2303.74	0.00049789	6353.57	0.304829	9764.6	0.295014	9247.07	0.575224	11982.8	0.0114682	12650.1	0.00751439
3,16_817,1991m/z	CSID24785343	5,7-Dihydroxy-2-(4-hydroxyphenyl)-4-oxo-4H-chromen-3-yl hexopyranosyl-(1->2)hexopyranosyl-(1->2)hexopyranoside	1899.49	11155.4	2.92699e-05	3779.02	0.0677616	9782	0.000407625	9504.45	0.000827475	2542.23	0.133078	21327.7	5.6418e-06
4,28_301,1124m/z	CSID8483880	7-Methyl-2,3,7,8-tetrahydroxanthosine	8144.05	8334.1	0.839296	8849.08	0.496554	9373.24	0.310827	3359.59	0.00106459	7148.97	0.266573	14611.6	0.00305451
4,01_403,1022m/z	CSID24842734	dalnigrein	6344.08	7785.05	0.188064	6911.37	0.540142	12764	1.04074e-05	11447.6	0.00234332	7761.01	0.0566922	6685.51	0.675831
2,81_226,1255m/z	CSID24785710	(E)-9-(methylsulfanyl)nonanal oxime	8276.33	6154.07	0.335802	13792.1	0.144282	7427.88	0.686074	11707.9	0.235757	7772.57	0.845549	4503.63	0.0574436
4,07_291,1047m/z	CSID9646639	2,5-Dimethyl-4-oxo-4,5-dihydro-3-furanyl beta-D-glucopyranoside	6971.16	12245.7	0.00156909	7773.15	0.443574	8051.91	0.121528	2274.26	0.000193587	11340.5	0.00786462	10864.1	0.0157537
6,06_454,3721m/z	Unknown (carbon number 30); PlaSMA ID-2375	Unknown (carbon number 30); PlaSMA ID-2375	8237.29	8731.73	0.643223	10116.7	0.293696	7801.44	0.72278	7463.15	0.495079	8058.46	0.878587	9026.1	0.549167
3,04_178,0481m/z	CSID26332026	(1R,6S)-6-Amino-5-oxo-2-cyclohexene-1-carboxylic acid	9141.77	7508.62	0.247024	9340.06	0.889647	8460.58	0.655725	8786.86	0.83189	7995.31	0.423531	8168.44	0.560111
6,74_434,3026m/z	CSID4524063	1H-Indole, 3-(3,7,11,15-tetramethylhexadeca-2,6,10,14-tetraenyl)-	545.698	15557.2	0.000452075	2518.12	0.109088	4565.44	0.00175649	7834.16	0.103805	681.536	0.6786	27600.6	8.9242e-06
7,96_477,3562m/z	CSID21864875	cathasterone	969.398	36699.3	5.31005e-09	1280.94	0.557582	4080.74	0.00357313	3452.52	0.0769678	747.261	0.604161	11888	3.26975e-05
3,02_135,0445m/z	CSID389113	p-Hydroxyphenylacetaldehyde	5954.04	2967.69	0.057125	3780.05	0.218789	6711.06	0.606356	16488.8	2.63923e-05	10032.6	0.0406289	13076.9	0.00653364
8,22_613,3950m/z	CSID96843	CHAPS	7480.88	11400.5	0.0148282	9429.38	0.142936	6375.31	0.360973	8774.89	0.170433	6772.69	0.49239	8663.69	0.588557
1,17_330,9976m/z	CSID388531	5-Diphosphomevalonic acid	18687.9	403.204	0.00795986	3674.3	0.0110891	1354.88	0.00434086	18418.6	0.957379	4182.44	0.0117175	12137.6	0.39822
1,07_151,0254m/z	CSID388334	D-(+)-Glyceric acid	5000.68	1651.31	0.00874767	5379.47	0.865491	4969.75	0.981159	11596.3	0.0666975	12967.8	0.00658222	17174	9.69985e-05
3,81_272,0879m/z	CSID13117	2'-Deoxycytidine	6698.96	7526.4	0.678472	6998.9	0.85099	12582.2	0.00599536	5210.88	0.34919	14230.5	0.00661009	5443.31	0.364327
8,59_393,1924m/z	CSID391665	gibberellin A14	9725.22	9325.24	0.573014	9109.56	0.379052	5266.19	0.00151574	7250.21	0.0145153	9747.88	0.975261	8160.93	0.0716213
3,90_267,0787m/z	CSID149962	biotin	3422.42	10904.6	0.000316633	3693.86	0.795895	12361.5	0.000163295	2221.4	0.127731	3209.07	0.623288	22762	6.04587e-07
0,47_227,1151m/z	CSID388363	L-Carnosine	6737.11	10040.1	0.0553584	14510.9	0.00042148	5385.56	0.242768	8965.76	0.136812	5933.01	0.455548	6971.53	0.867087
6,36_395,2774m/z	CSID58829817	Tylactone	7838.38	9727.58	0.236068	8740.83	0.516488	7903.73	0.964023	6924.27	0.525154	6658.55	0.48816	10737.7	0.0911246
0,55_264,1575m/z	CSID19990975	lacinilene C	8900.74	5717.2	0.00443548	10949.5	0.0494171	10110.5	0.367998	9011.76	0.929461	8002.37	0.316496	5809.63	0.00788324
4,37_413,1565m/z	NCGC00380168-01!3-[2-(2-hydroxy-4-methoxy-6-methylphenoxy)-4-methoxy-6-methylphenoxy]-5-methylbenzene-1,2-diol	3-[2-(2-hydroxy-4-methoxy-6-methylphenoxy)-4-methoxy-6-methylphenoxy]-5-methylbenzene-1,2-diol	831.032	26013.8	1.17616e-07	1978.82	0.110707	4483.54	0.143075	3762.04	0.0544361	2514.81	0.131513	18880.4	0.0181317
6,32_311,2208m/z	CSID4593698	13(S)-HpOTrE	8160.16	3599.56	0.0809135	5381.23	0.264203	10182.9	0.670495	6266.97	0.567067	9992.33	0.650715	14419.7	0.0334664
3,23_498,2236m/z	Unknown (carbon number 25); PlaSMA ID-1222	Unknown (carbon number 25); PlaSMA ID-1222	0	0	#DIV/0!	42.6835	0.346594	0	#DIV/0!	0	#DIV/0!	57912.3	0.346594	10.4725	0.346594
3,53_370,1740m/z	CSID4766454	N-Feruloylserotonin	8830.49	3140.36	0.00250217	8876.83	0.983996	13732.7	0.00601973	7955.44	0.570599	8685.14	0.930197	6738.66	0.148884
6,14_283,2622m/z	CSID4445888	cis-Vaccenic acid	8536.46	6450.94	0.018537	9286.66	0.450089	10567.3	0.618515	8739.71	0.802417	9285.89	0.440381	5036.29	0.00197925
0,50_118,0505m/z	CSID12126	L-Homoserine	8177.14	4384.15	0.0156884	13212.2	0.0114609	11590.7	0.0266117	9282.59	0.482921	5807.92	0.135637	5173.42	0.0388688
3,96_285,1132m/z	CSID389052	S-(5-deoxy-beta-D-ribos-5-yl)-L-homocysteine	6474.26	12432.3	0.000186047	7602.13	0.279413	6704.82	0.867383	5239.92	0.130619	6572.31	0.917498	12565.5	0.000791449
2,95_197,0802m/z	Unknown (carbon number 10); PlaSMA ID-625	Unknown (carbon number 10); PlaSMA ID-625	1597.71	38777.9	3.30056e-07	978.607	0.185198	4462.88	0.00053278	2591.51	0.101203	1695.61	0.824531	7311.71	0.00530005
0,54_112,0497m/z	CSID577	Cytosine	9746.13	5415.61	0.00213572	9307.43	0.782411	3973.48	0.000105588	10821.7	0.493921	12714.6	0.119011	5287.42	0.00168241
6,48_315,1951m/z	CSID10222316	3beta-hydroxy-9beta-pimara-7,15-dien-19,6beta-olide	7535.76	6525.18	0.479923	6937.03	0.614672	6066.76	0.311441	6104.27	0.064367	8798.77	0.375325	15272.3	0.0695252
3,81_180,0868m/z	Unknown (carbon number 6); PlaSMA ID-173	Unknown (carbon number 6); PlaSMA ID-173	3239.96	21256.2	3.61125e-07	4547.64	0.0413991	9491.01	2.11767e-05	9548.79	0.00029399	5315.29	0.165731	3839.42	0.331767
4,75_305,0882m/z	CSID24784880	2,5-Dihydroxy-3-(4-hydroxyphenyl)-4-oxo-7-chromanolate	5745.45	9150.1	0.418454	14319.4	0.136326	3075.74	0.45922	5673.91	0.987745	14374.7	0.215426	4879.78	0.817131
2,46_152,0563m/z	CSID69351	Isoguanine	12126.9	1344.26	0.00713751	4085.52	0.0323727	6753.69	0.1546	10708.3	0.768428	14063.6	0.655616	8114.32	0.240055
3,11_252,0504m/z	CSID13375117	(7-Hydroxy-2-oxo-2,3-dihydro-1H-indol-3-yl)acetic acid	7554.26	17225.7	0.00340317	7722.41	0.926229	3485.29	0.000349141	6588.2	0.447451	4817.56	0.0459343	9776.08	0.135974
5,96_258,1154m/z	CSID21865795	N-hydroxypentahomomethionine	9631.74	8169	0.313452	9735.89	0.940259	6698.47	0.0567057	6634.43	0.0702469	8663.91	0.527381	7460.97	0.148906
3,83_466,9655m/z	CSID58580	dUTP	21265.5	2862.91	0.0100041	10420	0.143452	7002.05	0.049752	2407.32	0.00971974	11940.9	0.201137	1094.99	0.00607458
3,36_437,1233m/z	(-)-Podophyllotoxin	(-)-Podophyllotoxin	7402.5	7595.77	0.910357	7477.05	0.951342	8266.85	0.522086	9058.44	0.332332	7350.99	0.974823	9562.32	0.083016
6,97_351,1701m/z	CSID13116072	Polyneuridine aldehyde	6975.09	6166.11	0.60267	8288.82	0.521872	8974.36	0.154483	4920.85	0.17382	8821.88	0.375528	12282.7	0.00616478
4,59_213,1124m/z	CSID10194720	4-Hydroxy-2,6,6-trimethyl-1-cyclohexene-1-carbaldehyde	7377.79	1307.37	0.0063442	15014.2	0.0203953	6426.63	0.688053	17671.3	0.000578463	5431	0.394921	3180.72	0.0754607
0,54_749,1917m/z	CSID58837928	6-[(2S,3R,4S,5S,6R)-4,5-Dihydroxy-6-(hydroxymethyl)-3-{[(3R,4S,5S,6R)-4,5,6-trihydroxytetrahydro-2H-pyran-3-yl]oxy}tetrahydro-2H-pyran-2-yl]-5-hydroxy-2-(4-hydroxyphenyl)-7-{[(2R,3R,4S,5R,6R)-3,4,5-trihydroxy-6-(hydroxymethyl)tetrahydro-2H-pyran-2-yl]oxy}-4H-chromen-4-one (non-preferred name)	12076.3	10220.2	0.498436	5729.34	0.0755089	5795.64	0.0514224	7087.15	0.20158	6044.49	0.0515701	9401.32	0.419274
0,52_277,0727m/z	CSID4476484	Aloesone	6848.5	6060.48	0.49444	9018.56	0.13288	12329.3	0.00104947	9404.03	0.0576943	5840.45	0.355355	6802.31	0.966011
3,14_146,0365m/z	CSID4762929	cinnamate	1530.9	39587.9	1.24127e-06	997.828	0.127064	2435.3	0.0231374	2611.48	0.109189	1992.41	0.198263	7092.16	0.000366878
4,57_397,1479m/z	CSID389736	7-deoxyloganin	3345.73	11976.6	0.000830362	6932.33	0.0407006	5590.91	0.307533	5403.27	0.418957	8765.53	0.0423527	14162.2	0.00668203
3,98_241,9943m/z	CSID14375	Selenomethionine	2563.14	8582.28	0.0617079	1977.01	0.57011	15357.3	7.7092e-05	235.853	0.0129236	10016.6	0.0482421	17176.3	0.0500912
3,46_320,1111m/z	CSID58829719	5,6-Dihydroxy-2-(4-hydroxyphenyl)-7-methoxy-2,3-dihydro-4H-chromen-4-one	8141.9	9107.58	0.434419	8045.2	0.939138	7432.72	0.512206	7251.57	0.605563	9010.18	0.508893	6896.94	0.310219
5,97_468,1519m/z	(2R,3R)-3,5,7-trihydroxy-2-(4-hydroxyphenyl)-6-[(3R,4R,5S,6R)-3,4,5-trihydroxy-6-(hydroxymethyl)oxan-2-yl]-2,3-dihydrochromen-4-one	(2R,3R)-3,5,7-trihydroxy-2-(4-hydroxyphenyl)-6-[(3R,4R,5S,6R)-3,4,5-trihydroxy-6-(hydroxymethyl)oxan-2-yl]-2,3-dihydrochromen-4-one	11295.7	12878.9	0.44287	6063.1	0.00384524	3722.09	0.000876957	4365.97	0.00235141	8481.03	0.0839066	8934.26	0.14366
6,05_438,2612m/z	Salmeterol; LC-ESI-QTOF; MS2; CE	Salmeterol; LC-ESI-QTOF; MS2; CE	7788.47	8051.05	0.76387	8378.11	0.55573	7023.82	0.376464	7278.23	0.601353	8540.18	0.514718	8588.36	0.534519
4,11_852,5084m/z	CSID391274	alpha-chaconine	3022.5	1605.65	0.166666	3120.1	0.930242	11054.3	0.0217423	18116.9	0.017439	2129.59	0.528624	16180.2	0.0644958
3,52_249,0685m/z	CSID81407893	N-(1H-Indol-3-ylmethyl)-L-cysteine	7780.65	11058	0.0323755	3477.41	0.00546691	12454	0.0043937	4954.31	0.0065841	7227	0.593718	8198.2	0.602919
3,04_154,0618m/z	CSID24784951	(5Z)-2-Methyl-4-oxo-5-propylidene-4,5-dihydro-3-furanolate	5617.06	13304.1	0.00124547	5498.98	0.864947	10840.2	0.00750239	4786.26	0.450169	5539.65	0.938026	9449.38	0.0361896
0,87_289,0364m/z	CSID4444954	GENTISEIN	8129.49	7281.76	0.847776	4354.09	0.329953	4785.23	0.349263	9297.5	0.762943	10228.5	0.601521	10699.9	0.506111
0,50_113,0350m/z	CSID388802	MFCD00021722	5530.58	4743.3	0.109329	8159.59	0.00796286	10966.4	1.59433e-05	9603.76	9.34726e-05	7590.53	0.0203419	8064.33	0.00896376
6,94_437,2075m/z	Methyle reserpate	Methyle reserpate	8764.65	8051.73	0.656783	11184.4	0.0610128	6171.93	0.056154	6166.74	0.0520745	6812.56	0.257512	7358.1	0.265781
3,75_236,0918m/z	CSID359	MU-Ac	9271.84	3829.66	0.0121747	9133.8	0.950521	10426.4	0.645184	7289.83	0.361253	7301.98	0.383855	7090.03	0.237341
3,73_164,0710m/z	Phenylalanine	Phenylalanine	5595.11	5980.13	0.620547	6304.54	0.275764	9434.05	0.00118037	10222.2	0.000143136	4343.76	0.154061	12435.5	0.00521245
3,44_389,0984m/z	CSID30791578	dopaxanthin quinone	3087.63	10909.6	3.13605e-06	4380.38	0.0859236	7503.86	0.00032112	6946.15	0.00105677	6233.02	0.0626523	15203.9	1.06355e-06
2,94_194,0444m/z	CSID106648	5,6-dihydroxy-2-indolecarboxylic acid	5072.62	15941.5	9.98668e-06	5347.6	0.572982	8108.08	2.5882e-05	7418.09	0.0366851	6380.53	0.0354543	5945.19	0.0199857
0,53_844,1138m/z	CSID24785004	9H-Purin-6-amine, 9-[5-O-[hydroxy[[hydroxy[3-hydroxy-2,2-dimethyl-4-[[3-[[2-[(3-methyl-1-oxo-2-buten-1-yl)thio]ethyl]amino]-3-oxopropyl]amino]-4-oxobutoxy]phosphinyl]oxy]phosphinyl]-3-O-phosphonopentofuranosyl]-, ion(4-)	9647.12	3200.31	0.00162441	10477.7	0.669566	4341.34	0.00237478	5962.63	0.0281551	16323.3	0.00716817	4138.99	0.00121155
4,03_375,1641m/z	CSID10774919	4-Formyl-3,5,5-trimethyl-3-cyclohexen-1-yl hexopyranoside	3291.72	16505	0.00156451	2935.83	0.716936	3808.87	0.566487	17215.4	0.000249615	7197.9	0.024579	3124.41	0.864513
4,80_215,1281m/z	CSID58829897	(1R,6S)-1,3,3-Trimethyl-2-oxabicyclo[2.2.2]octan-6-ol	10218.1	5301.98	0.100028	11252.1	0.447546	5469.25	0.0306271	9231.22	0.461832	7712.07	0.309123	4864.25	0.0466478
3,53_183,0911m/z	Harman; LC-ESI-QTOF; MS2; [M+H]+; CE	Harman; LC-ESI-QTOF; MS2; [M+H]+; CE	7964.59	3055.67	0.000657206	5446.75	0.0617123	9245.89	0.340812	6742.46	0.538975	9945.33	0.167329	11542.3	0.0628973
2,79_219,0512m/z	CSID24785438	2-(Hydroxyamino)-3-(4-hydroxyphenyl)propanoate	6346.59	9112.72	0.00753036	7572.43	0.274106	8063.85	0.0405968	8502.32	0.0527437	5516.46	0.415577	8575.49	0.00650861
0,54_216,0513m/z	CSID612	2,3,4,5-tetrahydrodipicolinic acid	6946.85	7672.1	0.199757	7450.33	0.71533	9512.74	0.052705	7524.22	0.430659	6139.39	0.238892	8174.08	0.069344
3,40_209,0558m/z	CSID14959	biphenol	2820.81	4465.8	0.0234046	1709.21	0.0289261	6833.2	0.000440562	28571.9	1.50411e-06	5245.3	0.00172095	3745.2	0.0902742
3,49_201,1013m/z	Harmalol	Harmalol	7999.04	4815.76	5.37028e-05	10900.3	0.00227599	6423.95	0.0312601	7739.21	0.654406	9305.4	0.0665944	6184.79	0.00347956
5,21_313,1935m/z	10-hydroxygeissoschizol	10-hydroxygeissoschizol	11568.4	2264.87	0.0692688	3925.02	0.151882	6609.97	0.31811	5584.6	0.243995	11882.2	0.964435	11519.9	0.994874
0,55_213,0860m/z	CSID388447	L-dopaquinone	8626.58	5647.06	0.00910264	9167.78	0.598461	6514.11	0.0326684	8129.73	0.571197	8358.63	0.783979	6903.07	0.112188
0,54_144,1013m/z	CSID58829837	2-Methyl-2,5-cyclohexadiene-1,4-diol	6616.33	9211.68	0.0844628	7869.88	0.375818	4814.08	0.125993	12488.4	0.0143692	5348.2	0.248059	6955.96	0.791069
4,98_399,1957m/z	19S-Methoxytubotaiwine	19S-Methoxytubotaiwine	10125.1	2335.2	0.00303974	7462.43	0.327791	5113.94	0.0492466	11602.1	0.523947	12131.1	0.58902	4373.01	0.0414213
3,21_219,0761m/z	CSID88966	MFCD00005122	6291.68	7491.74	0.341205	4485.26	0.0465132	8932.53	0.0223454	7081.68	0.412676	9006.47	0.0926184	9715	0.0188009
6,23_283,2617m/z	Oleic_acid	Oleic_acid	8599.6	5214.18	0.0614561	7816.11	0.643395	15334.4	0.362618	6398.92	0.22336	5235.01	0.0701511	4213.96	0.0245805
3,69_299,1007m/z	MLS002153346-01!Metrazoline	MLS002153346-01!Metrazoline	6215.21	9911.92	0.090928	7175.96	0.633703	9923.26	0.0803717	1943.98	0.00570216	8940.01	0.0555447	8231.15	0.150929
6,00_279,1397m/z	CSID556891	(4E,6E)-1-(4-Hydroxyphenyl)-7-phenyl-4,6-heptadien-3-one	9568.85	10523.7	0.609555	5701.32	0.0416438	5112.85	0.02559	7041.36	0.216696	7678.6	0.311047	6577.21	0.11567
4,64_339,1212m/z	Epiafzelechin Trimethyl Ether	Epiafzelechin Trimethyl Ether	449.207	17049.1	3.91155e-07	2379.3	0.00132218	3864.2	0.185376	2596.77	0.128275	4447.62	0.046597	21352.2	0.0351447
5,38_398,2295m/z	NCGC00386057-01_C19H28N2O6_1-{5-O-[(2E)-3,7-Dimethyl-2,6-octadien-1-yl]pentofuranosyl}-2,4(1H,3H)-pyrimidinedione	NCGC00386057-01_C19H28N2O6_1-{5-O-[(2E)-3,7-Dimethyl-2,6-octadien-1-yl]pentofuranosyl}-2,4(1H,3H)-pyrimidinedione	11114.7	2618.81	0.0907069	4452.14	0.229014	16939.2	0.362259	5670.85	0.300833	6628.34	0.390153	4661.26	0.199774
2,69_127,0494m/z	CSID1103	Thymine	8581.92	1177.8	0.00011977	8186.22	0.863702	2172.11	0.000350868	12398.3	0.448743	10623.3	0.377077	8916.76	0.880607
3,43_213,1037m/z	Acridinone	Acridinone	6220.69	6155.79	0.925635	8303.79	0.0311002	8927.82	0.00525702	7805.91	0.0699458	6955.28	0.325465	7646.64	0.140652
4,15_318,0975m/z	CSID24995662	(-)-sophorol	11898.6	2188.52	0.0102918	5643.12	0.0944638	6606.77	0.116108	3652.18	0.027269	13699.5	0.751751	8159.08	0.378644
4,48_593,1782m/z	CSID24785042	2,6-Anhydro-1-deoxy-5-O-(6-deoxyhexopyranosyl)-6-[2-(3,4-dihydroxyphenyl)-5-hydroxy-7-oxido-4-oxo-4H-chromen-6-yl]hex-3-ulose	266.608	21924.7	7.94807e-07	444.37	0.587988	4812.83	0.11186	1672.89	0.119722	2249.46	0.104853	20435.8	0.0152219
5,26_193,1581m/z	CSID1387980	Pseudoionone	6020.82	8403.63	0.106632	11730.1	0.0368331	6462.99	0.701497	2658.89	0.012506	5934.6	0.960851	10531.9	0.0477701
2,95_349,0906m/z	(E)-3-[4-[(2S,3R,4S,5S,6R)-3,4,5-trihydroxy-6-(hydroxymethyl)oxan-2-yl]oxyphenyl]prop-2-enoic acid	(E)-3-[4-[(2S,3R,4S,5S,6R)-3,4,5-trihydroxy-6-(hydroxymethyl)oxan-2-yl]oxyphenyl]prop-2-enoic acid	6038.05	10442	0.0820275	2166.7	0.028034	9560.89	0.0511761	2684.45	0.0587751	5135.71	0.58496	15660.3	0.00301619
3,55_389,0902m/z	Eupatilin	Eupatilin	5514.56	6801.87	0.115237	5727.75	0.812048	11050.1	0.000226808	9340.35	0.00787926	5964.4	0.505227	7281.8	0.00916923
0,51_302,1346m/z	Nicotianamine; LC-ESI-QQ; MS2; CE	Nicotianamine; LC-ESI-QQ; MS2; CE	5513.54	2992.52	0.0226821	8280.88	0.12787	3947.44	0.105246	8317.36	0.177525	14810.7	0.00119555	7720.24	0.0458413
0,51_320,0749m/z	Quercetin	Quercetin	3478.81	2960.55	0.406988	577.365	6.72379e-05	12146	2.84979e-08	4012.3	0.464711	6535.93	0.00482195	21808.3	6.67774e-05
4,03_377,1438m/z	CSID26333222	4a,5-dihydroriboflavin	4538.13	12113.6	0.000256781	2734.13	0.106751	12929.1	4.81216e-05	7223.25	0.0367259	3759.17	0.482604	8167.89	0.0393424
4,89_195,1372m/z	CSID2863	Decanoic acid	14880.4	1176.27	0.0607697	3421.8	0.119644	7318.47	0.289727	3981.22	0.130073	16936.3	0.867181	3698.13	0.127845
4,43_417,1177m/z	CSID24534123	NEOISOLIQUIRITINE	83.3975	16619.5	0.124588	0.335188	0.153671	9935.01	0.343424	298.445	0.0207782	3893.44	0.344981	20244.1	0.133845
0,85_324,0353n	CSID5808	Uridine monophosphate	6485.23	5034.3	0.61408	6204.01	0.92605	6965.89	0.801001	9475.1	0.201758	11789.2	0.0416452	5023.3	0.49716
5,27_329,2319m/z	AVOCADYNE	AVOCADYNE	9736.66	3461.43	0.00454367	2907.36	0.0049752	4460.39	0.0349023	9835.73	0.983787	12900.7	0.258275	7353.28	0.262295
3,20_247,0791m/z	CSID43515875	Methylliberine	6326.54	6371.05	0.971819	9456.83	0.0552362	7456.75	0.390418	7764.69	0.307536	7096.2	0.613152	5961.21	0.766049
1,01_270,9999m/z	CSID9130	linuron	4793.18	3572.37	0.235742	3135.15	0.173539	7859.3	0.188876	15908.5	0.000489151	9530.6	0.00173608	5535.68	0.470883
9,29_925,4719m/z	CSID24785156	1-O-(3-{[6-O-(6-Deoxyhexopyranosyl)hexopyranosyl]oxy}-23-hydroxy-23,28-dioxoolean-12-en-28-yl)pentopyranose	6375.49	7652.86	0.686698	10233.7	0.451723	6619.28	0.950909	6934.07	0.86384	8001.4	0.723546	4418.45	0.483204
3,05_155,0342m/z	CSID13837760	benzenediol	4904.66	4059.66	0.257513	6351.97	0.11595	5308.42	0.723557	12774.8	9.25142e-05	8133.92	0.0193321	8683.26	0.0195689
3,89_149,0589m/z	C9H8O2; PlaSMA ID-95	C9H8O2; PlaSMA ID-95	4252.72	17097	8.21999e-07	3769.24	0.422451	6607.7	0.00706738	3674.8	0.435825	5623.09	0.0689597	9058.08	0.00863247
4,46_549,1382m/z	CSID24785488	(4E)-4-{(2E)-2-[2-Carboxylato-6-(hexopyranosyloxy)-5-hydroxy-2,3-dihydro-1H-indolium-1-ylidene]ethylidene}-1,2,3,4-tetrahydro-2,6-pyridinedicarboxylate	3584.63	6238.77	0.234375	4789.07	0.584017	9273.19	0.0130577	3745.67	0.925003	8224.71	0.0878708	14178.8	0.00220053
2,72_329,1736m/z	CSID4444644	Crocetin	4463.03	1938	0.0190996	6053.61	0.108504	5329.54	0.333456	6696.92	0.13137	6043.7	0.184226	19490.1	4.41415e-06
2,86_467,0952m/z	CSID118179	Tetracenomycin A2	6037.73	6833.79	0.451434	9163.96	0.0212901	6799.37	0.263323	6742.89	0.401892	5954.4	0.937363	8452.2	0.0199669
2,60_400,1235m/z	CSID28639076	9-(alpha-D-glucosyl)kinetin	5584.98	5956.29	0.726042	5834.48	0.861846	6499.39	0.320817	6073.78	0.766333	5678.31	0.921913	14207.8	0.000538555
3,44_325,1384m/z	NCGC00015741-12!4-[4-(3,4-dihydroxyphenyl)-2,3-dimethylbutyl]benzene-1,2-diol	4-[4-(3,4-dihydroxyphenyl)-2,3-dimethylbutyl]benzene-1,2-diol	6800.26	5064.69	0.0690119	7004.34	0.83378	5164.21	0.0677187	9489.43	0.0540012	8397.36	0.157514	7885.86	0.235417
5,95_238,2162m/z	CSID24785735	5-Isopropyl-3,8-dimethyl-1,2,4a,5,6,7-hexahydro-1-naphthalenol	8684.34	6048.34	0.0299329	11604.1	0.00724454	5680.25	0.0178038	6542.93	0.0751591	6399.15	0.0622472	4832.76	0.00216115
3,27_499,3794m/z	CSID9643563	20S-Protopanaxatriol	2059.59	9128.88	0.00620199	21417.5	0.00212116	2582.43	0.745943	10819.6	0.0483439	3597.19	0.497678	94.0119	0.144038
0,92_402,9928m/z	Uridine 5'-diphosphate; LC-ESI-QTOF; MS2; CE	Uridine 5'-diphosphate; LC-ESI-QTOF; MS2; CE	8681.99	2203.22	0.00972586	4609.78	0.0914366	4163.22	0.0470417	8714.31	0.988244	12050.4	0.409779	9266.87	0.849359
3,47_563,1397m/z	5,7-dihydroxy-2-(4-hydroxyphenyl)-6-[3,4,5-trihydroxy-6-(hydroxymethyl)oxan-2-yl]-8-(3,4,5-trihydroxyoxan-2-yl)chromen-4-one	5,7-dihydroxy-2-(4-hydroxyphenyl)-6-[3,4,5-trihydroxy-6-(hydroxymethyl)oxan-2-yl]-8-(3,4,5-trihydroxyoxan-2-yl)chromen-4-one	5172.12	6074.11	0.795005	7618.01	0.472209	2910.44	0.351446	8398.5	0.389227	10018.8	0.247585	9320.8	0.11044
3,68_151,0394m/z	CSID13848808	Methyl salicylate	6988.99	10336.6	0.272036	3773.99	0.0640641	7317.49	0.88203	10376.3	0.258057	4332.29	0.158277	6258.05	0.725768
2,70_242,0893n	CSID5585	Thymidine	7690.61	550.809	0.000539383	6136.66	0.470171	922.067	0.000870781	13709.9	0.355292	10751.7	0.149001	9581.23	0.384384
2,87_330,1166m/z	CSID58837871	(1Z)-2-[(Z)-(2-Amino-1-hydroxyethylidene)amino]-N-{1-[hydroxy(methoxy)phosphoryl]vinyl}-4-methylpentanimidic acid	4798.81	6756.43	0.122148	4138.36	0.493484	10121.5	0.000930303	5975.16	0.303041	8052.48	0.00586165	9357.79	0.000931222
3,08_381,1807m/z	"MLS001140348-01!N-(3-acetylphenyl)-2-(2,3,4,7,9,10-hexahydro-[1,4]dioxepino[2,3-g]isoquinolin-8-yl)acetamide"	(3-acetylphenyl)-2-(2,3,4,7,9,10-hexahydro-[1,4]dioxepino[2,3-g]isoquinolin-8-yl)acetamide	5239.54	2881.63	0.0191235	5818.22	0.546638	4904.1	0.698938	15376.5	0.000591066	8447.43	0.0934796	6444.46	0.150235
3,75_120,0439m/z	CSID60822	Anthranil	5447.6	4153.64	0.0684911	8463.98	0.0599272	10806.4	0.000818824	6891.84	0.0583637	6741.99	0.203323	6520	0.100717
3,82_621,1810m/z	NCGC00179769-02!7-[(2S,3R,4S,5S,6R)-4,5-dihydroxy-6-(hydroxymethyl)-3-[(2S,3R,4R,5R,6S)-3,4,5-trihydroxy-6-methyloxan-2-yl]oxyoxan-2-yl]oxy-5-hydroxy-6-methoxy-2-(4-methoxyphenyl)chromen-4-one	NCGC00179769-02!7-[(2S,3R,4S,5S,6R)-4,5-dihydroxy-6-(hydroxymethyl)-3-[(2S,3R,4R,5R,6S)-3,4,5-trihydroxy-6-methyloxan-2-yl]oxyoxan-2-yl]oxy-5-hydroxy-6-methoxy-2-(4-methoxyphenyl)chromen-4-one	5482.53	6843.67	0.393753	5445.1	0.98511	4234.52	0.450618	8075.84	0.236621	9873.95	0.18669	8953.14	0.084634
1,55_346,0543m/z	2'-Adenylic acid	2'-Adenylic acid	9227.38	637.69	0.0170274	5597.9	0.363295	1133.42	0.0218562	8348.7	0.844865	19988.8	0.166677	3891.48	0.10529
3,89_283,0968m/z	NCGC00095524-04!3,9-dimethoxy-6H-[1]benzofuro[3,2-c]chromene	NCGC00095524-04!3,9-dimethoxy-6H-[1]benzofuro[3,2-c]chromene	2866.47	21223.8	8.23987e-06	2138.77	0.154077	6558.24	0.000174052	2293.66	0.205839	4158.05	0.0224714	9383.8	0.000812273
3,91_148,0218m/z	Benzyl Isothiocyanate	Benzyl Isothiocyanate	3943.43	3302.8	0.495731	4011.03	0.936389	9755.82	0.00304653	2529.02	0.107034	2260.64	0.069437	22540.7	6.4909e-06
3,61_176,0338m/z	CSID23101539	2-(1,2-Dihydroxyethyl)-4-hydroxy-5-oxo-2,5-dihydro-3-furanolate	6286.12	5048.32	0.204282	5753.97	0.601171	8333.78	0.211851	6801.47	0.618777	8239.63	0.123267	7829.92	0.230679
7,41_380,2450m/z	CSID58997	(5?)-dihydrocortisone	8730.88	5549.64	0.0156051	8710.14	0.988438	7379.42	0.335297	6387.84	0.109233	5423.42	0.0311433	6102.38	0.0439838
2,74_238,0954m/z	CSID114280	dyspropterin	5411.3	4620.49	0.404295	6294	0.412961	4179.63	0.10454	7397	0.191097	6339.26	0.518551	13702.7	4.08571e-05
2,86_242,0805m/z	CSID4445293	1,3-dihydroxy-N-methylacridone	5970.02	6998.33	0.357486	5868.25	0.916345	8010.6	0.0325292	6947.04	0.524089	7261.57	0.200787	6835.34	0.341733
3,45_224,0796m/z	CSID24784782	(3-Hydroxy-2-oxo-2,3-dihydro-1H-indol-3-yl)acetate	5301.54	9133.52	0.0114226	4506.46	0.440081	9018.19	0.00394394	6060.06	0.414562	5130.73	0.855135	8328.5	0.00823865
10,30_611,2835m/z	CSID20171538	7,12-diethenyl-3,8,13,17-tetramethyl-5,10,15,20,22,24-hexahydroporphyrin-2,18-dipropanoate	8624.33	7468.29	0.595372	6338.37	0.281316	1806.36	0.00614773	4278.75	0.082668	10426.1	0.492023	8465.71	0.942113
5,26_535,1335m/z	CSID24785283	5-Hydroxy-3-(4-hydroxyphenyl)-4-oxo-4H-chromen-7-yl 6-O-(carboxylatoacetyl)hexopyranoside	9296.6	712.154	0.024031	3598.63	0.213075	6939.49	0.57491	6541.53	0.52288	14484.6	0.473627	5599.88	0.399572
4,08_337,0703m/z	CSID10183330	Dicoumarol	6428.93	6348.38	0.959404	6168.07	0.82465	6879.37	0.719922	6256.52	0.904066	8742.17	0.148207	6110.08	0.792575
0,57_260,9055m/z	CSID350	1,3,4,6-Tetrachloro-1,4-cyclohexadiene	1733.65	1509.73	0.64445	28966	0.00291261	3737.15	0.0269701	1990.41	0.636686	8621.03	0.00145919	366.226	0.00705494
0,87_224,0579m/z	CSID24785423	2-Hydroxy-2-[2-(methylsulfanyl)ethyl]succinate	11599.1	4588.54	0.207784	5919.24	0.309783	3724.65	0.162116	2476.25	0.110844	8265.52	0.533434	10210.3	0.798845
3,18_219,1375m/z	"MLS002473104-01!(2R)-6-(2-hydroxyethyl)-2,5,7-trimethyl-2,3-dihydroinden-1-one"	MLS002473104-01!(2R)-6-(2-hydroxyethyl)-2,5,7-trimethyl-2,3-dihydroinden-1-one	1419.54	12843.3	4.27921e-09	1776.1	0.349335	8795.55	3.7285e-05	6177.41	5.77447e-05	1749.52	0.249052	14005.7	1.55407e-06
0,51_365,0651m/z	CSID24842733	dalpatein	10728.8	3458.22	6.36393e-05	9218.47	0.263964	5573.4	0.000364648	10065.1	0.526996	4945.22	0.000533232	2770.06	9.11447e-06
5,67_357,1180m/z	CSID26336946	1-O-feruloyl-beta-D-glucose	5868.65	1523.07	0.00200481	6580.53	0.71097	5729.15	0.933339	6584.74	0.828745	11570.5	0.0654626	8683.75	0.19626
5,34_175,0240m/z	CSID10189562	Vitamin C	7611.74	2726.89	0.0278227	8401.53	0.692242	5018.14	0.151162	7546.43	0.976087	13174.5	0.197006	2035.02	0.00105328
3,59_402,1887m/z	CSID24785668	N-({3-Oxo-2-[(2E)-2-penten-1-yl]cyclopentyl}acetyl)phenylalanine	3843.73	15115.1	0.000150259	1787.52	0.08568	16835.3	0.000582342	1599.85	0.0681491	2934.77	0.449361	4236.98	0.722672
5,65_317,1635m/z	S(-)-Timolol maleate	S(-)-Timolol maleate	3412.53	3171.06	0.79524	4223.56	0.376637	21978.8	0.301781	6491.86	0.273259	2240.8	0.236285	4727.8	0.348236
1,41_133,0500m/z	Unknown (carbon number 5); PlaSMA ID-61	Unknown (carbon number 5); PlaSMA ID-61	12839.7	1443.94	0.00779484	5452.88	0.0535567	2033.95	0.0100076	7460.01	0.149202	9568.14	0.397613	7271.73	0.136607
4,10_457,0799m/z	CSID172662	(−)-Gallocatechin gallate	11819.7	2968.73	0.00420111	4088.38	0.00413084	4058.23	0.00549099	16198.6	0.070244	4557.89	0.00963598	2347.46	0.00173643
5,83_331,1413m/z	Vincanidine	Vincanidine	5244.98	5196.28	0.974083	6552.5	0.410058	6915.46	0.151526	5489.22	0.923435	9089.32	0.0172304	7379.41	0.0603639
6,81_646,3732m/z	CSID24785499	1-O-(3-Hydroxy-23-oxido-23,28-dioxoolean-12-en-28-yl)hexopyranose	5369.88	9964.48	0.00531621	5882.91	0.755508	4758.97	0.63782	7211.3	0.263825	5520.77	0.905751	7106.41	0.196194
6,68_431,0761m/z	CSID24785048	(4E)-4-[(2E)-2-(2-Carboxylato-5,6-dihydroxy-2,3-dihydro-1H-indolium-1-ylidene)ethylidene]-1,2,3,4-tetrahydro-2,6-pyridinedicarboxylate	5736.15	7260.42	0.765104	9968.51	0.364073	6242.66	0.813007	0	7.75462e-05	15111.1	0.213489	1338.01	0.00167807
3,44_207,0288m/z	CSID24785202	2-Hydroxy-2-(2-methylenecyclopropyl)succinate	4436.42	6146.59	0.084768	4150.32	0.808143	6750.66	0.0906285	12500.5	0.013046	3306.55	0.332661	8237.91	0.0203466
4,84_334,0912m/z	CSID81407872	1,3,5-Trihydroxy-2,4-dimethoxy-9,10-anthraquinone	5517.32	2756.13	0.557062	11711.6	0.373879	1765.2	0.434494	8681.97	0.735836	9835.47	0.535812	5234.79	0.95626
0,56_163,0254m/z	Lumazine	Lumazine	4600.51	6421.08	0.498663	8367.31	0.181432	12439.7	0.0161834	2582.51	0.334651	5528.43	0.70763	5381.86	0.710353
7,19_569,4339m/z	CSID24769575	(3R,3'R)-4',5'-Didehydro-5',6'-dihydro-beta,beta-carotene-3,3'-diol	7553.04	5933.1	0.329772	7370.35	0.920519	6134.32	0.438553	5459.13	0.297526	6898.82	0.70852	5589.3	0.306186
1,26_153,0662m/z	CSID7235	Phenylhydrazine	4866.59	2903.48	0.0314943	4003.62	0.515649	17552.9	0.00403109	397.296	0.000110016	4978.28	0.934593	10188.5	0.00692316
0,51_113,0238m/z	CSID3757733	4-Hydroxy-5-methylfuran-3(2H)-one	5319.84	5501.55	0.764768	5677.32	0.668616	6058.53	0.367243	9573.33	0.00038875	6185.36	0.193426	6559.87	0.169588
3,45_175,0501m/z	CSID977	phenylhydantoin	2812.47	9536.36	1.7603e-05	2561.18	0.681048	4656.67	0.00842916	4123.14	0.0107321	4809.05	0.00235609	16262.9	2.40057e-05
3,14_124,0507m/z	CSID11273216	Ethylpropionate	2683.72	18774.1	1.55461e-06	2642.88	0.920756	5625.48	0.00862206	4527	0.00492097	4370.19	0.0420921	6079.66	0.0151605
3,46_581,1537m/z	CSID58829976	5-(5,7-Dihydroxy-3-{[2-O-(beta-D-xylopyranosyl)-beta-D-galactopyranosyl]oxy}-2-chromeniumyl)-2-hydroxyphenolate	3012.48	12504.6	0.00126966	2165.02	0.382592	10337.2	0.00172894	4581.8	0.118375	2200.69	0.45635	9824.04	0.00578798
5,99_487,1594m/z	CSID10193006	Mycothiol	4993.52	6028.01	0.540276	6192.97	0.428874	8800.58	0.194245	3326.6	0.249731	4892.37	0.937054	10324.7	0.357735
2,88_290,0890m/z	CSID891	N-Succinyl-2-amino-6-oxopimelate	2773.79	6492.75	0.0203479	3651.72	0.390549	9297.36	0.00114531	4534.31	0.0676008	6940.35	0.0554843	10775.8	6.46524e-06
5,79_201,0658m/z	CSID970	Phenanthrene	7393.98	462.8	0.00133891	11309.7	0.189677	6259.21	0.557871	4200.37	0.201547	12493.7	0.141899	2341.13	0.0158768
6,26_263,0302m/z	1,4-dihydroxyanthraquinone	1,4-dihydroxyanthraquinone	337.473	5902.93	0.000137513	410.528	0.780348	14643.8	0.00102097	1772.96	0.0912883	10500.8	0.0185059	10890	8.64993e-05
7,33_391,2245m/z	Pesticide7_Spirotetramat_C21H27NO5_Carbonic acid, 3-(2,5-dimethylphenyl)-8-methoxy-2-oxo-1-azaspiro[4.5]dec-3-en-4-yl ethyl ester	Pesticide7_Spirotetramat_C21H27NO5_Carbonic acid, 3-(2,5-dimethylphenyl)-8-methoxy-2-oxo-1-azaspiro[4.5]dec-3-en-4-yl ethyl ester	7252.23	5755.83	0.169302	8200.16	0.481105	7061.15	0.821284	4887.16	0.115754	5570.36	0.205486	5012.86	0.0762752
4,03_207,0648m/z	NCGC00380696-01!7-hydroxy-3-(hydroxymethyl)-5-methylisochromen-1-one	7-hydroxy-3-(hydroxymethyl)-5-methylisochromen-1-one	6632.24	7108.56	0.714069	7153.63	0.574552	6315.34	0.69242	3970.79	0.0186959	6392.32	0.817192	6151.15	0.604298
4,80_457,1720m/z	CSID58829876	4-Allyl-2-methoxyphenyl 6-O-beta-D-xylopyranosyl-beta-D-glucopyranoside	4831.41	6811.45	0.532818	4582.43	0.914985	6315.54	0.557535	6210.41	0.54102	6683.64	0.433021	7981.56	0.402155
3,65_289,0819m/z	Malonyltryptophan; PlaSMA ID-531	Malonyltryptophan; PlaSMA ID-531	1644.77	7403.73	2.58486e-05	105.459	0.0192626	6186.47	0.0437893	5357.14	0.0445965	1850.17	0.843247	20796.8	1.77145e-05
6,92_392,2810m/z	CSID20058727	4,6-Dimethoxy-2-pentadeca-8,11,14-trienyl-benzene-1,3-diol	6600.84	3148.33	0.0295977	8228.27	0.316115	3784.53	0.0911772	2976.56	0.0252537	6216.05	0.816321	12358.6	0.0121263
3,62_284,1116m/z	CSID390193	Lotaustralin	6717.38	9556.25	0.0799445	4050.41	0.012532	6255.93	0.659274	4915.91	0.0427487	4432.83	0.0207531	7371.38	0.496528
3,05_425,3790m/z	CSID103120	anthesterin	5325.85	22219.3	0.0749125	137.203	0.14358	12646	0.219414	0	0.13446	2704.69	0.494213	127.39	0.142901
4,27_389,1202m/z	CSID24784700	(4E)-4-[(2E)-2-{[1-Carboxylato-2-(4-hydroxyphenyl)ethyl]imino}ethylidene]-1,2,3,4-tetrahydro-2,6-pyridinedicarboxylate	1260.42	13865.8	2.74086e-05	3515.91	0.00895684	3774.66	0.274483	8932.46	0.0267242	986.461	0.661488	10737.7	0.0143349
3,90_373,0892m/z	CSID24845412	5-Hydroxy-2-(4-hydroxy-3,5-dimethoxyphenyl)-3,7-dimethoxy-4H-chromen-4-one	2469.61	4847.84	0.00766704	2654.78	0.714539	13285.6	2.70374e-05	7434.17	0.000111272	7268.79	0.000486432	5016.72	0.00793037
0,58_197,0197m/z	Juglone	Juglone	10542.2	5124.96	0.00338619	1807.91	0.000122799	1349.03	6.97236e-05	8271.84	0.292628	7296.33	0.0563042	8537.39	0.160348
7,41_364,2093m/z	CSID391668	gibberellin A24	7773.16	5569.92	0.153455	6878.91	0.515046	7276.45	0.760652	4927.64	0.0954457	5232.52	0.116409	5152.63	0.0668346
3,25_345,1179m/z	CSID140088	Salidroside	1634.12	15340.6	1.17845e-05	1499.68	0.845114	5024.28	0.00613199	2557.73	0.259531	3574.89	0.284824	13078.2	4.32252e-05
3,81_263,1632m/z	CSID26332142	3'-hydroxy-geranylhydroquinone	5189.87	4541.27	0.559831	4834.42	0.742825	5812.68	0.486769	8589.17	0.0484232	10179.4	0.00491315	3445.22	0.0834751
7,47_365,1943m/z	(2E,4E)-12-hydroxy-13-(hydroxymethyl)-3,5,7-trimethyltetradeca-2,4-dienedioic acid	(2E,4E)-12-hydroxy-13-(hydroxymethyl)-3,5,7-trimethyltetradeca-2,4-dienedioic acid	7311.89	5620.24	0.218731	7664.3	0.828306	7070.73	0.87765	4683.16	0.153637	4916.84	0.1095	5163.48	0.153138
3,44_247,1064m/z	Atenolol-desisopropyl; LC-ESI-ITFT; MS2; CE	Atenolol-desisopropyl; LC-ESI-ITFT; MS2; CE	5154.33	1826.39	0.13537	2984.36	0.31261	4736.72	0.847165	4753.39	0.898355	10505.4	0.110073	12280.5	0.174365
6,70_287,0799m/z	CSID24785044	5-Hydroxy-2-(4-hydroxyphenyl)-4-oxo-4H-chromen-7-olate	6539.09	5100.23	0.0858813	7381.52	0.383753	5620.44	0.308767	6959.87	0.642048	6115.35	0.611797	4464.67	0.0388532
3,74_557,1784m/z	Lyalosidic acid	Lyalosidic acid	719.013	10014.3	5.24372e-05	501.066	0.587289	4458.85	0.00350916	2125.38	0.0280079	2772.37	0.0424587	21583.1	0.000485722
0,56_429,0673m/z	2'-DEOXYADENOSINE 5'-DIPHOSPHATE	2'-DEOXYADENOSINE 5'-DIPHOSPHATE	9149.45	10154.8	0.409596	3502.07	0.000609193	3605.85	0.000554356	3775.76	0.00109835	4100.89	0.000979273	7775.27	0.289108
2,80_165,0546m/z	2-Coumaric acid; LC-ESI-QTOF; MS2; CE	2-Coumaric acid; LC-ESI-QTOF; MS2; CE	2684.44	4412.75	0.00714512	2545.91	0.795517	11634.8	0.000983444	9567.02	8.56594e-05	4338.81	0.0365442	6780.56	0.00134427
0,55_134,0592m/z	CSID10304	Mandelonitrile	5822.65	6367.77	0.34397	7562.03	0.0337651	4726.91	0.073917	6514.45	0.264138	6021.81	0.809416	4920.32	0.224197
7,95_559,3843m/z	CSID24784739	4a,4b,6a,7,10-Pentamethyl-2-[(3,4,5,6-tetrahydroxytetrahydro-2H-pyran-2-yl)oxy]-2,3,4,4a,4b,5,6,6a,6b,7,7a,8,9,10,11,12a,13,13a,13b,14-icosahydro-1H-naphtho[2',1':4,5]indeno[1,2-b]indolizinium (non-preferred name)	572.804	15591.2	1.28071e-06	1104.06	0.0387881	4905.24	0.00341191	4965.67	5.11495e-05	356.318	0.347621	14337.1	8.8183e-05
8,43_501,3932m/z	CSID58837317	(3beta,9xi,10xi)-24-Methylene-9,19-cyclolanostane-3,28-diol	6877.38	6971.97	0.968679	4384.6	0.292695	8244.26	0.695887	6924.82	0.987911	4889.45	0.550013	3424.57	0.137793
4,21_383,1781m/z	CSID58829758	1-O-[4-(1H-Indol-3-yl)butanoyl]-D-glucopyranose	2923.45	8946.07	0.00406269	842.217	0.0476171	5879.61	0.0520464	3941.87	0.386705	6599.2	0.0922856	12552	0.00716107
7,08_339,1589m/z	Chalcone base + 2O, 1MeO, 1Prenyl or Licochalcone A (not validated); PlaSMA ID-1858	Chalcone base + 2O, 1MeO, 1Prenyl or Licochalcone A (not validated); PlaSMA ID-1858	7254.57	4827.99	0.0126997	7555.35	0.881335	6246.43	0.169246	4617.57	0.00392615	7069.74	0.755034	4071.97	0.00358232
0,47_164,0734m/z	CSID23916	L-Ethionine	2671.32	8590.54	0.00390847	7321.73	0.00904333	5416.48	0.0794829	7148.77	0.0341504	5583.59	0.0866892	4886.19	0.102987
6,83_306,2782m/z	CSID31150506	3alpha-hydroxy-ent-sandaracopimaradiene	9385.5	4509.2	0.000727012	7722.47	0.267683	7018.84	0.284614	5819.62	0.00455115	3941.32	0.00255318	2745.79	0.00140118
6,38_331,1802m/z	CSID24784896	4,7-Dihydroxy-3,6-dimethoxy-17-methyl-5,6,8,14-tetradehydromorphinan-17-ium	6345.4	5315.31	0.0562421	7705.93	0.0345816	5547.26	0.15503	6117.16	0.622722	5856.71	0.381722	4247.09	0.000544673
10,08_507,1117m/z	CSID2280018	(10Z)-1,3,8-Trihydroxy-6-methyl-10-(2,4,5-trihydroxy-7-methyl-10-oxo-9(10H)-anthracenylidene)-9(10H)-anthracenone	6811.53	5620.99	0.385183	4940.44	0.218672	5978.81	0.634508	7841	0.553047	4580.87	0.144962	5300.86	0.259689
2,97_145,0497m/z	CSID37	ketopantoic acid	3619.3	4755.5	0.276131	3697.69	0.91658	6027.3	0.0160679	8762.67	0.00127005	4652.87	0.236675	9537.07	0.00812194
3,91_581,1694m/z	CSID59053988	5,7-Dihydroxy-2-(4-hydroxy-2,5-cyclohexadien-1-ylidene)-2H-chromen-3-yl 6-O-[(2E)-3-(4-hydroxyphenyl)-2-propenoyl]-D-glucopyranoside	3928.76	6217.53	0.0871787	6450.19	0.232958	5009.11	0.417811	3349.22	0.585712	7675.27	0.0823581	8250.79	0.00481291
2,90_263,0504m/z	CSID4449817	2-(3-CARBOXYPROPIONYL)-6-HYDROXY-CYCLOHEXA-2,4-DIENE CARBOXYLIC ACID	3511.05	6265.8	0.0121936	3237.74	0.795256	6952.91	0.0139906	4540.54	0.325363	6512.04	0.00655185	9668.36	0.000105995
6,12_583,3385m/z	CSID2867	Deferoxamine	3110.75	7450.2	0.053791	1305.01	0.0095501	1787.5	0.156289	4032.3	0.339346	1672.82	0.0725676	21170.2	3.76075e-09
4,05_206,0804m/z	Indolelactic acid	Indolelactic acid	5479.08	9923.49	0.000209528	3897.09	0.0616888	8216.27	0.0306971	1171.39	9.57542e-05	4763.58	0.386578	6981.52	0.241532
0,54_299,0983m/z	CSID10263569	3-O-beta-D-galactosyl-sn-glycerol	2417.76	4880.48	0.00365938	1745.84	0.357708	8625.14	2.27727e-05	3346.11	0.58302	3830.62	0.314897	15585.3	0.00468547
2,82_357,0829m/z	CSID151006	5-Hydroxycytidine 5'-(dihydrogen phosphate)	3626.16	5549.27	0.0313146	5608.28	0.218345	6632.47	0.00532057	3998.88	0.700825	4747.06	0.431801	10115.7	0.0119763
0,57_277,0314m/z	3,5-dihydroxy-7-methoxy-6-methyl-1-oxo-3H-2-benzofuran-4-carboxylic acid	3,5-dihydroxy-7-methoxy-6-methyl-1-oxo-3H-2-benzofuran-4-carboxylic acid	7387.19	5869.84	0.155546	6894.12	0.712406	4655.67	0.0191046	9211.05	0.255551	2779.52	0.00148771	3480.12	0.00614222
5,89_333,2056m/z	CSID24703318	(5beta,8alpha,9beta,10alpha)-Kaurane-17,18-dioic acid	6220.51	3203.19	0.0463261	7369.69	0.265975	5968.28	0.836175	5616.74	0.610258	7326.07	0.332958	4426.46	0.231877
3,26_281,0689m/z	austadiol	austadiol	2524.32	8387.64	0.000566067	1287.02	0.0235511	5714.27	0.00020075	2336.98	0.801136	7024.78	0.166434	12817.9	2.74024e-05
2,92_315,1293m/z	Phenyl-butyryl-glutamine; PlaSMA ID-1470	Phenyl-butyryl-glutamine; PlaSMA ID-1470	5626.42	5201.97	0.250521	5266.51	0.612085	5598.39	0.967776	7510.02	0.00119731	5893.45	0.539367	4956.39	0.0470288
8,39_485,3271m/z	CSID10217372	gypsogenic acid	3899.21	4454.91	0.438168	4029	0.889659	12281.1	0.00358823	4361.25	0.777681	5113.02	0.132919	5845.3	0.0678207
4,89_389,1631m/z	Cetirizine	Cetirizine	12567.2	301.54	0.0650889	784.015	0.0749748	5961.92	0.321572	1993.49	0.110319	13291.5	0.943821	5083.91	0.271709
3,79_172,1094m/z	Cyclo-prolylglycine	Cyclo-prolylglycine	3092.65	2780.26	0.694197	1826.36	0.152799	10458.5	0.000274256	2364.99	0.21919	4571.17	0.09146	14781.6	0.000143282
2,54_283,0672m/z	Xanthosine	Xanthosine	1290.23	581.986	0.0629158	2466.91	0.171758	5996.5	0.017376	4499.79	0.00496817	3795.45	0.0749507	21132.3	0.0033222
1,45_317,0859m/z	CSID389765	Arbutin	4348.47	7042.43	0.0705294	4011.23	0.792322	13454.2	0.000122022	4356.14	0.992182	4393.18	0.963389	2148.78	0.0343908
3,78_234,1479m/z	Metolachlor morpholinone; LC-ESI-ITFT; MS2; CE	Metolachlor morpholinone; LC-ESI-ITFT; MS2; CE	6882.34	2967.21	0.495023	900.486	0.302065	9166.51	0.711707	371.608	0.263559	7206.94	0.959618	12258.3	0.388146
7,22_288,1570m/z	CSID390178	(2S,4S)-hypoglycin B	4218.25	7456.69	0.0446629	4432.72	0.830504	7790.74	0.0102749	4526.47	0.796741	3550.2	0.513186	7754.46	0.0082449
4,03_350,1093m/z	CSID110537	Glucogallin	4723.12	6419.71	0.322436	1783.52	0.0659814	6913.77	0.222997	1853.81	0.117502	5793.9	0.615972	12217.8	0.00768683
2,68_396,0184m/z	CSID392290	molybdopterin	4863.22	5948.87	0.402657	6927.16	0.124936	6361.68	0.25468	3821.33	0.435564	7308.49	0.103618	4363.03	0.638792
3,28_805,3824m/z	CSID390625	Stevioside	3350.79	8615.41	0.0945871	2156.17	0.535922	10478.6	0.0209678	4513	0.62192	793.117	0.168715	9569.97	0.334657
1,17_73,0292m/z	CSID1005	Propionic acid	10364.3	176.424	0.00121457	3715.44	0.0184845	1597.05	0.0031781	10682.3	0.896583	4749.12	0.0454058	7961.17	0.464199
6,33_372,1448m/z	Boldine	Boldine	3339.39	217.678	0.00361218	1659.44	0.0645059	12967.3	0.0373292	3450.89	0.917267	2456.26	0.407817	15149.2	0.0494207
3,65_353,1238m/z	5,13,15-trihydroxy-9-methyl-10-oxabicyclo[10.4.0]hexadeca-1(12),13,15-triene-3,11-dione	5,13,15-trihydroxy-9-methyl-10-oxabicyclo[10.4.0]hexadeca-1(12),13,15-triene-3,11-dione	3409.47	8306.31	0.00486127	2440.85	0.2848	6269.48	0.0130084	3029.54	0.708698	4422.58	0.229564	11349.3	9.92153e-05
0,50_259,9848m/z	CSID10224038	Diphosphoric acid, mono[(2E)-4-hydroxy-3-methyl-2-buten-1-yl] ester, ion(3-)	5713.02	3120.66	0.0456721	10350.4	0.0397112	1474.01	0.00707766	11466.6	0.0021505	822.956	0.00185185	6247.02	0.634806
2,85_148,0391m/z	CSID389600	Indole-5,6-quinone	4791.8	5598.43	0.229963	5281.01	0.685515	7037.09	0.00386131	5850.6	0.191604	4978.71	0.803308	5647.13	0.199966
3,09_355,0395m/z	2-(2,6-dihydroxy-4-methoxycarbonylbenzoyl)-3-hydroxybenzoic acid	2-(2,6-dihydroxy-4-methoxycarbonylbenzoyl)-3-hydroxybenzoic acid	5644.26	5199.44	0.714226	5634.11	0.994129	4179.63	0.243899	5642.82	0.999423	6342.77	0.732669	6304.26	0.610613
3,13_195,0641m/z	Metameconine	Metameconine	4009.8	8009.16	5.4552e-05	2775.59	0.0121944	5076.72	0.0595179	6176.31	0.000396212	4791.19	0.184492	8045.44	0.00335856
2,92_409,0433m/z	CSID24785646	5-Formamido-1-(5-O-phosphonatopentofuranosyl)-1H-imidazole-4-carboxamide	5510.36	7966.68	0.20559	2017.23	0.0810145	3698.96	0.433218	2203.91	0.0904416	8534.49	0.32247	8759.02	0.19255
5,47_132,0433m/z	CSID24785056	5-Hydroxy-2-oxopentanoate	4528.72	6402.7	0.571705	8724.4	0.214386	3502.19	0.747705	4572.29	0.991436	7841.61	0.459012	3028.66	0.574822
7,20_348,2171m/z	NCGC00168841-03_C20H26O4_2-Propenoic acid, 3-(4-hydroxy-3-methoxyphenyl)-, 1,7,7-trimethylbicyclo[2.2.1]hept-2-yl ester, (2E)-	2-Propenoic acid, 3-(4-hydroxy-3-methoxyphenyl)-, 1,7,7-trimethylbicyclo[2.2.1]hept-2-yl ester, (2E)-	6224.25	4800.35	0.102674	7627.5	0.113529	5038.54	0.279063	4531.86	0.0747318	5720.89	0.5359	4585.19	0.0822078
0,87_204,1225m/z	NCGC00179816-02!3-(3-methylbut-2-enyl)purin-6-amine	NCGC00179816-02!3-(3-methylbut-2-enyl)purin-6-amine	1220.87	9517.34	0.000946445	606.08	0.0379288	11830	1.83761e-05	12841.8	8.81126e-05	1309.61	0.733242	1193.25	0.926281
0,55_227,1006m/z	CSID995	porphobilinogen	6774.25	4665.04	0.0163276	5893.75	0.161792	3448.79	4.86519e-05	5906.86	0.108985	6780.19	0.991316	4996.03	0.00501924
0,87_373,0451m/z	CSID646	2-amino-4-hydroxy-6-pyrophosphoryl-methylpteridine	7444.67	2708.47	0.035561	8430.06	0.674936	3090.8	0.0463417	5414.16	0.32995	6917.93	0.808735	4301.08	0.124484
3,90_251,1267m/z	CSID4307	coenzyme Q1	2697.79	5408.39	0.00837459	3689.58	0.0929796	11167.1	0.000418316	6116.04	0.000404342	3325.78	0.204356	5859.78	0.0009381
3,88_401,1433m/z	CSID58829801	6-Ethyl-5-{3-[2-(trifluoromethyl)phenoxy]propoxy}-2,4(1H,3H)-pyrimidinediimine	286.217	29906.3	9.48886e-05	15.5773	0.195706	1328.08	0.00558184	555.641	0.24873	969.03	0.0150889	5091.02	0.000177886
0,54_146,1535m/z	Octanal	Octanal	4495.03	7839.44	0.000177881	8238.07	0.000186328	4076.27	0.548513	7102.31	0.0528153	4448.63	0.930274	1938.72	0.00140637
0,53_205,0516m/z	CSID8110	Scoparone	4091.35	6867	0.00869946	5804.2	0.0204784	5152.43	0.311734	5251.75	0.059638	6185.14	0.155695	4700.57	0.536773
7,67_569,3165m/z	CSID108741	protoporphyrinogen	6230.59	6174.64	0.983071	6143.23	0.973224	6191.59	0.988551	3545.36	0.307292	4813.11	0.602312	4915.46	0.618255
0,74_402,9934m/z	URIDINE 5'-DIPHOSPHATE	URIDINE 5'-DIPHOSPHATE	9605.27	2907.5	0.000223871	6193.76	0.11063	1481.02	1.3016e-05	2271.95	3.42794e-05	9925.07	0.875682	5591.15	0.0201036
3,22_299,1454m/z	2'-O-Methyladenosine	2'-O-Methyladenosine	2200.76	2984.65	0.0983766	3023.05	0.0947173	10505.3	0.000496481	7887.73	4.98176e-05	3604.86	0.0113582	7708.71	6.47333e-05
3,20_132,0444m/z	CSID10688420	2,3-dihydroxy-isovalerate	4670.75	4828.28	0.887108	5883.83	0.431371	6098.2	0.181522	8237.87	0.0142749	5764.95	0.304779	2388.02	0.0709637
3,51_391,1015m/z	(1R,3R,4S,5R)-1,3,4-trihydroxy-5-[(E)-3-(4-hydroxy-3-methoxyphenyl)prop-2-enoyl]oxycyclohexane-1-carboxylic acid	(1R,3R,4S,5R)-1,3,4-trihydroxy-5-[(E)-3-(4-hydroxy-3-methoxyphenyl)prop-2-enoyl]oxycyclohexane-1-carboxylic acid	3894.25	6741.06	0.020959	3859.07	0.953935	8722.98	8.70715e-05	4148.47	0.638651	2989.52	0.217414	7439.26	0.000939133
4,02_281,1369m/z	CSID26333232	7'-hydroxyabscisic acid	4635.63	7777.76	0.0186279	4528.56	0.918616	5680.68	0.374558	2656.72	0.100983	4541.85	0.927715	7884.51	0.0152445
0,54_218,0662m/z	CSID881	N-Acetyl-5-oxonorvaline	4914.62	3038.78	0.000152411	7487.91	0.00596475	5960.66	0.102527	5758.82	0.133667	6513.3	0.00331912	3778.92	0.0526574
4,25_445,1494m/z	CSID391152	yatein	3693.28	9626.02	0.258355	1199.93	0.0187772	8061.61	0.175905	3094.51	0.680617	2124.56	0.142646	9489.82	0.231907
0,52_269,0530m/z	CSID58829832	(2S,3R,6S)-2,6-Diamino-3-chloroheptanedioic acid	2289.52	1949.53	0.412887	6762.71	0.000546626	4778.04	0.000361511	5507.48	0.00317752	8140.17	0.0165134	7791.93	3.51231e-06
3,95_643,2382m/z	CSID58829805	Magnesium 3-[8-(3-methoxy-3-oxopropyl)-2,7,13,17-tetramethyl-3,18-divinyl-21H-porphin-24-id-12-yl]propanoate	7080.3	4905.04	0.267106	3438.55	0.107705	2791.83	0.0331604	4887.41	0.262612	6302.75	0.704553	7804.54	0.755179
3,38_164,0313m/z	CSID24785038	1-Hydroxy-1,2-di[(1E)-1-propen-1-yl]disulfanium	5675.61	3178.4	0.00505599	7582.66	0.0624232	4846.97	0.318248	6447.1	0.402622	5028.32	0.409275	4339.28	0.130296
0,61_190,0137m/z	CSID29081	Citrate trianion	6087.29	7594.87	0.119639	2253.78	0.00678007	6197.16	0.921392	9746.44	0.0178917	1171.85	0.000265688	4019.13	0.0387107
0,92_257,0469m/z	CSID24784695	2-Hydroxy-2-[4-(methylsulfanyl)butyl]succinate	4374.47	8946.05	0.0577227	3484.63	0.586934	7653.33	0.163496	727.2	0.0100801	8788.73	0.0118216	3039.16	0.281521
8,93_619,4211m/z	CSID58837437	(3beta,22E)-Stigmasta-5,22-dien-3-yl alpha-D-glucopyranoside	6878.02	6164.71	0.694066	3203.26	0.0232952	4702.73	0.107699	4996.31	0.177484	3277.28	0.0280846	7522.04	0.751714
6,15_335,2186m/z	5,9-dimethyltetracyclo[11.2.1.0?,??.0?,?]hexadecane-5,14-dicarboxylic acid	5,9-dimethyltetracyclo[11.2.1.0?,??.0?,?]hexadecane-5,14-dicarboxylic acid	6210.51	5768.73	0.579895	5911.55	0.711774	3797.73	0.0181451	4953.31	0.173242	5051.5	0.26968	4890.32	0.159254
6,73_393,2996m/z	Deoxycholic Acid	Deoxycholic Acid	2479.29	4067.69	0.113254	3351.27	0.3248	12065.6	0.000138216	8160.6	0.00663342	2784.91	0.764559	3582.79	0.237962
5,67_206,0809m/z	5-Methoxy-3-indoleacetic acid	5-Methoxy-3-indoleacetic acid	4322.6	578.035	0.258111	11465	0.242298	2214.65	0.541368	7228.43	0.607687	7189.57	0.555695	3367.74	0.78486
4,59_307,0953m/z	Unknown (carbon number 13); PlaSMA ID-431	Unknown (carbon number 13); PlaSMA ID-431	469.182	8114.15	0.0392229	1182.04	0.147627	6940.05	0.00944801	2946.5	1.94578e-05	2458.24	0.0127664	14214.4	0.0332123
5,74_374,3246m/z	CSID4478086	2-Oleoylglycerol	8278.78	3809.88	0.356194	5119.24	0.501509	6642.65	0.744481	2297.39	0.221284	5992.35	0.636568	4152.87	0.386969
0,52_177,0396m/z	D(-)-Gulono-gamma-lactone	D(-)-Gulono-gamma-lactone	4286.04	4189.74	0.877569	4783.45	0.471025	5313.82	0.0724955	6231.64	0.0197928	5867.33	0.0590805	5597.46	0.123804
3,42_190,0291m/z	CSID2543884	phenylthioacetohydroximic acid	4864.09	3949.59	0.17054	6047.53	0.0433653	5571.94	0.260945	5967.04	0.0920707	5964.24	0.0622737	3816.76	0.0348477
2,56_163,0393m/z	2-Hydroxycinnamic acid	2-hydroxycinnamic acid	3700.84	5019.61	0.11854	2565.11	0.191719	7137.57	0.021333	3716.51	0.986357	5607.13	0.0773761	8275.31	0.00495958
3,06_229,1171m/z	CSID8948	L-3-O-Methyl-DOPA	5961.85	4132.91	0.135146	4893.53	0.26088	3306.07	0.00690967	5218.92	0.496835	6137.34	0.834379	6316.87	0.663982
4,56_337,1070m/z	CSID4445125	Wighteone	29.6918	9721.29	0.139438	28.4974	0.970652	3095.48	0.328025	6.30784	0.404335	1479.86	0.331179	21240.6	0.131707
4,89_209,1174m/z	CSID5584839	epi-jasmonic acid	4968.12	3015.72	0.427396	3821.71	0.682687	5241.33	0.932698	6972.22	0.54968	5086.68	0.969538	6242.78	0.804801
5,43_604,3802m/z	CSID141035	(9xi)-Solanid-5-en-3-yl beta-D-glucopyranoside	3110.79	583.049	0.0109635	1956.36	0.250469	3516.47	0.77237	4607.91	0.176146	2457.8	0.565133	19060.4	9.61746e-06
3,54_415,2835m/z	CSID61366	Lupulon	3389.56	942.918	0.000739328	2301.24	0.198463	6919.11	0.00135069	4047.19	0.598694	4504.86	0.259542	12951.4	5.02605e-08
2,99_191,0554m/z	MONO-METHYL GLUTARATE	MONO-METHYL GLUTARATE	2744.09	2686.14	0.912769	3747.8	0.164824	6930.69	0.000204399	5678.47	0.0363711	3623.43	0.121512	9609.05	5.21786e-05
3,25_678,2394m/z	CSID8185147	Elloramycin A	3863.7	8660.56	0.0140178	4559.84	0.591979	4631.41	0.708067	2516.93	0.235794	2220.46	0.128859	8541.01	0.00153765
7,64_439,1375m/z	ISOROTENONE	ISOROTENONE	4110.89	1140.83	0.000136841	3917.45	0.790247	3862.31	0.762943	4976.49	0.463341	6986.36	0.0160564	9651.12	0.0112348
4,78_235,1689m/z	Curcumenol	Curcumenol	3378.18	3019.32	0.875682	7194.85	0.317289	576.098	0.229941	5853.71	0.555458	11444.5	0.155824	3178.07	0.936054
4,09_281,1367m/z	CSID10128489	(+)-8'-hydroxyabscisic acid	4274.71	8228.64	0.00667754	3519.16	0.400681	3901.32	0.664057	3112.63	0.225398	5103.4	0.507507	6388.9	0.049359
3,10_251,2001m/z	CSID5388	4-tert-Octylphenol monoethoxylate	4694.54	4108.89	0.717659	2902.43	0.337588	4031.46	0.684594	6459.43	0.48224	2938.13	0.188614	9367.25	0.096969
5,01_281,1412m/z	CSID2153	3,6,9-trimethyloctahydro-3,12-epoxy[1,2]dioxepino[4,3-i]isochromen-10(3H)-one	5564.47	3498.08	0.34275	2430.65	0.0922383	1000.89	0.016963	8644.1	0.666656	8157.68	0.242992	5068.36	0.904935
4,29_301,0715m/z	(2R,3R)-3,5-dihydroxy-2-(4-hydroxyphenyl)-7-methoxy-2,3-dihydrochromen-4-one	(2R,3R)-3,5-dihydroxy-2-(4-hydroxyphenyl)-7-methoxy-2,3-dihydrochromen-4-one	4897.61	4690.74	0.931038	5044.64	0.919512	6883.08	0.377053	2983.45	0.174108	3379.03	0.30457	6409.35	0.561182
0,51_334,1241m/z	OPHTHALMIC ACID	OPHTHALMIC ACID	3696.89	3866.59	0.770463	4995.41	0.111367	5055.79	0.0283892	5418.52	0.15594	5855.19	0.0771668	5347.86	0.0860584
1,76_252,1085m/z	CSID13135	2'-Deoxyadenosine	5049.71	197.39	0.00124292	3198.26	0.326214	590.421	0.00216351	8450.12	0.36766	10330.6	0.135438	6370.54	0.28561
4,11_345,1315m/z	CSID58829937	(2R)-(3,4-Dihydroxyphenyl)(beta-D-glucopyranosyloxy)acetonitrile	2867.17	10055.2	2.56936e-05	852.293	0.025441	4676.53	0.0464374	722.094	0.0227834	2782.33	0.918285	12166.3	5.7608e-05
2,73_165,0688m/z	CSID389150	3-Thiomorpholinecarboxylic acid	3161.25	4158.48	0.218184	4001.89	0.337217	4851.59	0.0399827	6552.46	0.00219049	4476.79	0.22319	6877.27	0.000386357
3,08_319,0897m/z	NCGC00180099-02!methyl 2-[(3-formamido-2-hydroxybenzoyl)amino]-3-hydroxybutanoate	methyl 2-[(3-formamido-2-hydroxybenzoyl)amino]-3-hydroxybutanoate	2238.77	7347.99	2.23113e-05	2249.27	0.988134	5062.93	0.0375359	5274.25	0.117204	5973.48	0.00142253	5908.75	0.00404484
3,88_150,0541m/z	CSID5872	3-hydroxyindolin-2-one	1969.68	14263.4	1.84004e-07	1697.61	0.591225	4636.85	0.00224888	2429.92	0.483839	2687.83	0.210182	6298.06	0.00993148
5,53_481,2749m/z	CSID58829776	1-O-[(5xi,8alpha,9xi,10alpha,13alpha)-13-Hydroxy-18-oxokaur-16-en-18-yl]-beta-D-glucopyranose	2771.09	2809.33	0.980757	951.191	0.0437649	11197	0.0472017	6054.1	0.176303	3281.52	0.735047	6892.29	0.268971
5,51_310,2130m/z	CSID24785401	10,16-Dihydroxyhexadecanoate	2468.19	11018.6	0.0358185	7087.04	0.373427	779.588	0.249437	2325.07	0.939196	5292.62	0.309831	4804.38	0.472279
3,98_595,1005m/z	CSID24785694	1-S-[(1Z)-3-{[(2E)-3-(4-Hydroxy-3,5-dimethoxyphenyl)-2-propenoyl]oxy}-N-(sulfonatooxy)-4-pentenimidoyl]-1-thiohexopyranose	5489.13	4921.52	0.582008	7566.93	0.0995999	2751.48	0.0425028	3495.53	0.127279	6716.48	0.361232	2474.91	0.0274809
3,50_563,2691m/z	CSID24785495	4-[(9-Hexopyranosyl-9H-purin-6-yl)amino]-2-methylbutyl hexopyranoside	2278.71	3167.54	0.492412	2771.47	0.70705	5436.71	0.0738861	5645.67	0.243276	6469.22	0.0560238	7444.88	0.00330514
3,34_424,1584m/z	CSID58829694	(Z)-N-[(2R)-2-Amino-1-hydroxy-3-{[(1Z)-N-hydroxy-9-(methylsulfanyl)nonanimidoyl]sulfanyl}propylidene]glycine	5276.28	4721.55	0.617362	3851.61	0.149267	5357.91	0.945532	2427.98	0.0131431	5455.6	0.876886	5766.7	0.653815
3,42_899,1727m/z	CSID2338999	Glutaryl-CoA	4479.51	2623.9	0.1443	6294.72	0.318612	5078.57	0.557723	6148.1	0.454638	5001.28	0.639307	3180.5	0.205472
4,35_380,1952m/z	MLS001075531-01!	MLS001075531-01!	4666.06	729.607	0.185074	5657.26	0.737789	4075.95	0.874965	4167.57	0.881038	3801.34	0.784334	9668.58	0.301206
3,18_232,1080m/z	4-Formylaminoantipyrine; LC-ESI-ITFT; MS2; CE	4-Formylaminoantipyrine; LC-ESI-ITFT; MS2; CE	3909.73	3791.57	0.743091	4403.81	0.079574	8081.44	0.000270105	2378.28	0.0026968	4063.06	0.635491	5995.2	0.0197796
4,21_426,1391m/z	CSID570879	Vicianin	433.093	10495.4	0.0533042	713.376	0.329184	5209.32	0.000459806	3160.76	0.0012344	2897.68	0.00504822	9711.13	0.04155
4,45_316,0789m/z	CSID57558119	N-[(3S)-1-Chloro-5-methyl-2-oxo-3-hexanyl]-4-methylbenzenesulfonamide	5711.95	5503.04	0.935084	4336.07	0.422162	3886.96	0.259456	5111.02	0.657417	2473.34	0.0227427	5517.76	0.940216
3,47_421,0526m/z	CSID5902	Cytidine diphosphate	212.198	22684.1	2.14493e-08	346.192	0.372814	6234.36	2.50939e-06	786.687	0.00848898	205.322	0.966779	1950.57	0.00037705
6,37_379,2846m/z	monoolein	monoolein	5801.49	7936.44	0.176403	4216.36	0.247007	3330.1	0.0414358	3191.37	0.0366757	3545.07	0.0551286	4348.37	0.264863
8,27_487,3766m/z	CSID58837743	(3beta,4alpha,5alpha,24Z)-4-(Hydroxymethyl)stigmasta-7,24(28)-dien-3-ol	5979.98	5066.66	0.634025	5270.2	0.71352	4473.15	0.424782	3916.73	0.262533	3377.45	0.247192	4280.61	0.374258
2,81_401,0828m/z	CSID389278	4-PHOSPHOPANTOTHENOYLCYSTEINE	1775.31	7768.1	0.000746266	3089.11	0.0264328	5853.04	0.000209191	3707.45	0.029308	3608.67	0.045851	6519.76	0.000207674
4,92_283,1903m/z	3,7-Epoxycaryophyllan-6-Ol	3,7-Epoxycaryophyllan-6-Ol	6443.13	372.548	0.000548231	5604.9	0.665374	2432.16	0.0215655	6281.34	0.959711	9091.19	0.369876	2060.48	0.0391479
7,17_219,1739m/z	CSID13115339	artemisinic aldehyde	5950.75	4008.24	0.0513489	6285.66	0.741467	4495.46	0.116907	4544.48	0.0565064	4055.64	0.0500615	2892.57	0.00282958
0,53_663,0911m/z	CSID24785634	1-[5-[[[[5-(6-aminopurin-9-yl)-3,4-dihydroxy-tetrahydrofuran-2-yl]methoxy-oxido-phosphoryl]oxy-oxido-phosphoryl]oxymethyl]-3,4-dihydroxy-tetrahydrofuran-2-yl]pyridin-1-ium-3-carboxylate	5449.63	11345.2	0.00288479	2469.5	0.0512132	783.425	0.00364004	2334.77	0.0264739	5084.71	0.784528	4629.56	0.57006
4,76_241,0731m/z	CSID4483791	2-isobutyrylphloroglucinol	5254.74	2697.11	0.232232	5093	0.935758	3529.01	0.248908	3819.56	0.459218	9607.7	0.146146	2075.67	0.0481017
2,66_158,0567m/z	CSID10218864	(Z)-phenylacetaldoxime	3844.06	5841.88	0.084309	4791.79	0.156521	6566.29	0.0500525	1923.07	0.00959476	3923.48	0.919288	5148.93	0.0807319
3,14_554,0326m/z	CSID24785700	1,9-Bis(5-O-phosphonatopentofuranosyl)-1,9-dihydro-6H-purin-6-imine	3886.81	7928.14	0.0387936	3868.19	0.971874	3882.74	0.99267	3566.29	0.556505	5112.07	0.230506	3777.38	0.73843
2,73_150,0534m/z	CSID144715	1-piperideine-6-carboxylic acid	4781.84	1958.13	0.000569289	6679.71	0.149266	5007.33	0.699559	4412.69	0.518087	4277.83	0.296562	4882.09	0.910137
0,92_298,1125m/z	CSID34964210	2-(6-Amino-9H-purin-9-yl)-alpha-D-psicofuranosyl	5122.12	1886.16	0.00685569	3553.02	0.227528	2734.47	0.0264027	8596.53	0.00610933	2826.88	0.0222428	7017.99	0.119122
3,45_177,0525m/z	Unknown (carbon number 8); PlaSMA ID-122	Unknown (carbon number 8); PlaSMA ID-122	3437.28	4228.45	0.000973491	5419.15	0.0108881	4710.03	0.0193305	5410.21	0.015587	4596.69	0.0115286	3874.12	0.683691
3,89_336,1007m/z	CSID24785636	5-Hydroxy-3-[4-hydroxy-3-(3-methyl-2-buten-1-yl)phenyl]-4-oxo-4H-chromen-7-olate	2515.53	2196.7	0.707648	3612.3	0.425357	6333.42	0.0134875	2401.81	0.879923	8066.27	0.116384	6523.76	0.00246211
7,37_455,3550m/z	CSID28533668	glycyrrhetaldehyde	4561.63	4118.78	0.65037	5328.54	0.477262	4492.46	0.943206	4408.42	0.89611	4315.77	0.808597	4404.45	0.874146
0,45_193,0509m/z	CSID389189	1,3,6,8-Naphthalenetetrol	90.1067	18286.5	0.00281476	689.985	0.0614829	10705.7	0.000251311	718.767	0.149674	1010.76	0.0957483	66.0192	0.770168
2,54_147,0445m/z	trans-Cinnamic acid	trans-Cinnamic acid	3068.13	2355.26	0.263384	5160.87	0.0823624	4268.5	0.141045	5758.89	0.00213252	4069.78	0.277004	6853.41	2.62087e-05
0,55_154,0484m/z	CSID114525	L-Glutamate 1-semialdehyde	4623.88	4704.18	0.911714	4519.3	0.860668	4322.32	0.566224	4304.15	0.688009	4860.81	0.750071	4197.5	0.483214
3,23_452,2178m/z	CSID9919348	moiramide B	0	47.0436	0.145703	0	#DIV/0!	72.1144	0.346594	0	#DIV/0!	31250.3	0.346594	52.1713	0.346594
3,68_307,1890m/z	CSID5414441	Thapsate	692.557	9793.19	3.01929e-06	986.351	0.0902069	7522.56	1.84679e-05	1799.83	0.00703342	1166.58	0.0307284	9447.43	2.29897e-05
0,50_253,0094m/z	CSID163687	Arabinose 5-phosphate	4444.98	5829.75	0.141228	2466.83	0.0210427	2766.04	0.0393466	5002.07	0.433043	5717.97	0.247734	5165.57	0.270974
3,50_407,1949m/z	CSID389344	3-hydroxy-16-methoxy-2,3-dihydrotabersonine	4409.45	2735.48	0.139917	3654.76	0.536686	4632.82	0.857348	5150.41	0.477976	5343.91	0.664755	5461.58	0.407896
6,91_306,2785m/z	CSID58829883	(6beta,9beta)-Pimara-7,15-dien-6-ol	7363.27	2520.13	0.00104352	5530.56	0.0938471	4618.98	0.0972046	4276.17	0.018349	4994.3	0.191881	2026.19	0.00135438
10,35_413,3766m/z	CSID145139	14-Demethyllanosterol	7679.6	2117.56	0.0325047	1594.86	0.0200156	3948.73	0.129579	5408.78	0.315602	6404.77	0.698401	4120.99	0.12484
10,21_558,4395m/z	Vecuronium; LC-ESI-QTOF; MS2; CE	Vecuronium; LC-ESI-QTOF; MS2; CE	4499.45	4882.91	0.742983	6577.01	0.236585	3232.74	0.279863	5021.94	0.718394	4843.68	0.848992	2206	0.0714895
5,14_240,2314m/z	CSID1266073	Farnesol	3088.5	8708.24	0.0163972	7366.09	0.154812	1272.95	0.363203	2204.11	0.692599	4208.77	0.648882	4393.5	0.609447
0,57_145,0135m/z	CSID20016055	dehydro-D-arabinono-1,4-lactone	5310.77	5988.02	0.556544	3431.77	0.132702	3835.71	0.130922	5851.24	0.570755	3723.66	0.145639	3094.35	0.0653665
6,57_316,2270m/z	CSID5414440	16-Hydroxyhexadecanoate	111.025	6201.63	0.0112615	34.7959	0.453636	12840	0.00020881	10080.1	0.0488525	445.208	0.354262	1326.35	0.00303396
4,54_313,1247m/z	Trimethoprim; LC-ESI-ITFT; MS2; CE	Trimethoprim; LC-ESI-ITFT; MS2; CE	8028.58	2092.47	0.166488	1948.28	0.163276	6166.9	0.658997	1035.96	0.116186	5706.65	0.606988	6058.84	0.648834
3,80_249,0819m/z	CSID24784928	2-Hydroxy-2-[5-(methylsulfanyl)pentyl]succinate	3270.38	6956.9	0.00268853	3241.85	0.953847	5198.74	0.0035089	3222.01	0.948889	4058.52	0.432783	4979.74	0.0406572
2,89_208,0812m/z	CSID392881	(6R)-6,8-Disulfanyloctanamide	5063.2	3842.21	0.463698	3264.35	0.296299	3619.14	0.378756	2350.73	0.117756	7652.76	0.366193	5110.7	0.976702
0,87_189,1228m/z	Leucylglycine; PlaSMA ID-548	Leucylglycine; PlaSMA ID-548	5763.03	632.279	0.00297032	3185.45	0.110368	1981.03	0.0170071	10006.3	0.0960331	4618.95	0.417426	4703.49	0.481479
6,37_351,1457m/z	CSID389760	7-Hydroxy-1-(3-hydroxy-4-methoxybenzyl)-6-methoxy-2-methyl-3,4-dihydroisoquinolinium	5284.46	2437.71	0.0603308	3103	0.153697	2090.76	0.0329351	3090.96	0.228536	6232.99	0.59724	8609.83	0.0699844
3,11_352,1513m/z	Sinomenine	Sinomenine	4097.66	2550.51	0.208674	3423.96	0.598263	3729.48	0.740768	6866.03	0.321597	5687.87	0.20866	4470.25	0.731631
5,27_329,1743m/z	CSID28296283	MFCD00057857	5612.9	2834.51	0.0432553	5269.69	0.672588	3718.32	0.132497	5221.12	0.55114	4880.04	0.520278	3175.63	0.109573
3,91_299,0918m/z	CSID4445021	Afrormosin	1377.63	10774.9	9.913e-05	1731.13	0.48249	3784.59	0.00195617	849.46	0.118633	2962.65	0.0611086	9165.38	0.000855475
7,23_425,2309m/z	CSID58829815	(5E,7E,10R,12Z,14E,17R,18S,22S)-22-Ethyl-10,18-dihydroxy-17-methyloxacyclodocosa-3,5,7,12,14-pentaene-2,16-dione	6047.06	3555.33	0.298358	4393.96	0.465051	5622.61	0.854925	2850.69	0.160282	3986.2	0.394699	4166.38	0.40154
3,99_190,0501m/z	5-HYDROXYINDOLEACETATE	5-HYDROXYINDOLEACETATE	2408.61	1252.15	0.42543	2568.25	0.924915	11210.9	0.00043735	4167.43	0.286557	6762.88	0.0213354	2241.29	0.91023
4,27_380,1957m/z	MLS002154212-01!Canrenoic acid potassium salt2181-04-6	MLS002154212-01!Canrenoic acid potassium salt2181-04-6	7639.61	196.908	0.0502395	56.7829	0.0469306	5639.28	0.632318	1485.59	0.117476	2810.71	0.217747	12602.3	0.521283
4,87_434,9495m/z	CSID1012	1-O-[Hydroxy(phosphonooxy)phosphoryl]-5-O-phosphonopentofuranose	7701.16	18.3922	0.00852716	7273.52	0.890667	77.7188	0.00889563	1267.24	0.0222094	13962.7	0.316484	118.906	0.00913913
4,78_361,1151m/z	CSID17592901	N-CAFFEOYL SEROTONIN	1686.16	2316.26	0.574866	6315.22	0.109584	3222.3	0.293215	3609.44	0.330543	7230.86	0.095198	6032.05	0.0758835
3,34_237,0427m/z	CSID24785572	2-(3-Carboxylatopropanoyl)-6-hydroxy-2,4-cyclohexadiene-1-carboxylate	1021.2	11300.3	5.94804e-05	1245.84	0.515784	6344.42	1.86015e-05	3983.58	0.00381728	2122.51	0.0185288	4248.24	0.000492461
4,20_417,1751m/z	CSID24785411	5-Hydroxy-3,4,14-trimethoxy-18-methyl-13-oxo-18-azoniatetracyclo[7.6.3.0~1,11~.0~2,7~]octadeca-2,4,6,11,14-pentaene	1737.87	7857.77	0.0508269	2125.65	0.579902	3455.09	0.160901	9892.28	0.000498738	1263.7	0.498809	3916.06	0.192951
7,33_362,2212m/z	CSID24785615	1-(3-Hydroxy-4-methoxybenzyl)-6,7-dimethoxy-2-methyl-1,2,3,4-tetrahydroisoquinolinium	5214.29	3754.14	0.0469571	5385.26	0.843762	4371.21	0.467506	4275.65	0.213106	3875.25	0.211394	3185.63	0.0026185
3,59_212,0703m/z	CSID20076	Prenisteine	3781.41	3615.67	0.77669	5034.4	0.150502	2765.82	0.108062	3025.71	0.203082	6135.84	0.0061474	5539.08	0.0340631
0,47_207,0499m/z	CSID841	lipoic acid	4417	1666.81	0.341763	6319.75	0.566405	2033.84	0.410164	5304.7	0.764611	8362.49	0.212247	1691.75	0.346148
4,71_543,1657m/z	methyl (2S,3R,4S)-3-ethenyl-4-[2-(3,4,5-trihydroxybenzoyl)oxyethyl]-2-[3,4,5-trihydroxy-6-(hydroxymethyl)oxan-2-yl]oxy-3,4-dihydro-2H-pyran-5-carboxylate	methyl (2S,3R,4S)-3-ethenyl-4-[2-(3,4,5-trihydroxybenzoyl)oxyethyl]-2-[3,4,5-trihydroxy-6-(hydroxymethyl)oxan-2-yl]oxy-3,4-dihydro-2H-pyran-5-carboxylate	1199.95	9735.52	0.000119132	4973.28	0.00607547	3154.68	0.422082	1306.38	0.914775	4097.7	0.116599	5288.58	0.0435816
4,31_357,1333m/z	Pinoresinol	Pinoresinol	2353.65	6092.22	0.180953	652.886	0.0587615	3452.07	0.450094	3513.39	0.306201	3626.08	0.408737	10020.9	0.10091
3,09_279,9664m/z	CSID19698372	2-Hydroxy-1-oxo-1,3-propanediyl bis(phosphate)	4365.89	2090.45	0.0184081	3560.79	0.539744	3477.37	0.291562	8077.47	0.00825629	5647.86	0.199717	2461.4	0.0424283
3,85_476,0553m/z	CSID24784671	[({(E)-[2-(1-Methoxy-1H-indol-3-yl)-1-{[4,5,6-trihydroxy-3-(hydroxymethyl)tetrahydro-2H-pyran-2-yl]sulfanyl}ethylidene]amino}oxy)sulfonyl]oxidanide	2777.92	3033.97	0.657939	3917.64	0.174734	5200.81	0.00441719	5336.15	0.559726	8135.67	0.142763	1276.11	0.0387352
0,57_198,0858m/z	CSID810	DL-Citrulline	5041.12	4770	0.706849	2147.87	5.96411e-05	1379.24	1.88243e-06	4191.03	0.0530936	7656.33	0.0250179	4425.05	0.404619
0,51_307,1132m/z	CSID58829695	S-[(1Z)-N-Hydroxy-8-(methylsulfanyl)octanimidoyl]cysteine	3874.45	2340.9	0.0156654	3147.02	0.290497	3759.27	0.832185	5528.11	0.147513	5388.28	0.0577419	5327.4	0.0450633
3,49_596,2877m/z	CSID16738280	13(2)-carboxypyropheophorbide a	1211.64	1077.32	0.819337	3939.35	0.0167413	7901.38	6.0302e-05	3133.1	0.041843	3455.47	0.0198266	8629.67	0.00148922
5,25_281,1747m/z	CSID4439611	MFCD00137562	7176.45	216.908	0.00811286	4684.59	0.391302	1679.66	0.0206386	4126.07	0.244312	9319.01	0.504663	2118.49	0.041578
0,54_409,1165m/z	CSID24534055	5-Hydroxy-2-(4-methoxy-2-oxo-2H-pyran-6-yl)-3-methylphenyl D-glucopyranoside	1225.06	4800.95	0.026358	6003.09	0.050921	9830.54	0.00552188	2427.97	0.142535	3060.28	0.0237225	1851.54	0.21691
5,90_265,1796m/z	CSID24785282	2-(4,7-Dimethyl-1,2,3,4,4a,5,6,8a-octahydro-1-naphthalenyl)propanal	5717.98	594.494	0.00517852	3439.05	0.237725	2566.42	0.0922213	4281.19	0.439092	6509.27	0.724347	6062.78	0.879674
2,93_230,0428m/z	NCGC00380424-01_C10H9NO4_1,5-(Epoxymethano)cyclopenta[c]pyran-3-carboxamide, 1,4a,5,7a-tetrahydro-8-oxo-	NCGC00380424-01_C10H9NO4_1,5-(Epoxymethano)cyclopenta[c]pyran-3-carboxamide, 1,4a,5,7a-tetrahydro-8-oxo-	4395.09	5784.5	0.233972	3301.65	0.164424	3913.94	0.584813	3880.72	0.529352	3746.69	0.497026	4094.93	0.706582
4,09_192,0510m/z	CSID24785183	2-(1,2-Dihydroxyethyl)-4-hydroxy-5-oxo-2,5-dihydrofuran-2-id-3-olate	2740.26	1503.78	0.197634	1483.21	0.20063	7176.32	0.00684634	1486.19	0.236672	7053.45	0.0345337	7625.31	0.00144669
2,55_314,0887m/z	CSID4445099	Phaseolic acid	1974.04	3730.59	0.112974	2456.56	0.423552	7347.83	0.0010408	3191.32	0.0908725	1865.05	0.88606	8456.06	0.00320907
4,63_297,1114m/z	[(2E)-2-hexa-2,4-diynylidene-1,6-dioxaspiro[4.4]nona-3,7-dien-9-yl] 3-methylbut-2-enoate	[(2E)-2-hexa-2,4-diynylidene-1,6-dioxaspiro[4.4]nona-3,7-dien-9-yl] 3-methylbut-2-enoate	130.068	10719.8	3.53096e-06	38.5572	0.226313	1728.32	0.17047	314.491	0.390103	1449.83	0.00505099	14539.7	0.0378842
4,19_257,1353m/z	CSID106382	7,8-Dihydro-L-biopterin	6258.81	2507.3	0.205779	4600.61	0.57463	5513.99	0.845885	3631.68	0.490917	3833.72	0.400817	2556.01	0.251369
0,46_420,9666m/z	CSID142657	(1R,3S,4R,6S)-4,5,6-Trihydroxy-1,2,3-cyclohexanetriyl tris[dihydrogen (phosphate)]	3639.81	2961.8	0.671556	2822.16	0.623975	3963.73	0.845433	6403.61	0.141722	1670.42	0.257408	7438.4	0.0790829
9,39_415,3559m/z	CSID20059530	4alpha-hydroxymethyl-5alpha-cholesta-8,24-dien-3beta-ol	853.137	9255.45	0.00067424	850.286	0.995841	5206.06	0.00564459	5642.05	0.0558378	2029.17	0.359364	4853.08	0.00426895
4,94_281,1414m/z	Azuleno(5,6-c)furan-1(3H)-one, 4,4a,5,6,7,7a,8,9-octahydro-3,4,8-trihydroxy-6,6,8-trimethyl-	Azuleno(5,6-c)furan-1(3H)-one, 4,4a,5,6,7,7a,8,9-octahydro-3,4,8-trihydroxy-6,6,8-trimethyl-	3101.51	2099.24	0.521512	2135.05	0.491562	722.252	0.0738656	6831.26	0.54255	9575.51	0.0572593	4197.19	0.711438
10,29_531,1465m/z	CSID58829996	6-[(1S,4S)-4-(1,3-Benzodioxol-5-yl)tetrahydro-1H,3H-furo[3,4-c]furan-1-yl]-1,3-benzodioxol-5-yl beta-L-glucopyranoside	7641.72	2640.73	0.00964716	3709.64	0.0164733	1456.92	0.000985548	2928.4	0.00557928	7713.56	0.97206	2551.78	0.00351501
10,73_185,0269m/z	CSID26997282	Phenylmethane-SO-thioperoxol	4556.91	3607.93	0.241038	6147.4	0.153616	3025.1	0.156952	4286.36	0.757036	4206.1	0.674926	2803.13	0.0565772
7,64_495,1907m/z	CSID10821852	(2Z)-3-Methyl-5-(5,5,8a-trimethyl-2-methylenedecahydro-1-naphthalenyl)-2-penten-1-yl trihydrogen diphosphate	3012.33	44.9658	0.000641648	2478.36	0.517769	948.243	0.00823446	4646.35	0.200005	6487.63	0.186352	10843.3	0.00248399
1,26_100,0399m/z	CSID16360	2-Azetidinecarboxylic acid	2515.29	2295.61	0.800301	3447.71	0.246334	5877.51	0.00292811	3502.1	0.161703	4149.48	0.138457	6472.49	0.00182599
3,81_336,1640m/z	CSID22815	riboprine	2946.26	4834.13	0.00733643	3961.62	0.259484	2766.34	0.633114	3207.24	0.82051	4975.43	0.0744699	5322.3	0.000217147
3,00_238,0705m/z	CSID11575205	4,5,6,7,8-Pentahydroxy-2-oxooctanoate	4122.73	3069.75	0.355603	5905.56	0.231844	4292.08	0.872159	5176.27	0.385805	2492.59	0.181738	2901.36	0.276968
3,49_553,1319m/z	CSID26330628	lipoyl-AMP	1534.51	3400.54	0.0143648	1283.61	0.379821	2292.03	0.0426024	2455.27	0.311081	2860.15	0.052062	14068.7	0.000416574
6,58_331,1650m/z	feruloyltyramine	feruloyltyramine	4042.81	4190.8	0.875787	3684.19	0.708747	3414.16	0.506194	3525.89	0.665544	4157.93	0.916286	4878.09	0.409707
3,14_121,0288m/z	2-Hydroxybenzaldehyde	2-Hydroxybenzaldehyde	4761.49	6141.32	0.412678	2447.31	0.106963	1967.9	0.0549345	2754.65	0.180402	6773.8	0.389793	3040.9	0.242853
4,36_369,0599m/z	2-(3,4-dihydroxyphenyl)-5,7-dihydroxy-6,8-dimethoxychromen-4-one	2-(3,4-dihydroxyphenyl)-5,7-dihydroxy-6,8-dimethoxychromen-4-one	470.239	12.8234	0.119106	105.918	0.233068	21231.3	0.0314477	742.438	0.738437	935.584	0.437006	4051.87	0.263837
3,51_217,0636m/z	CSID10611	6-APA	3779.47	4569.01	0.188003	4590.47	0.472032	3896.87	0.879355	3240.64	0.355181	3934.17	0.806087	3512.22	0.489998
2,52_323,1235m/z	CSID140980	Ribazole	1895.17	6389.56	0.00294455	3505.93	0.161228	6024.57	0.000338347	2106.02	0.756727	4072.48	0.0507847	3398.61	0.0324759
0,55_80,0487m/z	CSID1020	Pyridine	4099.91	4928.64	0.412527	3496.27	0.440973	1993.72	0.019717	5382.92	0.161928	4036.89	0.946618	3348.68	0.376533
2,31_217,1542m/z	CSID220696	methyl 3-hydroxy-8-methyl-8-azabicyclo[3.2.1]octane-4-carboxylate	4817.07	883.398	0.00303422	3590.85	0.345371	2202.2	0.0183232	4575.89	0.918434	7028.6	0.132701	4067.78	0.556644
3,82_269,0809m/z	2-Hydroxychalcone	2-Hydroxychalcone	2802.13	4625.92	0.0420308	3188.67	0.52585	5573.43	0.00275824	2861.09	0.914883	3685.02	0.242698	4369.96	0.0574762
4,22_344,0921m/z	CSID24784652	2-{[(2E)-3-(3,4-Dihydroxyphenyl)-2-propenoyl]oxy}-3-(4-hydroxyphenyl)propanoate	4107.29	4007.55	0.967216	1680.84	0.326365	3659.33	0.867193	1355.54	0.292943	2339.67	0.481247	9937.72	0.146319
7,45_320,1835m/z	N-(3-Oxododecanoyl)-L-homoserine lactone	N-(3-Oxododecanoyl)-L-homoserine lactone	4173.07	2813.98	0.126125	4305.72	0.85875	4502.57	0.756876	3689.49	0.530681	3490.23	0.34234	4096.8	0.915559
8,00_463,3037m/z	CSID18130	Ecdysone	1345.9	9643.64	0.000107336	1560.59	0.6384	5584.57	0.00546243	2827.48	0.0152032	977.761	0.378462	5041.43	0.00579077
4,31_317,0439m/z	CSID212	4-amino-2-methyl-5-diphosphooxymethylpyrimidine	3091.59	4361.31	0.601828	8152.39	0.218625	3668.29	0.861586	600.863	0.290149	5979.4	0.494593	1018.15	0.378835
3,03_660,1741m/z	CSID58829729	5,7-Dihydroxy-4-oxo-2-(3,4,5-trihydroxyphenyl)-4H-chromen-3-yl 6-O-beta-D-glucopyranosyl-beta-D-glucopyranoside	128.197	1382.85	0.031134	252.061	0.559167	11140.3	3.45772e-06	438.182	0.227256	2833.18	0.00613297	10654.1	5.60986e-05
0,41_287,2434m/z	CSID24784792	16-Oxohexadecanoate	0	23582	0.00229157	0	#DIV/0!	1505.51	0.0112534	1286.57	0.11342	0	#DIV/0!	450.3	0.0799533
3,57_195,0646m/z	3-(4-HYDROXY-3-METHOXYPHENYL)PROP-2-ENOICACID	3-(4-HYDROXY-3-METHOXYPHENYL)PROP-2-ENOICACID	2689.32	5160.98	0.001954	2108.93	0.31366	5682.88	4.46565e-05	2689.53	0.999738	3996.21	0.00858714	4436.46	0.020966
4,65_355,1172m/z	Ovalitenin B	Ovalitenin B	709.938	4826.22	0.0893978	571.399	0.642697	4472.9	0.0123588	2094.54	0.0284666	2399.17	0.0504916	11640.9	0.0591928
5,31_322,1300m/z	4-(2,3-Dihydroxy-3-methylbutoxy)furo(3,2-g)chromen-7-one	4-(2,3-Dihydroxy-3-methylbutoxy)furo(3,2-g)chromen-7-one	3653.06	2740.87	0.549022	5362.3	0.413283	4101.31	0.768294	2231.5	0.442096	3944.2	0.842553	4508	0.628689
2,90_277,0916m/z	CSID19979617	6-tuliposide A	3343.19	2618.68	0.376774	3275.87	0.944382	2966.57	0.666077	3738.3	0.682956	2743.71	0.476392	7835.06	0.00160487
2,91_355,0415m/z	CSID4445351	Laricitrin	317.443	4738	3.45425e-05	328.62	0.931946	1916.86	5.20395e-05	443.693	0.390239	546.845	0.164702	18215.4	0.000183252
0,50_237,9728m/z	CSID24785662	(1E)-5-(Methylsulfanyl)-2-oxido-3-oxo-1-penten-1-yl phosphate	4406.45	2721.15	0.0541525	5328.62	0.237673	5597.27	0.137996	6222.01	0.072626	295.842	5.55758e-05	1920.78	0.0180534
0,88_162,1116m/z	CSID10455	(-)-L-Carnitine	1925.36	5070.16	0.00259641	892.493	0.000629159	4468.7	0.000227433	10069.9	0.0118908	418.868	5.90029e-05	3599.83	0.20228
5,06_189,1228m/z	CSID83869	AC-LYS-OH	6503.42	705.041	0.078036	2039.03	0.223346	5460.9	0.757332	3707.42	0.412972	5459.12	0.802777	2537.99	0.246334
6,07_295,2243m/z	CSID3094	3-(6-Amino-9H-purin-9-yl)-2-nonanol	4899.06	2858.31	0.0580857	3289.66	0.164896	3367.75	0.170529	2500.6	0.0404852	4319.07	0.540755	5142.77	0.84002
2,56_165,0534m/z	CSID55261	mesifurane	3506.46	4059.52	0.26535	3496.14	0.981649	3680.71	0.614608	3611.99	0.782212	4163.67	0.225433	3656.74	0.680193
3,67_239,0243m/z	CSID24785144	2-(4-Methyl-1,3-thiazol-5-yl)ethyl phosphate	2449.54	6763.59	7.06817e-05	2240.91	0.681332	7542.38	2.35075e-05	4242.63	0.0919788	1367.27	0.0497585	1342.75	0.033917
4,47_343,0808m/z	santin	santin	1428.7	6428.52	0.100169	2669.99	0.0391483	5919.29	0.0217813	6517.21	0.00061713	1883.48	0.4653	999.249	0.42481
10,46_111,0546m/z	CSID132948	Imidazole-4-acetaldehyde	3624.21	3242.36	0.319856	4995.3	0.00467297	2818.02	0.0646979	4833.41	0.0542152	3996.55	0.411956	2305.96	0.00203344
3,91_539,9893m/z	CSID108735	dihydroneopterin triphosphate	1872.94	1864.1	0.983933	4085.95	0.00535326	4837.97	0.00490758	1779.49	0.806984	1307.53	0.181522	10062.6	0.00206828
0,89_182,0437m/z	CSID81407875	2-(3,4-Dihydroxyphenyl)-2-oxoacetamide	5631.42	1647.55	3.08549e-05	3593.69	0.00394719	2424.92	6.05352e-05	4096.79	0.0460527	4058.79	0.00455888	4333.37	0.0201287
3,34_277,1216m/z	CSID388453	pantetheine	1137.01	581.36	0.324072	5734.02	0.0460095	528.377	0.307528	12759.2	0.000337514	2687.22	0.114161	2349.29	0.18344
3,89_291,0641m/z	CSID589034	MFCD00017700	2877.72	4935.7	0.00456586	3331.36	0.459666	3913.69	0.08174	2500.61	0.425371	4252.92	0.0545214	3892.6	0.0907663
2,86_423,0267m/z	CSID13082024	thiamine diphosphate dianion	3269.16	4380.44	0.209572	3199.74	0.930716	4562.09	0.107621	4753.64	0.27803	1833.53	0.0945119	3653.62	0.733441
5,68_177,0541m/z	CSID10295	Herniarin	3529.96	2133.53	0.414542	2352.13	0.521698	5262.96	0.370883	4905.05	0.471248	5400.32	0.30147	1959.89	0.292971
5,73_263,0809m/z	MLS002473308-01!	MLS002473308-01!	2572.61	4677.93	0.305705	3542.67	0.337491	5257.79	0.164549	2042.21	0.347097	4867.84	0.0129419	2446.56	0.869798
5,68_245,0778m/z	CSID14319	pseudouridine	4046.33	1997.88	0.271108	2886.71	0.640027	5561.03	0.518737	3230.83	0.68621	5748.81	0.424148	1935.99	0.262966
5,68_139,0390m/z	CSID8438	Protocatechuic aldehyde	3447.31	3959.87	0.616288	4522.52	0.111596	3439.95	0.992794	3032.17	0.508323	4397.92	0.408008	2531.03	0.138705
8,10_463,3409m/z	CSID4956189	20alpha,22R-Dihydroxycholesterol	2826.74	7171.43	0.00223884	2745.13	0.891713	2685.46	0.814783	1181.87	0.0177028	2593.06	0.740039	6111.06	0.00554618
0,87_508,0041m/z	CSID5742	Adenosine triphosphate	4205.77	1981.53	0.0539491	3674.03	0.699508	2823.61	0.208872	2809.63	0.229287	5383.69	0.488855	4393.05	0.863237
6,41_561,2523m/z	CSID10469486	Protoporphyrin IX	3765.24	2206.64	0.0989379	2959.17	0.40285	1669.43	0.024443	3812.16	0.952775	5543.6	0.0391168	5243.21	0.098654
3,44_177,0188m/z	7,8-Dihydroxycoumarin	7,8-Dihydroxycoumarin	10188.7	226.315	0.00176095	2539.14	0.00814613	72.3641	0.00159382	2649.75	0.0104834	9159.27	0.707276	185.329	0.00171175
5,39_623,4073m/z	CSID17220914	Nostoxanthin	1784.88	6013.74	0.0378954	3259.14	0.322073	2083.57	0.664848	2028.89	0.825151	5398.74	0.211614	4361.21	0.216549
4,78_348,2043m/z	4-decyl-3-hydroxy-5-oxooxolane-2,3-dicarboxylic acid	4-decyl-3-hydroxy-5-oxooxolane-2,3-dicarboxylic acid	2619.77	2322.12	0.734483	3603.37	0.566261	1026.73	0.0312165	4054.4	0.487074	9126.25	0.0322816	2102.06	0.459459
3,93_200,0172m/z	1-Isothiocyanato-4-(methylsulfinyl)-butane	1-Isothiocyanato-4-(methylsulfinyl)-butane	5397.63	3730	0.16822	7061.08	0.322163	2013.05	0.00318593	906.526	0.000864089	4913.41	0.569487	806.751	0.000514283
3,47_607,1157m/z	CSID9094247	GDP-fucose	1714.55	5508.5	0.0179761	464.339	0.0215591	6527.75	0.00505647	1578.33	0.839682	1267.68	0.455774	7710.65	0.000787234
5,44_317,9955m/z	CSID59053980	1-S-{(E)-[(Sulfooxy)imino]methyl}-1-thio-beta-D-glucopyranose	8501.69	0	0.0138606	14580.1	0.310514	368.296	0.0171732	0	0.0138606	1169.78	0.0315538	64.7936	0.0143786
4,56_339,1214m/z	N-Fructosyl alliin - H2O; PlaSMA ID-1715	N-Fructosyl alliin - H2O; PlaSMA ID-1715	2726.19	267.762	0.0881245	255.795	0.0906173	6916.42	0.209281	623.812	0.150949	3032.74	0.887541	10812.7	0.242297
7,54_767,5916m/z	CSID59053995	3-[(2E,6E,10E,14E,18E,22E,26E,30E)-3,7,11,15,19,23,27,31,35-Nonamethyl-2,6,10,14,18,22,26,30,34-hexatriacontanonaen-1-yl]-1,2-benzenediol	5399.64	637.063	0.095855	12921.3	0.0844728	325.147	0.0783152	1577.76	0.171779	2644.07	0.313517	925.892	0.115092
3,80_305,1036m/z	CSID5890594	1-NAPHTHYL B-D-GLUCOPYRANOSIDE	2407.16	3009.51	0.466392	3090.41	0.318802	4516.7	0.0132751	2898.28	0.506241	2236.19	0.795467	6247.86	0.0019915
5,30_196,0783m/z	CSID24785095	[7-(Methylsulfanyl)heptylidyne]azane oxide	666.757	5388.1	0.00339803	1071.29	0.625889	2805.15	0.272664	1920.05	0.482605	4637.73	0.0877157	7897.99	0.0883034
5,30_335,0990m/z	CSID24785684	6-[(2,7-Dihydroxy-5-methyl-4-oxo-3,4-dihydro-2H-chromen-2-yl)methyl]-2-oxo-2H-pyran-4-olate	3263.9	891.44	0.0182452	5117.83	0.235132	1117.31	0.0410075	2171.78	0.52088	8471.94	0.00925777	3352.12	0.938304
3,97_325,0667m/z	CSID24785201	2,6,7-Trihydroxy-3-(4-methoxyphenyl)-2,3-dihydro-4H-chromen-4-one	3316.56	308.079	0.0047278	3331.84	0.989004	4969.99	0.264697	844.215	0.0307419	4911.26	0.310861	6576.35	0.20774
7,13_380,2773m/z	Putative (3-hydroxyoctadecanoyl)glycine	Putative (3-hydroxyoctadecanoyl)glycine	3560.2	3706.73	0.904138	4182.86	0.589412	4322.57	0.468943	2629.88	0.466977	2947.57	0.610482	2882.23	0.52611
3,98_445,1487m/z	6-[3-(3,4-dimethoxyphenyl)-1,3,3a,4,6,6a-hexahydrofuro[3,4-c]furan-6-yl]-4-methoxy-1,3-benzodioxole	6-[3-(3,4-dimethoxyphenyl)-1,3,3a,4,6,6a-hexahydrofuro[3,4-c]furan-6-yl]-4-methoxy-1,3-benzodioxole	3488.46	4147.25	0.201148	1460.59	0.00201969	2526.75	0.208096	3055.77	0.466065	3258.51	0.750308	6063.74	0.0585606
5,60_192,1010m/z	Juarezic Acid	Juarezic Acid	3008.68	1811.28	0.188688	6559.82	0.0663951	3269.95	0.800412	2733.53	0.811794	5267.35	0.0813456	1313.12	0.0554598
5,43_333,2057m/z	CSID5791	Testosterone	3540.53	1585.13	0.0521588	4648.2	0.110055	1639.71	0.0443403	3063.61	0.601628	3340.65	0.86741	6072.15	0.423993
10,14_139,0062m/z	CSID5978	Methylsulfonylmethane	4122.41	2951.82	0.000172407	4130.43	0.980651	3398.16	0.0723641	3724.76	0.33094	3164.2	0.022789	2396.48	0.000270068
3,85_447,2180m/z	licoricidin	licoricidin	1650.51	7116.91	0.00541751	451.689	0.089915	3079.05	0.0971473	1098.99	0.462122	712.488	0.176741	9778.24	4.97377e-06
1,47_177,1018m/z	CSID9107198	4-methoxy-3-(aminomethyl)indole	3204.1	2423.37	0.279178	7863.66	0.0138495	1698.32	0.0343357	1784.03	0.0785578	4859.1	0.215766	1943.12	0.0342596
2,99_381,1780m/z	CSID24785526	5,12,13-Trihydroxy-11-methyl-6-methylene-16-oxo-15-oxapentacyclo[9.3.2.1~5,8~.0~1,10~.0~2,8~]heptadecane-9-carboxylate	2654.1	1812.5	0.330384	2112.75	0.613363	3080.16	0.63757	5675.09	0.0316252	3796.95	0.274033	4558.05	0.068739
4,73_505,1782m/z	CSID24784978	Hex-2-ulofuranosyl-(2->6)hex-2-ulofuranosyl hexopyranoside	669.03	2887.76	0.00429839	184.314	0.0932448	5008.32	0.0270838	117.646	0.0694127	1861.49	0.0824338	12936.2	0.0358983
4,02_377,0895m/z	Evernic acid	Evernic acid	2541.86	4268.43	0.0850473	2520.28	0.988754	2550.55	0.99503	3844.1	0.46336	3780.39	0.346257	4054.3	0.14471
5,62_369,1680m/z	CSID4573921	gibberellin A44	965.318	8969.67	0.0143678	1158.55	0.874127	3102.34	0.34721	1369.29	0.681595	6612.77	0.0863073	1349.68	0.624933
3,47_129,0550m/z	CSID388488	Pantolactone	3930.52	33.1928	0.000715195	6170.1	0.152249	679.449	0.00261313	5172.51	0.28729	3584.54	0.719908	3884.35	0.970066
4,16_236,0911m/z	4-methylumbelliferyl acetate	4-Methylumbelliferyl acetate	4321.27	1683.16	0.0892544	3690.57	0.74063	6693.69	0.252843	1759.68	0.103059	3004.78	0.422345	2280.61	0.157078
9,52_655,2797m/z	CSID20171552	coproporphyrinogen III(4-)	3642.13	3605.61	0.980325	1190.07	0.0398441	5156.1	0.155595	1635.4	0.158553	1433.3	0.0532467	6763.81	0.0759324
6,04_301,2165m/z	CSID10127	(-)-Abietic acid	2.82285	82.3208	0.0667895	27.2827	0.398543	16626.5	3.19374e-05	6505.26	0.0103921	70.5366	0.172562	35.5792	0.371338
5,19_322,1292m/z	"MLS001049051-01!1-quinolin-8-yl-2,3,4,9-tetrahydro-1H-pyrido[3,4-b]indole"	1-quinolin-8-yl-2,3,4,9-tetrahydro-1H-pyrido[3,4-b]indole	2300.88	5600.46	0.0159326	2849.8	0.562366	2036.45	0.784186	1502.16	0.504113	5050.45	0.0123436	4006.34	0.142183
3,81_245,1524m/z	CSID97166	rishitin	3356.04	2952.98	0.144221	3227.96	0.771137	2549.26	0.00826023	3916.3	0.453171	5086.89	0.0322032	2021.48	0.000532181
8,82_349,2402m/z	(4S,4aR,8aS)-4-[(3R)-3-hydroxy-3-methylpent-4-enyl]-3,4a,8,8-tetramethyl-5,6,7,8a-tetrahydro-4H-naphthalen-1-one	(4S,4aR,8aS)-4-[(3R)-3-hydroxy-3-methylpent-4-enyl]-3,4a,8,8-tetramethyl-5,6,7,8a-tetrahydro-4H-naphthalen-1-one	4162.45	2153.09	0.0192486	3176.6	0.192696	3000.31	0.129593	3417.11	0.369394	3761.25	0.655358	3025.71	0.12243
0,43_241,0503m/z	2,6-dihydroxyanthraquinone	2,6-dihydroxyanthraquinone	4775.84	3495.2	0.133108	763.917	0.000967874	2459.11	0.0187402	4297.64	0.584326	2405.13	0.0128191	4454.38	0.685867
3,91_599,1723m/z	CSID58830004	(5S,9R)-8-Oxo-9-(3,4,5-trimethoxyphenyl)-5,5a,6,8,8a,9-hexahydrofuro[3',4':6,7]naphtho[2,3-d][1,3]dioxol-5-yl beta-D-glucopyranoside	198.226	12731.5	2.86545e-06	308.81	0.666001	708.677	0.0497648	390.892	0.506994	1044.01	0.160203	7229.93	0.000169912
3,83_182,1900m/z	CSID17600422	(1S,4aS)-1,4a-Dimethyl-1,2,3,4,4a,5,6,8a-octahydronaphthalene	3338.66	3301.96	0.95077	5924.52	0.0207252	2370.14	0.0519692	3037.65	0.652071	2838.6	0.369017	1749.53	0.00470679
0,54_370,0180m/z	CSID24784870	Diphosphoric acid, mono[(2-amino-3,4,7,8-tetrahydro-4-oxo-6-pteridinyl)methyl] ester, ion(3-)	4826.95	3924.12	0.190393	1737.52	0.000143064	2685.25	0.00553065	1738.89	0.00505843	6322	0.0743028	1244.57	1.99074e-05
2,83_231,1032m/z	Naproxen	Naproxen	2339.23	1245.14	0.00810366	5130.72	0.0177953	3222.06	0.120661	3916.02	0.00226837	3309.29	0.123198	3280.67	0.0272018
4,14_206,0799m/z	EPINEPHRINE	EPINEPHRINE	2340.5	2108.95	0.707407	2263.87	0.906411	3628.67	0.027632	1608.16	0.287335	4809.11	0.00608834	5604.31	0.00117824
0,90_198,0750m/z	LEVODOPA	LEVODOPA	3095.31	2523.46	0.0776722	1953.97	0.0147876	2974.29	0.694506	3390.14	0.743322	2231.15	0.0726439	6176.08	0.0141475
3,61_835,6541m/z	CSID21865806	3-decaprenyl-4,5-dihydroxybenzoic acid	3713.37	1945.23	0.068099	4871.55	0.21736	1118.09	0.0130883	3634.86	0.946974	2712.18	0.390795	4283.98	0.612036
4,06_313,0703m/z	CSID4527561	3,5-Dihydroxy-4',7-dimethoxyflavone	2759.4	2506.3	0.810727	1877.65	0.33932	3516.79	0.347443	3308.9	0.621595	4070.74	0.280834	4198.34	0.256554
5,21_305,0810m/z	CSID24785555	2-{[(2-Oxo-2,3-dihydro-1H-indol-3-yl)acetyl]amino}succinate	2125.1	3197.72	0.279347	4478.16	0.143835	1290.26	0.384347	1137.22	0.38545	4819.58	0.115701	5142.64	0.123635
0,50_364,9963m/z	CSID24784842	5-[(1-Carboxylatovinyl)oxy]-4-hydroxy-3-(phosphonatooxy)-1-cyclohexene-1-carboxylate	4256.77	1677.99	0.00407336	3965.21	0.736129	2282.99	0.0637245	4452.84	0.792562	4156.93	0.911854	1321	0.00199
0,58_389,0129m/z	CSID128553	dUDP	4531.61	4523.23	0.99434	183.166	0.00338467	1043.5	0.0117477	2860.75	0.184604	2113.48	0.0757953	6833.25	0.155897
2,79_315,1603m/z	CSID5660	(+)-Estrone	1294.21	2097.15	0.0803139	2892.78	0.0142592	2349.55	0.00427202	3638.02	0.00105509	2484.68	0.00345151	7326.75	9.63724e-05
3,60_389,0428m/z	CSID13302945	1-S-[(1Z)-3-Hydroxy-N-(sulfonatooxy)-4-pentenimidoyl]-1-thiohexopyranose	3160.52	2083.72	0.183742	3158.93	0.998922	2006.91	0.110957	3439.94	0.845839	4334.91	0.407463	3843.75	0.406234
4,66_388,2693m/z	CSID58829688	(1Z)-N-[3-Hydroxy-2-(octanoyloxy)propyl]octanimidic acid	3210.58	3161.35	0.978427	3168.87	0.976722	2832.72	0.804311	4910.76	0.402405	2521.46	0.621258	2164.68	0.487141
4,08_567,1345m/z	CSID58829947	2-Hydroxy-6-(5-hydroxy-3,7-dimethoxy-4-oxo-4H-chromen-2-yl)-3-methoxyphenyl beta-D-glucopyranoside	3074.15	3372.44	0.815888	1728.31	0.250493	7597.34	0.00527988	1264.54	0.0945885	2551.2	0.637993	2358.72	0.652709
2,92_552,9950m/z	CSID24785235	2-Amino-9-[5-O-({[(phosphonatooxy)phosphinato]oxy}phosphinato)pentofuranosyl]-7,9-dihydro-1H-purine-6,8-dione	4062.5	2284.73	0.0143608	5614.47	0.105085	2607.22	0.0676045	3060.19	0.41443	3244.14	0.321138	1057.31	0.00170294
0,58_259,0201m/z	CSID2338483	2-dehydro-3-deoxy-6-phospho-D-gluconic acid	4499.54	4659.78	0.843186	1633.11	0.000611312	1931.73	0.00241409	1613.25	0.00125802	4127.43	0.601023	3462.73	0.258731
3,52_340,0718m/z	MMV676431	MMV676431	1678.41	2952.32	0.018945	856.639	0.05944	5011.88	0.0266742	1674.34	0.99318	5565.1	0.318132	4186.18	0.00286029
4,30_343,0445m/z	"MLS002153851-01!2-(3,4-dihydroxyphenyl)-3,5,7-trihydroxy-4H-chromen-4-one dihydrate117-39-5"	2-(3,4-dihydroxyphenyl)-3,5,7-trihydroxy-4H-chromen-4-one dihydrate117-39-5	5259.76	76.8998	0.0516798	2003.99	0.263914	3548.02	0.516792	1184.05	0.129602	7803.41	0.593203	1865.98	0.210371
0,54_281,0863m/z	CSID28639226	2-O-beta-L-Arabinofuranosyl-beta-L-arabinofuranose	1022.37	1666.2	0.261573	2523.04	0.033415	10051.3	6.18419e-07	1436.15	0.563483	2325.96	0.0982824	2683.15	0.0402316
8,15_165,9782m/z	CSID608157	2-Mercaptobenzothiazole	3101.4	1686.89	0.00706509	5308.6	0.0541883	2328.57	0.225961	3869.48	0.385562	3078.17	0.95199	2333.2	0.274418
7,25_403,2197m/z	"MLS001142730-01!7-[2-[(4aS,8aS)-4a-hydroxy-1,3,4,5,6,7,8,8a-octahydroisoquinolin-2-yl]-2-oxoethoxy]-4,8-dimethylchromen-2-one"	[2-[(4aS,8aS)-4a-hydroxy-1,3,4,5,6,7,8,8a-octahydroisoquinolin-2-yl]-2-oxoethoxy]-4,8-dimethylchromen-2-one	3967.85	2992.61	0.208785	4074.96	0.874419	3287.02	0.357191	1820.79	0.00133219	2849.19	0.00872671	2704.35	0.107081
6,07_253,1018m/z	Pesticide5_Carboxin_C12H13NO2S_Vitavax	Pesticide5_Carboxin_C12H13NO2S_Vitavax	3011.6	4241.76	0.367482	1049.3	0.156382	2595.72	0.734874	2952.2	0.964144	2382.51	0.670821	5434.97	0.0765856
2,95_412,0449m/z	CSID164196	Deoxyadenosine diphosphate	2533.41	8743.13	0.00028338	2499.34	0.976155	2241.84	0.716231	2626.67	0.883769	1253.13	0.0636679	1718.81	0.261743
4,98_433,1517m/z	[(9R,10R)-10-acetyloxy-8,8-dimethyl-2-oxo-9,10-dihydropyrano[2,3-f]chromen-9-yl] 2-methylbutanoate	[(9R,10R)-10-acetyloxy-8,8-dimethyl-2-oxo-9,10-dihydropyrano[2,3-f]chromen-9-yl] 2-methylbutanoate	4480.62	617.391	0.00170357	2789.06	0.21881	1993.37	0.0701328	4038.05	0.759724	5404.55	0.562347	2152.26	0.0547018
6,67_460,1651m/z	CSID58829919	6-{Hydroxy[(5R)-4-methoxy-6-methyl-5,6,7,8-tetrahydro[1,3]dioxolo[4,5-g]isoquinolin-5-yl]methyl}-2,3-dimethoxybenzaldehyde	2219.86	4348.82	0.00540136	1373.1	0.242679	2261.46	0.960804	2453.75	0.77839	4144.94	0.194285	4646.81	0.0354138
3,95_252,0906m/z	CSID24785430	2-Hydroxy-3-[4-(methylsulfanyl)butyl]succinate	1683.82	7541.55	0.00403171	971.636	0.168683	3224.89	0.0286	560.7	0.0113755	2434.18	0.268687	4933.83	0.000984571
0,75_99,0434m/z	alpha-Methylene-gamma-butyrolactone	alpha-Methylene-gamma-butyrolactone	4619.92	2667.74	0.00483508	3850.51	0.296593	1343.65	1.43713e-05	2320.47	0.00449452	4320.3	0.667736	2204.86	0.000696881
3,57_188,1427m/z	Unknown (carbon number 13); PlaSMA ID-399	Unknown (carbon number 13); PlaSMA ID-399	1686.59	1843.04	0.840843	3495.1	0.050214	3851.15	0.0344145	1086.79	0.436548	2405.74	0.374625	6903	0.000322787
4,72_381,0606m/z	Pachyrrhizin	Pachyrrhizin	78.7561	7342.02	0.0428574	0	0.161463	12668.7	0.00526979	0	0.161463	53.0997	0.736592	1127.52	0.0665482
4,07_263,0957m/z	CSID24784950	2-Hydroxy-3-[6-(methylsulfanyl)hexyl]succinate	1630.22	5934.54	5.06069e-05	1510.14	0.799537	2298.03	0.293657	1089.92	0.256301	2210.47	0.260205	6478.15	1.01723e-05
5,80_401,2141m/z	CSID58829754	(2S)-2-Methyl-4-(3H-purin-6-ylamino)butyl alpha-D-glucopyranoside	2561.76	2556.51	0.994084	3166.87	0.428938	3495.5	0.214611	1944.3	0.463759	3422.87	0.214679	3991.8	0.0943587
4,22_162,0320m/z	CSID4450678	p-Hydroxycinnamate	4900.71	2142.98	0.0347825	2247.31	0.0370831	2858.84	0.0925717	3210.39	0.161193	1871.31	0.0102071	3907.61	0.421503
1,85_189,1229m/z	CSID5361284	H-Gln(isopropyl)-OH	2551.07	308.237	0.00707349	3945.22	0.321631	3299.05	0.381992	3505.57	0.467845	3756.28	0.230027	3767.82	0.243145
3,11_124,0158m/z	CSID332	2-AEP	3304.94	4843.77	0.00960227	2458.63	0.24309	2147.82	0.0246989	3416.24	0.722652	2144.74	0.138084	2797.6	0.422186
6,62_369,2054m/z	Calycanthine	Calycanthine	3326.92	3138.13	0.737624	3823.58	0.504886	3015.64	0.687796	2394.57	0.190555	2288.35	0.12669	3114.35	0.707858
3,72_309,0999m/z	4,7,8-trimethoxy-3,5-dimethylchromen-2-one	4,7,8-trimethoxy-3,5-dimethylchromen-2-one	1426.42	6290.78	3.073e-07	1164.53	0.522273	2802.84	0.0651418	1685.95	0.646515	1567.02	0.79047	6162.85	5.01032e-07
10,14_102,0905m/z	CSID30790791	(1Z,2S)-2-methylbutanal oxime	3361.06	2689.43	0.335361	4529.19	0.112012	2442.94	0.168909	3394.35	0.96302	2625.61	0.254993	1834.32	0.0318415
3,88_190,0708m/z	N-Acetyl-DL-glutamic acid; LC-ESI-QTOF; MS2; CE	N-Acetyl-DL-glutamic acid; LC-ESI-QTOF; MS2; CE	928.571	7549.79	0.000171661	1388.84	0.267362	2257.13	0.162445	913.608	0.965364	2512.38	0.00779196	5323.69	0.000209343
2,72_218,1136m/z	CSID389921	(2S,3R,5S)-3-(2-Aminoethyl)-7-oxo-4-oxa-1-azabicyclo[3.2.0]heptane-2-carboxylic acid	2495.68	1528.6	0.0305115	4269.87	0.0798001	2114.77	0.399355	4658.52	0.0398298	3394.49	0.072045	2302.37	0.510226
5,91_333,2025m/z	(E)-4-[(1R,2S,3S,4R,8aS)-2,3,4-trihydroxy-2,5,5,8a-tetramethyl-3,4,4a,6,7,8-hexahydro-1H-naphthalen-1-yl]but-3-en-2-one	(E)-4-[(1R,2S,3S,4R,8aS)-2,3,4-trihydroxy-2,5,5,8a-tetramethyl-3,4,4a,6,7,8-hexahydro-1H-naphthalen-1-yl]but-3-en-2-one	2973.89	2312.76	0.453815	2184.4	0.413201	1268.97	0.0853522	2964.74	0.996499	2917.57	0.950999	6133.68	0.30452
0,50_436,9065m/z	CSID10618792	4,5,6-Trihydroxy-1,2,3-cyclohexanetriyl tris(phosphate)	2757.4	2883.12	0.887145	2727.76	0.963501	7658.04	0.000498358	3033.11	0.64663	808.937	0.000512731	869.237	0.00118039
7,81_303,2307m/z	9-stearolic acid	9-stearolic acid	3605.48	2451.04	0.266683	3580.92	0.982802	3253.46	0.731521	2058.63	0.195716	2990.45	0.595707	2711.05	0.428124
3,88_263,1056m/z	CSID243055	1,4-Naphthoquinone, 2-methyl-3-(3-methyl-2-butenyl)-	432.925	10078.5	1.14229e-06	466.017	0.874608	3240.98	0.000466608	350.867	0.470205	1128.25	0.0274798	4947.87	0.000157816
3,08_195,0648m/z	Monoethyl phthalate; LC-ESI-ITFT; MS2; CE	Monoethyl phthalate; LC-ESI-ITFT; MS2; CE	1543.36	3254.63	0.00360017	2609.18	0.075896	2263.21	0.134173	3635.04	0.00402127	3945.29	0.00395922	3333.59	0.0124811
0,49_510,9117m/z	CSID24784732	3,5-Dihydroxy-6-[(hydroxyphosphinato)oxy]-1,2,4-cyclohexanetriyl tris(phosphate)	4623.63	1369.68	0.0015447	5048.36	0.576672	993.175	0.00167836	3662.47	0.310954	3669.43	0.271241	1124.16	0.000953362
4,93_363,0844m/z	CSID2723285	9-(5-O-Phosphonatopentofuranosyl)-9H-purin-6-amine	2019.12	7688.6	0.0307191	3177.83	0.648485	862.344	0.570516	1065.31	0.645234	4313.2	0.462322	1307.64	0.709079
5,79_292,1565m/z	CSID24784936	1-[({3-Oxo-2-[(2E)-2-penten-1-yl]cyclopentyl}acetyl)amino]cyclopropanecarboxylic acid	2135.27	358.587	0.0492588	2567.73	0.703123	3968.07	0.142789	5050	0.0552689	1596.54	0.57111	4659.41	0.252513
4,59_277,0813m/z	3-(alpha,alpha-dimethylallyl)psoralen	3-(alpha,alpha-dimethylallyl)psoralen	1745.84	2943.56	0.404076	6308.1	0.0885153	1446.79	0.819707	832.662	0.347647	2275.23	0.678818	4776.08	0.12649
4,32_462,0796m/z	CSID24784676	2-(3,4-Dihydroxyphenyl)-5-hydroxy-4-oxo-4H-chromen-7-yl hexopyranosiduronate	403.252	3490.08	0.000638025	1346.78	0.243706	2744.4	0.00416093	393.921	0.970204	4733.86	0.00640117	7209.6	0.017489
0,54_100,0748m/z	CSID26332035	(R)-2-hydroxy-2-methylbutyronitrile	2035.08	2206.47	0.784748	5218.18	0.0481454	2502.79	0.416068	4665.73	0.0276718	2256.24	0.70582	1379.71	0.209232
3,34_183,0976m/z	CSID58752	2-Amino-7,8-dihydro-4(1H)-pteridinone	2991.45	2961.37	0.966682	3074.76	0.907917	2631.53	0.610789	2908.75	0.911129	2698.16	0.697974	2821.68	0.820968
4,19_484,2326m/z	Staurosporine	Staurosporine	425.638	4458.11	0.00630937	485.615	0.84455	4517.55	0.0836494	682.407	0.527999	3633.77	0.0327571	5851.62	0.00642136
4,35_559,2498m/z	CSID58829891	(2alpha,3xi,5alpha,7beta,9alpha,10beta,13alpha)-2,7-Dihydroxytaxa-4(20),11-diene-5,9,10,13-tetrayl tetraacetate	149.016	17604.4	0.00100167	0	0.0693838	1361.96	0.100285	37.681	0.203863	70.9668	0.406121	784.167	0.161717
5,63_281,1747m/z	CSID142224	Capsidiol	4929.17	59.4045	0.0175497	1580.25	0.122694	942.881	0.0489065	3169.98	0.470677	7614.27	0.427801	1668.41	0.119365
4,92_280,0639m/z	CSID20027	Carboxin	3182.92	761.489	0.0197579	5123.41	0.319881	3105.32	0.957119	784.571	0.0165643	3358.32	0.89376	3513.21	0.861926
0,87_186,0383m/z	CSID65806	pterin	3200.72	4441.88	0.0123346	2443.93	0.108541	3240.17	0.921678	1820.35	0.0166025	2226.23	0.0436909	2352.02	0.167885
5,68_226,1231m/z	Chalcone	Chalcone	3019.91	3884.37	0.518496	5386.9	0.156573	1998.91	0.483877	1142.92	0.130024	2400.01	0.633316	1627.18	0.256337
0,56_309,1310m/z	methyl 2-ethyl-4-[(3R,4R,5S)-5-hydroxy-4,5-dimethyl-2-oxooxolan-3-yl]-2-methyl-3-oxobutanoate	methyl 2-ethyl-4-[(3R,4R,5S)-5-hydroxy-4,5-dimethyl-2-oxooxolan-3-yl]-2-methyl-3-oxobutanoate	3404.67	1948.34	0.00560885	3781.86	0.571342	1636.67	0.0041784	2577.73	0.0707917	3786.92	0.397844	2317.18	0.0587644
4,02_199,0736m/z	CSID4445319	(E)-cinnamyl acetate	1971.02	4982.88	0.0122331	1464.53	0.498209	2505.34	0.438954	780.149	0.121266	4104.15	0.016865	3642.69	0.049976
3,78_189,1378m/z	N,N-Dimethyltryptamine	N,N-Dimethyltryptamine	1896.88	914.089	0.223776	916.283	0.203513	4622.95	0.0163242	915.867	0.208574	1678.14	0.775941	8464.44	0.000494565
8,08_329,2471m/z	CSID11255338	Taxa-4(20),11-dien-5-yl acetate	742.316	738.272	0.994356	1800.93	0.1948	1165.76	0.531681	13648.9	0.00373546	721.333	0.970473	417.981	0.585835
6,23_368,1571m/z	MLS001146603-01!	MLS001146603-01!	1085.46	807.898	0.592161	841.078	0.633477	12902.5	0.00226388	560.567	0.272802	1105.93	0.963486	1918.81	0.109644
0,51_101,0239m/z	CSID1080	Succinic semialdehyde	3591.16	1565.9	0.000408175	2523.2	0.0196308	2374.61	0.0117631	3652.68	0.912543	3433.3	0.841856	2071.87	0.041471
3,07_132,1011m/z	Isoleucine	Isoleucine	1680.81	2789.32	0.00864324	2011.34	0.37408	3307.45	0.00211609	3521.46	0.00882488	2839.58	0.0388038	3051.1	0.00797866
0,56_111,0423m/z	CSID21105851	Acetoin	2642.87	3012.63	0.465776	2515.37	0.838523	2084.79	0.238923	3566.46	0.108722	3029.13	0.381804	2208.08	0.421766
5,50_573,1937m/z	CSID24784741	2-(6-Hydroxy-8,9-dimethoxy-1,2,6,6a,12,12a-hexahydrochromeno[3,4-b]furo[2,3-h]chromen-2-yl)-2-propen-1-yl hexopyranoside	3082.47	1730.36	0.223397	3165.12	0.922828	1848.33	0.226077	3135.64	0.95211	2629.26	0.716807	3459.85	0.822944
4,32_389,1223m/z	Isolaserpitin	Isolaserpitin	4749.97	2292.52	0.210161	1034.46	0.0256305	1236.62	0.0405584	3149.87	0.318769	4487.42	0.90751	2051.03	0.123129
0,50_165,9662m/z	CSID2907208	2-(Phosphonatooxy)acrylate	4213.67	1199.91	0.00543854	3236.36	0.263317	1415.76	0.00763256	3754.15	0.632673	2123.49	0.0301711	3032.93	0.254779
4,26_318,0986m/z	CSID4444985	Kaempferide	2967.96	1777.12	0.387043	433.368	0.0735282	4802.39	0.412007	754.48	0.145888	2925.34	0.980064	5298.22	0.449039
3,98_213,0905m/z	CSID64808707	N,N-Dihydroxy-5-(methylsulfanyl)-L-norvaline	1177.31	5591.67	7.57138e-08	1388.15	0.53877	2415.36	0.00163937	974.445	0.54437	2464.26	0.0112063	4943.75	0.0022944
0,42_947,7149m/z	CSID4585725	3-[(8E,11E)-pentadeca-8,11-dienyl]benzene-1,2-diol; 3-[(8E,11E)-pentadeca-8,11,14-trienyl]benzene-1,2-diol; 3-[(E)-pentadec-8-enyl]benzene-1,2-diol	2084.77	857.669	0.177553	11328.6	0.000753797	1440.35	0.460701	1804.37	0.766558	1332.69	0.428695	61.598	0.0296947
4,04_312,0637m/z	CSID24785412	(8E)-9-(4-Hydroxyphenyl)-3,5,7-trioxo-8-nonenoate	2315.06	3567.72	0.0560839	1270.99	0.0401248	3107.85	0.20684	753.693	0.00165212	3581.05	0.129243	4176.42	0.0218439
3,23_200,1274m/z	CSID10533061	4-hydroxy-6-pentylpyran-2-one	1559.28	1885.94	0.474075	1606.78	0.938203	2933.67	0.0256308	5770.25	0.00199194	1858.02	0.496201	3126.17	0.0586356
5,47_147,0669m/z	CSID3249	Flucytosine	2102.68	3514.15	0.500086	3472.8	0.485673	1017.18	0.547208	2607.42	0.848081	4222.32	0.411462	1800.72	0.859186
0,46_147,1121m/z	CSID388365	(S)-(-)-pipecolic acid	2032.18	2481.41	0.62575	3337.87	0.292509	2088.16	0.950507	3636.51	0.147161	3120.72	0.340115	2021.65	0.990035
3,13_376,0406m/z	CSID4932546	N-Propyl-N-[2-(2,4,6-trichlorophenoxy)ethyl]-1H-pyrazole-1-carboxamide	595.896	13958	5.40328e-10	269.541	0.163674	927.089	0.223754	1181.09	0.0927428	742.746	0.600077	998.707	0.109278
6,27_301,0932m/z	CSID24785014	5-Hydroxy-2-(4-methoxyphenyl)-4-oxo-4H-chromen-7-olate	1814.61	2717.33	0.301848	2876.03	0.098656	3241.95	0.027288	1740.49	0.912152	2600.47	0.255807	3664.3	0.018727
0,92_130,9980m/z	CSID945	Oxaloacetic acid	3692.36	984.994	0.0145158	1061.74	0.0157023	1075.5	0.0151428	5570.97	0.0839322	1098.73	0.0148622	5134.18	0.250355
2,79_333,0574m/z	NCGC00384846-01!2-[(E)-3-(4-hydroxy-3-methoxyphenyl)prop-2-enoyl]oxybutanedioic acid	2-[(E)-3-(4-hydroxy-3-methoxyphenyl)prop-2-enoyl]oxybutanedioic acid	1683.6	720.95	0.143596	2676.61	0.175662	624.583	0.0861881	5109.86	0.187677	1391.58	0.635399	6368	0.0130411
4,80_497,1316m/z	CSID32042555	1-S-[(1E)-8-(Methylsulfinyl)-N-(sulfooxy)octanimidoyl]-1-thio-beta-D-glucopyranose	1114.89	1607.49	0.460542	4097.54	0.121226	1166.49	0.945837	626.196	0.556916	6285.44	0.0895304	3601.24	0.0291416
0,46_128,1065m/z	CSID12476	LQ1825000	1500.37	2782.94	0.00360656	1910.19	0.146671	2365.43	0.111263	1957.39	0.297156	3253.76	0.0234338	4723.61	0.00031054
7,16_344,2772m/z	Avocadyne Acetate	Avocadyne Acetate	3519.48	979.889	0.000841304	2019.39	0.0547427	874.351	0.00038102	1694.33	0.0105215	6188.22	0.000920629	3167.56	0.534865
0,97_246,0167m/z	CSID21169053	[5-Hydroxy-4-(hydroxymethyl)-6-methyl-3-pyridinyl]methyl phosphate	2357.19	1642.8	0.0443065	3860.49	0.126014	1934.45	0.36179	3307.65	0.133038	3304.14	0.051917	2019.47	0.406803
3,77_424,1809m/z	NCGC00169057-02_C17H26O11_Methyl (1S,4aS,5R,7S,7aS)-1-(beta-D-glucopyranosyloxy)-5,7-dihydroxy-7-methyl-1,4a,5,6,7,7a-hexahydrocyclopenta[c]pyran-4-carboxylate	Methyl (1S,4aS,5R,7S,7aS)-1-(beta-D-glucopyranosyloxy)-5,7-dihydroxy-7-methyl-1,4a,5,6,7,7a-hexahydrocyclopenta[c]pyran-4-carboxylate	1898.67	6421.46	0.000784706	934.97	0.0634741	3023.39	0.0856061	3120.7	0.148206	673.325	0.0306667	2307.51	0.572825
4,29_186,0778m/z	Unknown (carbon number 8); PlaSMA ID-528	Unknown (carbon number 8); PlaSMA ID-528	1874.11	3017.86	0.431708	5784.18	0.0919658	1160.1	0.633109	776.904	0.453445	3232.49	0.420103	2472.57	0.71375
3,76_263,1151m/z	"MLS000728602-01!(12bS)-2,3,6,7,12,12b-hexahydro-1H-indolo[2,3-a]quinolizin-4-one"	2,3,6,7,12,12b-hexahydro-1H-indolo[2,3-a]quinolizin-4-one	1501.14	2886.91	0.0433851	3103.75	0.0087668	2507.95	0.0553713	1103.94	0.277624	2234.67	0.0753386	4963.92	0.000141401
3,40_532,9791m/z	CSID24785457	9-{2-Deoxy-5-O-[({[(hydroxyphosphinato)oxy]phosphinato}oxy)phosphinato]pentofuranosyl}-9H-purin-6-amine	3817.59	3705.9	0.904323	3077.89	0.51571	1926.69	0.0607648	2104.52	0.153202	1963.29	0.0756714	1556.03	0.0376836
4,35_286,0711m/z	CSID4445024	Coumesterol	3050.47	2343.36	0.265346	3455.39	0.612841	2224.92	0.132831	363.624	0.00152752	5309.49	0.0483911	1358.33	0.0123107
0,72_295,9918m/z	CSID2912702	6-O-Phosphonatohexonate	6191.67	740.64	0.00106556	0	0.000402442	559.945	0.000806574	1069.85	0.00157811	1536.81	0.00344019	7894.64	0.265779
8,26_511,3635m/z	CSID21864868	6alpha-hydroxy-6-deoxocastasterone	1562.67	5861.83	0.00505171	693.381	0.29103	1251.95	0.698312	896.453	0.395175	439.043	0.147561	7265.96	0.00640345
4,58_609,1221m/z	Theaflavin	Theaflavin	60.7747	2367.16	0.146196	53.4952	0.930199	9596.87	0.287914	40.1463	0.763178	2520.22	0.287367	3309.76	0.158332
2,97_189,0393m/z	CSID63805	oxoguanine	2340.73	2808.28	0.0169262	2410.94	0.872177	2512.07	0.317489	2515.61	0.292217	2750.81	0.240307	2597.32	0.315354
0,87_295,0582m/z	Naringenin	Naringenin	2719.72	2040.23	0.0171145	2176.58	0.233181	2992.25	0.324715	3700.43	0.117563	1597.73	0.0149827	2497.53	0.12692
2,47_438,2079m/z	CSID24784905	3,4-Dihydroxy-16-methoxy-3-(methoxycarbonyl)-1-methyl-6,7-didehydroaspidospermidin-9-ium	1620.57	2677.91	0.247244	732.764	0.225178	2315.37	0.428702	2254.99	0.357363	2223.18	0.408859	5871.28	0.00114802
5,74_513,3666m/z	(2-{[3-(hexadecanoyloxy)-2-hydroxypropyl phosphonato]oxy}ethyl)trimethylazanium	(2-{[3-(hexadecanoyloxy)-2-hydroxypropyl phosphonato]oxy}ethyl)trimethylazanium	3304.3	1588.44	0.212313	2038.48	0.353385	2778.99	0.699015	2146.42	0.438156	3475.82	0.915118	2321.26	0.502926
3,69_242,0294m/z	CSID211	4-amino-2-methyl-5-phosphooxymethylpyrimidine	2338.52	2665.33	0.465451	3260.91	0.121473	3324.09	0.01745	1288.62	0.0186079	2441.94	0.734936	2256.66	0.798603
3,20_538,1124m/z	CSID58145414	Glucohirsutin	973.368	1495.9	0.428356	1817.03	0.215805	552.288	0.258736	3133.42	0.00481432	4290.16	0.00531546	5284.99	0.00291658
4,96_349,1445m/z	MLS002153419-01!SB 202190152121-30-7	MLS002153419-01!SB 202190152121-30-7	2106.88	1400.21	0.36929	3071.41	0.400574	1442.72	0.357031	2087.06	0.988905	4775.32	0.109025	2661.94	0.572775
3,12_274,0316m/z	CSID388939	5-Phospho-beta-D-ribosylamine	4065.02	2265.74	0.233039	2117.08	0.208777	1510.64	0.0663458	3982.98	0.970764	1500.6	0.0717143	2087.66	0.15827
3,85_229,0948m/z	CSID58829693	5,8-Dihydroxy-1,3,7-trimethyl-3,4,5,7-tetrahydro-1H-purine-2,6-dione	2266.91	3351.03	0.0938802	3014	0.0992907	1971.57	0.428289	2475.22	0.686688	1874.68	0.350192	2569.1	0.466816
3,49_227,1010m/z	N-Benzyloxycarbonylglycine	N-Benzyloxycarbonylglycine	2098.93	2304.55	0.683509	2108.17	0.985448	1377.77	0.158915	2426.08	0.639623	4386.68	0.150078	2803.61	0.403741
3,52_221,0480m/z	CSID11290591	2-oxo-6-methylthiohexanoic acid	2203.94	372.867	0.230007	217.823	0.193293	395.1	0.236968	193.527	0.187004	13751.2	0.00875158	363.452	0.222593
4,11_221,1529m/z	CSID83222	ENADENINE	2260.97	2785.01	0.258015	2584.32	0.50455	1512.82	0.167695	703.456	0.0124479	5361.42	0.0516288	2288.77	0.958814
5,66_262,1406m/z	Albuterol; LC-ESI-ITFT; MS2; CE	Albuterol; LC-ESI-ITFT; MS2; CE	2612.52	3030.21	0.667242	3882.75	0.0921471	2888.51	0.68799	1657.9	0.188905	2158.7	0.503614	1234.22	0.0328927
2,97_465,0439m/z	CSID11590014	1-S-[(1Z)-5-(Methylsulfanyl)-N-(sulfonatooxy)pentanimidoyl]-1-thiohexopyranose	1022.26	2113.32	0.0243274	1738.94	0.262757	6114.86	0.000233387	721.68	0.450492	1154.82	0.732807	4589.24	0.00330862
4,43_423,1047m/z	CSID19604961	6-HYDROXYFLAVONE-β-D-GLUCOSIDE	538.303	9827.86	6.00255e-06	1289.43	0.134426	885.541	0.547393	428.958	0.770113	1128.53	0.384541	3356.34	0.0838334
0,51_140,0112m/z	CSID990	Phosphoryethanolamine	2285.35	1067.34	0.328693	6823.68	0.0381698	41.2301	0.0716613	3500.74	0.340213	1793.82	0.706719	1878.04	0.755882
4,27_517,1849m/z	Gossypol	Gossypol	53.864	3474.74	0.0478667	32.7226	0.663004	1354.5	0.01042	339.438	0.0326541	154.696	0.209973	11956.5	0.127594
5,46_502,1144m/z	[3,4,5-trihydroxy-6-(3,4,5-trihydroxybenzoyl)oxyoxan-2-yl]methyl 3,4,5-trihydroxybenzoate	[3,4,5-trihydroxy-6-(3,4,5-trihydroxybenzoyl)oxyoxan-2-yl]methyl 3,4,5-trihydroxybenzoate	1809.34	2874.19	0.631856	3211.3	0.554208	662.738	0.337358	1597	0.915275	5177.72	0.230571	1990.09	0.894412
3,72_165,0560m/z	3-hydroxy-1-(4-hydroxyphenyl)propan-1-one	3-hydroxy-1-(4-hydroxyphenyl)propan-1-one	3007.51	1160.35	0.00647628	3054.04	0.935388	2001.57	0.0578538	3052.68	0.956297	2787.25	0.682465	2162.69	0.0925781
6,43_295,0566m/z	CSID10128503	2,4',7-trihydroxyisoflavanone	0	2961.55	1.4638e-05	95.3946	0.346594	8636	0.0105665	295.335	0.160191	3107.63	0.0110012	2045.49	0.00286809
0,50_221,9989m/z	CSID1105	4-methyl-5-(2-phosphonooxyethyl)thiazole	3284.69	755.955	0.00387224	3544.21	0.797143	2000.84	0.0955008	2269.39	0.205375	4873.83	0.0273258	280.6	0.000692877
7,78_327,2311m/z	CSID23107068	3-Methoxy-5-[(8Z,11Z)-8,11,14-pentadecatrien-1-yl]phenol	1056.17	6325.09	0.000128008	1102.67	0.876806	1981.03	0.0567948	4284.93	0.0167746	977.446	0.793243	1226.65	0.64348
3,23_201,0891m/z	CSID9964455	(Z,S)-pyrethrolone	1857.29	3065.07	0.0157441	1300.01	0.108652	2685.49	0.0988045	2381.7	0.250316	2195.03	0.552437	3459.09	0.00608693
2,83_259,1288m/z	gamma-Glutamylleucine	gamma-Glutamylleucine	2861.34	420.957	0.023635	2822.06	0.977272	1884.32	0.312903	3567.51	0.623034	2801.22	0.952128	2580.89	0.805631
4,24_619,2723m/z	CSID140590	guattegaumerine	779.516	7921.38	0.207838	290.425	0.111397	730.336	0.915217	230.593	0.136563	690.318	0.863908	6234.25	0.0027045
7,15_597,3937m/z	Astaxanthin	Astaxanthin	1261.3	11711	7.42166e-06	226.12	0.125698	847.663	0.561067	554.846	0.315869	883.269	0.682128	1389.82	0.869161
3,57_363,2533m/z	CSID24784677	10,14-Dihydroxytaxa-4(20),11-dien-5-yl acetate	1526.21	592.552	0.0641376	1046.05	0.35046	2002.9	0.319688	1101.44	0.36152	2423.42	0.241524	8157.02	4.10041e-06
6,07_237,2200m/z	CSID7917	1-Tetradecanol	2678.07	2906.36	0.821273	1018.49	0.0403479	2087.75	0.441523	2089.54	0.455276	1812.79	0.286883	4235.34	0.124088
4,27_165,0664m/z	CSID10216	IN00105	3186.22	2533.71	0.344319	3506.89	0.812904	2744.87	0.560319	670.45	0.00284096	2133.26	0.225927	1904.49	0.0808502
0,87_304,1553m/z	CSID10194106	(-)-Hyoscine	2131.72	722.123	0.00597155	2133.45	0.997144	810.686	0.00844983	5734.68	0.0067305	2878.45	0.221149	2210.3	0.849407
3,97_231,1004m/z	3,4-dihydro-2,2-dimethyl-pyrano[3,2-c][2]benzopyran-6(2H)-one	3,4-dihydro-2,2-dimethyl-pyrano[3,2-c][2]benzopyran-6(2H)-one	1495.34	4564.37	1.04215e-05	1187.93	0.447184	2354.92	0.0447203	1042.79	0.275814	2114.55	0.129381	3845.8	0.000517967
5,37_339,1762m/z	Famciclovir (Famvir)	Famciclovir (Famvir)	1783.63	3990.18	0.107184	3309.3	0.278951	972.237	0.533375	1268.55	0.703152	2569.69	0.61377	2606.77	0.55599
0,90_147,0279m/z	Unknown (carbon number 5); PlaSMA ID-185	Unknown (carbon number 5); PlaSMA ID-185	3355.8	1363.3	0.03899	958.868	0.0150659	1427.22	0.037565	5849.7	0.0120902	1422.61	0.036725	2099	0.142685
10,63_94,9804m/z	CSID6155	Methanesulfonic acid	2030.21	2003.62	0.954146	3143.79	0.0182553	2448.37	0.223295	2643.74	0.145383	2223.39	0.614297	1877.43	0.663875
3,39_183,0984m/z	MLS001074870-01!6-O-Methylguanine	MLS001074870-01!6-O-Methylguanine	2065.15	2990.34	0.0609533	2695.41	0.0378131	2199.83	0.629629	2296.83	0.472128	1867.18	0.527896	2242.13	0.599242
6,89_333,1823m/z	Gestoden	Gestoden	2767.66	2767.68	0.999978	1587.99	0.159133	2153.34	0.480648	975.454	0.0422244	2553.78	0.81321	3527.82	0.395384
3,52_393,3000m/z	Chenodeoxycholic acid; CE30; RUDATBOHQWOJDD-BSWAIDMHSA-N	Chenodeoxycholic acid; CE30; RUDATBOHQWOJDD-BSWAIDMHSA-N	1615.82	355.881	0.00286998	6952.06	0.0029183	1049.44	0.148127	498.256	0.0168892	3758.09	0.0862898	2060.89	0.315155
3,42_801,1678m/z	CSID10419190	2-(3,4-Dihydroxyphenyl)-5,7-dihydroxy-4-oxo-4H-chromen-3-yl 3,6-bis-O-[(2E)-3-(4-hydroxyphenyl)-2-propenoyl]-beta-D-glucopyranoside	1951.15	2060.77	0.858158	1260.17	0.302438	2980.01	0.281661	2605.12	0.449807	3907.78	0.238268	1478.9	0.321867
6,55_317,2432m/z	CSID58837311	(1Z)-N-[(3Z)-3-(Heptylimino)-3-hydroxypropyl]-2,4-dihydroxy-3,3-dimethylbutanimidic acid	921.941	4254.01	0.00691738	770.82	0.583544	5379.62	3.85203e-06	2687.11	0.0507335	912.002	0.972613	1314.8	0.262605
6,90_363,2199m/z	CSID24669459	(8xi,11beta)-11,17,21-Trihydroxypregn-4-ene-3,20-dione	3112.66	2460.02	0.284562	2086.57	0.0236778	3096.62	0.980696	1480.81	0.000970554	1926.53	0.00567191	2038.06	0.0606088
3,49_322,0421m/z	CSID4419504	4-Amino-1-(5-O-phosphonatopentofuranosyl)-2(1H)-pyrimidinone	2773.83	1299.92	0.147472	2457.61	0.822155	3883.88	0.332011	2041.19	0.499	1456.62	0.222133	2270.55	0.647041
3,02_437,0520m/z	CSID24785496	1-S-[(1E)-5-(Methylsulfinyl)-N-(sulfonatooxy)pentanimidoyl]-1-thiohexopyranose	2187.6	2393.75	0.684613	3337.29	0.114459	3970.69	0.000823934	683.896	0.00414924	2138.47	0.945505	1460.39	0.220996
0,58_497,9747m/z	CSID24785398	1-[5-O-({[(Phosphonatooxy)phosphinato]oxy}phosphinato)pentofuranosyl]-2,4(1H,3H)-pyrimidinedione	4276.71	2755.32	0.456989	555.431	0.0857616	2475.66	0.457794	179.859	0.0622686	1893.07	0.256129	3988.01	0.9032
3,83_239,1258m/z	CSID58830014	1-(4-Hydroxy-2-imino-2,4a,7,8-tetrahydro-1H-pyrimido[4,5-b][1,4]diazepin-6-yl)ethanone	1754.74	2982.21	0.0361498	2560.28	0.127139	3337.13	0.028197	848.284	0.0877494	2085.21	0.540966	2492.82	0.111864
2,75_189,1225m/z	CSID83801	Ne-Acetyllysine	1788.47	181.135	0.00287134	3187.93	0.151132	1588.67	0.603774	3491.62	0.211502	3734.74	0.00533148	2047.59	0.643179
0,53_570,9751m/z	CSID23229702	Tripotassium 1-phosphonato-4-(4'-propyl-4-biphenylyl)-1-butanesulfonate	4751.79	1901.93	0.00322877	2322.91	0.0129139	332.395	5.00868e-06	2686.18	0.00558431	3734.35	0.101228	265.86	2.95336e-06
4,55_239,0718m/z	Primuletin (5-hydroxyflavone)	Primuletin (5-hydroxyflavone)	1999.32	3320.87	0.155127	5823.72	0.0254349	724.011	0.165647	381.59	0.0709887	2437.57	0.67195	1220.43	0.390534
0,87_441,0323m/z	CSID11338532	[5-(6-aminopurin-9-yl)-4-hydroxy-3-phosphonatooxy-tetrahydrofuran-2-yl]methyl phosphate	2778.85	1711.93	0.113527	1143.75	0.0267247	1743.87	0.232491	3895.78	0.280551	2228.01	0.449874	2317.91	0.479261
3,47_448,1802m/z	CSID24785257	Diphosphoric acid, mono[(2E,10E)-3,7,11,15-tetramethyl-2,10,14-hexadecatrien-1-yl] ester, ion(3-)	1452.85	1549.71	0.831005	1741.8	0.595717	2976.46	0.0211942	2209.27	0.260194	1122.18	0.419723	4738.61	0.0290079
5,60_162,0529m/z	CSID3327	Gabaculine	1051.59	2643.1	0.120057	4699.06	0.0503859	1178.78	0.913899	1810.16	0.590879	2603.55	0.26937	1802.73	0.472985
3,19_397,1214m/z	CSID81407891	{[(2R,4E)-2-Amino-4-(hydroxyimino)-3-sulfanylpentanoyl]amino}acetic acid - 1H-indole (1:1) (non-preferred name)	0	1008.34	0.117738	0	#DIV/0!	4815.97	0.00695461	0	#DIV/0!	232.586	0.407084	9715.09	0.000694486
5,56_159,0666m/z	CSID4444164	2-isopropylmaleic acid	1902.15	1048.38	0.163578	4863.7	0.0357682	2185.23	0.697455	1446.89	0.653896	3428.62	0.183487	835.087	0.0665612
2,92_237,0745m/z	5,6,7-Trimethoxycoumarin	5,6,7-Trimethoxycoumarin	1633.73	2708.4	0.180262	1813.94	0.754013	2613.56	0.145904	1700.43	0.938315	2548.08	0.212607	2526.31	0.124421
4,89_425,1773m/z	CSID388637	chitobiose	2128.66	2043.82	0.929504	236.733	0.0421755	843.611	0.159743	376.829	0.0618568	3277.17	0.433262	6615	0.116154
3,75_138,0550m/z	Methyl nicotinic acid; CE30; YNBADRVTZLEFNH-UHFFFAOYSA-N	Methyl nicotinic acid; CE30; YNBADRVTZLEFNH-UHFFFAOYSA-N	1599.08	1409.44	0.710836	2207.29	0.233158	3249.05	0.0101077	2372.57	0.100014	2000.26	0.398268	2671.18	0.0517995
0,84_504,9785m/z	CSID58493	Thymidine triphosphate	4022.65	2766.74	0.578996	1062.52	0.218352	482.064	0.142273	240.457	0.116125	5079.88	0.705456	1844.67	0.353192
3,75_251,1126m/z	CSID389919	(2S)-5-Carbamimidamido-2-(2-oxo-1-azetidinyl)pentanoic acid	1203.37	2741.56	0.00215749	1885.53	0.118354	2755.75	0.00114626	1763.81	0.0815579	2005.71	0.102977	3126.19	4.17552e-05
5,62_239,1643m/z	CSID1266569	Geranylacetone	3990.27	40.0848	0.0565744	1269.17	0.217513	1140.42	0.187829	2982.8	0.726755	5444.61	0.676351	613.148	0.103194
0,49_270,8992m/z	CSID22517	Mercury(II) chloride	4743.48	252.713	0.000780024	4249.21	0.651987	0	0.000492007	500.848	0.00125452	5630.72	0.639822	0	0.000492007
5,08_240,2311m/z	CSID58837701	(1S,4aS,7R,8aS)-7-Isopropenyl-1,4a-dimethyldecahydro-1-naphthalenol	5036.87	254.571	0.0991191	770.35	0.141984	2801.68	0.432433	1485.48	0.214042	3810.1	0.736973	1170.67	0.186336
4,73_447,0693m/z	CSID24784712	[({(Z)-[7-(Methylsulfanyl)-1-{[4,5,6-trihydroxy-3-(hydroxymethyl)tetrahydro-2H-pyran-2-yl]sulfanyl}heptylidene]amino}oxy)sulfonyl]oxidanide	156.412	2668.41	0.0676171	179.866	0.879819	4535.33	0.0265511	133.088	0.864378	3285.6	0.371189	4355.38	0.123118
0,55_893,2327m/z	CSID58829983	(4-Oxo-2,5-cyclohexadien-1-ylidene){[(2R,3S,4S,5R,6S)-3,4,5-trihydroxy-6-{(E)-[5-hydroxy-2-(3,4,5-trihydroxyphenyl)-3-{[(2S,3R,4S,5S,6R)-3,4,5-trihydroxy-6-({[(2R,3S,4S,5S,6R)-3,4,5-trihydroxy-6-methyltetrahydro-2H-pyran-2-yl]oxy}methyl)tetrahydro-2H-pyran-2-yl]oxy}-7H-chromen-7-ylidene]oxonio}tetrahydro-2H-pyran-2-yl]methoxy}methanolate (non-preferred name)	789.869	10453.8	0.00037131	143.138	0.262565	3.73706	0.166997	230	0.351562	473.442	0.57843	3180.24	0.0722902
4,17_501,0973m/z	CSID4477169	isorhamnetin 3-glucoside	933.304	4118.83	0.0153485	1391.27	0.617608	2558.5	0.227565	370.316	0.498924	1750.23	0.424098	4138.05	0.0290768
4,89_349,1437m/z	CSID24785298	(2Z,4E,6Z,8E,10Z,12E,14E)-2,6,11,15-Tetramethyl-2,4,6,8,10,12,14-hexadecaheptaenedioate	3850.39	1121.25	0.042081	1640.18	0.0975043	1677.34	0.107055	1261.74	0.0690309	3420.98	0.7805	2265.24	0.205439
2,96_339,0914m/z	CSID58829797	4-O-beta-D-xylo-Hexopyranosyl-3-ulose-alpha-D-glucopyranose	1919.47	1642.82	0.587164	2494.01	0.433677	2309.77	0.59301	2008.36	0.85358	1729.73	0.751925	2918.67	0.182107
0,50_231,0277m/z	CSID388313	D-ribofuranose 5-phosphate	2466.15	1615.47	0.0271528	2081.85	0.441979	3054.39	0.208513	2329.23	0.574189	3429.32	0.124891	46.104	1.70896e-07
4,24_369,2374m/z	CSID24785561	10-Hydroxytaxa-4(20),11-dien-5-yl acetate	248.801	651.209	0.223004	177.845	0.739159	12.86	0.0876319	262.698	0.93966	758.407	0.249545	12864.4	0.325621
4,44_319,1056m/z	CSID24785025	5-Hydroxy-2-(3-hydroxy-4-methoxyphenyl)-4-oxo-7-chromanolate	930.208	6088.91	1.15785e-06	1634.96	0.134907	1801.98	0.0702484	360.025	0.0732639	1259.79	0.621144	2856.88	0.0454709
3,46_912,1668m/z	CSID24784944	9H-Purin-6-amine, 9-[5-O-[hydroxy[[hydroxy[3-hydroxy-2,2-dimethyl-4-[[3-[[2-[[2-(1-methyl-2-pyrrolidinyl)acetyl]thio]ethyl]amino]-3-oxopropyl]amino]-4-oxobutoxy]phosphinyl]oxy]phosphinyl]-3-O-phosphon_x000D_ opentofuranosyl]-, inner salt, ion(3-)	1069.82	1400.23	0.585349	3554.17	0.238226	3284.76	0.0890937	724.291	0.531399	2417.8	0.286133	2458.16	0.298364
3,12_333,0630m/z	CSID10686367	2-Hydroxynaringenin	1104.47	5290.41	0.000146522	475.11	0.101849	3491.77	0.0113117	2680.65	0.0135619	525.501	0.161276	1050.68	0.876198
1,01_162,0571m/z	CSID7969672	S-Allyl-L-cysteine	2030.58	1168.1	0.142197	718.978	0.0319268	1623.7	0.458859	3084.34	0.66791	3170.55	0.377202	2815.69	0.576939
0,49_145,0977m/z	CSID5747	L-(+)-Lysine	2253.09	1292.7	0.065559	1702.07	0.295252	1965.37	0.497632	2175.3	0.843181	2317.5	0.895617	2842.79	0.293525
6,06_333,2031m/z	methyl (2E,4E,8E)-7,13-dihydroxy-4,8,12-trimethyltetradeca-2,4,8-trienoate	methyl (2E,4E,8E)-7,13-dihydroxy-4,8,12-trimethyltetradeca-2,4,8-trienoate	1400.85	1011.8	0.361026	1707.81	0.56044	1011.01	0.356324	1345.72	0.956393	1662.6	0.668315	6339.68	0.209453
4,07_359,0051m/z	CSID24784755	1H-Indole-3-ethanethioamide, 4-methoxy-N-(sulfooxy)-, ion(2-)	2382.35	1629.11	0.467183	1347.71	0.311054	3650.24	0.349148	1349.75	0.296332	2864.66	0.646067	1125.66	0.259934
4,59_437,1198m/z	Beta-Peltatin	Beta-Peltatin	558.905	4490.39	0.0287183	1461.22	0.222888	615.221	0.935983	554.743	0.993991	2080.6	0.205167	4536.55	0.0618976
0,39_230,1170m/z	CSID13856959	Benzyl benzoate	1577.52	1498.13	0.890678	3735.62	0.0484639	1853.63	0.608646	2509.94	0.115673	2936.46	0.0611358	106.497	0.00323866
0,86_101,0237m/z	2-Oxobutyric acid	2-Oxobutyric acid	2721.34	478.396	1.26532e-05	1316.16	0.000222269	1720.74	0.0276338	4411.53	0.00666042	1561.85	0.00403068	1988.94	0.118978
0,87_377,1331m/z	"NCGC00160265-01!1,5-Bis-(2,4-dimethoxy-phenyl)-penta-1,4-dien-3-one"	1,5-Bis-(2,4-dimethoxy-phenyl)-penta-1,4-dien-3-one	3607.73	685.478	1.50912e-05	2323.19	0.0422724	744.536	2.15644e-05	2870.45	0.125974	2502.21	0.0206908	1458.53	0.000170371
3,95_144,1024m/z	N-Methylleucine	N-Methylleucine	86.5523	353.261	0.00314908	42.6163	0.539666	4473.58	1.90361e-05	3074.22	0.0137275	46.6033	0.589734	6095.2	0.000702696
3,41_195,0285m/z	CSID24785380	2-Isopropyl-3-oxosuccinate	1196.32	2711.13	0.00133572	990.8	0.51508	2201.13	0.0255155	2160.34	0.301527	1252.55	0.836651	3647.08	0.000482529
5,47_302,1034m/z	CSID26949316	7-Hydroxy-2-(4-hydroxyphenyl)-8-methoxy-4H-chromen-4-one	520.331	535.993	0.950673	1979.19	0.108558	1753.29	0.00535985	2920.35	0.282643	2191.93	0.141994	4248.01	0.0661199
3,47_283,1445m/z	CSID1098	Thiamine	1727.55	2060.27	0.449589	2016.63	0.608013	2247.19	0.253483	1709.39	0.971539	2631.65	0.212157	1645.33	0.841302
3,55_283,0969m/z	Dehydrovariabilin	Dehydrovariabilin	698.619	6531.89	0.000214562	609.012	0.800201	1342.04	0.0893372	1275.71	0.243191	728.778	0.931213	2769.46	0.00122773
5,33_301,1306m/z	rhodioloside	rhodioloside	1511.03	1725.72	0.622525	2489.03	0.10499	2642.92	0.265555	1039.55	0.489382	2454.07	0.191393	1933.66	0.381049
6,58_295,2268m/z	FA 18:2+1O; PlaSMA ID-573	FA 18:2+1O; PlaSMA ID-573	1200.26	2425.8	0.095504	1146.21	0.909461	966.83	0.644465	1381.7	0.736903	1412.79	0.672598	5176.16	0.0293179
4,92_455,1315m/z	NCGC00385661-01!3,5,7,8-tetramethoxy-2-(3,4,5-trimethoxyphenyl)chromen-4-one	3,5,7,8-tetramethoxy-2-(3,4,5-trimethoxyphenyl)chromen-4-one	22.9209	4362.89	0.000231332	974.124	0.0122157	715.22	0.284744	273.314	0.387394	1518.36	0.0710029	5835.34	0.0234717
4,75_193,0864m/z	C11H12O3; PlaSMA ID-584	C11H12O3; PlaSMA ID-584	2142.17	1354.73	0.0954592	2593.97	0.42066	686.408	0.0224467	1464.66	0.202478	3665.34	0.0472907	1767.83	0.596168
1,62_259,0206m/z	Glucose-6-phosphate	Glucose-6-phosphate	2135.41	1302.37	0.188574	1798.4	0.634012	700.904	0.0291634	2478	0.610448	2878.13	0.24627	2328.92	0.7795
5,26_297,2529m/z	CSID24784998	14-Methyl-13-vinylpodocarpane	49.2456	13119.8	5.40477e-06	85.9771	0.51386	64.3264	0.787484	0.384232	0.208256	169.638	0.196669	117.81	0.323124
4,99_290,0803m/z	CSID390087	7-ACA	406.765	243.292	0.42053	295.585	0.571237	497.82	0.662752	10796.8	0.356542	589.687	0.363266	654.248	0.326819
3,89_220,0711m/z	CSID24785531	1-Hydroxy-7-methyl-1,4a,5,6,7,7a-hexahydrocyclopenta[c]pyran-4-carboxylate	745.672	4179.84	0.0017111	1236.23	0.261193	1941	0.0178933	534.689	0.441882	2047.13	0.0249692	2767.11	0.000627988
5,04_281,1746m/z	(4aR,5S,6S,8R,8aS)-6-hydroxy-3,8-dimethyl-5-propan-2-yl-4a,5,6,7,8,8a-hexahydro-1H-naphthalen-2-one	(4aR,5S,6S,8R,8aS)-6-hydroxy-3,8-dimethyl-5-propan-2-yl-4a,5,6,7,8,8a-hexahydro-1H-naphthalen-2-one	2768.3	110.704	0.0442237	892.661	0.188647	428.07	0.0756639	3633.8	0.686857	4826.98	0.282179	771.111	0.175517
6,25_325,2371m/z	9Z,12Z-Linoleic acid (NMR)	9Z,12Z-Linoleic acid (NMR)	1185.69	3479.06	0.00888744	995.885	0.656443	1616.52	0.18938	1110.57	0.847398	1670.57	0.129195	3266.62	0.00981729
5,09_415,1361m/z	NCGC00168813-03_C20H24O8_1H-2-Benzopyran-6-acetic acid, 8a-ethenyloctahydro-5-hydroxy-7-[[2-(hydroxymethyl)-1-oxo-2-propen-1-yl]oxy]-alpha,4-bis(methylene)-3-oxo-, methyl ester, (5R,6S,7S,8aR)-	1H-2-Benzopyran-6-acetic acid, 8a-ethenyloctahydro-5-hydroxy-7-[[2-(hydroxymethyl)-1-oxo-2-propen-1-yl]oxy]-alpha,4-bis(methylene)-3-oxo-, methyl ester, (5R,6S,7S,8aR)-	3567.47	255.701	0.215332	3300.28	0.918522	408.264	0.179273	712.259	0.241626	2730.68	0.743324	2349.98	0.642152
4,78_193,0975m/z	CSID780	Indole-3-acetic acid	1729.97	1295.28	0.583821	3047.7	0.366146	428.576	0.115652	1510.54	0.787096	4244.67	0.102362	1021	0.365764
6,58_390,1562m/z	[3-(4-hydroxy-3-methoxybenzoyl)-2,3-dimethyloxiran-2-yl]-(4-hydroxy-3-methoxyphenyl)methanone	[3-(4-hydroxy-3-methoxybenzoyl)-2,3-dimethyloxiran-2-yl]-(4-hydroxy-3-methoxyphenyl)methanone	3006.48	1832.11	0.447043	192.238	0.0622793	1646.65	0.407964	1181.69	0.306029	1530.99	0.34213	3869.23	0.601594
6,95_325,2370m/z	9E, 11E-Linoleic acid	9E, 11E-Linoleic acid	1772	801.255	0.0352509	1377.75	0.335583	2924.61	0.329337	1917.92	0.833779	2867.08	0.260016	1352.29	0.297938
4,76_273,0761m/z	cis-resveratrol	cis-resveratrol	726.261	7042.65	0.0669778	1698.52	0.0541418	1102.62	0.265502	1053.79	0.324388	1096.75	0.421839	227.199	0.0642334
7,20_291,2317m/z	CSID10189	Androstanolone	2112.92	1371.64	0.176529	2001.46	0.842758	1264.33	0.164489	1959.36	0.775097	2224.63	0.817392	1991.2	0.805289
4,32_245,0714m/z	CSID9201	DL-5-Fluorotryptophan	1015.78	4304.72	3.85335e-06	1679.7	0.101631	1499.9	0.544651	326.082	0.00329927	1454.61	0.194962	2637.49	0.015337
4,35_435,1252m/z	CSID58837759	4-[Hydroxy(6-hydroxy-3-oxo-2,3-dihydro-1-benzofuran-2-yl)methyl]phenyl beta-D-glucopyranoside	1963.18	1643.79	0.754894	2480.92	0.722579	650.5	0.210591	2512.98	0.691845	1548.47	0.719157	2094.68	0.910129
3,08_157,0499m/z	CSID131491	(1R,2R)-3,5-Cyclohexadiene-1,2-diol	1912.87	565.963	0.0159343	5510.49	0.00347596	1309.94	0.307953	1501.11	0.454672	1849.46	0.911847	241.658	0.00345892
6,13_289,0968m/z	CSID24785049	(1Z)-3-(2,4-Dihydroxyphenyl)-1-(4-hydroxyphenyl)-3-oxo-1-propen-1-olate	1656.89	391.987	0.0628827	1974.77	0.698363	710.471	0.148491	406.611	0.0763177	3759.71	0.0639548	3962.44	0.00740379
4,31_327,1219m/z	hirsutanone	hirsutanone	320.829	2698.98	0.00776395	110.805	0.199562	2007.63	1.19389e-05	631.974	0.153356	645.838	0.136126	6446.47	0.000285316
3,45_831,1724m/z	CSID58829960	2-(3,4-Dihydroxyphenyl)-5,7-dihydroxy-4-oxo-4H-chromen-3-yl 6-O-[(2E)-3-(4-hydroxy-3-methoxyphenyl)-2-propenoyl]-3-O-[(2E)-3-(4-hydroxyphenyl)-2-propenoyl]-beta-D-glucopyranoside	506.515	2830.64	0.12616	32.5696	0.103767	3407.54	0.0145406	990.53	0.191346	515.417	0.97647	4560.84	0.000105285
6,86_267,2304m/z	CSID24536346	10-Oxospartein-16-ium	2655.75	771.416	0.0735534	1609.01	0.295862	1297.24	0.178223	1517.57	0.267517	3555.02	0.569884	1400.78	0.270995
3,51_178,0267m/z	CSID4450294	3,4-Dihydroxycinnamate	2077.23	1949.4	0.854779	1583.28	0.397985	1402.22	0.193536	1330.83	0.157331	1774	0.627542	2678.01	0.239936
4,30_643,4035m/z	CSID58827468	brassinolide 23-O-alpha-D-glucoside	134.072	844.851	0.130334	266.38	0.587699	0	0.346594	4.16193	0.361163	10703	0.352367	808.416	0.383721
6,78_351,1458m/z	Unknown (carbon number 18); PlaSMA ID-1924	Unknown (carbon number 18); PlaSMA ID-1924	1804.61	1175.18	0.319505	133.27	0.0082177	1048.91	0.27618	1170.51	0.524417	1931.81	0.812738	5434.01	0.0250841
5,27_331,1913m/z	CSID24784772	1,4a-Dimethyl-8-methylenegibbane-1,10-dicarboxylate	2308	2237.98	0.892461	2371.1	0.896859	1843.4	0.164881	1064.59	0.00133885	1365.93	0.0370572	1476.18	0.0188113
6,84_399,2269m/z	Mitragynine	Mitragynine	1852.25	1967.17	0.843126	2692.54	0.223917	1732.88	0.876185	1874.82	0.971439	1042.81	0.227359	1487.76	0.561864
3,19_145,0126m/z	CSID117630	2-Vinyl-4H-1,3-dithiine	1435.19	1509.78	0.751923	1630.38	0.552105	2383.29	0.00795893	2060.03	0.0218875	1698.75	0.239989	1920.41	0.154232
4,92_360,1439m/z	CSID24784733	1-(Hexopyranosyloxy)-7-methyl-1,4a,5,6,7,7a-hexahydrocyclopenta[c]pyran-4-carboxylate	944.018	5268.78	0.0543769	822.733	0.91665	609.851	0.740084	1599.35	0.697786	1768.84	0.557197	1577.68	0.552151
4,32_179,0343m/z	CSID393925	Umbellic acid	1992.87	774.116	0.00102306	1058.59	0.00472736	1298.6	0.127194	3948.99	0.0163367	1684.01	0.300603	1718.85	0.57103
3,77_209,0814m/z	CSID391222	2-Methyl-1-(2,4,6-trihydroxyphenyl)-1-butanone	1248.42	549.522	0.230689	138.805	0.0478208	1850.56	0.3813	532.614	0.180187	1003.24	0.641711	7109.72	0.0230682
3,26_381,3009m/z	CSID10381543	1-stearoyl-sn-glycerol	1952.24	1187.67	0.249477	2032.47	0.934575	1516.35	0.522298	1677.01	0.774864	3932.38	0.0363556	89.3116	0.00579988
4,39_187,0742m/z	THYMOQUINONE	THYMOQUINONE	705.338	2680.32	0.00201255	1936.79	0.0266841	1060.75	0.437824	516.233	0.663296	1241.09	0.326226	4147.99	0.00132177
3,23_459,2123m/z	CSID228679	deacetylvindoline	2617.62	152.455	0.0410367	1743.31	0.416613	575.389	0.0824844	2792.12	0.897577	3172.27	0.68246	1172.88	0.240043
4,08_350,0546m/z	CSID24785112	N-(2,5-Diamino-6-oxo-1,6-dihydro-4-pyrimidinyl)-5-O-phosphonatopentofuranosylamine	2079.42	1451.83	0.451773	953.564	0.118081	2802.62	0.370728	936.718	0.14827	2344.52	0.702981	1589.66	0.549241
7,46_343,2260m/z	7-HDoHE; LC-ESI-QIT; MS2; CE	7-HDoHE; LC-ESI-QIT; MS2; CE	1376.63	3248.18	0.362141	1376.17	0.998138	1893.67	0.270628	1309.9	0.880071	1411.93	0.939663	1514.42	0.727222
3,15_355,1567m/z	MLS002472954-01!(E)-1-[2-hydroxy-3-(2-hydroxy-3-methylbut-3-enyl)-4-methoxyphenyl]-3-(4-hydroxyphenyl)prop-2-en-1-one	1-[2-hydroxy-3-(2-hydroxy-3-methylbut-3-enyl)-4-methoxyphenyl]-3-(4-hydroxyphenyl)prop-2-en-1-one	504.627	6540.2	0.000316363	652.362	0.431454	1024.33	0.089749	1308.18	0.000203577	712.049	0.335182	1381.51	0.0163412
9,80_791,5307m/z	CSID24785433	1-{[5-Hydroperoxy-3,4-dihydroxy-6-(hydroxymethyl)tetrahydro-2H-pyran-2-yl]oxy}-3-[(9E,12E)-9,12-octadecadienoyloxy]-2-propanyl (9E,12E,15E)-9,12,15-octadecatrienoate	1524.36	346.058	0.113437	90.6617	0.0617608	8699.88	0.0103127	115.346	0.0667313	668.263	0.275491	678.069	0.261313
6,33_303,2313m/z	CSID24785410	Taxa-4(20),11-diene-5,13-diol	507.298	86.4919	0.0178929	456.2	0.86694	5548.96	0.000153312	3892.67	0.00678733	682.338	0.678254	731.162	0.486065
6,86_360,2524m/z	CSID13600116	9,10-dihydroxystearate	1708.74	0	0.0186166	4520.73	0.210643	0	0.0186166	754.335	0.176228	1439.1	0.673303	3477.63	0.153714
3,87_340,2036m/z	Gardnutine	Gardnutine	885.516	2215.28	0.0188183	3091.9	0.283699	499.6	0.225211	281.186	0.0556109	1855.14	0.305981	3056.92	0.0390184
0,55_152,1061m/z	CSID21105856	chavicol	999.051	1464.88	0.0530595	1509.49	0.0825822	1676.06	0.019748	4321.13	0.000433929	921.477	0.740701	974.658	0.917509
0,84_196,0139m/z	CSID24785174	1,4-Dioxo-1,4-dihydro-2-naphthalenolate	1914.35	1556.85	0.655584	798.585	0.14594	458.83	0.0693417	2355.63	0.623108	2732.43	0.39631	2027.32	0.891442
1,43_218,0657m/z	CSID929	O-(3-Carboxypropanoyl)homoserine	63.1594	56.7731	0.936075	0	0.346594	0	0.346594	64.4813	0.988674	201.365	0.300266	11377.4	0.00820613
7,32_369,1247m/z	Tricresylphosphate	Tricresylphosphate	1440.65	1594.88	0.736926	2295.68	0.108805	1127.47	0.480843	2090.94	0.139633	1840.92	0.416694	1365.16	0.901083
0,55_308,1722m/z	PYR_286.1915_11.5	PYR_286.1915_11.5	1690.05	1259.06	0.127084	2215.76	0.288092	1267.31	0.14803	2246.21	0.21076	1422.84	0.341575	1625.63	0.896309
4,78_413,1843m/z	CSID24785141	2,3-Dimethoxy-8-(3-methyl-2-buten-1-yl)-12-oxo-6,6a,12,12a-tetrahydrochromeno[3,4-b]chromen-9-olate	995.533	1602.19	0.478556	2753.48	0.221005	360.452	0.353855	880.505	0.890131	3704.67	0.113896	1279.56	0.709666
3,55_217,0820m/z	Dihydromyristicin	Dihydromyristicin	1205.32	2031.43	0.0205443	1773.41	0.0874212	1830.2	0.0261622	1327.84	0.578451	1881.72	0.113399	1499.57	0.0801913
3,84_394,0740m/z	CSID24785062	({[(Z)-(4-Hydroxy-1-{[4,5,6-trihydroxy-3-(hydroxymethyl)tetrahydro-2H-pyran-2-yl]sulfanyl}butylidene)amino]oxy}sulfonyl)oxidanide	2679.56	1588.63	0.253022	1584.59	0.296743	1961.4	0.52734	701.762	0.0549933	2192.83	0.597554	772.861	0.0698567
5,06_142,0641m/z	CSID24785091	5-Ethyl-2-methyl-4-oxo-4,5-dihydro-3-furanolate	1999.31	1401.89	0.1044	2464.81	0.279398	1017.54	0.0330542	786.553	0.0444923	2881.09	0.160698	898.79	0.0140602
0,54_473,1494m/z	Unknown (carbon number 16); PlaSMA ID-1099	Unknown (carbon number 16); PlaSMA ID-1099	1258.39	517.778	0.175779	1085.68	0.811655	2194.33	0.0876388	1389.49	0.863	2467.54	0.152151	2483.09	0.051791
9,06_487,3778m/z	betulin	betulin	807.232	586.92	0.430445	442.085	0.408571	952.131	0.506318	725.66	0.857583	445.675	0.188121	7359.52	0.00167851
5,35_305,0799m/z	7,4'-DIMETHOXYISOFLAVONE	7,4'-DIMETHOXYISOFLAVONE	583.916	2777.69	0.000230092	1595.26	0.0777783	1103.83	0.442202	440.77	0.687777	1361.94	0.248902	3351.42	0.0232087
10,23_310,2154m/z	CSID24785063	(10E,12E,15E)-9-Hydroperoxy-10,12,15-octadecatrienoate	2634.19	1540.84	0.294449	2436.68	0.848132	1459.51	0.323333	1158.96	0.161428	1199.88	0.192866	758.44	0.0805599
0,45_195,0490m/z	CSID390202	beta-D-Glucopyranuronic acid	16.202	7130.09	0.00650412	79.1105	0.458385	3700.01	0.00110161	70.8857	0.274444	83.4084	0.451773	89.5167	0.307722
5,55_114,0327m/z	CSID24784724	2-Methyl-4-oxo-4,5-dihydro-3-furanolate	1404.82	1020.43	0.262113	2593.3	0.0636894	1554.07	0.706096	1430.51	0.94855	2294.38	0.0460084	753.62	0.0510031
0,40_127,0397m/z	4-Hydroxy-6-Methylpyran-2-One	4-Hydroxy-6-Methylpyran-2-One	2042.71	1572.49	0.220193	2907.53	0.0668105	1197.93	0.0449248	1685.65	0.408829	1019.17	0.0170159	535.157	0.00175554
3,13_328,2017m/z	CSID24708973	(15alpha,19E)-Sarpagan-10,17-diol	1046.44	1109.43	0.872014	1244.22	0.641757	1323.61	0.312042	2498.05	0.00254833	1525.14	0.220779	2161.75	0.0134525
5,97_283,1905m/z	2-Hydroxy-5 (6)Epoxy-Tetrahydrocaryophyllene	2-Hydroxy-5 (6)Epoxy-Tetrahydrocaryophyllene	1267.07	916.54	0.632151	535.092	0.26604	991.488	0.712347	1870.69	0.66657	3497.39	0.156363	1786.35	0.514307
3,55_356,2176m/z	CSID24785441	N-({3-Oxo-2-[(2E)-2-penten-1-yl]cyclopentyl}acetyl)glutamine	804.984	805.151	0.999343	1463.87	0.252133	2144.06	0.0412019	1919.69	0.052502	1731.57	0.0125869	1903.34	0.0185861
4,43_334,1680m/z	CSID10254883	Senecionine	120.408	4335.02	0.0829277	465.783	0.301896	3823.25	0.0131906	1735.55	0.000699598	23.7194	0.253712	257.854	0.344472
0,54_146,1168m/z	N-Methylisoleucine	N-Methylisoleucine	954.284	1773.96	0.0187895	1646.61	0.120502	1705.7	0.0156691	2144.08	0.0136802	1579.5	0.337776	953.852	0.998281
4,34_386,1982m/z	CSID28527801	O-methylandrocymbine	91.4302	2511.53	0.00623737	64.4616	0.76619	1507.43	0.227248	276.248	0.577973	412.408	0.433063	5869.61	0.0768821
3,14_556,0874m/z	CSID28533720	9-ribosyl-trans-zeatin 5'-diphosphate	683.25	7500.58	5.66246e-06	633.875	0.871964	133.459	0.0517803	699.452	0.968012	446.08	0.412524	518.608	0.551219
3,86_346,1315m/z	CSID158679	6-O-Methylnorlaudanosoline	237.165	969.573	0.00601938	413.925	0.354028	4356.23	0.000138254	425.137	0.145045	387.125	0.475324	3795.17	0.00150977
2,82_502,1549m/z	CSID570897	Amygdalin	711.784	1027.91	0.459343	1479.99	0.0996096	800.986	0.796535	1251.15	0.327946	1372.3	0.149846	3908.83	0.000154483
4,17_356,0959m/z	[3,4,5-trihydroxy-6-(hydroxymethyl)oxan-2-yl] 9-(hydroxymethyl)-2,2,6a,6b,9,12a-hexamethyl-10-[3,4,5-trihydroxy-6-[(3,4,5-trihydroxy-6-methyloxan-2-yl)oxymethyl]oxan-2-yl]oxy-1,3,4,5,6,6a,7,8,8a,10,11,12,13,14b-tetradecahydropicene-4a-carboxylate	[3,4,5-trihydroxy-6-(hydroxymethyl)oxan-2-yl] 9-(hydroxymethyl)-2,2,6a,6b,9,12a-hexamethyl-10-[3,4,5-trihydroxy-6-[(3,4,5-trihydroxy-6-methyloxan-2-yl)oxymethyl]oxan-2-yl]oxy-1,3,4,5,6,6a,7,8,8a,10,11,12,13,14b-tetradecahydropicene-4a-carboxylate	34.3047	629.794	0.0184613	162.552	0.233084	717.204	0.140339	207.936	0.0458211	7261.38	0.323097	1390.82	0.00067516
2,40_94,0644m/z	Aniline	Aniline	502.946	3026.28	0.312912	4585.82	0.364523	994.053	0.208441	389.778	0.390507	534.759	0.880879	319.88	0.177293
3,93_527,2623m/z	CSID58829858	(3xi,5alpha,9alpha,10beta,13alpha)-Taxa-4(20),11-diene-5,9,10,13-tetrayl tetraacetate	1328.49	2588.72	0.0589069	243.934	0.0295224	1422.71	0.850102	1777.74	0.500625	1079.78	0.609884	1854.17	0.50353
4,78_367,1375m/z	2-[2-hydroxy-1-(4-methoxyphenyl)propoxy]-6-(hydroxymethyl)oxane-3,4,5-triol	2-[2-hydroxy-1-(4-methoxyphenyl)propoxy]-6-(hydroxymethyl)oxane-3,4,5-triol	783.331	1486.25	0.296732	2063.87	0.283478	294.548	0.418646	1642.6	0.453024	2600.89	0.146616	1261.87	0.513209
6,12_234,1617m/z	"MLS001049053-01!7-methoxy-1-methyl-2,3,4,9-tetrahydro-1H-pyrido[3,4-b]indole"	7-methoxy-1-methyl-2,3,4,9-tetrahydro-1H-pyrido[3,4-b]indole	1303.21	1483.3	0.677978	2476.14	0.0225586	1713.36	0.359628	971.639	0.317989	1357.92	0.892897	802.399	0.121552
3,08_198,1032m/z	1,10-Phenanthroline; ESI-ITFT; direct injection; MS2; CE	1,10-Phenanthroline; ESI-ITFT; direct injection; MS2; CE	1319.54	1325.39	0.987228	821.721	0.269068	2170.07	0.11868	965.779	0.340518	1153.04	0.688671	2347.7	0.0617343
5,86_348,1073m/z	CSID4445019	Tricin	1463.06	442.31	0.0253655	564.449	0.0789062	1320.7	0.740626	1959.32	0.769131	2493.46	0.180338	1859.68	0.39471
7,05_242,1750m/z	Methyl jasmonate	Methyl jasmonate	1571.71	1319.94	0.285591	2251.88	0.187555	1333.32	0.451938	1499.17	0.809703	1208.28	0.350158	863.21	0.0302466
5,99_235,1320m/z	Unknown (carbon number 14); PlaSMA ID-942	Unknown (carbon number 14); PlaSMA ID-942	1732.76	601.485	0.0710697	1714.98	0.976663	2405.61	0.514416	1410.41	0.653088	1054.45	0.182563	1103.12	0.243457
3,22_209,0497m/z	CSID11485872	4-(Dimethylsulfonio)-2-hydroxybutanoate	1154.68	1675.16	0.0605373	1126.15	0.900648	1401.89	0.375109	1790.32	0.0410606	1359.97	0.362902	1461.89	0.17984
5,21_183,1017m/z	CSID4446461	3,6-Nonadienal	695.41	305.078	0.215695	1177.42	0.165313	822.094	0.710001	3535.88	0.109891	1735.21	0.159865	1637.15	0.344518
4,96_259,2049m/z	CSID4516011	13-apo-beta-carotenone	1462.78	634.618	0.410364	1765.57	0.857556	0	0.143433	1278.21	0.885039	3757.77	0.265537	993.62	0.662637
3,53_160,0394m/z	CSID4375810	2-Oxoisovalerate	170.158	123.872	0.722614	451.288	0.181757	2033.03	0.00109041	284.528	0.442263	257.69	0.495982	6535.33	0.00140597
4,58_216,0486m/z	CSID24785170	N-Hydroxy-6-(methylsulfanyl)hexanethioamide	1467.99	490.767	0.0691011	2550.3	0.258557	1091.05	0.48072	1475.83	0.993331	2513.02	0.267128	251.44	0.0255631
0,43_201,1869m/z	CSID3756	lauric acid	0	7928.39	0.0769532	0	#DIV/0!	868.151	0.118606	0	#DIV/0!	0	#DIV/0!	1026.48	0.0747529
4,78_486,1160m/z	CSID11312530	5,7-Dihydroxy-2-(4-hydroxy-3-methoxyphenyl)-3-chromeniumyl hexopyranoside	1383.52	1580.85	0.839974	2455.8	0.443101	358.788	0.290227	308.513	0.259668	2240.36	0.521259	1484.26	0.932031
4,78_149,0950m/z	CSID13850247	Estragole	869.945	771.778	0.864913	2499.96	0.133901	246.434	0.28373	1483.72	0.541257	2937.17	0.149242	943.761	0.916968
5,27_339,1775m/z	Famciclovir	Famciclovir	1405.9	492.989	0.189873	961.218	0.62163	2319.54	0.341339	941.848	0.559404	1858.14	0.717482	1660.9	0.795639
2,71_138,0906m/z	CSID5408	Tyramine	1626.65	288.513	0.00115254	1901.39	0.503037	1320.73	0.480217	1759.11	0.712779	1763.49	0.728968	965.991	0.06049
3,65_286,2009m/z	CSID24737454	(2S,5R,6R,11S)-11-Hydroxy-2-(2-hydroxy-2-propanyl)-5,9-dimethyl-1-oxaspiro[5.5]undec-9-en-8-one	96.3953	149.255	0.750939	0	0.1473	6349.25	2.25186e-07	147.511	0.654047	283.157	0.26688	2449.47	0.000918309
3,86_237,0790m/z	ethyl 2-(2-acetyl-3,5-dihydroxyphenyl)acetate	ethyl 2-(2-acetyl-3,5-dihydroxyphenyl)acetate	437.508	3273.79	7.22914e-05	282.099	0.577006	1848.34	0.00487798	825.659	0.12632	664.184	0.36044	2139.05	0.0672492
0,87_392,1309m/z	CSID24845333	3,5-Dihydroxy-7-methoxy-2-(3,4,5-trimethoxyphenyl)-4H-chromen-4-one	1016.02	339.7	0.0477699	1266.96	0.533571	868.136	0.691631	2661.52	0.00804276	811.368	0.640682	2490.59	0.00292885
3,23_217,1544m/z	CSID94674	(-)-Ecgonine methyl ester	1431.88	467.948	0.342735	420.926	0.31834	1068.37	0.721909	2629.15	0.637946	1459.76	0.980659	1922.93	0.757535
3,13_259,0084m/z	CSID24785682	2,3-Dihydroxy-3-(1H-imidazol-4-yl)propyl phosphate	676.471	5851.68	0.000196864	356.859	0.0658165	633.047	0.820155	625.292	0.788987	489.527	0.229453	699.195	0.88845
3,86_208,0371m/z	CSID24784976	(2E)-3-(3,4-Dihydroxy-5-methoxyphenyl)acrylate	819.608	1291.31	0.135488	793.227	0.944779	867.03	0.781567	1975.51	0.134702	991.816	0.505574	2532.26	0.00255833
3,93_180,0860m/z	CSID2943	Diethylpyrocarbonate	440.82	3039.97	0.00118278	537.764	0.727029	2127.28	0.00074687	924.979	0.292068	1085.17	0.0526212	1084.12	0.00170522
6,95_163,0753m/z	CSID696947	p-Hydroxybenzalacetone	856.921	1256.79	0.287574	2954.44	0.0048329	1383.37	0.113076	970.107	0.768858	819.439	0.897124	964.872	0.699298
6,30_631,3136m/z	CSID4444089	all-trans-hexaprenyl diphosphate	1034.36	350.49	0.0566672	617.623	0.177543	1535.71	0.339191	1808.51	0.0975585	1430.51	0.556008	2339.4	0.00670116
0,53_587,1392m/z	CSID54868917	5-Hydroxy-2-(4-hydroxyphenyl)-4-oxo-4H-chromen-7-yl 2-O-[(3R,4R)-3,4-dihydroxy-4-(hydroxymethyl)tetrahydro-2-furanyl]-beta-D-glucopyranoside	1884.25	2642.62	0.63054	577.823	0.0226933	360.196	0.00123505	1572.22	0.556744	812.24	0.0751045	1253.85	0.0786769
2,96_195,0653m/z	3',5'-Dimethoxy-4'-hydroxyacetophenone	3',5'-Dimethoxy-4'-hydroxyacetophenone	74.1239	8103.99	6.1165e-05	22.8651	0.33889	433.07	0.00178574	218.666	0.148865	52.4494	0.708786	74.1373	0.99988
4,61_281,0478m/z	CSID4445117	Pseudobaptigenin	3716.5	1535.05	0.101645	787.869	0.0212773	724.113	0.0193827	1573.65	0.0917683	305.367	0.00923429	277.149	0.00896261
3,27_285,0418m/z	CSID4444102	Luteolin	660.275	2695.57	0.00216919	2126.13	0.0373341	779.932	0.720514	1025.09	0.486606	887.776	0.422488	729.5	0.807653
3,88_211,0752m/z	CSID27284461	gamma-thiomethyl glutamate	148.289	5843.08	7.45564e-05	70.932	0.439972	536.942	0.176813	0	0.0525341	455.6	0.0683838	1826.29	0.05904
4,10_433,1498m/z	Divaricatic acid	Divaricatic acid	767.267	563.101	0.60209	1090.3	0.455636	707.239	0.877635	1731.16	0.0292693	1406.13	0.179671	2507.35	0.0356712
5,01_481,1426m/z	CSID24784874	gamma-Glutamyl-S-(1H-indol-3-ylmethyl)cysteinylglycine	375.818	270.452	0.63579	469.853	0.752117	2082.6	0.0272047	352.68	0.915079	471.059	0.687487	4702.89	0.0956087
0,54_851,2590m/z	CSID390167	verbascose	2281.07	646.032	0.0344501	939.765	0.0515259	116.028	0.00428285	284.764	0.00715902	3671.48	0.205429	759.002	0.0261041
8,82_427,3199m/z	Cholest-4,6-Dien-3-One	Cholest-4,6-Dien-3-One	782.353	1168.88	0.402783	542.006	0.609256	1623.33	0.264819	430.601	0.292101	432.923	0.253346	3684.87	0.00300795
2,97_223,0265m/z	CSID21402994	3-[(1-Carboxylatovinyl)oxy]-4-hydroxy-1,5-cyclohexadiene-1-carboxylate	930.116	2813.18	0.0236659	1151.29	0.523976	1978.08	0.0915344	385.191	0.074335	518.43	0.281584	866.461	0.863111
2,93_603,1651m/z	CSID390871	Narirutin	174.886	262.742	0.678181	190.201	0.945397	1658.96	0.127521	1417.88	0.105106	1010.56	0.079556	3858.77	0.109771
2,83_188,1275m/z	CSID168	8-Amino-7-oxononanoic acid	498.541	1911.11	0.200691	177.961	0.251268	122.146	0.137956	43.9753	0.0703057	5280.44	0.112295	535.729	0.899972
3,51_154,0855m/z	CSID24784771	2,3,5,6-Tetrahydro-1H-indole-5,6-diol	1089.73	1950.71	0.205542	1185.84	0.777776	1309.29	0.61471	649.878	0.325332	1126.36	0.91514	1157.28	0.825485
3,74_166,0490m/z	CSID285673	HBOA	1225.71	1016.88	0.598049	1201.18	0.95553	932.579	0.495409	1467.97	0.71992	1011.87	0.681319	1596.29	0.636199
4,39_293,1158m/z	E-Resveratrol trimethyl ether	E-Resveratrol trimethyl ether	301.456	2620.86	0.00149815	643.401	0.397509	148.157	0.448559	243.746	0.817723	1303.62	0.137086	3189.4	0.04093
4,12_184,1686m/z	CSID24785702	3,3,5,5-Tetramethylbicyclo[2.2.1]heptan-2-one	341.685	941.383	0.407337	1914.98	0.296072	0	0.346594	668.9	0.674614	1000.21	0.316394	3529.97	0.110975
5,13_433,1389m/z	CSID141670	secologanin	866.306	55.6723	0.00947953	1227.57	0.384292	704.732	0.708519	3057.82	0.262733	2215.47	0.113889	241.032	0.0405039
3,68_289,1798m/z	Estriol; LC-APPI-QQ; MS2; CE	Estriol; LC-APPI-QQ; MS2; CE	334.39	2486.89	2.6472e-06	529.22	0.242751	1583.34	0.00214381	784.993	0.013138	261.119	0.413269	2381.37	2.48745e-05
3,54_176,0108m/z	CSID24785041	(2E)-3-(3,4-Dioxo-1,5-cyclohexadien-1-yl)acrylate	2505.73	10.509	0.0185273	513.972	0.0531492	564.763	0.0560738	2814.12	0.814173	1905	0.530026	32.4493	0.0192895
5,56_353,1716m/z	(4,7,7-trimethyl-3-bicyclo[2.2.1]heptanyl) (E)-3-(4-hydroxy-3-methoxyphenyl)prop-2-enoate	(4,7,7-trimethyl-3-bicyclo[2.2.1]heptanyl) (E)-3-(4-hydroxy-3-methoxyphenyl)prop-2-enoate	1378.57	832.717	0.29037	1349.21	0.964936	1811.41	0.497929	667.919	0.206748	1238.93	0.781277	1044.89	0.565283
6,15_654,2435m/z	CSID24785365	N1,N5,N10-Tricaffeoyl spermidine	860.196	76.6077	0.24106	600.868	0.707495	168.801	0.298524	957.283	0.920184	4586.17	0.0254079	1070.47	0.787723
0,56_345,1795m/z	NCGC00380808-01!(6aS)-1,2,11-trimethoxy-5,6,6a,7-tetrahydro-4H-dibenzo[de,g]quinoline-10-ol	NCGC00380808-01!(6aS)-1,2,11-trimethoxy-5,6,6a,7-tetrahydro-4H-dibenzo[de,g]quinoline-10-ol	1605.41	584.171	0.0266839	1669.77	0.91904	676.422	0.0302636	906.128	0.132463	1857	0.646286	1001.52	0.125553
4,78_229,1946m/z	CSID24784660	2-Isopropyl-4a,8-dimethyl-1,2,3,4,4a,5,6,8a-octahydronaphthalene	782.956	486.055	0.538044	2054.06	0.216106	205.74	0.213642	1557.22	0.468351	2535.5	0.150511	649.498	0.792406
4,60_321,1792m/z	CSID58829784	1-[(3S)-3-{[(3S)-3-Amino-3-carboxypropyl]amino}-3-carboxypropyl]-3-azetidinecarboxylic acid	210.016	400.803	0.417733	365.904	0.269627	130.766	0.373182	4387.27	0.345143	625.478	0.109549	2121.98	0.324264
4,96_393,1646m/z	CSID24785171	1-(Hexopyranosyloxy)-6-hydroxy-7-methyl-1,4a,5,6,7,7a-hexahydrocyclopenta[c]pyran-4-carboxylate	741.289	917.796	0.702122	1415.26	0.29955	604.636	0.797005	1129.57	0.555538	2479.75	0.145362	937.449	0.717544
4,44_223,0964m/z	CSID28533071	4-hydroxy-6-(2-oxoheptyl)pyran-2-one	867.719	2116.23	0.244771	840.141	0.962002	650.038	0.714962	1326.57	0.425873	555.473	0.575099	1863.15	0.352276
4,29_435,1252m/z	CSID20120073	Phlorizin chalcone	1907.27	361.555	0.0677318	307.048	0.0608749	1440.04	0.540322	950.558	0.386094	1140.47	0.343905	1991.33	0.937837
3,99_350,0620m/z	CSID9441	N-Tosyl-L-phenylalanyl chloromethyl ketone	78.5917	914.688	0.0548443	106.635	0.779696	2286.08	0.000292211	200.606	0.258129	121.461	0.707885	4382.01	0.000763677
6,30_265,1799m/z	CSID13115338	(+)-artemisinic alcohol	1292.79	688.964	0.237215	541.237	0.101945	1025.55	0.602988	1488.3	0.756536	1503.49	0.70291	1532.42	0.648543
2,56_180,0659m/z	3-Amino-3-(4-hydroxyphenyl)propionic acid	3-Amino-3-(4-hydroxyphenyl)propionic acid	916.527	1619.51	0.10465	891.617	0.943426	1320.3	0.0552306	583.272	0.228115	810.259	0.691035	1865.12	0.0623557
4,50_239,1633m/z	3-hydroxy-5,5,8a-trimethyl-3,4,4a,6,7,8-hexahydronaphthalene-2-carboxylic acid	3-hydroxy-5,5,8a-trimethyl-3,4,4a,6,7,8-hexahydronaphthalene-2-carboxylic acid	1116.09	954.432	0.755377	1924.27	0.32152	234.932	0.0501376	372.956	0.153751	2604.11	0.168365	694.053	0.320109
0,40_157,1330m/z	CSID71370	(+/-)-Tropinone	0	6833.12	0.000828065	0	#DIV/0!	269.516	0.126131	655.464	0.110316	0	#DIV/0!	87.4274	0.259469
3,88_227,0714m/z	CSID24808203	2-oxo-8-methylthiooctanoic acid	177.066	4735.86	0.000263274	126.49	0.626589	816.665	0.0051041	202.678	0.837798	442.955	0.0319443	1333.09	0.0183927
9,14_501,3580m/z	CSID28533667	30-hydroxy-11-oxo-beta-amyrin	924.003	3081.07	0.162224	131.577	0.136257	922.175	0.997285	369.981	0.324767	316.365	0.258389	2040.73	0.17171
6,23_134,0624m/z	CSID24784893	(1E)-N-Hydroxy-4-(methylsulfanyl)-1-butanimine	398.052	1381.88	0.0108052	674.385	0.368776	2323.28	0.00386305	2203.25	0.0751723	466.501	0.739367	331.538	0.717873
0,51_215,0330m/z	CSID10645747	2,3,4-Trihydroxy-3-methylbutyl phosphate	758.348	301.184	0.0170387	209.829	0.00157089	1562.02	0.0249127	843.179	0.607444	413.956	0.112767	3678.57	0.00459469
4,27_386,1981m/z	(2S)-8-[(E)-3-hydroxy-3-methylbut-1-enyl]-5,7-dimethoxy-2-phenyl-2,3-dihydrochromen-4-one	(2S)-8-[(E)-3-hydroxy-3-methylbut-1-enyl]-5,7-dimethoxy-2-phenyl-2,3-dihydrochromen-4-one	576.447	305.641	0.488135	30.2561	0.15872	1814.22	0.147197	92.4893	0.218195	275.121	0.457419	4658.03	0.271916
5,30_213,1022m/z	Harmine	Harmine	845.235	553.025	0.324762	1051.27	0.487055	886.679	0.92287	1839.94	0.516845	2083.92	0.105197	446.338	0.155865
0,95_163,1224m/z	Anabasine Hydrochloride	Anabasine Hydrochloride	44.9502	232.227	0.0767124	46.4322	0.982266	0.977128	0.356704	889.605	0.370757	0	0.346594	6434.61	0.107492
4,15_271,0599m/z	CSID59054006	2-(4-Hydroxy-2,5-cyclohexadien-1-ylidene)-2H-chromene-3,5,7-triol	994.828	911.705	0.921716	353.871	0.148659	1524.82	0.623376	759.057	0.694028	2556.89	0.47775	513.671	0.328565
4,80_211,1328m/z	Unknown (carbon number 12); PlaSMA ID-765	Unknown (carbon number 12); PlaSMA ID-765	1761.83	94.5197	0.0848574	544.92	0.26137	1650.1	0.928911	573.883	0.234623	2089.52	0.831043	884.151	0.40869
2,50_177,0817n	CSID198597	dihomomethionine	2048.35	514.822	0.0353621	440.205	0.031472	506.745	0.0485637	166.351	0.0131166	2368.25	0.719399	1533.01	0.524201
6,21_431,2633m/z	Isorangiformic acid	Isorangiformic acid	3928.55	62.8725	0.167617	473.259	0.213603	33.9416	0.164812	285.937	0.190976	1149.88	0.317623	1597.33	0.444495
2,16_266,0882m/z	N-Acetylmannosamine	N-Acetylmannosamine	673.503	0	0.000390538	871.732	0.562958	45.4929	0.000977208	3268.36	0.217454	1283.16	0.186745	1283.94	0.175519
3,27_329,1380m/z	3-Heptanone, 7-(3,4-dihydroxyphenyl)-5-hydroxy-1-(4-hydroxyphenyl)-	3-Heptanone, 7-(3,4-dihydroxyphenyl)-5-hydroxy-1-(4-hydroxyphenyl)-	0	4794.68	0.0164017	0	#DIV/0!	122.574	0.346594	43.5896	0.346594	287.698	0.077933	2174.83	0.0154852
7,56_219,1745m/z	CSID13450367	zerumbone	1151.15	1447.49	0.499716	827.602	0.316227	1135.83	0.969629	1176.6	0.941888	945.58	0.32311	737.772	0.132571
4,39_298,0994m/z	CSID388321	Adenylthiomethylpentose	246.26	2486.87	0.0204983	572.02	0.421659	1390.58	0.173777	79.8055	0.453043	1110.63	0.297015	1472.76	0.0279491
3,90_175,0345m/z	CSID8325	8-Azaguanine	219.37	1269.33	0.000180921	256.073	0.697175	1563	0.0012958	317.472	0.532934	549.266	0.0149176	3179.88	2.52905e-08
0,51_205,0820m/z	CSID388957	N5-METHYLGLUTAMINE	1683.18	191.059	0.00228343	832.042	0.125532	871.795	0.0659202	1918.55	0.671167	1222.32	0.376319	618.504	0.0355988
0,62_294,0576m/z	CSID82615	6-O-Phosphono-D-gluconic acid	1418.21	1384.57	0.92018	100.345	0.00269972	2142.95	0.176033	1440.83	0.947849	267.546	0.00623466	561.855	0.0363783
3,99_247,1684m/z	tetradec-5-ynoic acid	tetradec-5-ynoic acid	1107.54	390.16	0.0994494	875.862	0.641228	441.727	0.114503	532.951	0.21107	3209.25	0.0509693	735.588	0.430441
0,53_75,0084m/z	CSID737	Glycolic acid	1272.58	449.079	0.00678905	431.736	0.00889278	1355.85	0.797086	1640.99	0.169322	1048.21	0.624457	1047.3	0.618809
3,78_100,0754m/z	2-Piperidone; CE0; XUWHAWMETYGRKB-UHFFFAOYSA-N	2-Piperidone; CE0; XUWHAWMETYGRKB-UHFFFAOYSA-N	1420.53	1175.09	0.436451	823.722	0.157771	896.818	0.146058	935.297	0.194654	1183.61	0.527213	807.697	0.0724678
3,72_191,1050m/z	CSID394528	5-exo-hydroxycamphor	497.495	1903.47	0.00043367	333.236	0.196478	959.358	0.0763608	188.269	0.0231899	465.231	0.828182	2885.58	0.000822554
[truncated: 172 more rows]
